# Supplementary material for: Analyses of human cancer driver genes uncovers evolutionarily conserved RNA structural elements involved in posttranscriptional control
Source: PLoS One. 2022 Feb 25;17(2):e0264025. doi: 10.1371/journal.pone.0264025 (PMC8880891; doi:10.1371/journal.pone.0264025)
Supplement: S1 Table — (XLSX) [file pone.0264025.s001.xlsx]

## Sheet: S1-genes_in_study
S1 Table. Initial cancer driver gene list, study in which it was identified, Matched Annotation between NCBI and Ensembl (MANE) identifiers (Ensembl transcript ID), UTR coordinates, and other information.
Dietlein F, Weghorn D, Taylor-Weiner A, Richters A, Reardon B, Liu D, et al. Identification of cancer driver genes based on nucleotide context. Nat Genet. 2020;52(2):208-18. Epub 20200203. doi: 10.1038/s41588-019-0572-y. PubMed PMID: 32015527; PubMed Central PMCID: PMCPMC7031046.
Martínez-Jiménez F, Muiños F, Sentís I, Deu-Pons J, Reyes-Salazar I, Arnedo-Pac C, et al. A compendium of mutational cancer driver genes. Nat Rev Cancer. 2020;20(10):555-72. Epub 20200810. doi: 10.1038/s41568-020-0290-x. PubMed PMID: 32778778.
Gene	Study	Gene stable ID	Transcript stable ID	3'UTRstart	3'UTRend	5'UTRstart	5'UTRend	Chromosome/scaffold name	Strand
A1CF	Dietlein	ENSG00000148584.15	ENST00000373997.8	1	140	1902	9221	10	-1
ABCA12	Dietlein	ENSG00000144452.15	ENST00000272895.12	1	418	8207	9298	2	-1
ABCB1	Compendium	ENSG00000085563.15	ENST00000622132.5	1	136	3980	5205	7	-1
ABI1	Compendium	ENSG00000136754.18	ENST00000376140.4	1	95	1542	3515	10	-1
ABL1	Compendium	ENSG00000143322.21	ENST00000502732.6	1	280	3830	12217	1	-1
ABL2	Compendium	ENSG00000143322.21	ENST00000502732.6	1	280	3830	12217	1	-1
ACKR3	Compendium	ENSG00000144476.6	ENST00000272928.4	1	126	1216	2015	2	1
ACPP	Dietlein	ENSG00000014257.16	ENST00000336375.10	1	50	1212	3174	3	1
ACSL3	Compendium	ENSG00000123983.14	ENST00000357430.8	1	429	2593	5577	2	1
ACVR1	Compendium	ENSG00000115170.15	ENST00000434821.7	1	717	2248	3332	2	-1
ACVR1B	Dietlein	ENSG00000135503.13	ENST00000257963.9	1	45	1564	4531	12	1
ACVR2A	Both	ENSG00000121989.15	ENST00000241416.12	1	124	1667	5214	2	1
ADGRB1	Compendium	ENSG00000181790.11	ENST00000323289.6	1	183	4939	5527	8	1
ADGRV1	Dietlein	ENSG00000164199.18	ENST00000405460.9	1	99	19021	19557	5	1
AFF1	Compendium	ENSG00000172493.22	ENST00000395146.8	1	275	3933	9285	4	1
AFF3	Compendium	ENSG00000144218.19	ENST00000672756.1	1	250	3932	4051	2	-1
AHNAK	Dietlein	ENSG00000124942.14	ENST00000378024.9	1	246	17920	18761	11	-1
AIM2	Dietlein	ENSG00000163568.15	ENST00000368130.9	1	154	1187	1394	1	-1
AJUBA	Both	ENSG00000129474.16	ENST00000262713.7	1	285	1903	4168	14	-1
AKAP9	Dietlein	ENSG00000127914.18	ENST00000356239.8	1	238	11963	12476	7	1
AKR1C3	Dietlein	ENSG00000196139.14	ENST00000380554.5	1	31	1004	1186	10	1
AKR1D1	Dietlein	ENSG00000122787.15	ENST00000242375.8	1	60	1042	2684	7	1
AKT1	Both	ENSG00000142208.17	ENST00000649815.2	1	522	1966	2957	14	-1
AKT3	Compendium	ENSG00000117020.18	ENST00000673466.1	1	316	1757	7281	1	-1
ALB	Both	ENSG00000163631.17	ENST00000295897.9	1	41	1872	2285	4	1
ALK	Compendium	ENSG00000171094.18	ENST00000389048.8	1	927	5791	6240	2	-1
AMER1	Both	ENSG00000184675.11	ENST00000374869.8	1	237	3646	8407	X	-1
ANAPC1	Dietlein	ENSG00000153107.13	ENST00000341068.8	1	276	6112	7762	2	-1
ANKRD30A	Dietlein	ENSG00000148513.18	ENST00000361713.1	1	99	4126	4405	10	1
APC	Both	ENSG00000134982	ENST00000257430.9	1	59	5892	10704	5	1
AR	Compendium	ENSG00000169083.18	ENST00000374690.9	1	1126	3890	10667	X	1
ARAF	Compendium	ENSG00000078061.13	ENST00000377045.9	1	106	1928	2378	X	1
ARFGEF2	Dietlein	ENSG00000124198.9	ENST00000371917.5	1	179	5538	9031	20	1
ARHGAP35	Both	ENSG00000160007.19	ENST00000672722.1	1	401	4902	9290	19	1
ARHGAP5	Both	ENSG00000100852.13	ENST00000345122.8	1	300	4810	9589	14	1
ARHGEF10	Compendium	ENSG00000104728.16	ENST00000349830.8	1	235	4271	5648	8	1
ARHGEF10L	Compendium	ENSG00000074964.17	ENST00000361221.8	1	296	4137	4625	1	1
ARHGEF12	Compendium	ENSG00000196914.9	ENST00000397843.7	1	831	5467	10326	11	1
ARID1A	Both	ENSG00000117713.20	ENST00000324856.13	1	389	7248	8595	1	1
ARID1B	Both	ENSG00000049618.24	ENST00000636930.2	1	303	7423	10310	6	1
ARID2	Both	ENSG00000189079.17	ENST00000334344.11	1	131	5640	8598	12	1
ARID5B	Dietlein	ENSG00000150347.16	ENST00000279873.12	1	11	3579	7492	10	1
ARL16	Dietlein	ENSG00000214087.8	ENST00000622299.4	1	10	533	1053	17	-1
ASXL1	Both	ENSG00000171456.20	ENST00000375687.10	1	445	5072	7052	20	1
ASXL2	Compendium	ENSG00000143970.17	ENST00000435504.9	1	265	4574	12849	2	-1
ASXL3	Dietlein	ENSG00000141431.12	ENST00000269197.12	1	413	7161	11760	18	1
ATF7IP	Both	ENSG00000171681.12	ENST00000261168.8	1	203	4017	8878	12	1
ATG7	Compendium	ENSG00000197548.12	ENST00000354449.7	1	25	2138	4959	3	1
ATM	Both	ENSG00000149311.19	ENST00000675843.1	1	150	9322	12915	11	1
ATP11A	Dietlein	ENSG00000068650.18	ENST00000375645.7	1	88	3494	8795	13	1
ATP2B4	Dietlein	ENSG00000058668.15	ENST00000357681.10	1	852	4471	8697	1	1
ATP6V1B1	Dietlein	ENSG00000116039.13	ENST00000234396.10	1	55	1598	1907	2	1
ATR	Compendium	ENSG00000175054.16	ENST00000350721.9	1	29	7965	8158	3	-1
ATRX	Both	ENSG00000085224.23	ENST00000373344.11	1	215	7695	11165	X	-1
AXIN1	Both	ENSG00000103126.15	ENST00000262320.8	1	436	3026	3707	16	-1
AXIN2	Compendium	ENSG00000168646.13	ENST00000307078.10	1	315	2848	4260	17	-1
B2M	Both	ENSG00000166710.21	ENST00000648006.3	1	30	391	943	15	1
BACH1	Dietlein	ENSG00000156273.16	ENST00000286800.8	1	92	2304	5618	21	1
BAP1	Both	ENSG00000163930.10	ENST00000460680.6	1	130	2321	3600	3	-1
BAX	Dietlein	ENSG00000087088.20	ENST00000345358.12	1	54	634	795	19	1
BAZ2A	Dietlein	ENSG00000076108.12	ENST00000549884.6	1	204	5917	8938	12	-1
BCL10	Compendium	ENSG00000142867.14	ENST00000648566.1	1	280	983	2833	1	-1
BCL11A	Compendium	ENSG00000119866.22	ENST00000642384.2	1	384	2893	6102	2	-1
BCL11B	Both	ENSG00000127152.18	ENST00000357195.8	1	979	3665	8528	14	-1
BCL2	Both	ENSG00000171791.14	ENST00000333681.5	1	882	1603	6881	18	-1
BCL2L12	Compendium	ENSG00000126453.9	ENST00000246784.7	1	69	823	990	19	1
BCL6	Compendium	ENSG00000113916.18	ENST00000406870.7	1	108	2230	3306	3	-1
BCL7A	Compendium	ENSG00000110987.9	ENST00000261822.5	1	208	842	3722	12	1
BCL9	Compendium	ENSG00000116128.11	ENST00000234739.8	1	651	4933	6189	1	1
BCL9L	Compendium	ENSG00000186174	ENST00000334801.7	1	965	5466	10005	11	-1
BCLAF1	Compendium	ENSG00000029363.17	ENST00000531224.6	1	248	3012	7494	6	-1
BCOR	Both	ENSG00000183337.17	ENST00000378444.9	1	784	6053	6910	X	-1
BCORL1	Compendium	ENSG00000085185.15	ENST00000540052.5	1	44	5181	7127	X	1
BCR	Compendium	ENSG00000186716.21	ENST00000305877.13	1	452	4269	6783	22	1
BDP1	Dietlein	ENSG00000145734.19	ENST00000358731.9	1	227	8103	11037	5	1
BIRC3	Both	ENSG00000023445.16	ENST00000263464.9	1	2761	4577	6877	11	1
BIRC6	Both	ENSG00000115760.14	ENST00000421745.6	1	134	14709	15703	2	1
BMPR1A	Compendium	ENSG00000107779.14	ENST00000372037.8	1	568	2168	6417	10	1
BMPR2	Compendium	ENSG00000204217.15	ENST00000374580.10	1	1148	4266	12068	2	1
BOD1L1	Dietlein	ENSG00000038219.13	ENST00000040738.10	1	138	9295	10567	4	-1
BRAF	Both	ENSG00000157764.14	ENST00000644969.2	1	226	2651	9807	7	-1
BRCA1	Both	ENSG00000012048.23	ENST00000357654.9	1	113	5706	7088	17	-1
BRCA2	Both	ENSG00000139618.16	ENST00000380152.8	1	199	10457	11954	13	1
BRD4	Compendium	ENSG00000141867	ENST00000679869.1	1	284	4374	7231	19	-1
BRD7	Both	ENSG00000166164.16	ENST00000394688.8	1	214	2171	5424	16	-1
BRD8	Dietlein	ENSG00000112983.18	ENST00000254900.10	1	16	3725	4028	5	-1
BTG1	Both	ENSG00000133639.6	ENST00000256015.5	1	311	828	4629	12	-1
BTG2	Dietlein	ENSG00000159388.6	ENST00000290551.5	1	88	566	2729	1	1
BTK	Compendium	ENSG00000010671.16	ENST00000308731.8	1	160	2141	2575	X	-1
NEBL/C10orf113	Dietlein	ENSG00000078114.19	ENST00000377122.9	1	106	3152	8925	10	-1
C3orf70	Dietlein	ENSG00000187068.3	ENST00000335012.3	1	237	991	7159	3	-1
CACNA1B	Dietlein	ENSG00000148408.13	ENST00000371372.6	1	152	7173	9792	9	1
CACNA1D	Compendium	ENSG00000157388.19	ENST00000288139.11	1	556	7103	9429	3	1
CAMTA1	Compendium	ENSG00000171735.19	ENST00000303635.12	1	77	5100	8314	1	1
CARD11	Both	ENSG00000198286.10	ENST00000396946.9	1	326	3792	4287	7	-1
CARS/CARS1	Compendium	ENSG00000110619.18	ENST00000380525.9	1	56	2553	2737	11	-1
CASP8	Both	ENSG00000064012.22	ENST00000673742.1	1	104	1545	2659	2	1
CASZ1	Both	ENSG00000130940.15	ENST00000377022.8	1	316	5597	7934	1	-1
CBFA2T3	Compendium	ENSG00000129993.15	ENST00000268679.9	1	400	2363	4480	16	-1
CBFB	Both	ENSG00000067955.15	ENST00000412916.7	1	259	824	3103	16	1
CBL	Compendium	ENSG00000110395.7	ENST00000264033.6	1	79	2801	11168	11	1
CCDC6	Compendium	ENSG00000108091.11	ENST00000263102.7	1	132	1558	5727	10	-1
CCDC66	Dietlein	ENSG00000180376.17	ENST00000394672.8	1	68	2916	3134	3	1
CCDC73	Dietlein	ENSG00000186714.12	ENST00000335185.9	1	44	3285	3849	11	-1
CCDC91	Dietlein	ENSG00000123106.10	ENST00000381259.5	1	16	1343	2334	12	1
CCND1	Both	ENSG00000110092.4	ENST00000227507.3	1	158	1047	4238	11	1
CCND2	Compendium	ENSG00000118971.9	ENST00000261254.8	1	279	1150	6493	12	1
CCND3	Compendium	ENSG00000112576.13	ENST00000372991.9	1	159	1039	2026	6	-1
CCNQ	Dietlein	ENSG00000262919.8	ENST00000576892.8	1	66	814	1253	X	-1
CCR7	Compendium	ENSG00000126353.3	ENST00000246657.2	1	63	1201	2173	17	-1
CD58	Compendium	ENSG00000116815.16	ENST00000369489.10	1	54	808	1086	1	-1
CD70	Dietlein	ENSG00000125726.11	ENST00000245903.4	1	148	731	911	19	-1
CD79B	Both	ENSG00000007312.13	ENST00000006750.8	1	70	761	1246	17	-1
CDC27	Dietlein	ENSG00000004897.12	ENST00000066544.8	1	123	2599	5830	17	-1
CDC73	Compendium	ENSG00000134371.14	ENST00000367435.5	1	170	1767	5869	1	1
CDH1	Both	ENSG00000039068.19	ENST00000261769.10	1	124	2774	4811	16	1
CDH10	Compendium	ENSG00000040731.10	ENST00000264463.8	1	508	2876	3438	5	-1
CDH11	Both	ENSG00000140937.14	ENST00000268603.9	1	481	2873	6722	16	-1
CDH9	Dietlein	ENSG00000113100.10	ENST00000231021.9	1	173	2544	3082	5	-1
CDK12	Both	ENSG00000167258.15	ENST00000447079.6	1	586	5060	8287	17	1
CDK4	Both	ENSG00000135446.17	ENST00000257904.11	1	155	1068	1865	12	-1
CDK5RAP2	Dietlein	ENSG00000136861.18	ENST00000349780.9	1	189	5872	6232	9	-1
CDKN1A	Both	ENSG00000124762.14	ENST00000244741.10	1	90	586	2117	6	1
CDKN1B	Both	ENSG00000111276.11	ENST00000228872.9	1	472	1070	2411	12	1
CDKN2A	Both	ENSG00000147889.18	ENST00000304494.10	1	30	502	978	9	-1
		ENSG00000147889.18	ENST00000579755.2	1	61	461	1052	9	-1
CDKN2C	Compendium	ENSG00000123080.12	ENST00000371761.4	1	124	632	995	1	1
CDX2	Compendium	ENSG00000165556.10	ENST00000381020.8	1	309	1252	3448	13	-1
CEBPA	Both	ENSG00000245848.3	ENST00000498907.3	1	120	1198	2601	19	-1
CENPE	Dietlein	ENSG00000138778.13	ENST00000265148.9	1	24	8131	8541	4	-1
CFAP58	Dietlein	ENSG00000120051.15	ENST00000369704.8	1	65	2685	3256	10	1
CHD2	Both	ENSG00000173575.22	ENST00000394196.9	1	572	6060	9350	15	1
CHD4	Both	ENSG00000111642.16	ENST00000544040.7	1	158	5898	6491	12	-1
CHEK2	Both	ENSG00000183765.23	ENST00000404276.6	1	58	1691	1844	22	-1
CHIT1	Dietlein	ENSG00000133063.16	ENST00000367229.6	1	37	1439	2248	1	-1
CHORDC1	Dietlein	ENSG00000110172.12	ENST00000320585.11	1	95	1095	3070	11	-1
CIC	Both	ENSG00000079432	ENST00000681038.1	1	140	7695	8299	19	1
CIITA	Both	ENSG00000179583.19	ENST00000324288.13	1	133	3527	16059	16	1
CLIP1	Both	ENSG00000130779.21	ENST00000620786.4	1	155	4473	5913	12	-1
CLTC	Compendium	ENSG00000141367.12	ENST00000269122.8	1	237	5266	8369	17	1
CLTCL1	Compendium	ENSG00000070371.16	ENST00000427926.6	1	78	5002	5518	22	-1
CMTR2	Compendium	ENSG00000180917.18	ENST00000434935.7	1	346	2660	4875	16	-1
CNBD1	Dietlein	ENSG00000176571.12	ENST00000518476.6	1	81	1393	1624	8	1
CNOT3	Compendium	ENSG00000088038.19	ENST00000221232.11	1	282	2545	2818	19	1
CNOT9	Both	ENSG00000144580.14	ENST00000273064.11	1	116	1017	3820	2	1
COL1A1	Compendium	ENSG00000108821.14	ENST00000225964.10	1	118	4514	5914	17	-1
CPEB3	Compendium	ENSG00000107864.15	ENST00000265997.5	1	164	2262	7781	10	-1
CR1	Both	ENSG00000203710.12	ENST00000367049.9	1	111	7582	9937	1	1
CREBBP	Both	ENSG00000005339.15	ENST00000262367.10	1	797	8127	10790	16	-1
CRNKL1	Compendium	ENSG00000101343.15	ENST00000536226.2	1	124	2189	4015	20	-1
CRTC1	Compendium	ENSG00000105662.16	ENST00000321949.13	1	23	1929	6879	19	1
CS	Dietlein	ENSG00000062485.19	ENST00000351328.8	1	129	1531	2915	12	-1
CSF3R	Compendium	ENSG00000119535.18	ENST00000373106.6	1	183	2695	3008	1	-1
CTCF	Both	ENSG00000102974.16	ENST00000264010.10	1	325	2510	3814	16	1
CTNNB1	Both	ENSG00000168036.18	ENST00000349496.11	1	214	2561	3661	3	1
CTNND1	Dietlein	ENSG00000198561.15	ENST00000399050.10	1	531	3439	6670	11	1
CTNND2	Dietlein	ENSG00000169862.19	ENST00000304623.13	1	593	4272	5888	5	-1
CUL3	Compendium	ENSG00000036257.13	ENST00000264414.9	1	354	2662	6756	2	-1
CUX1	Both	ENSG00000257923.12	ENST00000292535.12	1	14	4533	13723	7	1
CXCR4	Compendium	ENSG00000121966.7	ENST00000241393.4	1	89	1149	1668	2	-1
CYLD	Both	ENSG00000083799.18	ENST00000427738.8	1	242	3114	8540	16	1
CYP2C8	Compendium	ENSG00000138115.14	ENST00000371270.6	1	95	1569	1924	10	-1
CYSLTR2	Compendium	ENSG00000152207	ENST00000282018.4	1	263	1305	4672	13	1
DAXX	Compendium	ENSG00000204209.13	ENST00000374542.10	1	150	2374	2558	6	-1
DAZAP1	Both	ENSG00000071626.17	ENST00000233078.9	1	188	1413	2184	19	1
DBR1	Dietlein	ENSG00000138231.13	ENST00000260803.9	1	126	1762	2662	3	-1
DCAF12L2	Compendium	ENSG00000198354.7	ENST00000360028.4	1	365	1758	2791	X	-1
DCC	Compendium	ENSG00000187323.12	ENST00000442544.7	1	591	4936	10181	18	1
DCSTAMP	Compendium	ENSG00000164935.6	ENST00000297581.2	1	49	1463	1953	8	1
DDB2	Compendium	ENSG00000134574.12	ENST00000256996.9	1	163	1448	1815	11	1
DDX3X	Both	ENSG00000215301.11	ENST00000644876.2	1	91	2081	4635	X	1
DDX6	Compendium	ENSG00000110367.13	ENST00000534980.7	1	334	1787	6128	11	-1
DGCR8	Compendium	ENSG00000128191.16	ENST00000351989.8	1	420	2743	4506	22	1
DHX30	Dietlein	ENSG00000132153.15	ENST00000445061.6	1	197	3783	3855	3	1
DHX9	Compendium	ENSG00000135829.17	ENST00000367549.4	1	132	3946	4493	1	1
DICER1	Both	ENSG00000100697.15	ENST00000343455.8	1	345	6115	10384	14	-1
DIS3	Both	ENSG00000083520.15	ENST00000377767.9	1	68	2946	10571	13	-1
DLC1	Dietlein	ENSG00000164741.15	ENST00000276297.9	1	375	4963	7412	8	-1
DLGAP2	Dietlein	ENSG00000198010.13	ENST00000637795.2	1	180	3349	10418	8	1
DMWD	Dietlein	ENSG00000185800.12	ENST00000270223.7	1	89	2115	3410	19	-1
DNAJB1	Compendium	ENSG00000132002.9	ENST00000254322.3	1	48	1072	2242	19	-1
DNMT3A	Both	ENSG00000119772.17	ENST00000321117.10	1	277	3017	9421	2	-1
DOT1L	Both	ENSG00000104885.18	ENST00000398665.8	1	252	4867	7652	19	1
DROSHA	Compendium	ENSG00000113360.16	ENST00000344624.7	1	47	4173	5102	5	-1
DTX1	Both	ENSG00000135144.7	ENST00000257600.3	1	503	2367	3455	12	1
DUSP16	Compendium	ENSG00000111266.9	ENST00000298573.9	1	1112	3111	6661	12	-1
DYRK1A	Dietlein	ENSG00000157540.22	ENST00000647188.2	1	932	3198	17024	21	1
EBF1	Both	ENSG00000164330.17	ENST00000313708.11	1	438	2215	5405	5	-1
EEF1A1	Dietlein	ENSG00000156508.19	ENST00000309268.11	1	63	1453	3512	6	-1
EFTUD2	Compendium	ENSG00000108883.13	ENST00000426333.7	1	81	3001	4326	17	-1
EGFR	Both	ENSG00000146648.19	ENST00000275493.7	1	261	3895	9905	7	1
EGR2	Both	ENSG00000122877.16	ENST00000242480.4	1	337	1769	2979	10	-1
EHD2	Compendium	ENSG00000024422.12	ENST00000263277.8	1	172	1805	3506	19	1
EIF1AX	Both	ENSG00000173674.11	ENST00000379607.10	1	198	634	4414	X	-1
EIF3E	Compendium	ENSG00000104408.11	ENST00000220849.10	1	15	1354	2022	8	-1
EIF5B	Dietlein	ENSG00000158417.11	ENST00000289371.11	1	166	3830	5741	2	1
ELF3	Both	ENSG00000163435.16	ENST00000367284.10	1	128	1245	3104	1	1
ELF4	Compendium	ENSG00000102034.17	ENST00000308167.10	1	382	2375	5140	X	-1
ELL	Compendium	ENSG00000105656.13	ENST00000262809.9	1	15	1882	3970	19	-1
ELN	Compendium	ENSG00000049540.18	ENST00000252034.12	1	15	2191	3397	7	1
EMG1	Dietlein	ENSG00000126749.16	ENST00000599672.6	1	11	747	4873	12	1
EML4	Compendium	ENSG00000143924.19	ENST00000318522.10	1	259	3206	5546	2	1
ENPEP	Compendium	ENSG00000138792.10	ENST00000265162.10	1	260	3135	6861	4	1
EOMES	Dietlein	ENSG00000163508.13	ENST00000449599.4	1	29	2148	3264	3	-1
EP300	Both	ENSG00000100393.14	ENST00000263253.9	1	413	7659	8779	22	1
EPAS1	Both	ENSG00000116016.14	ENST00000263734.5	1	505	3119	5155	2	1
EPHA2	Both	ENSG00000142627.13	ENST00000358432.8	1	137	3069	3946	1	-1
EPHA3	Compendium	ENSG00000044524.11	ENST00000336596.7	1	128	3081	5712	3	1
EPHA7	Compendium	ENSG00000135333.14	ENST00000369303.9	1	218	3216	6621	6	-1
EPS15	Compendium	ENSG00000085832.17	ENST00000371733.8	1	35	2727	5163	1	-1
EPS8	Dietlein	ENSG00000151491.14	ENST00000281172.10	1	249	2719	3901	12	-1
ERBB2	Both	ENSG00000141736.14	ENST00000269571.10	1	175	3944	4557	17	1
ERBB3	Both	ENSG00000065361.16	ENST00000267101.8	1	136	4166	5615	12	1
ERBB4	Both	ENSG00000178568.15	ENST00000342788.9	1	272	4200	12097	2	-1
ERC1	Dietlein	ENSG00000082805.20	ENST00000360905.9	1	256	3608	9308	12	1
ERCC2	Both	ENSG00000104884.16	ENST00000391945.10	1	33	2317	4108	19	-1
ERCC3	Compendium	ENSG00000163161.14	ENST00000285398.7	1	63	2413	2718	2	-1
ERF	Dietlein	ENSG00000105722.10	ENST00000222329.9	1	129	1777	2672	19	-1
ERG	Compendium	ENSG00000157554.19	ENST00000288319.12	1	97	1538	4904	21	-1
ERICH6B	Dietlein	ENSG00000165837.12	ENST00000298738.3	1	165	2257	2424	13	-1
ERRFI1	Dietlein	ENSG00000116285.13	ENST00000377482.10	1	225	1615	3097	1	-1
ESR1	Both	ENSG00000091831.24	ENST00000206249.8	1	231	2020	6327	6	1
ESRP1	Dietlein	ENSG00000104413.18	ENST00000433389.8	1	145	2192	3768	8	1
ESRRA	Compendium	ENSG00000173153.17	ENST00000000442.11	1	225	1498	2274	11	1
ETV4	Compendium	ENSG00000175832.13	ENST00000319349.10	1	207	1663	2335	17	-1
ETV5	Compendium	ENSG00000244405.8	ENST00000306376.10	1	224	1758	4082	3	-1
ETV6	Both	ENSG00000139083.11	ENST00000396373.9	1	454	1814	6144	12	1
EVI5L	Dietlein	ENSG00000142459.8	ENST00000270530.8	1	196	2582	3855	19	1
EWSR1	Compendium	ENSG00000182944.18	ENST00000397938.7	1	69	2041	2400	22	1
EXT2	Compendium	ENSG00000151348.15	ENST00000533608.7	1	205	2363	10037	11	1
EYS	Dietlein	ENSG00000188107.15	ENST00000503581.6	1	539	9975	10590	6	-1
EZH2	Both	ENSG00000106462.11	ENST00000320356.7	1	135	2392	2654	7	-1
FAM104B	Dietlein	ENSG00000182518	ENST00000332132.8	1	39	391	1067	X	-1
FAM135B	Both	ENSG00000147724.12	ENST00000395297.6	1	610	4832	7401	8	-1
FAM157B	Dietlein	ENSG00000233013	ENST00000446912.3	none	none	none	none	9	1
FAM174B	Compendium	ENSG00000185442.13	ENST00000327355.6	1	116	597	2604	15	-1
FAM186A	Compendium	ENSG00000185958.10	ENST00000327337.6	1	125	7182	7255	12	-1
FAM86B2	Dietlein	ENSG00000145002.12	ENST00000262365.8	none	none	994	1268	8	-1
FAM8A1	Dietlein	ENSG00000137414.6	ENST00000259963.4	1	108	1351	4726	6	1
FANCA	Compendium	ENSG00000187741.15	ENST00000389301.8	1	32	4401	5452	16	-1
FANCC	Compendium	ENSG00000158169.13	ENST00000289081.8	1	262	1940	4592	9	-1
FANCD2	Compendium	ENSG00000144554.12	ENST00000675286.1	1	70	4427	5096	3	1
FANCF	Compendium	ENSG00000183161.6	ENST00000327470.6	1	13	1139	3291	11	-1
FAS	Compendium	ENSG00000026103.22	ENST00000652046.1	1	79	1088	3696	10	1
FAT1	Both	ENSG00000083857.14	ENST00000441802.7	1	211	13979	14776	4	-1
FAT2	Both	ENSG00000086570.12	ENST00000261800.5	1	13	13064	14534	5	-1
FAT3	Both	ENSG00000165323.15	ENST00000525166.5	1	22	13343	18699	11	1
FAT4	Both	ENSG00000196159.14	ENST00000394329.9	1	1035	15988	17151	4	1
FBLN1	Compendium	ENSG00000077942.19	ENST00000327858.11	1	103	2216	2904	22	1
FBN2	Compendium	ENSG00000138829.12	ENST00000262464.9	1	642	9382	10927	5	-1
FBXO11	Compendium	ENSG00000138081.21	ENST00000403359.8	1	778	3563	4760	2	-1
FBXW7	Both	ENSG00000109670.16	ENST00000281708.10	1	1178	3303	5639	4	-1
FGD5	Compendium	ENSG00000154783.12	ENST00000285046.10	1	110	4500	5903	3	1
FGFR1	Compendium	ENSG00000077782.21	ENST00000447712.7	1	743	3213	5697	8	-1
FGFR2	Both	ENSG00000066468.23	ENST00000358487.10	1	633	3100	4624	10	-1
FGFR3	Both	ENSG00000068078.20	ENST00000440486.8	1	275	2697	4301	4	1
FGFR4	Both	ENSG00000160867.15	ENST00000292408.9	1	216	2626	3093	5	1
FGFRL1	Dietlein	ENSG00000127418.15	ENST00000510644.6	1	345	1861	3411	4	1
FH	Compendium	ENSG00000091483.7	ENST00000366560.4	1	33	1567	1791	1	-1
FHIT	Compendium	ENSG00000189283.10	ENST00000492590.6	1	364	809	3116	3	-1
FLCN	Compendium	ENSG00000154803.13	ENST00000285071.9	1	484	2225	3667	17	-1
FLG	Dietlein	ENSG00000143631.11	ENST00000368799.2	1	72	12259	12793	1	-1
FLT3	Both	ENSG00000122025.15	ENST00000241453.12	1	66	3049	3826	13	-1
FLT3LG	Dietlein	ENSG00000090554.13	ENST00000597551.6	1	104	813	1050	19	1
FLT4	Compendium	ENSG00000037280.16	ENST00000261937.11	1	55	4148	5833	5	-1
FN1	Compendium	ENSG00000115414.21	ENST00000354785.11	1	266	7701	8390	2	-1
FOXA1	Both	ENSG00000129514.8	ENST00000250448.5	1	277	1697	3509	14	-1
FOXA2	Both	ENSG00000125798.15	ENST00000419308.7	1	294	1687	2538	20	-1
FOXD4L1	Compendium	ENSG00000184492.6	ENST00000306507.6	1	592	1820	2491	2	1
FOXL2	Compendium	ENSG00000183770.7	ENST00000648323.1	1	415	1547	2914	3	-1
FOXO1	Compendium	ENSG00000150907.10	ENST00000379561.6	1	429	2398	5779	13	-1
FOXO3	Compendium	ENSG00000118689.15	ENST00000406360.2	1	292	2315	7296	6	1
FOXP1	Compendium	ENSG00000114861.23	ENST00000649528.3	1	604	2639	7177	3	-1
FOXQ1	Dietlein	ENSG00000164379.7	ENST00000296839.5	1	607	1820	2661	6	1
FRAS1	Dietlein	ENSG00000138759.19	ENST00000512123.4	1	687	12727	15871	4	1
FRG1	Dietlein	ENSG00000109536.12	ENST00000226798.9	1	138	916	978	4	1
FRMD4A	Dietlein	ENSG00000151474.23	ENST00000357447.7	1	409	3530	6861	10	-1
FUBP1	Both	ENSG00000162613.17	ENST00000370768.7	1	68	2004	6714	1	-1
GATA1	Compendium	ENSG00000102145.15	ENST00000376670.9	1	75	1318	1464	X	1
GATA2	Compendium	ENSG00000179348.12	ENST00000341105.7	1	348	1792	3383	3	-1
GATA3	Both	ENSG00000107485.18	ENST00000379328.9	1	573	1909	3083	10	1
GLI1	Compendium	ENSG00000111087.10	ENST00000228682.7	1	444	3766	3972	12	1
GMPS	Compendium	ENSG00000163655.16	ENST00000496455.7	1	221	2304	8631	3	1
GNA11	Both	ENSG00000088256.9	ENST00000078429.9	1	290	1371	4190	19	1
GNA13	Both	ENSG00000120063.10	ENST00000439174.7	1	147	1282	6249	17	-1
GNAI2	Compendium	ENSG00000114353.17	ENST00000313601.11	1	132	1201	2219	3	1
GNAQ	Both	ENSG00000156052.11	ENST00000286548.9	1	576	1657	6882	9	-1
GNAS	Both	ENSG00000087460.27	ENST00000371075.7	1	359	1098	2551	20	1
GPRIN2	Dietlein	ENSG00000204175.5	ENST00000374317.1	1	273	1651	1966	10	-1
GPS2	Dietlein	ENSG00000132522.16	ENST00000380728.7	1	97	1082	1176	17	-1
GRIN2A	Compendium	ENSG00000183454.18	ENST00000330684.4	1	570	4966	14706	16	-1
GTF2I	Both	ENSG00000263001.7	ENST00000573035.6	1	356	3354	4515	7	1
H1-2	Dietlein	ENSG00000187837.4	ENST00000343677.4	1	42	685	731	6	-1
H3C2/HIST1H3B	Compendium	ENSG00000286522.2	ENST00000621411.3	1	39	451	511	6	-1
H4C9/HIST1H4I	Compendium	ENSG00000276180.1	ENST00000615353.1	1	721	1034	1294	6	1
HEPH	Dietlein	ENSG00000089472.16	ENST00000343002.6	1	664	4142	4854	X	1
HERC2	Both	ENSG00000128731.18	ENST00000261609.13	1	136	14642	15364	15	-1
HGF	Compendium	ENSG00000019991.18	ENST00000222390.11	1	76	2264	5834	7	-1
HIP1	Compendium	ENSG00000127946.17	ENST00000336926.11	1	21	3136	8009	7	-1
HJURP	Dietlein	ENSG00000123485.12	ENST00000411486.7	1	35	2283	3157	2	-1
HLA-A	Both	ENSG00000206503.13	ENST00000376809.10	1	22	1121	1535	6	1
HLA-B	Both	ENSG00000234745.12	ENST00000412585.7	1	21	1111	1536	6	-1
HLA-DRB1	Dietlein	ENSG00000196126.11	ENST00000360004.5	1	106	908	1229	6	-1
HMGCR	Dietlein	ENSG00000113161.16	ENST00000287936.9	1	104	2772	4530	5	1
HNF1A	Both	ENSG00000135100.18	ENST00000257555.11	1	226	2123	3442	12	1
HNRNPA2B1	Compendium	ENSG00000122566.22	ENST00000618183.5	1	169	1196	3628	7	-1
HNRNPM	Dietlein	ENSG00000099783.12	ENST00000325495.9	1	24	2218	2477	19	1
HOXA11	Compendium	ENSG00000005073.6	ENST00000006015.4	1	88	1031	2669	7	-1
HOXC12	Dietlein	ENSG00000123407.4	ENST00000243103.4	1	27	877	3266	12	1
HOXC13	Compendium	ENSG00000123364.5	ENST00000243056.5	1	76	1070	2357	12	1
HOXD13	Compendium	ENSG00000128714.6	ENST00000392539.4	1	170	1203	2416	2	1
HRAS	Both	ENSG00000174775.17	ENST00000311189.8	1	214	785	1070	11	-1
HRNR	Dietlein	ENSG00000197915.7	ENST00000368801.4	1	76	8630	9629	1	-1
HS6ST1	Dietlein	ENSG00000136720.7	ENST00000259241.7	1	305	1542	4223	2	-1
HSP90AA1	Compendium	ENSG00000080824.19	ENST00000216281.13	1	59	2259	3228	14	-1
HSP90AB1	Compendium	ENSG00000096384.20	ENST00000371646.10	1	95	2271	2555	6	1
HSPG2	Compendium	ENSG00000142798.20	ENST00000374695.8	1	93	13270	14341	1	-1
HTRA2	Compendium	ENSG00000115317.12	ENST00000258080.8	1	74	1452	1785	2	1
ICE1	Dietlein	ENSG00000164151.12	ENST00000296564.9	1	239	7041	7930	5	1
ID3	Compendium	ENSG00000117318.9	ENST00000374561.6	1	75	436	950	1	-1
IDH1	Both	ENSG00000138413.14	ENST00000345146.7	1	223	1469	2318	2	-1
IDH2	Both	ENSG00000182054.10	ENST00000330062.8	1	78	1438	2658	15	-1
IFNAR1	Compendium	ENSG00000142166.13	ENST00000270139.8	1	86	1761	6075	21	1
IFNGR1	Compendium	ENSG00000027697.15	ENST00000367739.9	1	58	1529	2074	6	-1
IGHMBP2	Dietlein	ENSG00000132740.10	ENST00000255078.8	1	62	3045	3914	11	1
IGLL5	Dietlein	ENSG00000254709.8	ENST00000526893.6	1	238	884	1300	22	1
IKBKB	Compendium	ENSG00000104365.16	ENST00000520810.6	1	186	2458	3938	8	1
IKZF1	Compendium	ENSG00000185811.19	ENST00000331340.8	1	221	1782	6255	7	1
IKZF3	Both	ENSG00000161405.17	ENST00000346872.8	1	186	1717	9788	17	-1
IL6ST	Both	ENSG00000134352.20	ENST00000381298.7	1	283	3041	9027	5	-1
IL7R	Compendium	ENSG00000168685.15	ENST00000303115.8	1	87	1468	4584	5	1
ING1	Compendium	ENSG00000153487.13	ENST00000333219.9	1	450	1291	4697	13	1
INMT	Dietlein	ENSG00000241644	ENST00000013222.5	1	16	809	2559	7	1
INO80	Compendium	ENSG00000128908.17	ENST00000648947.1	1	351	5023	6365	15	-1
IRAK1	Compendium	ENSG00000184216.14	ENST00000369980.8	1	90	2230	3581	X	-1
IRF1	Compendium	ENSG00000125347.14	ENST00000245414.9	1	234	1213	3554	5	-1
IRF4	Both	ENSG00000137265.15	ENST00000380956.9	1	113	1470	5314	6	1
IRF8	Dietlein	ENSG00000140968.11	ENST00000268638.10	1	63	1345	2668	16	1
IRS4	Compendium	ENSG00000133124.11	ENST00000372129.3	1	65	3840	3928	X	-1
ITGA6	Dietlein	ENSG00000091409.15	ENST00000409080.6	1	203	3480	5686	2	1
ITGA8	Dietlein	ENSG00000077943.8	ENST00000378076.4	1	151	3344	6547	10	-1
JAK1	Compendium	ENSG00000162434.13	ENST00000342505.5	1	294	3760	5092	1	-1
JAK2	Compendium	ENSG00000096968.14	ENST00000381652.4	1	467	3867	7023	9	1
JAK3	Compendium	ENSG00000105639.20	ENST00000458235.7	1	50	3426	5386	19	-1
JMJD1C	Dietlein	ENSG00000171988.19	ENST00000399262.7	1	315	7939	8758	10	-1
KANK3	Dietlein	ENSG00000186994.11	ENST00000330915.7	1	66	2533	2787	19	-1
KAT6A	Compendium	ENSG00000083168.11	ENST00000265713.8	1	412	6428	9153	8	-1
KAT6B	Compendium	ENSG00000156650.14	ENST00000287239.10	1	514	6737	8314	10	1
KCNT2	Dietlein	ENSG00000162687.19	ENST00000294725.14	1	131	3540	5984	1	-1
KDM3B	Compendium	ENSG00000120733.14	ENST00000314358.10	1	111	5398	6724	5	1
KDM5A	Compendium	ENSG00000073614.13	ENST00000399788.7	1	229	5303	10701	12	-1
KDM5C	Both	ENSG00000126012.12	ENST00000375401.8	1	318	5002	5810	X	-1
KDM6A	Both	ENSG00000147050.16	ENST00000611820.5	1	364	4727	6094	X	1
KDR	Compendium	ENSG00000128052.10	ENST00000263923.5	1	302	4374	5833	4	-1
KEAP1	Both	ENSG00000079999.14	ENST00000171111.10	1	163	2039	2565	19	-1
KEL	Compendium	ENSG00000197993.9	ENST00000355265.7	1	157	2357	2494	7	-1
KIF26B	Dietlein	ENSG00000162849.16	ENST00000407071.7	1	440	6768	13593	1	1
KIF5B	Compendium	ENSG00000170759.11	ENST00000302418.5	1	452	3345	5866	10	-1
KIFC1	Compendium	ENSG00000237649.8	ENST00000428849.7	1	163	2186	2391	6	1
KIT	Both	ENSG00000157404.16	ENST00000288135.6	1	58	2990	5147	4	1
KLF3	Dietlein	ENSG00000109787.13	ENST00000261438.10	1	302	1341	5594	4	1
KLF4	Compendium	ENSG00000136826.15	ENST00000374672.5	1	597	2038	2936	9	-1
KLF5	Compendium	ENSG00000102554.14	ENST00000377687.6	1	323	1698	3349	13	1
KLHL36	Compendium	ENSG00000135686.13	ENST00000564996.6	1	155	2007	7559	16	1
KLHL6	Both	ENSG00000172578.12	ENST00000341319.8	1	53	1920	6295	3	-1
KMT2A	Both	ENSG00000118058.23	ENST00000534358.8	1	21	11941	16600	11	1
KMT2B	Compendium	ENSG00000272333.7	ENST00000420124.4	1	16	8165	8485	19	1
KMT2C	Both	ENSG00000055609.19	ENST00000262189.11	1	217	14954	16860	7	-1
KMT2D	Both	ENSG00000167548.16	ENST00000301067.12	1	1219	17834	20635	12	-1
KNTC1	Dietlein	ENSG00000184445.12	ENST00000333479.12	1	176	6807	6974	12	1
KRAS	Both	ENSG00000133703.13	ENST00000311936.8	1	190	758	5306	12	-1
L3MBTL3	Dietlein	ENSG00000198945.8	ENST00000361794.7	1	178	2522	4206	6	1
LAMA1	Dietlein	ENSG00000101680.15	ENST00000389658.4	1	77	9306	9642	18	-1
LAMA2	Dietlein	ENSG00000196569.13	ENST00000421865.3	1	108	9478	9696	6	1
LARP4B	Dietlein	ENSG00000107929.15	ENST00000316157.8	1	317	2535	5963	10	-1
LATS1	Compendium	ENSG00000131023.13	ENST00000543571.6	1	393	3787	7362	6	-1
LATS2	Both	ENSG00000150457.9	ENST00000382592.5	1	445	3713	5546	13	-1
LDB1	Compendium	ENSG00000198728.11	ENST00000673968.1	1	258	1495	3098	10	-1
LIFR	Compendium	ENSG00000113594.10	ENST00000453190.7	1	332	3627	10553	5	-1
LILRA3	Dietlein	ENSG00000278046.4	ENST00000612127.4	1	92	1413	1604	19	-1
LILRB1	Dietlein	ENSG00000104972.15	ENST00000324602.11	1	165	2125	2774	19	1
LILRB4	Dietlein	ENSG00000186818.12	ENST00000430952.6	1	39	1384	1761	19	1
LOX	Compendium	ENSG00000113083.15	ENST00000231004.5	1	274	1529	5076	5	-1
LPAR4	Compendium	ENSG00000147145.12	ENST00000614823.4	1	620	1734	2155	X	1
LPP	Compendium	ENSG00000145012.13	ENST00000617246.4	1	189	2029	18220	3	1
LRIG3	Compendium	ENSG00000139263.12	ENST00000320743.8	1	269	3630	4046	12	-1
LRP1B	Compendium	ENSG00000168702.18	ENST00000389484.8	1	287	14088	15850	2	-1
LRRC37A3	Dietlein	ENSG00000176809.10	ENST00000584306.5	1	531	5437	5665	17	-1
LRRTM4	Dietlein	ENSG00000176204.13	ENST00000409884.5	1	312	2086	2227	2	-1
LTB	Compendium	ENSG00000227507.3	ENST00000429299.3	1	7	743	893	6	-1
LTBP3	Dietlein	ENSG00000168056.17	ENST00000301873.11	1	400	4313	4833	11	-1
LY75-CD302	Compendium	ENSG00000248672.5	ENST00000504764.5	1	28	none	none	2	-1
LZTR1	Compendium	ENSG00000099949.21	ENST00000646124.2	1	75	2599	4282	22	1
MAEA	Dietlein	ENSG00000090316.16	ENST00000303400.9	1	23	1215	2182	4	1
MAF	Compendium	ENSG00000178573.7	ENST00000326043.5	1	835	2048	2669	16	-1
MAGI2	Dietlein	ENSG00000187391.22	ENST00000354212.9	1	347	4716	6975	7	-1
MALT1	Compendium	ENSG00000172175.15	ENST00000649217.2	1	179	2655	9289	18	1
MAML2	Both	ENSG00000184384.14	ENST00000524717.6	1	1300	4772	7121	11	-1
MAP2	Compendium	ENSG00000078018.20	ENST00000360351.8	1	506	5991	9711	2	1
MAP2K1	Both	ENSG00000169032.10	ENST00000307102.10	1	436	1619	2547	15	1
MAP2K4	Both	ENSG00000065559.15	ENST00000353533.10	1	10	1211	3778	17	1
MAP2K7	Both	ENSG00000076984.18	ENST00000397979.4	1	68	1329	3375	19	1
MAP3K1	Both	ENSG00000095015.6	ENST00000399503.4	1	25	4565	7036	5	1
MAPK1	Both	ENSG00000100030.15	ENST00000215832.11	1	205	1289	5881	22	-1
MARK2	Both	ENSG00000072518.21	ENST00000402010.7	1	579	2947	3300	11	1
MAX	Compendium	ENSG00000125952.20	ENST00000358664.9	1	178	662	2010	14	-1
MB21D2	Both	ENSG00000180611.7	ENST00000392452.3	1	16	1493	3063	3	-1
MBD6	Dietlein	ENSG00000166987.15	ENST00000355673.8	1	276	3289	4202	12	1
MCF2	Dietlein	ENSG00000101977	ENST00000338585.6	none	none	none	none	X	-1
MCM3AP	Compendium	ENSG00000160294.11	ENST00000291688.6	1	325	6269	6403	21	-1
MDM2	Compendium	ENSG00000135679.25	ENST00000258149.10	1	301	1796	12632	12	1
MDM4	Compendium	ENSG00000198625.13	ENST00000367182.8	1	139	1613	10050	1	1
MDN1	Dietlein	ENSG00000112159.12	ENST00000369393.8	1	187	16979	18485	6	-1
MECOM	Compendium	ENSG00000085276.19	ENST00000651503.2	1	340	4061	5462	3	-1
MED12	Both	ENSG00000184634.16	ENST00000374080.8	1	159	6694	6925	X	1
MEF2B	Both	ENSG00000213999.17	ENST00000424583.7	1	88	1196	1425	19	-1
MEN1	Compendium	ENSG00000133895.17	ENST00000450708.7	1	61	1895	2712	11	-1
MET	Both	ENSG00000105976.16	ENST00000397752.8	1	396	4570	6822	7	1
MGA	Both	ENSG00000174197.16	ENST00000566586.5	1	67	8639	14439	15	1
MIA2	Dietlein	ENSG00000150527.17	ENST00000553352.1	1	732	3061	3441	14	1
MLLT1	Compendium	ENSG00000130382.9	ENST00000252674.9	1	191	1872	4532	19	-1
MLLT3	Compendium	ENSG00000171843.17	ENST00000380338.9	1	243	1951	6724	9	-1
MSH3	Dietlein	ENSG00000113318.11	ENST00000265081.7	1	76	3491	4443	5	1
MSH6	Dietlein	ENSG00000116062.17	ENST00000234420.11	1	89	4173	4265	2	1
MSI2	Compendium	ENSG00000153944.12	ENST00000284073.7	1	220	1208	6379	17	1
MSN	Compendium	ENSG00000147065.17	ENST00000360270.7	1	188	1923	3960	X	1
MTCP1	Compendium	ENSG00000214827.11	ENST00000369476.8	1	490	815	2184	X	-1
MTMR1	Dietlein	ENSG00000063601.17	ENST00000445323.7	1	135	2158	4536	X	1
MTOR	Both	ENSG00000198793.13	ENST00000361445.9	1	121	7772	8721	1	-1
MYB	Dietlein	ENSG00000118513.19	ENST00000341911.10	1	206	2493	3684	6	1
MYC	Compendium	ENSG00000136997.21	ENST00000621592.8	1	363	1729	3721	8	1
MYCN	Compendium	ENSG00000134323.12	ENST00000281043.4	1	311	1707	2613	2	1
MYD88	Both	ENSG00000172936.16	ENST00000650905.2	1	40	932	2667	3	1
MYH11	Compendium	ENSG00000133392.18	ENST00000452625.7	1	105	5944	6940	16	-1
MYH9	Compendium	ENSG00000100345.22	ENST00000216181.11	1	180	6064	7451	22	-1
MYO5A	Compendium	ENSG00000197535.15	ENST00000399233.7	1	74	5718	12130	15	-1
NBEA	Both	ENSG00000172915.18	ENST00000379939.6	1	161	8994	10738	13	1
NCOA1	Compendium	ENSG00000084676.15	ENST00000348332.7	1	258	4585	6895	2	1
NCOA2	Compendium	ENSG00000140396.13	ENST00000452400.7	1	185	4581	8430	8	-1
NCOA6	Dietlein	ENSG00000198646.14	ENST00000359003.7	1	343	6536	7083	20	-1
NCOR1	Both	ENSG00000141027.21	ENST00000268712.8	1	243	7567	10705	17	-1
NCOR2	Both	ENSG00000196498.13	ENST00000405201.5	1	1	7547	8533	12	-1
NEFH	Both	ENSG00000100285.10	ENST00000310624.7	1	45	3109	3795	22	1
NF1	Both	ENSG00000196712.18	ENST00000358273.9	1	333	8854	12373	17	1
NF2	Both	ENSG00000186575.19	ENST00000338641.10	1	366	2155	5950	22	1
NFATC2	Compendium	ENSG00000101096.20	ENST00000371564.8	1	220	2987	7519	20	-1
NFE2L2	Both	ENSG00000116044.16	ENST00000397062.8	1	151	1970	2446	2	-1
NFKB2	Compendium	ENSG00000077150.20	ENST00000661543.1	1	164	2868	3015	10	1
NFKBIA	Both	ENSG00000100906.11	ENST00000216797.10	1	105	1060	1559	14	-1
NFKBIE	Both	ENSG00000146232.17	ENST00000619360.6	1	205	1292	2344	6	-1
NIN	Compendium	ENSG00000100503.26	ENST00000530997.7	1	232	6635	10334	14	-1
NIPBL	Compendium	ENSG00000164190.19	ENST00000282516.13	1	489	8905	10425	5	1
NKTR	Compendium	ENSG00000114857.18	ENST00000232978.13	1	116	4506	7265	3	1
NKX2-1	Compendium	ENSG00000136352.19	ENST00000354822.7	1	103	1310	2190	14	-1
NLRC5	Dietlein	ENSG00000140853.16	ENST00000262510.10	1	225	5827	6822	16	1
NLRP5	Dietlein	ENSG00000171487.15	ENST00000390649.8	none	none	3604	3885	19	1
NONO	Compendium	ENSG00000147140.17	ENST00000276079.13	1	153	1570	2661	X	1
NOTCH1	Both	ENSG00000148400.12	ENST00000651671.1	1	262	7931	9568	9	-1
NOTCH2	Both	ENSG00000134250.20	ENST00000256646.7	1	256	7673	11425	1	-1
NPEPPS	Compendium	ENSG00000141279.17	ENST00000322157.9	1	193	2954	4309	17	1
NPFFR2	Dietlein	ENSG00000056291.17	ENST00000308744.10	1	98	1668	1922	4	1
NPM1	Both	ENSG00000181163.14	ENST00000296930.10	1	100	986	1320	5	1
NPRL2	Compendium	ENSG00000114388.14	ENST00000232501.8	1	123	1267	1542	3	-1
NRAS	Both	ENSG00000213281.5	ENST00000369535.5	1	131	702	4326	1	-1
NRG1	Compendium	ENSG00000157168.20	ENST00000287842.7	1	92	2031	2035	8	1
NRK	Compendium	ENSG00000123572.17	ENST00000243300.14	1	307	5057	8066	X	1
NRP1	Compendium	ENSG00000099250.18	ENST00000374867.7	1	285	3058	5640	10	-1
NSD1	Both	ENSG00000165671.21	ENST00000439151.7	1	197	8289	13042	5	1
NSD2	Both	ENSG00000109685.19	ENST00000508803.6	1	179	4278	7560	4	1
NT5C3A	Compendium	ENSG00000122643.22	ENST00000610140.7	1	71	1068	1667	7	-1
NTRK1	Compendium	ENSG00000198400.12	ENST00000524377.6	1	41	2433	2640	1	1
NTRK3	Compendium	ENSG00000140538.16	ENST00000317501.7	1	6	1846	3826	15	-1
NUDCD2	Dietlein	ENSG00000170584.11	ENST00000302764.9	1	52	527	7967	5	-1
NUMA1	Compendium	ENSG00000137497.18	ENST00000393695.8	1	187	6536	7198	11	-1
NUMBL	Dietlein	ENSG00000105245.9	ENST00000252891.8	1	168	1999	3561	19	-1
NUP153	Dietlein	ENSG00000124789.12	ENST00000262077.3	1	538	4967	6026	6	-1
NUP210L	Dietlein	ENSG00000143552.9	ENST00000368559.7	1	72	5740	5889	1	-1
NUP214	Compendium	ENSG00000126883.17	ENST00000359428.10	1	119	6393	7568	9	1
NUP93	Dietlein	ENSG00000102900.13	ENST00000308159.10	1	97	2558	8234	16	1
NXF1	Both	ENSG00000162231.14	ENST00000294172.7	1	84	1945	2290	11	-1
ODF2L	Dietlein	ENSG00000122417	ENST00000317336.11	1	369	2281	4376	1	-1
P2RY8	Both	ENSG00000182162.11	ENST00000381297.10	1	289	1370	4267	X	-1
PABPC1	Both	ENSG00000070756.17	ENST00000318607.10	1	505	2417	2861	8	-1
PAK2	Compendium	ENSG00000180370.10	ENST00000327134.7	1	322	1898	6139	3	1
PALM2AKAP2	Dietlein	ENSG00000157654.19	ENST00000314527.9	1	291	1528	9578	9	1
PARP4	Compendium	ENSG00000102699.6	ENST00000381989.4	1	74	5250	5437	13	-1
PAX5	Dietlein	ENSG00000196092.14	ENST00000358127.9	1	237	1414	8704	9	-1
PBRM1	Both	ENSG00000163939.18	ENST00000296302.11	1	2	5073	5145	3	-1
PCBP1	Compendium	ENSG00000169564.7	ENST00000303577.7	1	267	1339	1727	2	1
PCCA	Dietlein	ENSG00000175198.17	ENST00000376285.6	1	28	2216	2484	13	1
PCDH17	Compendium	ENSG00000118946.12	ENST00000377918.8	1	803	4284	8300	13	1
PCDH9	Dietlein	ENSG00000184226.15	ENST00000377865.7	1	692	4407	6227	13	-1
PCDHA3	Dietlein	ENSG00000255408.4	ENST00000522353.3	1	141	2995	5404	5	1
PCMTD1	Compendium	ENSG00000168300.14	ENST00000522514.6	1	202	1277	4044	8	-1
PCNT	Dietlein	ENSG00000160299.17	ENST00000359568.10	1	73	10085	10526	21	1
PDCD1LG2	Compendium	ENSG00000197646.8	ENST00000397747.5	1	287	1110	2432	9	1
PDE3A	Dietlein	ENSG00000172572.7	ENST00000359062.4	1	748	4175	12486	12	1
PDE4DIP	Compendium	ENSG00000178104.19	ENST00000313431.13	1	657	4057	5676	1	1
PDGFRA	Compendium	ENSG00000134853.12	ENST00000257290.10	1	135	3406	6378	4	1
PDGFRB	Compendium	ENSG00000113721.14	ENST00000261799.9	1	455	3777	5700	5	-1
PDPR	Compendium	ENSG00000090857.14	ENST00000288050.9	1	251	2892	8549	16	1
PEG3	Both	ENSG00000198300.14	ENST00000326441.15	1	394	5162	8754	19	-1
PFN1	Dietlein	ENSG00000108518.8	ENST00000225655.6	1	136	560	807	17	-1
PHF6	Both	ENSG00000156531.17	ENST00000370803.8	1	202	343	4430	X	1
PHRF1	Dietlein	ENSG00000070047.13	ENST00000264555.10	1	144	5095	5539	11	1
PIK3CA	Both	ENSG00000121879.6	ENST00000263967.4	1	323	3531	9259	3	1
PIK3CB	Compendium	ENSG00000051382.9	ENST00000674063.1	1	355	3569	6259	3	-1
PIK3R1	Both	ENSG00000145675.15	ENST00000521381.6	1	580	2756	6975	5	1
PIM1	Both	ENSG00000137193.14	ENST00000373509.6	1	424	1367	2703	6	1
PJA2	Dietlein	ENSG00000198961.10	ENST00000361189.7	1	220	2348	4856	5	-1
PKHD1L1	Dietlein	ENSG00000205038.12	ENST00000378402.10	1	120	12853	19969	8	1
PLAG1	Compendium	ENSG00000181690.8	ENST00000316981.8	1	474	1978	7311	8	-1
PLCB1	Dietlein	ENSG00000182621.18	ENST00000338037.11	1	386	4038	7088	20	1
PLCB4	Compendium	ENSG00000101333.17	ENST00000378473.8	1	254	3856	5674	20	1
PLCG1	Compendium	ENSG00000124181.14	ENST00000244007.7	1	197	4074	5285	20	1
PLXNA2	Dietlein	ENSG00000076356.7	ENST00000367033.4	1	822	6508	11508	1	-1
PML	Compendium	ENSG00000140464.20	ENST00000268058.8	1	97	2747	5565	15	1
PMS2	Compendium	ENSG00000122512.16	ENST00000265849.12	1	30	2620	5093	7	-1
PNPLA4	Dietlein	ENSG00000006757.12	ENST00000381042.9	1	141	904	3342	X	-1
POLD1	Compendium	ENSG00000062822.15	ENST00000440232.7	1	45	3370	3436	19	1
POLE	Both	ENSG00000177084.18	ENST00000320574.10	1	27	6889	7823	12	-1
POLQ	Both	ENSG00000051341.14	ENST00000264233.6	1	111	7885	8757	3	-1
POLR2A	Dietlein	ENSG00000181222.19	ENST00000674977.2	1	399	none	none	17	1
POT1	Both	ENSG00000128513.16	ENST00000357628.8	1	443	2349	3924	7	-1
POU2F2	Both	ENSG00000028277.21	ENST00000389341.9	1	67	1460	6901	19	-1
PPM1D	Both	ENSG00000170836.12	ENST00000305921.8	1	222	2041	4768	17	1
PPM1F	Dietlein	ENSG00000100034.14	ENST00000263212.10	1	117	1483	5149	22	-1
PPP2R1A	Both	ENSG00000105568.18	ENST00000322088.11	1	45	1816	5352	19	1
PPP3CA	Compendium	ENSG00000138814.17	ENST00000394854.8	1	730	2297	4743	4	-1
PPP6C	Both	ENSG00000119414.12	ENST00000373547.9	1	85	1004	4103	9	-1
PPT2	Compendium	ENSG00000221988.13	ENST00000324816.11	1	272	1182	1906	6	1
PRB4	Dietlein	ENSG00000230657.8	ENST00000279575.7	1	38	783	923	12	-1
PRDM1	Both	ENSG00000057657.17	ENST00000369096.9	1	218	2697	5148	6	1
PRDM2	Both	ENSG00000116731.22	ENST00000235372.11	1	856	6014	7957	1	1
PREX1	Dietlein	ENSG00000124126.14	ENST00000371941.4	1	139	5120	6752	20	-1
PREX2	Both	ENSG00000046889.19	ENST00000288368.5	1	349	5171	10824	8	1
PRF1	Compendium	ENSG00000180644.8	ENST00000441259.2	1	127	1796	2500	10	-1
PRKAR1A	Compendium	ENSG00000108946.15	ENST00000589228.6	1	125	1272	4253	17	1
PRKCB	Compendium	ENSG00000166501.14	ENST00000643927.1	1	193	2216	8010	16	1
PRKCD	Compendium	ENSG00000163932.15	ENST00000330452.8	1	351	2383	2833	3	1
PRKD2	Both	ENSG00000105287.13	ENST00000291281.9	1	744	3382	3588	19	-1
PRR14	Compendium	ENSG00000156858.12	ENST00000300835.9	1	218	1977	2078	16	1
PRRX1	Compendium	ENSG00000116132.12	ENST00000239461.11	1	88	827	4061	1	1
PRSS48	Dietlein	ENSG00000189099.11	ENST00000455694.6	1	2	none	none	4	1
PRSS50	Dietlein	ENSG00000283706.2	ENST00000315170.13	1	45	1204	1332	3	-1
PSIP1	Compendium	ENSG00000164985.15	ENST00000380733.9	1	295	1889	3342	9	-1
PSKH2	Dietlein	ENSG00000147613.8	ENST00000276616.3	1	46	1205	2557	8	-1
PTCH1	Both	ENSG00000185920.16	ENST00000331920.11	1	905	5250	8662	9	-1
PTEN	Both	ENSG00000171862.11	ENST00000371953.8	1	845	2058	8515	10	1
PTMA	Compendium	ENSG00000187514.17	ENST00000409115.8	1	182	516	1215	2	1
PTPN11	Both	ENSG00000179295.18	ENST00000351677.7	1	165	1948	6073	12	1
PTPN13	Compendium	ENSG00000163629.13	ENST00000411767.7	1	480	7939	8548	4	1
PTPN14	Both	ENSG00000152104.12	ENST00000366956.10	1	574	4139	13360	1	-1
PTPN6	Compendium	ENSG00000111679.17	ENST00000318974.14	1	157	1946	2161	12	1
PTPRB	Compendium	ENSG00000127329.16	ENST00000334414.11	1	34	6683	12301	12	-1
PTPRC	Both	ENSG00000081237	ENST00000442510.8	1	141	4063	5357	1	1
PTPRD	Compendium	ENSG00000153707.17	ENST00000381196.8	1	544	6284	9911	9	-1
PTPRK	Compendium	ENSG00000152894.15	ENST00000368226.9	1	241	4565	6006	6	-1
PTPRT	Compendium	ENSG00000196090.12	ENST00000373198.8	1	236	4620	12746	20	-1
QKI	Compendium	ENSG00000112531.17	ENST00000361752.8	1	476	1503	9384	6	1
RABEP1	Compendium	ENSG00000029725.17	ENST00000537505.6	1	203	2793	5909	17	1
RAC1	Both	ENSG00000136238.18	ENST00000348035.9	1	209	789	2309	7	1
RAD21	Both	ENSG00000164754.15	ENST00000297338.7	1	198	2095	3660	8	-1
RAD54B	Dietlein	ENSG00000197275.14	ENST00000336148.10	1	131	2865	3074	8	-1
RAF1	Compendium	ENSG00000132155.13	ENST00000442415.7	1	331	2339	3251	3	-1
RALGDS	Compendium	ENSG00000160271.16	ENST00000372050.8	1	86	2832	3696	9	-1
RANBP2	Compendium	ENSG00000153201.16	ENST00000283195.11	1	125	9801	11708	2	1
RAP1GDS1	Compendium	ENSG00000138698.15	ENST00000408927.8	1	182	2007	3747	4	1
RARA	Compendium	ENSG00000131759.18	ENST00000254066.10	1	469	1859	3275	17	1
RARS2	Dietlein	ENSG00000146282.18	ENST00000369536.10	1	30	1768	2242	6	-1
RASA1	Both	ENSG00000145715.15	ENST00000274376.11	1	569	3714	4746	5	1
RASA2	Compendium	ENSG00000155903.13	ENST00000286364.9	1	57	2608	5638	3	1
RB1	Both	ENSG00000139687.16	ENST00000267163.6	1	162	2950	4768	13	1
RBBP6	Dietlein	ENSG00000122257.20	ENST00000319715.10	1	1061	6441	6858	16	1
RBFOX1	Compendium	ENSG00000078328.22	ENST00000550418.6	1	1095	2290	4884	16	1
RBFOX2	Compendium	ENSG00000100320.23	ENST00000438146.7	1	399	1756	7224	22	-1
RBM10	Both	ENSG00000182872.16	ENST00000377604.8	1	390	3184	3397	X	1
RBM12	Dietlein	ENSG00000244462.8	ENST00000374114.8	1	248	3048	6646	20	-1
RBM15	Compendium	ENSG00000162775.16	ENST00000369784.8	1	900	3835	4248	1	1
RBM38	Compendium	ENSG00000132819.17	ENST00000356208.10	1	186	907	2393	20	1
RBM39	Compendium	ENSG00000131051.24	ENST00000253363.11	1	333	1927	5060	20	-1
RBM43	Dietlein	ENSG00000184898.7	ENST00000331426.6	1	136	1211	4176	2	-1
RBMX	Dietlein	ENSG00000147274.14	ENST00000320676.11	1	155	1332	2012	X	-1
RECQL4	Both	ENSG00000160957.14	ENST00000617875.6	1	49	3677	3819	8	-1
RECQL5	Dietlein	ENSG00000108469.15	ENST00000317905.10	1	125	3102	3669	17	-1
RELA	Compendium	ENSG00000173039.19	ENST00000406246.8	1	84	1741	2517	11	-1
RELN	Dietlein	ENSG00000189056.14	ENST00000428762.6	1	302	10686	11708	7	-1
RET	Both	ENSG00000165731.20	ENST00000355710.8	1	190	3536	5617	10	1
REV3L	Dietlein	ENSG00000009413.16	ENST00000368802.8	1	330	9724	10706	6	-1
RGL3	Compendium	ENSG00000205517.13	ENST00000380456.8	1	36	2170	2511	19	-1
RGPD3	Both	ENSG00000153165.19	ENST00000409886.4	1	125	5403	7215	2	-1
RGS7	Both	ENSG00000182901.17	ENST00000440928.6	1	357	1846	2551	1	-1
RHOA	Both	ENSG00000067560.13	ENST00000418115.6	1	159	742	1805	3	-1
RHOB	Dietlein	ENSG00000143878.10	ENST00000272233.6	1	392	984	2367	2	1
RHPN2	Both	ENSG00000131941.8	ENST00000254260.8	1	36	2098	3501	19	-1
RIMS1	Dietlein	ENSG00000079841	ENST00000521978.5	none	none	none	none	6	1
RIPK1	Compendium	ENSG00000137275.15	ENST00000259808.9	1	228	2245	4092	6	1
RNF152	Dietlein	ENSG00000176641.11	ENST00000312828.4	1	348	961	8745	18	-1
RNF213	Compendium	ENSG00000173821.19	ENST00000319921.4	1	141	3334	5316	17	1
RNF43	Both	ENSG00000108375.13	ENST00000407977.7	1	903	3256	4522	17	-1
RNF6	Compendium	ENSG00000127870.17	ENST00000381588.9	1	413	2472	3520	13	-1
ROCK2	Dietlein	ENSG00000134318.14	ENST00000315872.11	1	500	4668	8345	2	-1
RPL10	Compendium	ENSG00000147403.18	ENST00000369817.7	1	41	687	2164	X	1
RPL21	Dietlein	ENSG00000122026.10	ENST00000311549.10	1	289	773	815	13	1
RPL22	Both	ENSG00000116251.11	ENST00000234875.9	1	22	410	2061	1	-1
RPL5	Dietlein	ENSG00000122406.14	ENST00000370321.8	1	75	970	1028	1	1
RPS3A	Compendium	ENSG00000145425.10	ENST00000274065.9	1	25	821	869	4	1
RPS6KA3	Both	ENSG00000177189.14	ENST00000379565.9	1	277	2501	7987	X	-1
RRAGC	Compendium	ENSG00000116954.8	ENST00000373001.4	1	126	1327	2681	1	-1
RRAS2	Both	ENSG00000133818.14	ENST00000256196.9	1	313	929	2343	11	-1
RRP36	Dietlein	ENSG00000124541.7	ENST00000244496.6	1	32	813	1183	6	1
RSPH10B2	Compendium	ENSG00000169402.15	ENST00000297186.7	1	88	2702	2923	7	1
RUNX1	Both	ENSG00000159216.19	ENST00000675419.1	1	194	1638	5971	21	-1
RUNX1T1	Compendium	ENSG00000079102.16	ENST00000265814.4	1	194	2010	7284	8	-1
RXRA	Both	ENSG00000186350.12	ENST00000481739.2	1	177	1567	5537	9	1
SALL4	Compendium	ENSG00000101115.13	ENST00000217086.9	1	113	3276	5209	20	-1
SATB1	Compendium	ENSG00000182568.17	ENST00000338745.11	1	1737	4030	7822	3	-1
SCN9A	Dietlein	ENSG00000169432.18	ENST00000642356.2	1	298	6266	9752	2	-1
SDC4	Compendium	ENSG00000124145.6	ENST00000372733.3	1	40	638	2613	20	-1
SELPLG	Dietlein	ENSG00000110876.10	ENST00000550948.2	1	160	1400	2573	12	-1
SEMA4D	Dietlein	ENSG00000187764.11	ENST00000422704.6	1	480	3070	4382	9	-1
SEPTIN9	Compendium	ENSG00000184640.20	ENST00000329047.13	1	809	2517	4451	17	1
SET	Compendium	ENSG00000119335.17	ENST00000322030.13	1	361	1196	2927	9	1
SETBP1	Compendium	ENSG00000152217.20	ENST00000649279.2	1	306	5098	9909	18	1
SETD1B	Both	ENSG00000139718.11	ENST00000604567.6	1	239	6141	8557	12	1
SETD2	Both	ENSG00000181555.21	ENST00000409792.4	1	189	7885	8541	3	-1
SETDB1	Both	ENSG00000143379.12	ENST00000271640.9	1	190	4067	4437	1	1
SF3B1	Both	ENSG00000115524.17	ENST00000335508.11	1	29	3945	6463	2	-1
SF3B2	Dietlein	ENSG00000087365.16	ENST00000322535.11	1	21	2710	3272	11	1
SFMBT2	Compendium	ENSG00000198879.12	ENST00000397167.5	1	193	2879	8024	10	-1
SGK1	Both	ENSG00000118515.11	ENST00000367858.9	1	598	2180	3201	6	-1
SH2B3	Compendium	ENSG00000111252.11	ENST00000341259.7	1	382	2111	5431	12	1
SHROOM3	Dietlein	ENSG00000138771.16	ENST00000296043.7	1	824	6816	10891	4	1
SIN3A	Compendium	ENSG00000169375.16	ENST00000394947.8	1	301	4124	6723	15	-1
SIRPA	Compendium	ENSG00000198053.12	ENST00000358771.5	1	41	1557	4580	20	1
SIX1	Compendium	ENSG00000126778.12	ENST00000645694.3	1	288	1144	4005	14	-1
SLC45A3	Compendium	ENSG00000158715.6	ENST00000367145.4	1	346	2009	3391	1	-1
SLIT1	Dietlein	ENSG00000187122.17	ENST00000266058.9	1	285	4891	7964	10	-1
SMAD2	Compendium	ENSG00000175387.16	ENST00000262160.11	1	352	1757	34626	18	-1
SMAD3	Both	ENSG00000166949.16	ENST00000327367.9	1	553	1832	6464	15	1
SMAD4	Both	ENSG00000141646.14	ENST00000342988.8	1	538	2198	8772	18	1
SMARCA1	Compendium	ENSG00000102038.16	ENST00000371121.5	1	120	3334	3989	X	-1
SMARCA2	Dietlein	ENSG00000080503.24	ENST00000349721.8	1	94	4868	5748	9	1
SMARCA4	Both	ENSG00000127616.19	ENST00000344626.10	1	176	5121	5577	19	1
SMARCB1	Both	ENSG00000099956.20	ENST00000644036.2	1	204	1363	5191	22	1
SMARCD1	Compendium	ENSG00000066117.15	ENST00000394963.9	1	28	1577	3283	12	1
SMC1A	Compendium	ENSG00000072501.19	ENST00000322213.9	1	54	3757	9710	X	-1
SMO	Compendium	ENSG00000128602.11	ENST00000249373.8	1	519	2884	3977	7	1
SMTNL2	Dietlein	ENSG00000188176.12	ENST00000389313.9	1	77	1464	2295	17	1
SOCS1	Compendium	ENSG00000185338.6	ENST00000332029.3	1	176	813	1247	16	-1
SOHLH2	Compendium	ENSG00000120669.16	ENST00000379881.8	1	30	1309	2125	13	-1
SON	Dietlein	ENSG00000159140.21	ENST00000356577.10	1	55	7337	8393	21	1
SOS1	Compendium	ENSG00000115904.14	ENST00000402219.8	1	629	4632	8906	2	-1
SOX17	Both	ENSG00000164736.6	ENST00000297316.5	1	204	1450	2346	8	1
SOX21	Compendium	ENSG00000125285.6	ENST00000376945.4	1	496	1328	2924	13	-1
SOX9	Both	ENSG00000125398.8	ENST00000245479.3	1	372	1903	3931	17	1
SP140	Compendium	ENSG00000079263.19	ENST00000392045.8	1	109	2714	3244	2	1
SPATA31E1	Dietlein	ENSG00000177992.10	ENST00000325643.6	1	15	4354	4431	9	1
SPEN	Both	ENSG00000065526.12	ENST00000375759.8	1	361	11357	12385	1	1
SPHKAP	Dietlein	ENSG00000153820.13	ENST00000392056.8	1	89	5193	6954	2	-1
SPOP	Both	ENSG00000121067.19	ENST00000504102.6	1	231	1357	2850	17	-1
SPTAN1	Dietlein	ENSG00000197694.18	ENST00000372739.7	1	113	7548	7875	9	1
SRGAP3	Both	ENSG00000196220.16	ENST00000383836.8	1	695	3996	8923	3	-1
SRSF2	Compendium	ENSG00000161547.17	ENST00000359995.10	1	171	838	1888	17	-1
SSC5D	Dietlein	ENSG00000179954.16	ENST00000389623.11	1	154	4877	4977	19	1
STAG2	Both	ENSG00000101972.19	ENST00000371145.8	1	313	4121	6179	X	1
STAG3L2	Dietlein	ENSG00000277072	ENST00000426587.5	none	none	none	none	7	-1
STAT3	Both	ENSG00000168610.16	ENST00000264657.10	1	187	2501	4921	17	-1
STAT5B	Compendium	ENSG00000173757.10	ENST00000293328.8	1	154	2519	5079	17	-1
STAT6	Both	ENSG00000166888.12	ENST00000300134.8	1	255	2800	3963	12	-1
STIL	Compendium	ENSG00000123473.16	ENST00000371877.8	1	155	4023	5019	1	-1
STK11	Both	ENSG00000118046.16	ENST00000326873.12	1	1136	2439	3293	19	1
STK19	Dietlein	ENSG00000204344.14	ENST00000375331.6	1	166	1262	1663	6	1
STRIP2	Dietlein	ENSG00000128578.10	ENST00000249344.7	1	41	2547	5116	7	1
STRN	Compendium	ENSG00000115808.12	ENST00000263918.9	1	73	2417	14174	2	-1
SUSD2	Compendium	ENSG00000099994.11	ENST00000358321.4	1	33	2503	3172	22	1
SUZ12	Compendium	ENSG00000178691.11	ENST00000322652.10	1	240	2461	4495	17	1
TAF15	Compendium	ENSG00000270647.6	ENST00000605844.6	1	86	1866	2162	17	1
TAOK1	Dietlein	ENSG00000160551.12	ENST00000261716.8	1	756	3763	12643	17	1
TBC1D5	Dietlein	ENSG00000131374.14	ENST00000253692.11	1	1665	4054	7854	3	-1
TBL1XR1	Both	ENSG00000177565.18	ENST00000457928.7	1	483	2029	8182	3	-1
TBX3	Both	ENSG00000135111.16	ENST00000349155.7	1	975	3148	4733	12	-1
TCF12	Dietlein	ENSG00000140262.18	ENST00000333725.10	1	285	2407	6114	15	1
TCF4	Compendium	ENSG00000196628.20	ENST00000354452.8	1	175	2192	8041	18	-1
TCF7L1	Dietlein	ENSG00000152284.5	ENST00000282111.4	1	293	2061	2985	2	1
TCF7L2	Both	ENSG00000148737.17	ENST00000627217.3	1	510	2320	4025	10	1
TCHH	Dietlein	ENSG00000159450.12	ENST00000368804.5	none	none	5833	6900	1	-1
TCIRG1	Compendium	ENSG00000110719.10	ENST00000265686.8	1	99	2593	2668	11	1
TEAD3	Dietlein	ENSG00000007866.22	ENST00000338863.13	1	231	1540	2986	6	-1
TEC	Compendium	ENSG00000135605.13	ENST00000381501.8	1	132	2029	3661	4	-1
TENT5C/FAM46C	Compendium	ENSG00000183508.5	ENST00000369448.4	1	133	1310	5654	1	1
TENT5D	Dietlein	ENSG00000174016.11	ENST00000308293.5	1	239	1410	3011	X	1
TET1	Compendium	ENSG00000138336.9	ENST00000373644.5	1	528	6940	9612	10	1
TET2	Both	ENSG00000168769.14	ENST00000380013.9	1	296	6306	9589	4	1
TEX13A	Dietlein	ENSG00000268629.8	ENST00000600991.6	1	132	1363	1397	X	-1
TFAP4	Compendium	ENSG00000090447.12	ENST00000204517.11	1	277	1295	2163	16	-1
TFG	Compendium	ENSG00000114354.15	ENST00000240851.9	1	271	1475	1907	3	1
TGFBR2	Both	ENSG00000163513.19	ENST00000295754.10	1	283	1988	4530	3	1
TGIF1	Compendium	ENSG00000177426.22	ENST00000343820.10	1	318	1138	3175	18	1
THSD7B	Dietlein	ENSG00000144229.12	ENST00000409968.6	1	178	5000	6112	2	1
TLE1	Dietlein	ENSG00000196781.16	ENST00000376499.8	1	1307	3621	4135	9	-1
TLL1	Compendium	ENSG00000038295.8	ENST00000061240.7	1	668	3711	7291	4	1
TMEM30A	Dietlein	ENSG00000112697.17	ENST00000230461.11	1	154	1241	4418	6	-1
TMPRSS13	Dietlein	ENSG00000137747.16	ENST00000524993.6	1	95	1800	3397	11	-1
TMPRSS15	Dietlein	ENSG00000154646.9	ENST00000284885.8	1	163	3224	4076	21	-1
TMPRSS7	Dietlein	ENSG00000176040.13	ENST00000419127.5	1	82	2237	2317	3	1
TNC	Compendium	ENSG00000041982.16	ENST00000350763.9	1	312	6919	8500	9	-1
TNFAIP3	Both	ENSG00000118503.15	ENST00000612899.5	1	299	2673	4665	6	1
TNFRSF10C	Dietlein	ENSG00000173535.15	ENST00000356864.4	1	201	982	1395	8	1
TNFRSF11A	Dietlein	ENSG00000141655.17	ENST00000586569.3	1	43	1895	8148	18	1
TNFRSF14	Both	ENSG00000157873.17	ENST00000355716.4	1	299	1152	1707	1	1
TOP1	Compendium	ENSG00000198900.6	ENST00000361337.3	1	246	2545	3734	20	1
TOP2A	Compendium	ENSG00000131747.15	ENST00000423485.6	1	105	4702	5695	17	-1
TP53	Both	ENSG00000141510.18	ENST00000269305.9	1	142	1325	2512	17	-1
TP53BP1	Dietlein	ENSG00000067369.14	ENST00000382044.9	1	113	6048	10369	15	-1
TP63	Compendium	ENSG00000073282.14	ENST00000354600.10	1	142	1904	4677	3	1
TPTE	Dietlein	ENSG00000274391.5	ENST00000618007.5	1	322	1979	2142	21	1
TPTE2	Dietlein	ENSG00000132958.17	ENST00000390680.2	1	210	1549	1558	13	-1
TRAF3	Both	ENSG00000131323.16	ENST00000392745.8	1	383	2091	7806	14	1
TRAK1	Dietlein	ENSG00000182606.17	ENST00000327628.10	1	113	2976	5128	3	1
TRIM24	Compendium	ENSG00000122779.18	ENST00000343526.9	1	290	3444	8488	7	1
TRIM33	Compendium	ENSG00000197323.12	ENST00000358465.7	1	127	3512	8369	1	-1
TRIM49C	Compendium	ENSG00000204449.3	ENST00000448984.1	1	329	1689	2163	11	1
TRIP11	Compendium	ENSG00000100815.12	ENST00000267622.8	1	374	6315	9996	14	-1
TRRAP	Compendium	ENSG00000196367.14	ENST00000456197.2	1	167	11790	12675	7	1
TSC1	Both	ENSG00000165699.15	ENST00000298552.9	1	217	3713	8598	9	-1
TSC2	Both	ENSG00000103197.18	ENST00000219476.9	1	110	5535	6415	16	1
TTK	Dietlein	ENSG00000112742.10	ENST00000369798.7	1	67	2642	2966	6	1
TYRO3	Dietlein	ENSG00000092445.12	ENST00000263798.8	1	46	2720	8032	15	1
U2AF1	Both	ENSG00000160201.12	ENST00000291552.9	1	76	800	945	21	-1
U2AF2	Compendium	ENSG00000063244.13	ENST00000308924.9	1	70	1499	2146	19	1
UBE2A	Both	ENSG00000077721.16	ENST00000371558.7	1	149	609	1776	X	1
UBE2D2	Compendium	ENSG00000131508.16	ENST00000398733.8	1	453	898	2530	5	1
UBR5	Both	ENSG00000104517.13	ENST00000520539.6	1	466	8867	10895	8	-1
UBXN11	Dietlein	ENSG00000158062.20	ENST00000314675.11	1	80	1284	2254	1	-1
UGT2B17	Compendium	ENSG00000197888.2	ENST00000317746.2	1	43	1637	2077	4	-1
USH2A	Dietlein	ENSG00000042781.14	ENST00000307340.8	1	439	16049	18938	1	-1
USP28	Dietlein	ENSG00000048028.11	ENST00000003302.8	1	69	3304	4669	11	-1
USP44	Compendium	ENSG00000136014.12	ENST00000258499.8	1	275	2415	4008	12	-1
USP6	Compendium	ENSG00000129204.17	ENST00000574788.6	1	2636	6858	8870	17	1
USP8	Compendium	ENSG00000138592.14	ENST00000307179.9	1	175	3533	18865	15	1
USP9X	Both	ENSG00000124486.13	ENST00000378308.7	1	823	8489	12543	X	1
VAV1	Compendium	ENSG00000141968.8	ENST00000602142.6	1	100	2639	2892	19	1
VCX	Dietlein	ENSG00000182583.12	ENST00000381059.7	1	219	841	967	X	1
VHL	Both	ENSG00000134086.8	ENST00000256474.3	1	70	713	4414	3	1
WAS	Compendium	ENSG00000015285.11	ENST00000376701.5	1	55	1565	1829	X	1
WBP1	Dietlein	ENSG00000239779.7	ENST00000233615.7	1	165	976	1175	2	1
WDR45	Compendium	ENSG00000196998.19	ENST00000376372.9	1	154	1238	1598	X	-1
WNK1	Dietlein	ENSG00000060237.19	ENST00000340908.9	1	987	8893	11552	12	1
WNK2	Compendium	ENSG00000165238.16	ENST00000297954.8	none	none	6895	7138	9	1
WNK4	Compendium	ENSG00000126562.17	ENST00000246914.10	1	89	3822	4199	17	1
WRN	Compendium	ENSG00000165392.11	ENST00000298139.7	1	240	4540	7575	8	1
WT1	Both	ENSG00000184937.16	ENST00000452863.10	1	179	1749	3031	11	-1
XPC	Compendium	ENSG00000154767.15	ENST00000285021.12	1	33	2857	3650	3	-1
XPO1	Both	ENSG00000082898.18	ENST00000401558.7	1	801	4018	4988	2	-1
XYLT2	Dietlein	ENSG00000015532.10	ENST00000017003.7	1	15	2614	3507	17	1
YLPM1	Dietlein	ENSG00000119596.18	ENST00000325680.12	1	174	6616	8195	14	1
ZBTB16	Compendium	ENSG00000109906.14	ENST00000335953.9	1	262	2285	8494	11	1
ZBTB20	Compendium	ENSG00000181722.17	ENST00000675478.1	1	772	2999	27503	3	-1
ZBTB7A	Dietlein	ENSG00000178951.9	ENST00000322357.9	1	233	1989	6437	19	-1
ZBTB7B	Compendium	ENSG00000160685.13	ENST00000368426.3	1	137	1758	3594	1	1
ZC3H12A	Dietlein	ENSG00000163874.11	ENST00000373087.7	1	88	1889	2654	1	1
ZC3H13	Dietlein	ENSG00000123200.17	ENST00000679008.1	1	352	5363	8024	13	-1
ZC3H18	Dietlein	ENSG00000158545.16	ENST00000301011.10	1	178	3041	3705	16	1
ZC3H4	Dietlein	ENSG00000130749.10	ENST00000253048.10	1	62	3975	6143	19	-1
ZCRB1	Compendium	ENSG00000139168.9	ENST00000266529.8	1	173	828	1808	12	-1
ZEB1	Compendium	ENSG00000148516.22	ENST00000424869.6	1	19	3398	5937	10	1
ZFHX3	Both	ENSG00000140836.17	ENST00000268489.10	1	426	11539	15817	16	-1
ZFHX4	Dietlein	ENSG00000091656.19	ENST00000651372.2	1	420	11272	13987	8	1
ZFP36L1	Both	ENSG00000185650.10	ENST00000439696.3	1	129	1147	3017	14	-1
ZFX	Both	ENSG00000005889.16	ENST00000304543.10	1	315	2734	7612	X	1
ZIC4	Dietlein	ENSG00000174963.18	ENST00000383075.8	1	196	1202	4014	3	-1
ZKSCAN4	Dietlein	ENSG00000187626.9	ENST00000377294.3	1	289	1928	5346	6	-1
ZMYM3	Dietlein	ENSG00000147130.14	ENST00000314425.9	1	131	4245	5536	X	-1
ZNF107	Dietlein	ENSG00000196247.11	ENST00000344930.7	1	452	2805	5174	7	1
ZNF14	Dietlein	ENSG00000105708.9	ENST00000344099.4	1	154	2084	2963	19	-1
ZNF148	Compendium	ENSG00000163848.20	ENST00000360647.9	1	457	2843	9514	3	-1
ZNF165	Compendium	ENSG00000197279	ENST00000377325.2	1	963	2422	2514	6	1
ZNF208	Both	ENSG00000160321.15	ENST00000397126.9	1	149	3993	9088	19	-1
ZNF233	Dietlein	ENSG00000159915	ENST00000391958.6	1	127	2141	2784	19	1
ZNF234	Dietlein	ENSG00000263002.8	ENST00000426739.7	1	310	2414	4607	19	1
ZNF280D	Dietlein	ENSG00000137871.20	ENST00000267807.11	1	217	3158	4328	15	-1
ZNF292	Dietlein	ENSG00000188994.13	ENST00000369577.8	1	27	8200	12341	6	1
ZNF429	Compendium	ENSG00000197013.10	ENST00000358491.9	1	170	2196	4785	19	1
ZNF430	Dietlein	ENSG00000118620.13	ENST00000261560.10	1	144	1858	3886	19	1
ZNF479	Dietlein	ENSG00000185177.13	ENST00000319636.9	1	17	1593	1811	7	-1
ZNF521	Compendium	ENSG00000198795.11	ENST00000361524.8	1	163	4100	4887	18	-1
ZNF608	Dietlein	ENSG00000168916.15	ENST00000513986.1	1	616	none	none	5	-1
ZNF626	Compendium	ENSG00000188171.16	ENST00000601440.6	1	125	1713	6063	19	-1
ZNF680	Compendium	ENSG00000173041.12	ENST00000309683.11	1	117	1711	2993	7	-1
ZNF721	Compendium	ENSG00000182903.16	ENST00000511833.3	1	194	2967	4673	4	-1
ZNF750	Dietlein	ENSG00000141579.7	ENST00000269394.4	1	278	2451	3158	17	-1
ZNF780A	Compendium	ENSG00000197782	ENST00000340963.9	1	225	2152	3674	19	-1
ZNF804B	Dietlein	ENSG00000182348.7	ENST00000333190.5	1	277	4328	5823	7	1
ZNF814	Both	ENSG00000204514.10	ENST00000435989.7	1	235	2804	6244	19	-1
ZNF93	Compendium	ENSG00000184635.16	ENST00000343769.6	1	143	2007	2763	19	1
ZNRF3	Compendium	ENSG00000183579.16	ENST00000544604.7	1	195	3007	6872	22	1
ZRSR2	Compendium	ENSG00000169249.13	ENST00000307771.8	1	12	1462	1479	X	1
ZXDB	Compendium	ENSG00000198455.4	ENST00000374888.2	1	397	2810	5894	X	1
ZZEF1	Dietlein	ENSG00000074755.15	ENST00000381638.7	1	135	9022	11466	17	-1
