# Supplementary material for: Analyses of human cancer driver genes uncovers evolutionarily conserved RNA structural elements involved in posttranscriptional control
Source: PLoS One. 2022 Feb 25;17(2):e0264025. doi: 10.1371/journal.pone.0264025 (PMC8880891; doi:10.1371/journal.pone.0264025)
Supplement: S2 Table — (XLSX) [file pone.0264025.s002.xlsx]

## Sheet: S2-ENSTs_ScanFold
S2 Table. List of transcripts scanned using ScanFold.
Gene	Ensembl Transcript ID
A1CF	ENST00000282641.6
A1CF	ENST00000373993.5
A1CF	ENST00000373995.7
A1CF	ENST00000373997.8
A1CF	ENST00000374001.6
A1CF	ENST00000395489.6
A1CF	ENST00000395495.5
A1CF	ENST00000414883.1
A1CF	ENST00000473480.5
A1CF	ENST00000493415.5
ABCA12	ENST00000272895.12
ABCA12	ENST00000389661.4
ABCA12	ENST00000412081.1
ABCB1	ENST00000265724.8
ABCB1	ENST00000416177.1
ABCB1	ENST00000476862.1
ABCB1	ENST00000482527.1
ABCB1	ENST00000483831.1
ABCB1	ENST00000488737.6
ABCB1	ENST00000491360.1
ABCB1	ENST00000496821.5
ABCB1	ENST00000543898.5
ABCB1	ENST00000622132.5
ABI1	ENST00000346832.10
ABI1	ENST00000359188.8
ABI1	ENST00000376137.8
ABI1	ENST00000376138.7
ABI1	ENST00000376139.6
ABI1	ENST00000376140.4
ABI1	ENST00000376142.6
ABI1	ENST00000376160.5
ABI1	ENST00000376166.5
ABI1	ENST00000376170.8
ABI1	ENST00000473481.1
ABI1	ENST00000490841.6
ABI1	ENST00000536334.5
ABL1	ENST00000318560.6
ABL1	ENST00000372348.7
ABL1	ENST00000393293.4
ABL2	ENST00000344730.7
ABL2	ENST00000367623.8
ABL2	ENST00000392043.4
ABL2	ENST00000502732.6
ABL2	ENST00000504324.1
ABL2	ENST00000504405.5
ABL2	ENST00000507173.5
ABL2	ENST00000508127.1
ABL2	ENST00000509520.5
ABL2	ENST00000511413.5
ABL2	ENST00000512653.5
ABL2	ENST00000659126.1
ABL2	ENST00000660584.1
ABL2	ENST00000662960.1
ABL2	ENST00000668691.1
ACKR3	ENST00000272928.4
ACKR3	ENST00000447924.1
ACPP	ENST00000336375.10
ACPP	ENST00000351273.11
ACPP	ENST00000475741.5
ACPP	ENST00000483689.1
ACPP	ENST00000489084.5
ACPP	ENST00000493235.5
ACPP	ENST00000495911.5
ACPP	ENST00000507647.1
ACPP	ENST00000512463.1
ACSL3	ENST00000357430.8
ACSL3	ENST00000392066.7
ACSL3	ENST00000407441.4
ACSL3	ENST00000413316.1
ACSL3	ENST00000421680.2
ACSL3	ENST00000463813.1
ACSL3	ENST00000474422.1
ACSL3	ENST00000495541.1
ACSL3	ENST00000535678.1
ACSL3	ENST00000540115.1
ACSL3	ENST00000542810.1
ACVR1	ENST00000263640.7
ACVR1	ENST00000409283.6
ACVR1	ENST00000410057.6
ACVR1	ENST00000412025.5
ACVR1	ENST00000413751.1
ACVR1	ENST00000424669.6
ACVR1	ENST00000434821.7
ACVR1	ENST00000440523.5
ACVR1	ENST00000487456.1
ACVR1	ENST00000539637.6
ACVR1	ENST00000672582.1
ACVR1	ENST00000673324.1
ACVR1B	ENST00000257963.9
ACVR1B	ENST00000415850.6
ACVR1B	ENST00000426655.6
ACVR1B	ENST00000536420.5
ACVR1B	ENST00000541224.5
ACVR1B	ENST00000542485.1
ACVR1B	ENST00000563121.1
ACVR2A	ENST00000241416.12
ACVR2A	ENST00000404590.1
ACVR2A	ENST00000462659.1
ACVR2A	ENST00000465329.1
ACVR2A	ENST00000487959.5
ACVR2A	ENST00000495775.1
ACVR2A	ENST00000535787.5
ADGRB1	ENST00000323289.6
ADGRB1	ENST00000517894.5
ADGRB1	ENST00000518812.1
ADGRB1	ENST00000518820.1
ADGRB1	ENST00000521208.5
ADGRB1	ENST00000643448.1
ADGRV1	ENST00000405460.9
ADGRV1	ENST00000425867.3
ADGRV1	ENST00000450321.2
ADGRV1	ENST00000504142.2
ADGRV1	ENST00000505845.2
ADGRV1	ENST00000507314.2
ADGRV1	ENST00000508842.5
ADGRV1	ENST00000509621.1
ADGRV1	ENST00000513828.1
ADGRV1	ENST00000638316.1
ADGRV1	ENST00000638510.1
ADGRV1	ENST00000638585.1
ADGRV1	ENST00000638638.1
ADGRV1	ENST00000638975.1
ADGRV1	ENST00000638990.1
ADGRV1	ENST00000639212.1
ADGRV1	ENST00000639431.1
ADGRV1	ENST00000639473.1
ADGRV1	ENST00000639530.1
ADGRV1	ENST00000639676.1
ADGRV1	ENST00000639707.1
ADGRV1	ENST00000639821.1
ADGRV1	ENST00000639884.1
ADGRV1	ENST00000640012.1
ADGRV1	ENST00000640061.1
ADGRV1	ENST00000640083.1
ADGRV1	ENST00000640109.1
ADGRV1	ENST00000640256.1
ADGRV1	ENST00000640281.1
ADGRV1	ENST00000640369.1
ADGRV1	ENST00000640374.1
ADGRV1	ENST00000640403.1
ADGRV1	ENST00000640407.1
ADGRV1	ENST00000640464.1
ADGRV1	ENST00000640729.1
ADGRV1	ENST00000640779.1
ADGRV1	ENST00000640815.1
AFF1	ENST00000307808.10
AFF1	ENST00000395146.8
AFF1	ENST00000503369.1
AFF1	ENST00000503477.5
AFF1	ENST00000504956.5
AFF1	ENST00000507468.5
AFF1	ENST00000511442.1
AFF1	ENST00000511722.5
AFF1	ENST00000511996.5
AFF1	ENST00000514970.2
AFF1	ENST00000544085.6
AFF1	ENST00000674009.1
AFF3	ENST00000317233.8
AFF3	ENST00000409236.6
AFF3	ENST00000409579.5
AFF3	ENST00000415384.2
AFF3	ENST00000416492.5
AFF3	ENST00000423966.6
AFF3	ENST00000424600.5
AFF3	ENST00000427118.1
AFF3	ENST00000430789.1
AFF3	ENST00000432037.5
AFF3	ENST00000440445.6
AFF3	ENST00000441400.5
AFF3	ENST00000445815.2
AFF3	ENST00000483600.1
AFF3	ENST00000498090.1
AFF3	ENST00000671937.1
AFF3	ENST00000672047.1
AFF3	ENST00000672197.1
AFF3	ENST00000672204.1
AFF3	ENST00000672269.1
AFF3	ENST00000672756.1
AFF3	ENST00000672822.1
AFF3	ENST00000672857.1
AFF3	ENST00000672999.1
AFF3	ENST00000673232.1
AFF3	ENST00000673328.1
AFF3	ENST00000673529.1
AHNAK	ENST00000257247.11
AHNAK	ENST00000378024.9
AHNAK	ENST00000525875.1
AHNAK	ENST00000528508.5
AHNAK	ENST00000530124.5
AHNAK	ENST00000530285.5
AHNAK	ENST00000531324.1
AHNAK	ENST00000533365.5
AIM2	ENST00000368129.3
AIM2	ENST00000368130.9
AIM2	ENST00000411768.1
AIM2	ENST00000481829.5
AJUBA	ENST00000262713.7
AJUBA	ENST00000361265.8
AJUBA	ENST00000397388.7
AJUBA	ENST00000553592.5
AJUBA	ENST00000553736.1
AJUBA	ENST00000553911.1
AJUBA	ENST00000555479.1
AJUBA	ENST00000556731.5
AKAP9	ENST00000356239.7
AKAP9	ENST00000358100.6
AKAP9	ENST00000359028.6
AKAP9	ENST00000394534.6
AKAP9	ENST00000394564.5
AKAP9	ENST00000435423.1
AKAP9	ENST00000438114.1
AKAP9	ENST00000463118.1
AKAP9	ENST00000484815.1
AKAP9	ENST00000486313.1
AKAP9	ENST00000487258.5
AKAP9	ENST00000487692.1
AKAP9	ENST00000491695.1
AKAP9	ENST00000493453.1
AKAP9	ENST00000493976.1
AKAP9	ENST00000619023.4
AKR1C3	ENST00000380554.5
AKR1C3	ENST00000439082.7
AKR1C3	ENST00000470862.6
AKR1C3	ENST00000480697.6
AKR1C3	ENST00000480822.5
AKR1C3	ENST00000602997.5
AKR1C3	ENST00000603312.1
AKR1C3	ENST00000603484.1
AKR1C3	ENST00000605149.5
AKR1C3	ENST00000605322.1
AKR1C3	ENST00000605781.5
AKR1D1	ENST00000242375.8
AKR1D1	ENST00000411726.6
AKR1D1	ENST00000432161.5
AKR1D1	ENST00000438242.1
AKR1D1	ENST00000468877.2
AKR1D1	ENST00000470851.1
AKT1	ENST00000349310.7
AKT1	ENST00000402615.6
AKT1	ENST00000407796.6
AKT1	ENST00000544168.5
AKT1	ENST00000553506.5
AKT1	ENST00000553797.1
AKT1	ENST00000554192.5
AKT1	ENST00000554581.5
AKT1	ENST00000554585.5
AKT1	ENST00000554826.1
AKT1	ENST00000554848.5
AKT1	ENST00000555380.1
AKT1	ENST00000555458.5
AKT1	ENST00000555528.5
AKT1	ENST00000555926.1
AKT1	ENST00000556836.1
AKT1	ENST00000557494.1
AKT1	ENST00000557552.1
AKT1	ENST00000610370.1
AKT1	ENST00000649815.1
AKT3	ENST00000263826.11
AKT3	ENST00000336199.9
AKT3	ENST00000366539.6
AKT3	ENST00000366540.5
AKT3	ENST00000463991.5
AKT3	ENST00000490018.1
AKT3	ENST00000491219.6
AKT3	ENST00000492957.1
AKT3	ENST00000550388.1
AKT3	ENST00000552631.1
AKT3	ENST00000613395.4
AKT3	ENST00000619536.4
AKT3	ENST00000621586.3
AKT3	ENST00000627105.1
AKT3	ENST00000627932.1
AKT3	ENST00000629115.1
AKT3	ENST00000629924.2
AKT3	ENST00000672238.1
AKT3	ENST00000672442.1
AKT3	ENST00000672460.1
AKT3	ENST00000672578.1
AKT3	ENST00000672679.1
AKT3	ENST00000673400.1
AKT3	ENST00000673466.1
ALB	ENST00000295897.9
ALB	ENST00000401494.7
ALB	ENST00000415165.6
ALB	ENST00000441319.5
ALB	ENST00000476441.6
ALB	ENST00000484992.1
ALB	ENST00000486939.1
ALB	ENST00000495173.1
ALB	ENST00000503124.5
ALB	ENST00000504043.1
ALB	ENST00000505649.5
ALB	ENST00000507673.1
ALB	ENST00000508932.5
ALB	ENST00000509063.5
ALB	ENST00000510166.5
ALB	ENST00000511370.1
ALB	ENST00000514786.1
ALB	ENST00000515133.5
ALB	ENST00000621085.4
ALB	ENST00000621628.4
ALK	ENST00000389048.8
ALK	ENST00000431873.6
ALK	ENST00000453137.1
ALK	ENST00000498037.1
ALK	ENST00000618119.4
ALK	ENST00000638605.1
ALK	ENST00000642122.1
AMER1	ENST00000374869.8
ANAPC1	ENST00000341068.8
ANAPC1	ENST00000427997.5
ANAPC1	ENST00000451367.3
ANAPC1	ENST00000462785.1
ANAPC1	ENST00000464695.1
ANAPC1	ENST00000467878.1
ANAPC1	ENST00000482177.1
ANAPC1	ENST00000485325.1
ANAPC1	ENST00000489177.1
ANAPC1	ENST00000628342.1
ANAPC1	ENST00000643447.1
ANKRD30A	ENST00000361713.1
ANKRD30A	ENST00000374660.6
ANKRD30A	ENST00000475522.1
ANKRD30A	ENST00000602533.6
ANKRD30A	ENST00000611781.4
APC	ENST00000257430.9
APC	ENST00000502371.2
APC	ENST00000504915.2
APC	ENST00000505084.1
APC	ENST00000505350.1
APC	ENST00000507379.5
APC	ENST00000508376.6
APC	ENST00000508624.5
APC	ENST00000509732.5
APC	ENST00000512211.6
AR	ENST00000374690.9
AR	ENST00000396043.3
AR	ENST00000396044.8
AR	ENST00000504326.5
AR	ENST00000513847.5
AR	ENST00000514029.5
AR	ENST00000612452.5
AR	ENST00000613054.2
ARAF	ENST00000290277.10
ARAF	ENST00000377039.2
ARAF	ENST00000377045.9
ARAF	ENST00000469505.1
ARAF	ENST00000470206.1
ARAF	ENST00000489496.1
ARFGEF2	ENST00000371917.5
ARFGEF2	ENST00000493140.1
ARHGAP35	ENST00000404338.8
ARHGAP35	ENST00000595822.1
ARHGAP35	ENST00000596593.1
ARHGAP35	ENST00000598548.1
ARHGAP35	ENST00000599284.1
ARHGAP35	ENST00000614079.1
ARHGAP35	ENST00000672722.1
ARHGAP5	ENST00000216743.6
ARHGAP5	ENST00000345122.8
ARHGAP5	ENST00000396582.6
ARHGAP5	ENST00000432921.5
ARHGAP5	ENST00000433497.5
ARHGAP5	ENST00000539826.6
ARHGAP5	ENST00000554090.1
ARHGAP5	ENST00000555814.1
ARHGAP5	ENST00000556191.5
ARHGAP5	ENST00000556611.5
ARHGAP5	ENST00000557643.1
ARHGEF10	ENST00000349830.8
ARHGEF10	ENST00000382795.7
ARHGEF10	ENST00000398560.2
ARHGEF10	ENST00000398564.5
ARHGEF10	ENST00000518288.5
ARHGEF10	ENST00000519641.1
ARHGEF10	ENST00000520359.5
ARHGEF10	ENST00000520972.5
ARHGEF10	ENST00000521927.1
ARHGEF10	ENST00000522435.5
ARHGEF10	ENST00000522969.1
ARHGEF10	ENST00000523596.5
ARHGEF10	ENST00000523711.5
ARHGEF10	ENST00000524212.1
ARHGEF10	ENST00000610399.4
ARHGEF10	ENST00000616718.1
ARHGEF10	ENST00000619613.4
ARHGEF10	ENST00000631758.1
ARHGEF10	ENST00000631818.1
ARHGEF10	ENST00000631992.1
ARHGEF10	ENST00000632066.1
ARHGEF10	ENST00000632072.1
ARHGEF10	ENST00000632182.1
ARHGEF10	ENST00000632283.1
ARHGEF10	ENST00000632598.1
ARHGEF10	ENST00000633086.1
ARHGEF10	ENST00000633185.1
ARHGEF10	ENST00000633545.1
ARHGEF10	ENST00000633616.1
ARHGEF10	ENST00000634038.1
ARHGEF10L	ENST00000167825.5
ARHGEF10L	ENST00000361221.8
ARHGEF10L	ENST00000375408.7
ARHGEF10L	ENST00000375415.5
ARHGEF10L	ENST00000466782.1
ARHGEF10L	ENST00000469726.5
ARHGEF10L	ENST00000482359.1
ARHGEF10L	ENST00000482892.1
ARHGEF10L	ENST00000495593.1
ARHGEF12	ENST00000356641.7
ARHGEF12	ENST00000397843.7
ARHGEF12	ENST00000525222.1
ARHGEF12	ENST00000525960.1
ARHGEF12	ENST00000526067.1
ARHGEF12	ENST00000528225.5
ARHGEF12	ENST00000528681.1
ARHGEF12	ENST00000529970.5
ARHGEF12	ENST00000530388.1
ARHGEF12	ENST00000530747.5
ARHGEF12	ENST00000531616.1
ARHGEF12	ENST00000532823.5
ARHGEF12	ENST00000532993.5
ARHGEF12	ENST00000612968.1
ARID1A	ENST00000324856.13
ARID1A	ENST00000374152.7
ARID1A	ENST00000430291.2
ARID1A	ENST00000430799.7
ARID1A	ENST00000457599.6
ARID1A	ENST00000466382.2
ARID1A	ENST00000524572.1
ARID1A	ENST00000532781.1
ARID1A	ENST00000615191.4
ARID1A	ENST00000636072.1
ARID1A	ENST00000636110.1
ARID1A	ENST00000636219.1
ARID1A	ENST00000636422.1
ARID1A	ENST00000636794.1
ARID1A	ENST00000636958.1
ARID1A	ENST00000637465.1
ARID1A	ENST00000637788.1
ARID1B	ENST00000319584.11
ARID1B	ENST00000346085.10
ARID1B	ENST00000350026.10
ARID1B	ENST00000400790.3
ARID1B	ENST00000414678.7
ARID1B	ENST00000452544.2
ARID1B	ENST00000478761.4
ARID1B	ENST00000493658.2
ARID1B	ENST00000494260.2
ARID1B	ENST00000635849.1
ARID1B	ENST00000635928.1
ARID1B	ENST00000635957.1
ARID1B	ENST00000636205.1
ARID1B	ENST00000636227.1
ARID1B	ENST00000636254.1
ARID1B	ENST00000636426.1
ARID1B	ENST00000636607.1
ARID1B	ENST00000636748.1
ARID1B	ENST00000636909.1
ARID1B	ENST00000636930.1
ARID1B	ENST00000636940.1
ARID1B	ENST00000637003.1
ARID1B	ENST00000637015.1
ARID1B	ENST00000637170.1
ARID1B	ENST00000637532.1
ARID1B	ENST00000637548.1
ARID1B	ENST00000637568.1
ARID1B	ENST00000637722.1
ARID1B	ENST00000637741.1
ARID1B	ENST00000637810.1
ARID1B	ENST00000637887.1
ARID1B	ENST00000637904.1
ARID1B	ENST00000637910.1
ARID1B	ENST00000637933.1
ARID1B	ENST00000638000.1
ARID1B	ENST00000647938.1
ARID2	ENST00000334344.11
ARID2	ENST00000422737.6
ARID2	ENST00000426776.5
ARID2	ENST00000427628.5
ARID2	ENST00000444670.5
ARID2	ENST00000457135.1
ARID2	ENST00000477947.1
ARID2	ENST00000479608.5
ARID2	ENST00000480128.1
ARID5B	ENST00000279873.12
ARID5B	ENST00000309334.5
ARID5B	ENST00000644638.1
ARID5B	ENST00000647323.1
ARL16	ENST00000397498.8
ARL16	ENST00000570561.5
ARL16	ENST00000570910.1
ARL16	ENST00000571082.5
ARL16	ENST00000572704.1
ARL16	ENST00000572937.1
ARL16	ENST00000573392.5
ARL16	ENST00000573569.5
ARL16	ENST00000573715.2
ARL16	ENST00000574938.5
ARL16	ENST00000576135.5
ARL16	ENST00000576914.1
ARL16	ENST00000577142.1
ARL16	ENST00000621051.4
ARL16	ENST00000622299.4
ASXL1	ENST00000306058.9
ASXL1	ENST00000375687.10
ASXL1	ENST00000375689.5
ASXL1	ENST00000470145.3
ASXL1	ENST00000497249.6
ASXL1	ENST00000542461.5
ASXL1	ENST00000553345.5
ASXL1	ENST00000555343.2
ASXL1	ENST00000555564.2
ASXL1	ENST00000613218.4
ASXL1	ENST00000619344.4
ASXL1	ENST00000620121.4
ASXL1	ENST00000642676.1
ASXL1	ENST00000643168.1
ASXL1	ENST00000644060.1
ASXL1	ENST00000644168.1
ASXL1	ENST00000644587.1
ASXL1	ENST00000644615.1
ASXL1	ENST00000645035.1
ASXL1	ENST00000645337.1
ASXL1	ENST00000645514.1
ASXL1	ENST00000645688.1
ASXL1	ENST00000646367.1
ASXL1	ENST00000646985.1
ASXL1	ENST00000647223.1
ASXL1	ENST00000649901.1
ASXL1	ENST00000651418.1
ASXL2	ENST00000336112.8
ASXL2	ENST00000404843.5
ASXL2	ENST00000435504.9
ASXL2	ENST00000497092.1
ASXL2	ENST00000672666.1
ASXL2	ENST00000673455.1
ASXL3	ENST00000269197.12
ASXL3	ENST00000585426.5
ASXL3	ENST00000586327.6
ASXL3	ENST00000586948.1
ASXL3	ENST00000588038.5
ASXL3	ENST00000590189.6
ASXL3	ENST00000590225.5
ASXL3	ENST00000590973.2
ASXL3	ENST00000592288.6
ASXL3	ENST00000592349.5
ASXL3	ENST00000592541.6
ASXL3	ENST00000593195.6
ASXL3	ENST00000593235.1
ASXL3	ENST00000642541.1
ASXL3	ENST00000647014.1
ATF7IP	ENST00000261168.8
ATF7IP	ENST00000396279.2
ATF7IP	ENST00000428217.6
ATF7IP	ENST00000534828.1
ATF7IP	ENST00000535132.1
ATF7IP	ENST00000535179.1
ATF7IP	ENST00000535738.1
ATF7IP	ENST00000536279.1
ATF7IP	ENST00000536444.5
ATF7IP	ENST00000537653.5
ATF7IP	ENST00000538511.5
ATF7IP	ENST00000539057.1
ATF7IP	ENST00000539659.5
ATF7IP	ENST00000540793.5
ATF7IP	ENST00000541056.1
ATF7IP	ENST00000541654.1
ATF7IP	ENST00000542508.1
ATF7IP	ENST00000542514.5
ATF7IP	ENST00000542967.1
ATF7IP	ENST00000542991.1
ATF7IP	ENST00000543189.5
ATF7IP	ENST00000544627.5
ATF7IP	ENST00000545723.1
ATF7IP	ENST00000545769.1
ATG7	ENST00000354449.7
ATG7	ENST00000354956.9
ATG7	ENST00000414717.5
ATG7	ENST00000418682.5
ATG7	ENST00000419112.5
ATG7	ENST00000423116.1
ATG7	ENST00000424071.5
ATG7	ENST00000427759.5
ATG7	ENST00000434066.6
ATG7	ENST00000435760.5
ATG7	ENST00000444619.5
ATG7	ENST00000446110.1
ATG7	ENST00000446450.6
ATG7	ENST00000451513.5
ATG7	ENST00000451830.5
ATG7	ENST00000460291.1
ATG7	ENST00000460444.5
ATG7	ENST00000461278.1
ATG7	ENST00000464282.1
ATG7	ENST00000467121.1
ATG7	ENST00000469654.2
ATG7	ENST00000470474.1
ATG7	ENST00000478638.5
ATG7	ENST00000488924.5
ATM	ENST00000278616.8
ATM	ENST00000419286.2
ATM	ENST00000452508.6
ATM	ENST00000524792.5
ATM	ENST00000525012.5
ATM	ENST00000525056.1
ATM	ENST00000525178.5
ATM	ENST00000525537.2
ATM	ENST00000526567.5
ATM	ENST00000527181.1
ATM	ENST00000527389.2
ATM	ENST00000527805.5
ATM	ENST00000527891.5
ATM	ENST00000529588.5
ATM	ENST00000530958.5
ATM	ENST00000531525.2
ATM	ENST00000531957.1
ATM	ENST00000532765.1
ATM	ENST00000532931.5
ATM	ENST00000533526.1
ATM	ENST00000533690.5
ATM	ENST00000533733.5
ATM	ENST00000533979.5
ATM	ENST00000534625.1
ATM	ENST00000601453.2
ATM	ENST00000638443.1
ATM	ENST00000638786.1
ATM	ENST00000639240.1
ATM	ENST00000639953.1
ATM	ENST00000640388.1
ATP11A	ENST00000375630.6
ATP11A	ENST00000375645.7
ATP11A	ENST00000415301.1
ATP11A	ENST00000418678.5
ATP11A	ENST00000419448.1
ATP11A	ENST00000419631.1
ATP11A	ENST00000459011.2
ATP11A	ENST00000459908.5
ATP11A	ENST00000466946.5
ATP11A	ENST00000471555.5
ATP11A	ENST00000479193.1
ATP11A	ENST00000487903.5
ATP11A	ENST00000489577.1
ATP11A	ENST00000493489.1
ATP11A	ENST00000495930.1
ATP11A	ENST00000610419.1
ATP11A	ENST00000614170.1
ATP2B4	ENST00000341360.6
ATP2B4	ENST00000356729.5
ATP2B4	ENST00000357681.9
ATP2B4	ENST00000367218.7
ATP2B4	ENST00000458092.5
ATP2B4	ENST00000466407.1
ATP2B4	ENST00000484746.1
ATP6V1B1	ENST00000234396.10
ATP6V1B1	ENST00000412314.5
ATP6V1B1	ENST00000432098.2
ATP6V1B1	ENST00000433895.2
ATP6V1B1	ENST00000454446.6
ATP6V1B1	ENST00000463380.1
ATP6V1B1	ENST00000495118.1
ATR	ENST00000350721.9
ATR	ENST00000507148.1
ATR	ENST00000507620.2
ATR	ENST00000511016.1
ATR	ENST00000513291.2
ATR	ENST00000514393.5
ATR	ENST00000515149.3
ATR	ENST00000515810.1
ATR	ENST00000515863.1
ATR	ENST00000585198.1
ATR	ENST00000653868.1
ATR	ENST00000653893.1
ATR	ENST00000654170.1
ATR	ENST00000656114.1
ATR	ENST00000656582.1
ATR	ENST00000656590.1
ATR	ENST00000657914.1
ATR	ENST00000658083.1
ATR	ENST00000659195.1
ATR	ENST00000661310.1
ATR	ENST00000665483.1
ATR	ENST00000666447.1
ATR	ENST00000666943.1
ATRX	ENST00000373344.10
ATRX	ENST00000395603.7
ATRX	ENST00000400866.4
ATRX	ENST00000460639.2
ATRX	ENST00000479487.1
ATRX	ENST00000480283.5
ATRX	ENST00000493470.2
ATRX	ENST00000622960.1
ATRX	ENST00000623242.3
ATRX	ENST00000623316.1
ATRX	ENST00000623321.3
ATRX	ENST00000623706.3
ATRX	ENST00000624032.3
ATRX	ENST00000624166.3
ATRX	ENST00000624193.1
ATRX	ENST00000624403.1
ATRX	ENST00000624668.3
ATRX	ENST00000624766.1
ATRX	ENST00000625063.3
ATRX	ENST00000635865.1
ATRX	ENST00000636152.1
ATRX	ENST00000636868.1
ATRX	ENST00000637175.1
ATRX	ENST00000637959.1
AXIN1	ENST00000262320.8
AXIN1	ENST00000354866.7
AXIN1	ENST00000457798.1
AXIN1	ENST00000461023.5
AXIN1	ENST00000481769.1
AXIN2	ENST00000307078.10
AXIN2	ENST00000375702.5
AXIN2	ENST00000544103.2
AXIN2	ENST00000577278.1
AXIN2	ENST00000578251.1
AXIN2	ENST00000580513.1
AXIN2	ENST00000585045.1
AXIN2	ENST00000611991.1
AXIN2	ENST00000618960.4
B2M	ENST00000349264.10
B2M	ENST00000544417.5
B2M	ENST00000557901.5
B2M	ENST00000559220.1
B2M	ENST00000559720.5
B2M	ENST00000559907.5
B2M	ENST00000559916.1
B2M	ENST00000560556.1
B2M	ENST00000560681.1
B2M	ENST00000561139.1
B2M	ENST00000561424.5
B2M	ENST00000617605.4
B2M	ENST00000619603.1
B2M	ENST00000623550.1
B2M	ENST00000631391.1
B2M	ENST00000631454.1
B2M	ENST00000631573.1
B2M	ENST00000631575.1
B2M	ENST00000631672.1
B2M	ENST00000631728.1
B2M	ENST00000632133.1
B2M	ENST00000632449.1
B2M	ENST00000632867.1
B2M	ENST00000633158.1
B2M	ENST00000633512.1
B2M	ENST00000633581.1
B2M	ENST00000633912.1
B2M	ENST00000648006.2
BACH1	ENST00000286800.8
BACH1	ENST00000399921.5
BACH1	ENST00000422809.5
BACH1	ENST00000435072.1
BACH1	ENST00000447177.5
BACH1	ENST00000451655.5
BACH1	ENST00000462262.1
BACH1	ENST00000468059.1
BACH1	ENST00000546469.5
BACH1	ENST00000547141.5
BACH1	ENST00000548219.5
BACH1	ENST00000548467.1
BACH1	ENST00000550131.5
BAP1	ENST00000296288.9
BAP1	ENST00000460680.6
BAP1	ENST00000466093.1
BAP1	ENST00000469613.5
BAP1	ENST00000470173.1
BAP1	ENST00000471532.5
BAP1	ENST00000478368.1
BAP1	ENST00000483984.5
BAP1	ENST00000490804.1
BAP1	ENST00000490917.1
BAP1	ENST00000615113.1
BAX	ENST00000293288.12
BAX	ENST00000345358.12
BAX	ENST00000354470.7
BAX	ENST00000356483.8
BAX	ENST00000391871.4
BAX	ENST00000415969.6
BAX	ENST00000502487.5
BAX	ENST00000503726.2
BAX	ENST00000506183.5
BAX	ENST00000513217.1
BAX	ENST00000513545.5
BAX	ENST00000515540.5
BAX	ENST00000539787.2
BAZ2A	ENST00000379441.7
BAZ2A	ENST00000546695.5
BAZ2A	ENST00000547453.1
BAZ2A	ENST00000547647.1
BAZ2A	ENST00000547650.1
BAZ2A	ENST00000548578.1
BAZ2A	ENST00000549327.1
BAZ2A	ENST00000549506.5
BAZ2A	ENST00000549763.1
BAZ2A	ENST00000549787.5
BAZ2A	ENST00000549884.5
BAZ2A	ENST00000550730.1
BAZ2A	ENST00000551759.1
BAZ2A	ENST00000551812.5
BAZ2A	ENST00000551959.1
BAZ2A	ENST00000551996.1
BAZ2A	ENST00000553222.1
BCL10	ENST00000620248.2
BCL10	ENST00000648566.1
BCL10	ENST00000649060.1
BCL10	ENST00000649434.1
BCL10	ENST00000650582.1
BCL11A	ENST00000335712.11
BCL11A	ENST00000356842.9
BCL11A	ENST00000358510.6
BCL11A	ENST00000359629.10
BCL11A	ENST00000409351.5
BCL11A	ENST00000477659.1
BCL11A	ENST00000479026.2
BCL11A	ENST00000489183.1
BCL11A	ENST00000489516.7
BCL11A	ENST00000492272.6
BCL11A	ENST00000631857.1
BCL11A	ENST00000642180.1
BCL11A	ENST00000642384.2
BCL11A	ENST00000642439.1
BCL11A	ENST00000642824.1
BCL11A	ENST00000643004.1
BCL11A	ENST00000643222.1
BCL11A	ENST00000643459.1
BCL11A	ENST00000643716.1
BCL11A	ENST00000644606.1
BCL11A	ENST00000645224.1
BCL11A	ENST00000645405.1
BCL11A	ENST00000645455.1
BCL11A	ENST00000646249.1
BCL11A	ENST00000647038.1
BCL11A	ENST00000647469.1
BCL11A	ENST00000647472.1
BCL11B	ENST00000345514.2
BCL11B	ENST00000357195.8
BCL11B	ENST00000443726.2
BCL2	ENST00000333681.5
BCL2	ENST00000398117.1
BCL2	ENST00000589955.2
BCL2	ENST00000590515.1
BCL2L12	ENST00000246784.7
BCL2L12	ENST00000246785.7
BCL2L12	ENST00000441864.6
BCL2L12	ENST00000594157.5
BCL2L12	ENST00000594793.1
BCL2L12	ENST00000598306.2
BCL2L12	ENST00000598979.5
BCL2L12	ENST00000600947.5
BCL2L12	ENST00000601168.1
BCL2L12	ENST00000611631.4
BCL2L12	ENST00000614495.4
BCL2L12	ENST00000616144.4
BCL2L12	ENST00000619007.4
BCL6	ENST00000232014.8
BCL6	ENST00000406870.7
BCL6	ENST00000419510.6
BCL6	ENST00000430339.5
BCL6	ENST00000438077.1
BCL6	ENST00000450123.6
BCL6	ENST00000470319.1
BCL6	ENST00000479110.1
BCL6	ENST00000480458.5
BCL6	ENST00000496823.1
BCL6	ENST00000621333.4
BCL7A	ENST00000261822.5
BCL7A	ENST00000432926.2
BCL7A	ENST00000538010.5
BCL7A	ENST00000635191.1
BCL7A	ENST00000635403.3
BCL7A	ENST00000635482.1
BCL9	ENST00000234739.8
BCL9	ENST00000473292.1
BCL9	ENST00000497938.1
BCL9L	ENST00000334801.7
BCL9L	ENST00000526143.2
BCL9L	ENST00000527266.1
BCL9L	ENST00000530293.1
BCL9L	ENST00000532899.2
BCLAF1	ENST00000353331.8
BCLAF1	ENST00000392348.6
BCLAF1	ENST00000476194.1
BCLAF1	ENST00000526228.1
BCLAF1	ENST00000527536.5
BCLAF1	ENST00000527613.5
BCLAF1	ENST00000527759.5
BCLAF1	ENST00000528229.1
BCLAF1	ENST00000529522.5
BCLAF1	ENST00000529826.5
BCLAF1	ENST00000529917.5
BCLAF1	ENST00000530429.5
BCLAF1	ENST00000530767.5
BCLAF1	ENST00000531224.6
BCLAF1	ENST00000532076.1
BCLAF1	ENST00000532384.5
BCLAF1	ENST00000533422.5
BCLAF1	ENST00000533621.1
BCLAF1	ENST00000534269.5
BCLAF1	ENST00000534321.1
BCLAF1	ENST00000534792.5
BCLAF1	ENST00000628517.2
BCLAF1	ENST00000640069.1
BCOR	ENST00000342274.8
BCOR	ENST00000378444.9
BCOR	ENST00000378455.8
BCOR	ENST00000378463.5
BCOR	ENST00000397354.7
BCOR	ENST00000406200.3
BCOR	ENST00000412952.1
BCOR	ENST00000413905.5
BCOR	ENST00000427012.2
BCOR	ENST00000442018.5
BCOR	ENST00000490976.5
BCOR	ENST00000615339.1
BCOR	ENST00000672265.1
BCOR	ENST00000672922.1
BCOR	ENST00000673391.1
BCORL1	ENST00000218147.11
BCORL1	ENST00000441294.1
BCORL1	ENST00000456822.5
BCORL1	ENST00000488135.6
BCORL1	ENST00000540052.5
BCORL1	ENST00000607874.1
BCR	ENST00000305877.13
BCR	ENST00000359540.7
BCR	ENST00000419722.6
BCR	ENST00000427791.1
BCR	ENST00000436990.2
BCR	ENST00000458056.2
BCR	ENST00000463770.5
BCR	ENST00000466076.1
BCR	ENST00000471452.1
BCR	ENST00000475025.5
BCR	ENST00000478978.5
BCR	ENST00000479188.5
BCR	ENST00000480973.1
BCR	ENST00000487679.1
BCR	ENST00000487968.5
BDP1	ENST00000358731.9
BDP1	ENST00000380675.3
BDP1	ENST00000508157.3
BDP1	ENST00000508917.6
BDP1	ENST00000514903.7
BDP1	ENST00000525844.1
BDP1	ENST00000611966.3
BDP1	ENST00000612125.4
BDP1	ENST00000613844.2
BDP1	ENST00000614425.1
BDP1	ENST00000616093.1
BDP1	ENST00000617085.4
BDP1	ENST00000617176.4
BDP1	ENST00000618359.1
BDP1	ENST00000618473.1
BDP1	ENST00000627715.1
BDP1	ENST00000627808.2
BDP1	ENST00000628099.2
BDP1	ENST00000628596.1
BIRC3	ENST00000263464.8
BIRC3	ENST00000526421.6
BIRC3	ENST00000527309.2
BIRC3	ENST00000527336.1
BIRC3	ENST00000528940.1
BIRC3	ENST00000532808.5
BIRC3	ENST00000615299.4
BIRC3	ENST00000673846.1
BIRC6	ENST00000421745.6
BIRC6	ENST00000431454.2
BIRC6	ENST00000444173.5
BIRC6	ENST00000461788.1
BIRC6	ENST00000462504.1
BIRC6	ENST00000465130.1
BIRC6	ENST00000466527.1
BIRC6	ENST00000470250.1
BIRC6	ENST00000471232.5
BIRC6	ENST00000483194.1
BIRC6	ENST00000496555.1
BIRC6	ENST00000497023.1
BIRC6	ENST00000648282.1
BMPR1A	ENST00000372037.8
BMPR1A	ENST00000480152.2
BMPR1A	ENST00000635816.1
BMPR1A	ENST00000636056.1
BMPR1A	ENST00000638429.1
BMPR2	ENST00000374574.2
BMPR2	ENST00000374580.10
BMPR2	ENST00000479069.1
BMPR2	ENST00000638587.1
BOD1L1	ENST00000040738.10
BOD1L1	ENST00000482713.1
BOD1L1	ENST00000505343.1
BOD1L1	ENST00000507943.1
BOD1L1	ENST00000509897.1
BOD1L1	ENST00000511119.1
BRAF	ENST00000288602.11
BRAF	ENST00000469930.2
BRAF	ENST00000479537.6
BRAF	ENST00000496384.7
BRAF	ENST00000497784.2
BRAF	ENST00000642228.1
BRAF	ENST00000642272.1
BRAF	ENST00000642808.1
BRAF	ENST00000642875.1
BRAF	ENST00000643356.1
BRAF	ENST00000643790.1
BRAF	ENST00000644120.1
BRAF	ENST00000644650.1
BRAF	ENST00000644905.1
BRAF	ENST00000644969.1
BRAF	ENST00000645443.1
BRAF	ENST00000646334.1
BRAF	ENST00000646427.1
BRAF	ENST00000646730.1
BRAF	ENST00000646891.1
BRAF	ENST00000647434.1
BRCA1	ENST00000352993.7
BRCA1	ENST00000354071.7
BRCA1	ENST00000357654.9
BRCA1	ENST00000412061.3
BRCA1	ENST00000461221.5
BRCA1	ENST00000461574.1
BRCA1	ENST00000461798.5
BRCA1	ENST00000468300.5
BRCA1	ENST00000470026.5
BRCA1	ENST00000471181.7
BRCA1	ENST00000472490.1
BRCA1	ENST00000473961.5
BRCA1	ENST00000476777.5
BRCA1	ENST00000477152.5
BRCA1	ENST00000478531.5
BRCA1	ENST00000484087.5
BRCA1	ENST00000487825.5
BRCA1	ENST00000489037.1
BRCA1	ENST00000491747.6
BRCA1	ENST00000492859.5
BRCA1	ENST00000493795.5
BRCA1	ENST00000493919.5
BRCA1	ENST00000494123.5
BRCA1	ENST00000497488.1
BRCA1	ENST00000586385.5
BRCA1	ENST00000591534.5
BRCA1	ENST00000591849.5
BRCA1	ENST00000618469.1
BRCA1	ENST00000621897.1
BRCA1	ENST00000634433.1
BRCA1	ENST00000642945.1
BRCA1	ENST00000644379.1
BRCA1	ENST00000644555.1
BRCA1	ENST00000652672.1
BRCA2	ENST00000380152.7
BRCA2	ENST00000470094.1
BRCA2	ENST00000528762.1
BRCA2	ENST00000530893.6
BRCA2	ENST00000533776.1
BRCA2	ENST00000544455.5
BRCA2	ENST00000614259.1
BRCA2	ENST00000665585.1
BRCA2	ENST00000666593.1
BRCA2	ENST00000670614.1
BRCA2	ENST00000671466.1
BRD4	ENST00000263377.6
BRD4	ENST00000360016.9
BRD4	ENST00000371835.8
BRD4	ENST00000594066.1
BRD4	ENST00000594841.5
BRD4	ENST00000594842.2
BRD4	ENST00000595926.1
BRD4	ENST00000597315.5
BRD4	ENST00000601071.1
BRD4	ENST00000601941.1
BRD4	ENST00000602230.1
BRD4	ENST00000630599.2
BRD4	ENST00000678800.1
BRD7	ENST00000394688.7
BRD7	ENST00000394689.2
BRD7	ENST00000401491.7
BRD7	ENST00000475877.5
BRD7	ENST00000562383.6
BRD7	ENST00000567826.1
BRD7	ENST00000569774.6
BRD8	ENST00000230901.9
BRD8	ENST00000254900.9
BRD8	ENST00000402931.5
BRD8	ENST00000411594.6
BRD8	ENST00000418329.5
BRD8	ENST00000425764.5
BRD8	ENST00000427976.1
BRD8	ENST00000428808.5
BRD8	ENST00000430331.1
BRD8	ENST00000432618.5
BRD8	ENST00000441656.5
BRD8	ENST00000450756.5
BRD8	ENST00000453824.1
BRD8	ENST00000454473.5
BRD8	ENST00000460746.1
BRD8	ENST00000463620.1
BRD8	ENST00000471437.1
BRD8	ENST00000471892.6
BRD8	ENST00000472478.6
BRD8	ENST00000483805.1
BRD8	ENST00000489351.1
BRD8	ENST00000506167.5
BRD8	ENST00000511898.1
BRD8	ENST00000512140.5
BRD8	ENST00000515014.5
BRD8	ENST00000515254.1
BTG1	ENST00000256015.5
BTG1	ENST00000552315.1
BTG1	ENST00000673901.1
BTG2	ENST00000290551.5
BTG2	ENST00000475157.1
BTK	ENST00000308731.8
BTK	ENST00000372880.5
BTK	ENST00000464006.1
BTK	ENST00000464567.1
BTK	ENST00000470069.1
BTK	ENST00000470329.1
BTK	ENST00000478995.1
BTK	ENST00000488970.1
BTK	ENST00000618050.4
BTK	ENST00000621635.4
C10orf113_NEBL	ENST00000529198.1
C10orf113_NEBL	ENST00000534331.6
C10orf113_NEBL	ENST00000647558.1
C10orf113_NEBL	ENST00000649437.1
C3orf70	ENST00000335012.3
CACNA1B	ENST00000277549.9
CACNA1B	ENST00000277551.6
CACNA1B	ENST00000371355.8
CACNA1B	ENST00000371357.5
CACNA1B	ENST00000371363.5
CACNA1B	ENST00000371372.6
CACNA1B	ENST00000413253.1
CACNA1D	ENST00000288139.11
CACNA1D	ENST00000313431.13
CACNA1D	ENST00000350061.11
CACNA1D	ENST00000359197.9
CACNA1D	ENST00000422281.7
CACNA1D	ENST00000464429.1
CACNA1D	ENST00000481085.5
CACNA1D	ENST00000481478.1
CACNA1D	ENST00000498251.2
CACNA1D	ENST00000567879.5
CACNA1D	ENST00000635336.1
CACNA1D	ENST00000636138.1
CACNA1D	ENST00000636448.1
CACNA1D	ENST00000636480.1
CACNA1D	ENST00000636570.1
CACNA1D	ENST00000636595.1
CACNA1D	ENST00000636627.1
CACNA1D	ENST00000636633.1
CACNA1D	ENST00000636723.1
CACNA1D	ENST00000636938.1
CACNA1D	ENST00000636999.1
CACNA1D	ENST00000637078.1
CACNA1D	ENST00000637081.1
CACNA1D	ENST00000637301.1
CACNA1D	ENST00000637424.1
CACNA1D	ENST00000637589.1
CACNA1D	ENST00000637714.1
CACNA1D	ENST00000637844.1
CACNA1D	ENST00000638120.1
CACNA1D	ENST00000638129.1
CACNA1D	ENST00000640483.1
CACNA1D	ENST00000645528.2
CAMTA1	ENST00000303635.12
CAMTA1	ENST00000461311.1
CAMTA1	ENST00000461580.5
CAMTA1	ENST00000467267.1
CAMTA1	ENST00000467404.6
CAMTA1	ENST00000470648.5
CAMTA1	ENST00000472283.1
CAMTA1	ENST00000473578.5
CAMTA1	ENST00000476163.5
CAMTA1	ENST00000476864.1
CAMTA1	ENST00000482934.1
CAMTA1	ENST00000486138.1
CAMTA1	ENST00000490738.5
CAMTA1	ENST00000490905.5
CAMTA1	ENST00000495233.5
CAMTA1	ENST00000557126.5
CARD11	ENST00000355508.3
CARD11	ENST00000356408.3
CARD11	ENST00000396946.8
CARD11	ENST00000480332.1
CARS1	ENST00000278224.13
CARS1	ENST00000380525.9
CARS1	ENST00000397111.9
CARS1	ENST00000439280.6
CARS1	ENST00000465207.5
CARS1	ENST00000465240.1
CARS1	ENST00000465331.1
CARS1	ENST00000466442.6
CARS1	ENST00000470221.6
CARS1	ENST00000484484.5
CARS1	ENST00000524825.5
CARS1	ENST00000526890.5
CARS1	ENST00000527330.2
CARS1	ENST00000529772.5
CARS1	ENST00000531387.5
CARS1	ENST00000612826.3
CARS1	ENST00000626648.2
CARS1	ENST00000631475.1
CARS1	ENST00000631704.1
CARS1	ENST00000631707.1
CARS1	ENST00000632514.1
CARS1	ENST00000632612.1
CARS1	ENST00000632736.1
CARS1	ENST00000632806.1
CARS1	ENST00000632953.1
CARS1	ENST00000633036.1
CARS1	ENST00000633248.1
CARS1	ENST00000633563.1
CARS1	ENST00000633606.1
CARS1	ENST00000633720.1
CARS1	ENST00000634057.1
CARS1	ENST00000638215.1
CASP8	ENST00000264274.13
CASP8	ENST00000264275.9
CASP8	ENST00000323492.11
CASP8	ENST00000339403.6
CASP8	ENST00000358485.8
CASP8	ENST00000392258.7
CASP8	ENST00000392263.6
CASP8	ENST00000392266.7
CASP8	ENST00000413726.5
CASP8	ENST00000424461.5
CASP8	ENST00000429881.1
CASP8	ENST00000432109.6
CASP8	ENST00000437283.5
CASP8	ENST00000440732.5
CASP8	ENST00000444430.2
CASP8	ENST00000447616.5
CASP8	ENST00000450491.5
CASP8	ENST00000471383.5
CASP8	ENST00000490412.5
CASP8	ENST00000490682.5
CASP8	ENST00000673742.1
CASZ1	ENST00000344008.5
CASZ1	ENST00000377022.8
CASZ1	ENST00000447850.3
CASZ1	ENST00000472814.1
CASZ1	ENST00000478524.1
CASZ1	ENST00000478728.2
CASZ1	ENST00000490176.1
CASZ1	ENST00000492173.1
CASZ1	ENST00000496432.6
CBFA2T3	ENST00000268679.9
CBFA2T3	ENST00000327483.9
CBFA2T3	ENST00000562719.5
CBFA2T3	ENST00000563640.1
CBFA2T3	ENST00000563856.1
CBFA2T3	ENST00000563920.1
CBFA2T3	ENST00000564416.1
CBFA2T3	ENST00000566868.1
CBFA2T3	ENST00000569443.5
CBFA2T3	ENST00000569464.5
CBFA2T3	ENST00000570046.1
CBFB	ENST00000290858.11
CBFB	ENST00000412916.7
CBFB	ENST00000561924.6
CBFB	ENST00000563939.3
CBFB	ENST00000564034.6
CBFB	ENST00000565389.1
CBFB	ENST00000566281.1
CBFB	ENST00000567947.1
CBFB	ENST00000568858.1
CBFB	ENST00000650873.1
CBFB	ENST00000651988.1
CBFB	ENST00000652116.1
CBFB	ENST00000652360.1
CBL	ENST00000264033.6
CBL	ENST00000634301.1
CBL	ENST00000634586.1
CBL	ENST00000634840.1
CBL	ENST00000637974.1
CCDC6	ENST00000263102.7
CCDC6	ENST00000491922.1
CCDC6	ENST00000518638.1
CCDC66	ENST00000326595.11
CCDC66	ENST00000341455.10
CCDC66	ENST00000394672.8
CCDC66	ENST00000422222.5
CCDC66	ENST00000422788.5
CCDC66	ENST00000434467.5
CCDC66	ENST00000439445.5
CCDC66	ENST00000442522.6
CCDC66	ENST00000459746.5
CCDC66	ENST00000460838.5
CCDC66	ENST00000468108.1
CCDC66	ENST00000469966.1
CCDC66	ENST00000471681.5
CCDC66	ENST00000472582.5
CCDC66	ENST00000473322.1
CCDC66	ENST00000476142.1
CCDC66	ENST00000480884.5
CCDC66	ENST00000482673.5
CCDC66	ENST00000484441.1
CCDC66	ENST00000484623.5
CCDC66	ENST00000487739.1
CCDC66	ENST00000494672.1
CCDC73	ENST00000335185.9
CCDC73	ENST00000528333.1
CCDC73	ENST00000531481.1
CCDC73	ENST00000534415.1
CCDC91	ENST00000381259.5
CCDC91	ENST00000535212.1
CCDC91	ENST00000535520.5
CCDC91	ENST00000536154.5
CCDC91	ENST00000536442.5
CCDC91	ENST00000538586.5
CCDC91	ENST00000539107.5
CCDC91	ENST00000539270.5
CCDC91	ENST00000539904.1
CCDC91	ENST00000540401.5
CCDC91	ENST00000540794.5
CCDC91	ENST00000541792.1
CCDC91	ENST00000542801.5
CCDC91	ENST00000542814.5
CCDC91	ENST00000543019.1
CCDC91	ENST00000543534.5
CCDC91	ENST00000543809.5
CCDC91	ENST00000544649.5
CCDC91	ENST00000544780.5
CCDC91	ENST00000545336.5
CCDC91	ENST00000545737.5
CCDC91	ENST00000624946.1
CCND1	ENST00000227507.3
CCND1	ENST00000535993.1
CCND1	ENST00000536559.1
CCND1	ENST00000539241.1
CCND1	ENST00000542367.1
CCND1	ENST00000545484.1
CCND2	ENST00000261254.8
CCND2	ENST00000536537.2
CCND2	ENST00000536795.1
CCND2	ENST00000541542.1
CCND2	ENST00000675468.1
CCND2	ENST00000675880.1
CCND2	ENST00000676279.1
CCND2	ENST00000676411.1
CCND3	ENST00000372987.8
CCND3	ENST00000372988.8
CCND3	ENST00000372991.9
CCND3	ENST00000414200.6
CCND3	ENST00000415497.6
CCND3	ENST00000502771.1
CCND3	ENST00000505064.1
CCND3	ENST00000505672.5
CCND3	ENST00000505884.5
CCND3	ENST00000506555.5
CCND3	ENST00000508143.5
CCND3	ENST00000510058.1
CCND3	ENST00000510503.5
CCND3	ENST00000511161.5
CCND3	ENST00000511642.5
CCND3	ENST00000511686.5
CCND3	ENST00000512381.1
CCND3	ENST00000512426.5
CCND3	ENST00000513956.5
CCND3	ENST00000514382.5
CCND3	ENST00000514588.1
CCND3	ENST00000612455.1
CCND3	ENST00000616010.4
CCNQ	ENST00000429336.5
CCNQ	ENST00000440428.5
CCNQ	ENST00000482182.3
CCNQ	ENST00000576892.8
CCNQ	ENST00000614850.1
CCNQ	ENST00000614851.4
CCNQ	ENST00000620088.4
CCNQ	ENST00000621629.4
CCNQ	ENST00000621817.1
CCR7	ENST00000246657.2
CCR7	ENST00000578085.1
CCR7	ENST00000579344.1
CD58	ENST00000369487.3
CD58	ENST00000369489.10
CD58	ENST00000457047.6
CD58	ENST00000464088.5
CD58	ENST00000526981.1
CD70	ENST00000245903.4
CD70	ENST00000423145.7
CD70	ENST00000597430.2
CD79B	ENST00000006750.7
CD79B	ENST00000349817.2
CD79B	ENST00000392795.7
CD79B	ENST00000558969.1
CD79B	ENST00000559358.1
CD79B	ENST00000583260.1
CDC27	ENST00000066544.8
CDC27	ENST00000525495.6
CDC27	ENST00000526866.5
CDC27	ENST00000527547.5
CDC27	ENST00000528147.1
CDC27	ENST00000528748.5
CDC27	ENST00000531206.5
CDC27	ENST00000532575.1
CDC27	ENST00000532893.5
CDC27	ENST00000533415.5
CDC27	ENST00000570740.1
CDC27	ENST00000570818.5
CDC27	ENST00000571643.5
CDC27	ENST00000573502.1
CDC27	ENST00000573550.5
CDC27	ENST00000574304.5
CDC27	ENST00000575483.5
CDC27	ENST00000575830.2
CDC27	ENST00000576484.1
CDC73	ENST00000477868.1
CDC73	ENST00000482484.1
CDC73	ENST00000635846.1
CDC73	ENST00000643006.1
CDC73	ENST00000643784.1
CDC73	ENST00000647662.1
CDC73	ENST00000648071.1
CDC73	ENST00000649606.1
CDC73	ENST00000649613.1
CDC73	ENST00000649706.1
CDC73	ENST00000649895.1
CDC73	ENST00000650197.1
CDH1	ENST00000261769.10
CDH1	ENST00000422392.6
CDH1	ENST00000561751.1
CDH1	ENST00000562118.1
CDH1	ENST00000562836.5
CDH1	ENST00000564676.5
CDH1	ENST00000564745.1
CDH1	ENST00000565810.1
CDH1	ENST00000566510.5
CDH1	ENST00000566612.5
CDH1	ENST00000567320.1
CDH1	ENST00000611625.4
CDH1	ENST00000612417.4
CDH1	ENST00000621016.4
CDH10	ENST00000264463.8
CDH10	ENST00000502921.5
CDH10	ENST00000503958.1
CDH10	ENST00000510477.5
CDH11	ENST00000268603.9
CDH11	ENST00000394156.7
CDH11	ENST00000562325.5
CDH11	ENST00000562712.5
CDH11	ENST00000562882.5
CDH11	ENST00000562998.1
CDH11	ENST00000563255.1
CDH11	ENST00000563492.1
CDH11	ENST00000564317.5
CDH11	ENST00000564770.1
CDH11	ENST00000565210.5
CDH11	ENST00000566827.5
CDH11	ENST00000567934.5
CDH11	ENST00000568340.5
CDH11	ENST00000569095.1
CDH11	ENST00000569128.1
CDH11	ENST00000569624.5
CDH11	ENST00000569783.1
CDH11	ENST00000619158.1
CDH9	ENST00000231021.9
CDH9	ENST00000505020.1
CDH9	ENST00000505045.1
CDH9	ENST00000511822.1
CDH9	ENST00000513289.5
CDK12	ENST00000430627.6
CDK12	ENST00000447079.5
CDK12	ENST00000558240.1
CDK12	ENST00000559545.5
CDK12	ENST00000559663.1
CDK12	ENST00000581593.1
CDK12	ENST00000581963.1
CDK12	ENST00000584336.1
CDK12	ENST00000584632.5
CDK12	ENST00000585161.1
CDK4	ENST00000257904.11
CDK4	ENST00000312990.10
CDK4	ENST00000546489.5
CDK4	ENST00000547281.5
CDK4	ENST00000547853.1
CDK4	ENST00000549606.5
CDK4	ENST00000550419.5
CDK4	ENST00000551706.1
CDK4	ENST00000551800.5
CDK4	ENST00000551888.5
CDK4	ENST00000552254.5
CDK4	ENST00000552388.1
CDK4	ENST00000552713.5
CDK4	ENST00000552862.1
CDK4	ENST00000553237.5
CDK5RAP2	ENST00000349780.9
CDK5RAP2	ENST00000360190.8
CDK5RAP2	ENST00000360822.7
CDK5RAP2	ENST00000416449.5
CDK5RAP2	ENST00000425647.1
CDK5RAP2	ENST00000433194.6
CDK5RAP2	ENST00000468989.1
CDK5RAP2	ENST00000472883.1
CDK5RAP2	ENST00000473282.6
CDK5RAP2	ENST00000474262.5
CDK5RAP2	ENST00000479584.1
CDK5RAP2	ENST00000480112.5
CDK5RAP2	ENST00000480467.5
CDK5RAP2	ENST00000481266.1
CDK5RAP2	ENST00000482047.1
CDK5RAP2	ENST00000483412.5
CDK5RAP2	ENST00000484546.1
CDK5RAP2	ENST00000491334.1
CDK5RAP2	ENST00000495406.1
CDKN1A	ENST00000244741.9
CDKN1A	ENST00000373711.3
CDKN1A	ENST00000405375.5
CDKN1A	ENST00000448526.6
CDKN1A	ENST00000459970.1
CDKN1A	ENST00000462537.3
CDKN1A	ENST00000478800.1
CDKN1A	ENST00000615513.4
CDKN1B	ENST00000228872.9
CDKN1B	ENST00000396340.1
CDKN1B	ENST00000442489.1
CDKN1B	ENST00000477087.1
CDKN2A	ENST00000304494.9
CDKN2A	ENST00000380150.2
CDKN2A	ENST00000380151.3
CDKN2A	ENST00000470819.2
CDKN2A	ENST00000479692.2
CDKN2A	ENST00000494262.5
CDKN2A	ENST00000497750.1
CDKN2A	ENST00000498124.1
CDKN2A	ENST00000498628.6
CDKN2A	ENST00000530628.2
CDKN2A	ENST00000577854.1
CDKN2A	ENST00000578845.2
CDKN2A	ENST00000579122.1
CDKN2A	ENST00000579755.1
CDKN2C	ENST00000262662.5
CDKN2C	ENST00000371761.4
CDKN2C	ENST00000396148.2
CDX2	ENST00000381020.8
CDX2	ENST00000548877.1
CEBPA	ENST00000498907.3
CENPE	ENST00000265148.9
CENPE	ENST00000380026.8
CENPE	ENST00000509120.2
CENPE	ENST00000509823.2
CENPE	ENST00000514974.1
CENPE	ENST00000515478.1
CENPE	ENST00000611174.4
CFAP58	ENST00000369703.1
CFAP58	ENST00000369704.8
CHD2	ENST00000394196.9
CHD2	ENST00000420239.7
CHD2	ENST00000625243.1
CHD2	ENST00000625463.1
CHD2	ENST00000625662.2
CHD2	ENST00000625990.3
CHD2	ENST00000626782.2
CHD2	ENST00000626874.2
CHD2	ENST00000627185.1
CHD2	ENST00000627200.1
CHD2	ENST00000627460.1
CHD2	ENST00000627622.1
CHD2	ENST00000628118.1
CHD2	ENST00000628181.1
CHD2	ENST00000628375.2
CHD2	ENST00000629104.1
CHD2	ENST00000629136.1
CHD2	ENST00000629346.2
CHD2	ENST00000630016.1
CHD2	ENST00000630813.1
CHD2	ENST00000635856.1
CHD2	ENST00000635922.1
CHD2	ENST00000636306.1
CHD2	ENST00000636410.1
CHD2	ENST00000636861.1
CHD2	ENST00000636881.1
CHD2	ENST00000637572.1
CHD2	ENST00000637613.1
CHD2	ENST00000637789.1
CHD4	ENST00000357008.7
CHD4	ENST00000430771.2
CHD4	ENST00000535717.2
CHD4	ENST00000537634.2
CHD4	ENST00000540960.2
CHD4	ENST00000544040.6
CHD4	ENST00000544484.6
CHD4	ENST00000545083.1
CHD4	ENST00000545584.2
CHD4	ENST00000545942.6
CHD4	ENST00000642594.1
CHD4	ENST00000642637.1
CHD4	ENST00000642686.1
CHD4	ENST00000642810.1
CHD4	ENST00000642860.1
CHD4	ENST00000642879.1
CHD4	ENST00000642893.1
CHD4	ENST00000643335.1
CHD4	ENST00000643367.1
CHD4	ENST00000643538.1
CHD4	ENST00000643815.1
CHD4	ENST00000644077.1
CHD4	ENST00000644132.1
CHD4	ENST00000644137.1
CHD4	ENST00000644289.1
CHD4	ENST00000644352.1
CHD4	ENST00000644356.1
CHD4	ENST00000644652.1
CHD4	ENST00000644801.1
CHD4	ENST00000645005.1
CHD4	ENST00000645022.1
CHD4	ENST00000645095.1
CHD4	ENST00000645143.1
CHD4	ENST00000645199.1
CHD4	ENST00000645265.1
CHD4	ENST00000645645.1
CHD4	ENST00000645717.1
CHD4	ENST00000645991.1
CHD4	ENST00000646070.1
CHD4	ENST00000646145.1
CHD4	ENST00000646268.1
CHD4	ENST00000646360.1
CHD4	ENST00000646366.1
CHD4	ENST00000646462.1
CHD4	ENST00000646608.1
CHD4	ENST00000646609.1
CHD4	ENST00000646787.1
CHD4	ENST00000646806.1
CHD4	ENST00000647112.1
CHD4	ENST00000647333.1
CHD4	ENST00000647394.1
CHD4	ENST00000647426.1
CHD4	ENST00000647483.1
CHD4	ENST00000647535.1
CHEK2	ENST00000348295.7
CHEK2	ENST00000382565.5
CHEK2	ENST00000382580.6
CHEK2	ENST00000398017.3
CHEK2	ENST00000402731.5
CHEK2	ENST00000403642.5
CHEK2	ENST00000404276.6
CHEK2	ENST00000405598.5
CHEK2	ENST00000416671.5
CHEK2	ENST00000417588.5
CHEK2	ENST00000425190.6
CHEK2	ENST00000433028.6
CHEK2	ENST00000433728.5
CHEK2	ENST00000434810.5
CHEK2	ENST00000439200.5
CHEK2	ENST00000439346.5
CHEK2	ENST00000447421.5
CHEK2	ENST00000448511.5
CHEK2	ENST00000454252.1
CHEK2	ENST00000456369.5
CHEK2	ENST00000464581.5
CHEK2	ENST00000472807.1
CHEK2	ENST00000491919.5
CHEK2	ENST00000648295.1
CHEK2	ENST00000649563.1
CHEK2	ENST00000650233.1
CHEK2	ENST00000650281.1
CHIT1	ENST00000255427.7
CHIT1	ENST00000367229.6
CHIT1	ENST00000460619.1
CHIT1	ENST00000479483.1
CHIT1	ENST00000484834.5
CHIT1	ENST00000491855.5
CHIT1	ENST00000503786.1
CHIT1	ENST00000506427.1
CHIT1	ENST00000513472.5
CHORDC1	ENST00000320585.11
CHORDC1	ENST00000457199.6
CHORDC1	ENST00000525317.5
CHORDC1	ENST00000529402.1
CHORDC1	ENST00000529726.1
CHORDC1	ENST00000529987.5
CHORDC1	ENST00000530765.5
CHORDC1	ENST00000533062.5
CHORDC1	ENST00000533724.5
CHORDC1	ENST00000533739.1
CHORDC1	ENST00000533772.5
CHORDC1	ENST00000642790.1
CHORDC1	ENST00000643554.1
CHORDC1	ENST00000643642.1
CHORDC1	ENST00000643997.1
CHORDC1	ENST00000644264.1
CHORDC1	ENST00000644919.1
CHORDC1	ENST00000646017.1
CHORDC1	ENST00000646618.2
CHORDC1	ENST00000647001.1
CHORDC1	ENST00000647220.1
CHORDC1	ENST00000647443.1
CIC	ENST00000160740.7
CIC	ENST00000571033.1
CIC	ENST00000571942.2
CIC	ENST00000572681.6
CIC	ENST00000573349.5
CIC	ENST00000575287.1
CIC	ENST00000575354.6
CIC	ENST00000575839.2
CIC	ENST00000576505.6
CIITA	ENST00000324288.13
CIITA	ENST00000381835.9
CIITA	ENST00000537380.1
CIITA	ENST00000570546.5
CIITA	ENST00000571186.5
CIITA	ENST00000571190.1
CIITA	ENST00000571545.1
CIITA	ENST00000572665.1
CIITA	ENST00000573309.5
CIITA	ENST00000573379.1
CIITA	ENST00000575513.1
CIITA	ENST00000576601.1
CIITA	ENST00000618207.4
CIITA	ENST00000618327.4
CIITA	ENST00000636238.1
CIITA	ENST00000637439.1
CIITA	ENST00000644232.1
CIITA	ENST00000646979.1
CLIP1	ENST00000302528.11
CLIP1	ENST00000358808.6
CLIP1	ENST00000361654.8
CLIP1	ENST00000501271.2
CLIP1	ENST00000514271.2
CLIP1	ENST00000535290.5
CLIP1	ENST00000536634.6
CLIP1	ENST00000537004.5
CLIP1	ENST00000537123.2
CLIP1	ENST00000537178.5
CLIP1	ENST00000538120.5
CLIP1	ENST00000539080.1
CLIP1	ENST00000540304.6
CLIP1	ENST00000540338.5
CLIP1	ENST00000540539.5
CLIP1	ENST00000541108.1
CLIP1	ENST00000541410.1
CLIP1	ENST00000543205.1
CLIP1	ENST00000545889.6
CLIP1	ENST00000620786.4
CLIP1	ENST00000648993.1
CLTC	ENST00000269122.8
CLTC	ENST00000393043.5
CLTC	ENST00000466513.1
CLTC	ENST00000472129.3
CLTC	ENST00000472651.5
CLTC	ENST00000475458.1
CLTC	ENST00000483176.2
CLTC	ENST00000496076.1
CLTC	ENST00000498711.1
CLTC	ENST00000579815.1
CLTC	ENST00000580081.1
CLTC	ENST00000584313.5
CLTC	ENST00000621829.4
CLTCL1	ENST00000412649.5
CLTCL1	ENST00000427926.6
CLTCL1	ENST00000449918.1
CLTCL1	ENST00000458188.2
CLTCL1	ENST00000538828.1
CLTCL1	ENST00000540896.1
CLTCL1	ENST00000611723.1
CLTCL1	ENST00000615606.4
CLTCL1	ENST00000617103.4
CLTCL1	ENST00000617926.4
CLTCL1	ENST00000621271.4
CLTCL1	ENST00000622493.4
CMTR2	ENST00000338099.9
CMTR2	ENST00000434935.7
CMTR2	ENST00000563876.1
CMTR2	ENST00000564183.1
CMTR2	ENST00000564690.1
CMTR2	ENST00000565850.1
CMTR2	ENST00000567610.1
CMTR2	ENST00000568910.1
CNBD1	ENST00000517748.1
CNBD1	ENST00000518476.6
CNBD1	ENST00000521593.5
CNBD1	ENST00000522105.1
CNBD1	ENST00000522427.1
CNBD1	ENST00000523299.5
CNBD1	ENST00000620844.1
CNOT3	ENST00000221232.11
CNOT3	ENST00000358389.7
CNOT3	ENST00000440571.6
CNOT3	ENST00000447684.5
CNOT3	ENST00000457463.1
CNOT3	ENST00000471126.1
CNOT3	ENST00000496327.2
CNOT3	ENST00000610829.1
CNOT3	ENST00000610883.4
CNOT3	ENST00000611252.4
CNOT3	ENST00000611667.1
CNOT3	ENST00000612029.4
CNOT3	ENST00000612466.1
CNOT3	ENST00000612729.4
CNOT3	ENST00000612924.4
CNOT3	ENST00000613028.1
CNOT3	ENST00000613073.4
CNOT3	ENST00000613470.1
CNOT3	ENST00000613528.4
CNOT3	ENST00000613636.4
CNOT3	ENST00000613752.4
CNOT3	ENST00000614542.4
CNOT3	ENST00000614598.1
CNOT3	ENST00000614649.4
CNOT3	ENST00000615030.2
CNOT3	ENST00000615034.1
CNOT3	ENST00000615038.1
CNOT3	ENST00000615532.4
CNOT3	ENST00000615629.4
CNOT3	ENST00000616102.4
CNOT3	ENST00000616264.4
CNOT3	ENST00000616359.3
CNOT3	ENST00000616910.4
CNOT3	ENST00000617218.1
CNOT3	ENST00000617371.1
CNOT3	ENST00000617930.2
CNOT3	ENST00000617936.4
CNOT3	ENST00000617982.4
CNOT3	ENST00000618130.1
CNOT3	ENST00000618405.4
CNOT3	ENST00000618717.4
CNOT3	ENST00000618939.5
CNOT3	ENST00000619316.4
CNOT3	ENST00000619347.1
CNOT3	ENST00000619557.1
CNOT3	ENST00000619567.4
CNOT3	ENST00000619854.4
CNOT3	ENST00000620060.1
CNOT3	ENST00000620419.4
CNOT3	ENST00000620970.4
CNOT3	ENST00000621174.1
CNOT3	ENST00000622080.4
CNOT3	ENST00000622131.4
CNOT3	ENST00000622193.1
CNOT3	ENST00000622342.1
CNOT3	ENST00000642159.1
CNOT3	ENST00000644245.1
CNOT3	ENST00000644707.1
CNOT3	ENST00000646002.1
CNOT3	ENST00000647082.1
CNOT9	ENST00000273064.10
CNOT9	ENST00000295701.9
CNOT9	ENST00000418808.1
CNOT9	ENST00000432877.5
CNOT9	ENST00000433439.1
CNOT9	ENST00000473626.1
CNOT9	ENST00000489687.1
CNOT9	ENST00000542068.5
CNOT9	ENST00000627282.2
COL1A1	ENST00000225964.10
COL1A1	ENST00000463440.1
COL1A1	ENST00000471344.1
COL1A1	ENST00000474644.1
COL1A1	ENST00000476387.1
COL1A1	ENST00000485870.1
COL1A1	ENST00000486572.1
COL1A1	ENST00000494334.1
COL1A1	ENST00000495677.1
COL1A1	ENST00000504289.1
COL1A1	ENST00000507689.1
COL1A1	ENST00000510710.3
COL1A1	ENST00000511732.1
CPEB3	ENST00000265997.5
CPEB3	ENST00000412050.8
CPEB3	ENST00000614585.4
CR1	ENST00000367049.8
CR1	ENST00000367050.8
CR1	ENST00000367051.6
CR1	ENST00000367052.6
CR1	ENST00000367053.6
CR1	ENST00000400960.7
CR1	ENST00000434033.5
CR1	ENST00000436595.1
CR1	ENST00000450439.5
CR1	ENST00000529814.1
CR1	ENST00000530487.5
CR1	ENST00000534202.5
CREBBP	ENST00000262367.10
CREBBP	ENST00000382070.7
CREBBP	ENST00000570939.2
CREBBP	ENST00000571763.5
CREBBP	ENST00000571826.5
CREBBP	ENST00000572134.1
CREBBP	ENST00000572569.1
CREBBP	ENST00000573517.6
CREBBP	ENST00000573672.1
CREBBP	ENST00000574740.1
CREBBP	ENST00000575237.2
CREBBP	ENST00000576720.1
CREBBP	ENST00000634839.1
CREBBP	ENST00000635753.1
CREBBP	ENST00000635899.1
CREBBP	ENST00000635919.1
CREBBP	ENST00000636002.1
CREBBP	ENST00000636895.1
CREBBP	ENST00000637492.1
CREBBP	ENST00000638158.1
CRNKL1	ENST00000377327.8
CRNKL1	ENST00000377340.6
CRNKL1	ENST00000490258.1
CRNKL1	ENST00000490910.5
CRNKL1	ENST00000496549.5
CRNKL1	ENST00000521379.1
CRNKL1	ENST00000536226.2
CRTC1	ENST00000321949.13
CRTC1	ENST00000338797.10
CRTC1	ENST00000594658.5
CRTC1	ENST00000601916.1
CS	ENST00000351328.8
CS	ENST00000542324.6
CS	ENST00000546585.1
CS	ENST00000546621.5
CS	ENST00000546891.5
CS	ENST00000546930.5
CS	ENST00000547283.5
CS	ENST00000547298.5
CS	ENST00000547449.1
CS	ENST00000547912.1
CS	ENST00000548041.5
CS	ENST00000548567.5
CS	ENST00000548746.5
CS	ENST00000548849.5
CS	ENST00000549143.5
CS	ENST00000549221.5
CS	ENST00000550044.1
CS	ENST00000550159.5
CS	ENST00000550655.5
CS	ENST00000550700.1
CS	ENST00000550734.5
CS	ENST00000550996.1
CS	ENST00000551137.5
CS	ENST00000551155.1
CS	ENST00000551253.5
CS	ENST00000551430.6
CS	ENST00000551441.5
CS	ENST00000551473.5
CS	ENST00000551936.5
CS	ENST00000551968.5
CS	ENST00000552222.5
CS	ENST00000552331.1
CS	ENST00000552688.5
CSF3R	ENST00000331941.6
CSF3R	ENST00000361632.8
CSF3R	ENST00000373103.5
CSF3R	ENST00000373104.5
CSF3R	ENST00000373106.6
CSF3R	ENST00000464365.2
CSF3R	ENST00000464465.6
CSF3R	ENST00000466138.1
CSF3R	ENST00000469380.1
CSF3R	ENST00000480825.6
CSF3R	ENST00000484762.1
CSF3R	ENST00000487540.6
CSF3R	ENST00000489551.5
CSF3R	ENST00000526980.5
CSF3R	ENST00000533491.1
CTCF	ENST00000264010.10
CTCF	ENST00000401394.6
CTCF	ENST00000566078.2
CTCF	ENST00000642420.1
CTCF	ENST00000642819.1
CTCF	ENST00000642847.1
CTCF	ENST00000642943.1
CTCF	ENST00000643892.1
CTCF	ENST00000644753.1
CTCF	ENST00000644852.1
CTCF	ENST00000644950.1
CTCF	ENST00000645306.1
CTCF	ENST00000645409.1
CTCF	ENST00000645699.1
CTCF	ENST00000646076.1
CTCF	ENST00000646566.1
CTCF	ENST00000646771.1
CTNNB1	ENST00000349496.11
CTNNB1	ENST00000396183.7
CTNNB1	ENST00000396185.8
CTNNB1	ENST00000405570.6
CTNNB1	ENST00000426215.5
CTNNB1	ENST00000431914.6
CTNNB1	ENST00000433400.6
CTNNB1	ENST00000441708.2
CTNNB1	ENST00000450969.6
CTNNB1	ENST00000453024.6
CTNNB1	ENST00000465552.2
CTNNB1	ENST00000471014.2
CTNNB1	ENST00000482042.1
CTNNB1	ENST00000485265.2
CTNNB1	ENST00000488914.2
CTNNB1	ENST00000642248.1
CTNNB1	ENST00000642315.1
CTNNB1	ENST00000642426.1
CTNNB1	ENST00000642836.1
CTNNB1	ENST00000642886.1
CTNNB1	ENST00000642986.1
CTNNB1	ENST00000642992.1
CTNNB1	ENST00000643031.1
CTNNB1	ENST00000643052.1
CTNNB1	ENST00000643297.1
CTNNB1	ENST00000643541.1
CTNNB1	ENST00000643865.1
CTNNB1	ENST00000643977.1
[truncated: 8,392 more rows]
