# Supplementary material for: Analyses of human cancer driver genes uncovers evolutionarily conserved RNA structural elements involved in posttranscriptional control
Source: PLoS One. 2022 Feb 25;17(2):e0264025. doi: 10.1371/journal.pone.0264025 (PMC8880891; doi:10.1371/journal.pone.0264025)
Supplement: S3 Table — (TXT) [file pone.0264025.s003.txt]

gene_name	ents_ID	structure_#	transcript_start_pos	transcript_end_pos	chromosome_#	genomic_start_pos	genomic_end_pos	clinvar_sample_name	clinvar_info	extracted_structure_sequence
CAMTA1	ENST00000303635	1	13	125	1	6785466	6785578	972996	ALLELEID=961252;CLNDISDB=MedGen:CN517202;CLNDN=not_provided;CLNHGVS=NC_000001.11:g.6785531A>G;CLNREVSTAT=no_assertion_provided;CLNSIG=not_provided;CLNVC=single_nucleotide_variant;CLNVCSO=SO:0001483;GENEINFO=CAMTA1:23261;MC=SO:0001582|initiatior_codon_variant,SO:0001583|missense_variant,SO:0001619|non-coding_transcript_variant,SO:0001623|5_prime_UTR_variant;ORIGIN=8	GCTGGGCCGGCGGCGGCGGCGGTACGAGGCGCGCGCTCGGGGTCCCGGTCGCGAGGAGGAGGAGGATGTGGCGCGCGGAGGGGAAATGGCTGCCGAAAACAAGCCGGAAGAGC
CAMTA1	ENST00000303635	2	428	448	1	7249539	7249559	732026	AF_EXAC=0.00034;AF_TGP=0.00080;ALLELEID=732575;CLNDISDB=MedGen:CN517202;CLNDN=not_provided;CLNHGVS=NC_000001.11:g.7249551G>A;CLNREVSTAT=criteria_provided,_single_submitter;CLNSIG=Benign;CLNVC=single_nucleotide_variant;CLNVCSO=SO:0001483;GENEINFO=CAMTA1:23261;MC=SO:0001819|synonymous_variant;ORIGIN=1;RS=184689680	CAGGAAAGATGGGTATTGCTG
CAMTA1	ENST00000303635	3	482	504	1	7249593	7249615	736312	ALLELEID=746634;CLNDISDB=MedGen:CN517202;CLNDN=not_provided;CLNHGVS=NC_000001.11:g.7249599C>T;CLNREVSTAT=criteria_provided,_single_submitter;CLNSIG=Likely_benign;CLNVC=single_nucleotide_variant;CLNVCSO=SO:0001483;GENEINFO=CAMTA1:23261;MC=SO:0001819|synonymous_variant;ORIGIN=1;RS=779649844	GGACCACATGAAACTCAAGGTCC
CAMTA1	ENST00000303635	3	482	504	1	7249593	7249615	521550	ALLELEID=511294;CLNDISDB=MeSH:D030342,MedGen:C0950123;CLNDN=Inborn_genetic_diseases;CLNHGVS=NC_000001.11:g.7249608del;CLNREVSTAT=criteria_provided,_single_submitter;CLNSIG=Pathogenic;CLNVC=Deletion;CLNVCSO=SO:0000159;GENEINFO=CAMTA1:23261;MC=SO:0001589|frameshift_variant;ORIGIN=1;RS=1553288266	GGACCACATGAAACTCAAGGTCC
CAMTA1	ENST00000303635	3	482	504	1	7249593	7249615	973014	ALLELEID=961253;CLNDISDB=MONDO:MONDO:0013886,MedGen:C3553661,OMIM:614756,Orphanet:ORPHA314647;CLNDN=Cerebellar_ataxia,_nonprogressive,_with_mental_retardation;CLNHGVS=NC_000001.11:g.7249611G>C;CLNREVSTAT=no_assertion_provided;CLNSIG=not_provided;CLNVC=single_nucleotide_variant;CLNVCSO=SO:0001483;GENEINFO=CAMTA1:23261;MC=SO:0001583|missense_variant;ORIGIN=32	GGACCACATGAAACTCAAGGTCC
CAMTA1	ENST00000303635	5	1013	1080	1	7663483	7663550	755858	AF_ESP=0.00038;AF_EXAC=0.00104;ALLELEID=762080;CLNDISDB=MedGen:CN517202;CLNDN=not_provided;CLNHGVS=NC_000001.11:g.7663486C>T;CLNREVSTAT=criteria_provided,_single_submitter;CLNSIG=Benign;CLNVC=single_nucleotide_variant;CLNVCSO=SO:0001483;GENEINFO=CAMTA1:23261;MC=SO:0001819|synonymous_variant;ORIGIN=1;RS=373350834	GCACGAGCACAGCCACAGCAAGGGCTCCAGCCGTGAGAAGAGGAACGGCAAGGTGGCCAAGCCCGTGC
CAMTA1	ENST00000303635	5	1013	1080	1	7663483	7663550	978142	ALLELEID=966232;CLNDISDB=MedGen:CN517202;CLNDN=not_provided;CLNHGVS=NC_000001.11:g.7663514C>G;CLNREVSTAT=criteria_provided,_single_submitter;CLNSIG=Uncertain_significance;CLNVC=single_nucleotide_variant;CLNVCSO=SO:0001483;GENEINFO=CAMTA1:23261;MC=SO:0001583|missense_variant;ORIGIN=1	GCACGAGCACAGCCACAGCAAGGGCTCCAGCCGTGAGAAGAGGAACGGCAAGGTGGCCAAGCCCGTGC
CAMTA1	ENST00000303635	5	1013	1080	1	7663483	7663550	727906	AF_EXAC=0.00003;ALLELEID=732585;CLNDISDB=MedGen:CN517202;CLNDN=not_provided;CLNHGVS=NC_000001.11:g.7663522G>A;CLNREVSTAT=criteria_provided,_single_submitter;CLNSIG=Likely_benign;CLNVC=single_nucleotide_variant;CLNVCSO=SO:0001483;GENEINFO=CAMTA1:23261;MC=SO:0001819|synonymous_variant;ORIGIN=1;RS=779986948	GCACGAGCACAGCCACAGCAAGGGCTCCAGCCGTGAGAAGAGGAACGGCAAGGTGGCCAAGCCCGTGC
CAMTA1	ENST00000303635	5	1013	1080	1	7663483	7663550	128566	AF_ESP=0.10449;AF_EXAC=0.10783;AF_TGP=0.05950;ALLELEID=134015;CLNDISDB=MedGen:CN169374|MedGen:CN517202;CLNDN=not_specified|not_provided;CLNHGVS=NC_000001.11:g.7663528C>T;CLNREVSTAT=criteria_provided,_single_submitter;CLNSIG=Benign;CLNVC=single_nucleotide_variant;CLNVCSO=SO:0001483;GENEINFO=CAMTA1:23261;MC=SO:0001819|synonymous_variant;ORIGIN=1;RS=3737906	GCACGAGCACAGCCACAGCAAGGGCTCCAGCCGTGAGAAGAGGAACGGCAAGGTGGCCAAGCCCGTGC
CAMTA1	ENST00000303635	5	1013	1080	1	7663483	7663550	773626	AF_ESP=0.00038;AF_EXAC=0.00682;AF_TGP=0.00619;ALLELEID=696873;CLNDISDB=MedGen:CN517202;CLNDN=not_provided;CLNHGVS=NC_000001.11:g.7663533A>G;CLNREVSTAT=criteria_provided,_single_submitter;CLNSIG=Benign;CLNVC=single_nucleotide_variant;CLNVCSO=SO:0001483;GENEINFO=CAMTA1:23261;MC=SO:0001583|missense_variant;ORIGIN=1;RS=151133441	GCACGAGCACAGCCACAGCAAGGGCTCCAGCCGTGAGAAGAGGAACGGCAAGGTGGCCAAGCCCGTGC
CAMTA1	ENST00000303635	9	1232	1292	1	7663702	7663762	806020	ALLELEID=794718;CLNDISDB=MedGen:CN517202;CLNDN=not_provided;CLNHGVS=NC_000001.11:g.7663754G>C;CLNREVSTAT=criteria_provided,_single_submitter;CLNSIG=Uncertain_significance;CLNVC=single_nucleotide_variant;CLNVCSO=SO:0001483;GENEINFO=CAMTA1:23261;MC=SO:0001583|missense_variant;ORIGIN=1;RS=1558081450	GGTGGCCTCTGTGATGGGGAGCTTGTCCCAGAGCGCCACGGTGTTCATGTCAGAGGTCACC
CAMTA1	ENST00000303635	10	1362	1382	1	7663832	7663852	872691	ALLELEID=858962;CLNDISDB=MedGen:CN517202;CLNDN=not_provided;CLNHGVS=NC_000001.11:g.7663841_7663843del;CLNREVSTAT=criteria_provided,_single_submitter;CLNSIG=Uncertain_significance;CLNVC=Deletion;CLNVCSO=SO:0000159;GENEINFO=CAMTA1:23261;MC=SO:0001822|inframe_deletion;ORIGIN=1	CAGGGCCTCGTCCTGGCCGTG
CAMTA1	ENST00000303635	11	1418	1448	1	7663888	7663918	128564	AF_ESP=0.42996;AF_EXAC=0.44496;AF_TGP=0.40016;ALLELEID=134013;CLNDISDB=MedGen:CN169374;CLNDN=not_specified;CLNHGVS=NC_000001.11:g.7663897G>A;CLNREVSTAT=no_assertion_criteria_provided;CLNSIG=Likely_benign;CLNVC=single_nucleotide_variant;CLNVCSO=SO:0001483;GENEINFO=CAMTA1:23261;MC=SO:0001819|synonymous_variant;ORIGIN=1;RS=12128526	GGGCAGCTCGGAGAGCCTGTCCATGCTGCCC
CAMTA1	ENST00000303635	12	1480	1579	1	7663950	7664049	975363	ALLELEID=963496;CLNDISDB=Human_Phenotype_Ontology:HP:0000730,Human_Phenotype_Ontology:HP:0001249,Human_Phenotype_Ontology:HP:0001267,Human_Phenotype_Ontology:HP:0001286,Human_Phenotype_Ontology:HP:0002122,Human_Phenotype_Ontology:HP:0002192,Human_Phenotype_Ontology:HP:0002316,Human_Phenotype_Ontology:HP:0002382,Human_Phenotype_Ontology:HP:0002386,Human_Phenotype_Ontology:HP:0002402,Human_Phenotyp…	CCACCCTCGACGGTGGCCGGAAGATTCCAGAAACCACCATGAACTTTGACCCCGACTGTTTCCTTAATAACCCAAAGCAGGGCCAGACGTACGGGGGTGG
CAMTA1	ENST00000303635	12	1480	1579	1	7663950	7664049	434565	AF_ESP=0.00015;AF_EXAC=0.00002;ALLELEID=427864;CLNDISDB=MedGen:CN169374;CLNDN=not_specified;CLNHGVS=NC_000001.11:g.7663988A>G;CLNREVSTAT=criteria_provided,_single_submitter;CLNSIG=Uncertain_significance;CLNVC=single_nucleotide_variant;CLNVCSO=SO:0001483;GENEINFO=CAMTA1:23261;MC=SO:0001583|missense_variant;ORIGIN=1;RS=142884344	CCACCCTCGACGGTGGCCGGAAGATTCCAGAAACCACCATGAACTTTGACCCCGACTGTTTCCTTAATAACCCAAAGCAGGGCCAGACGTACGGGGGTGG
CAMTA1	ENST00000303635	12	1480	1579	1	7663950	7664049	522092	ALLELEID=511296;CLNDISDB=MeSH:D030342,MedGen:C0950123;CLNDN=Inborn_genetic_diseases;CLNHGVS=NC_000001.11:g.7664046G>C;CLNREVSTAT=criteria_provided,_single_submitter;CLNSIG=Uncertain_significance;CLNVC=single_nucleotide_variant;CLNVCSO=SO:0001483;GENEINFO=CAMTA1:23261;MC=SO:0001583|missense_variant;ORIGIN=1;RS=944873688	CCACCCTCGACGGTGGCCGGAAGATTCCAGAAACCACCATGAACTTTGACCCCGACTGTTTCCTTAATAACCCAAAGCAGGGCCAGACGTACGGGGGTGG
CAMTA1	ENST00000303635	14	1819	1851	1	7664289	7664321	393078	ALLELEID=365375;CLNDISDB=MedGen:CN517202;CLNDN=not_provided;CLNHGVS=NC_000001.11:g.7664291G>T;CLNREVSTAT=criteria_provided,_single_submitter;CLNSIG=Likely_pathogenic;CLNVC=single_nucleotide_variant;CLNVCSO=SO:0001483;GENEINFO=CAMTA1:23261;MC=SO:0001587|nonsense;ORIGIN=1;RS=1057524775	TGGAGCAGATGGACTTCAGCGCCATCGACTCCA
CAMTA1	ENST00000303635	16	2096	2140	1	7664566	7664610	719699	ALLELEID=719076;CLNDISDB=MedGen:CN517202;CLNDN=not_provided;CLNHGVS=NC_000001.11:g.7664586_7664597del;CLNREVSTAT=criteria_provided,_single_submitter;CLNSIG=Likely_benign;CLNVC=Deletion;CLNVCSO=SO:0000159;GENEINFO=CAMTA1:23261;MC=SO:0001822|inframe_deletion;ORIGIN=1;RS=764500427	CCTCATGCAGTTCCAGGCCAACTTCCAGGCCATGACGGCAGAAGG
CAMTA1	ENST00000303635	18	2171	2198	1	7664641	7664668	724543	AF_ESP=0.00100;AF_EXAC=0.00068;AF_TGP=0.00080;ALLELEID=732592;CLNDISDB=MedGen:CN517202;CLNDN=not_provided;CLNHGVS=NC_000001.11:g.7664667C>G;CLNREVSTAT=criteria_provided,_single_submitter;CLNSIG=Likely_benign;CLNVC=single_nucleotide_variant;CLNVCSO=SO:0001483;GENEINFO=CAMTA1:23261;MC=SO:0001583|missense_variant;ORIGIN=1;RS=141259598	GGAAGGGAGCGAGGTCCTGCTCAAGTCT
CAMTA1	ENST00000303635	20	2480	2538	1	7664950	7665008	792162	AF_EXAC=0.00002;ALLELEID=780770;CLNDISDB=MedGen:CN517202;CLNDN=not_provided;CLNHGVS=NC_000001.11:g.7664950G>A;CLNREVSTAT=criteria_provided,_single_submitter;CLNSIG=Likely_benign;CLNVC=single_nucleotide_variant;CLNVCSO=SO:0001483;GENEINFO=CAMTA1:23261;MC=SO:0001819|synonymous_variant;ORIGIN=1;RS=757794668	GGCGCTCTCACAGTCAGAGGACGGGGCGCGGGCCCCCTTCACCCAGGCAGAGATGTGCC
CAMTA1	ENST00000303635	20	2480	2538	1	7664950	7665008	524037	ALLELEID=514433;CLNDISDB=MedGen:CN517202;CLNDN=not_provided;CLNHGVS=NC_000001.11:g.7664993del;CLNREVSTAT=criteria_provided,_single_submitter;CLNSIG=Pathogenic;CLNVC=Deletion;CLNVCSO=SO:0000159;GENEINFO=CAMTA1:23261;MC=SO:0001589|frameshift_variant;ORIGIN=1;RS=1553240332	GGCGCTCTCACAGTCAGAGGACGGGGCGCGGGCCCCCTTCACCCAGGCAGAGATGTGCC
CAMTA1	ENST00000303635	21	2541	2563	1	7665011	7665033	930676	ALLELEID=918651;CLNDISDB=MeSH:D065886,MedGen:C1535926;CLNDN=Neurodevelopmental_disorder;CLNHGVS=NC_000001.11:g.7665020A>G;CLNREVSTAT=criteria_provided,_single_submitter;CLNSIG=Uncertain_significance;CLNVC=single_nucleotide_variant;CLNVCSO=SO:0001483;GENEINFO=CAMTA1:23261;MC=SO:0001583|missense_variant;ORIGIN=1	CCCTGCTGTAGCCCCCAGCAGGG
CAMTA1	ENST00000303635	24	2622	2647	1	7665092	7665117	744047	AF_EXAC=0.00001;ALLELEID=746645;CLNDISDB=MedGen:CN517202;CLNDN=not_provided;CLNHGVS=NC_000001.11:g.7665094C>T;CLNREVSTAT=criteria_provided,_single_submitter;CLNSIG=Likely_benign;CLNVC=single_nucleotide_variant;CLNVCSO=SO:0001483;GENEINFO=CAMTA1:23261;MC=SO:0001819|synonymous_variant;ORIGIN=1;RS=763114939	GCCGAGGTGGTCTCGGCCGCCTCGGC
CAMTA1	ENST00000303635	24	2622	2647	1	7665092	7665117	210560	AF_ESP=0.00008;AF_EXAC=0.00019;ALLELEID=206836;CLNDISDB=MedGen:CN169374|MedGen:CN517202;CLNDN=not_specified|not_provided;CLNHGVS=NC_000001.11:g.7665115G>A;CLNREVSTAT=criteria_provided,_conflicting_interpretations;CLNSIG=Conflicting_interpretations_of_pathogenicity;CLNSIGCONF=Likely_benign(1),Uncertain_significance(1);CLNVC=single_nucleotide_variant;CLNVCSO=SO:0001483;GENEINFO=CAMTA1:23261;MC=SO:0…	GCCGAGGTGGTCTCGGCCGCCTCGGC
CAMTA1	ENST00000303635	27	2799	2851	1	7670980	7671032	731059	AF_ESP=0.00607;AF_EXAC=0.00164;AF_TGP=0.00439;ALLELEID=732596;CLNDISDB=MedGen:CN517202;CLNDN=not_provided;CLNHGVS=NC_000001.11:g.7670988A>G;CLNREVSTAT=criteria_provided,_single_submitter;CLNSIG=Benign;CLNVC=single_nucleotide_variant;CLNVCSO=SO:0001483;GENEINFO=CAMTA1:23261;MC=SO:0001819|synonymous_variant,SO:0001623|5_prime_UTR_variant;ORIGIN=1;RS=6674962	CAGATCTCAGTGCCTGCATCCCTGATTCAGCCTGGGGTGCTGCGCTGCTACTG
CAMTA1	ENST00000303635	29	2917	2977	1	7677659	7677719	727435	AF_ESP=0.00015;ALLELEID=732597;CLNDISDB=MedGen:CN517202;CLNDN=not_provided;CLNHGVS=NC_000001.11:g.7677660G>A;CLNREVSTAT=criteria_provided,_single_submitter;CLNSIG=Likely_benign;CLNVC=single_nucleotide_variant;CLNVCSO=SO:0001483;GENEINFO=CAMTA1:23261;MC=SO:0001819|synonymous_variant,SO:0001623|5_prime_UTR_variant;ORIGIN=1;RS=372537435	CGGTGGTGTTTGAGTACAAAGCCCGGGCTCTGCCCACGCTCCCTTCCTCCCAGCACGACTG
CAMTA1	ENST00000303635	29	2917	2977	1	7677659	7677719	431151	ALLELEID=424639;CLNDISDB=MONDO:MONDO:0013886,MedGen:C3553661,OMIM:614756,Orphanet:ORPHA314647;CLNDN=Cerebellar_ataxia,_nonprogressive,_with_mental_retardation;CLNHGVS=NC_000001.11:g.7677682C>T;CLNREVSTAT=criteria_provided,_single_submitter;CLNSIG=Likely_pathogenic;CLNVC=single_nucleotide_variant;CLNVCSO=SO:0001483;GENEINFO=CAMTA1:23261;MC=SO:0001583|missense_variant,SO:0001623|5_prime_UTR_variant…	CGGTGGTGTTTGAGTACAAAGCCCGGGCTCTGCCCACGCTCCCTTCCTCCCAGCACGACTG
CAMTA1	ENST00000303635	29	2917	2977	1	7677659	7677719	916056	ALLELEID=904276;CLNDISDB=MedGen:CN517202;CLNDN=not_provided;CLNHGVS=NC_000001.11:g.7677690_7677702del;CLNREVSTAT=criteria_provided,_single_submitter;CLNSIG=Uncertain_significance;CLNVC=Deletion;CLNVCSO=SO:0000159;CLNVI=Laboratory_of_Molecular_Genetics_(Pr._Bezieau's_lab),_CHU_de_Nantes:CLIN299;GENEINFO=CAMTA1:23261;MC=SO:0001589|frameshift_variant,SO:0001623|5_prime_UTR_variant;ORIGIN=1	CGGTGGTGTTTGAGTACAAAGCCCGGGCTCTGCCCACGCTCCCTTCCTCCCAGCACGACTG
CAMTA1	ENST00000303635	31	3587	3644	1	7737422	7737479	128565	AF_ESP=0.09957;AF_EXAC=0.11667;AF_TGP=0.10044;ALLELEID=134014;CLNDISDB=MedGen:CN169374;CLNDN=not_specified;CLNHGVS=NC_000001.11:g.7737443C>G;CLNREVSTAT=no_assertion_criteria_provided;CLNSIG=Likely_benign;CLNVC=single_nucleotide_variant;CLNVCSO=SO:0001483;CLNVI=UniProtKB_(protein):Q9Y6Y1#VAR_047824;GENEINFO=CAMTA1:23261;MC=SO:0001583|missense_variant;ORIGIN=1;RS=41278952	GCAGGCTCAGCTGGGACAGAACCCCAGAATCCACTGTCCTGCAAGCGAAGAGCCCAGC
CAMTA1	ENST00000303635	31	3587	3644	1	7737422	7737479	731268	AF_EXAC=0.00010;AF_TGP=0.00040;ALLELEID=732603;CLNDISDB=MedGen:CN517202;CLNDN=not_provided;CLNHGVS=NC_000001.11:g.7737467C>T;CLNREVSTAT=criteria_provided,_single_submitter;CLNSIG=Likely_benign;CLNVC=single_nucleotide_variant;CLNVCSO=SO:0001483;GENEINFO=CAMTA1:23261;MC=SO:0001819|synonymous_variant;ORIGIN=1;RS=199540107	GCAGGCTCAGCTGGGACAGAACCCCAGAATCCACTGTCCTGCAAGCGAAGAGCCCAGC
CAMTA1	ENST00000303635	31	3587	3644	1	7737422	7737479	770110	AF_ESP=0.00054;AF_EXAC=0.00882;AF_TGP=0.01078;ALLELEID=696875;CLNDISDB=MedGen:CN517202;CLNDN=not_provided;CLNHGVS=NC_000001.11:g.7737474C>T;CLNREVSTAT=criteria_provided,_single_submitter;CLNSIG=Benign;CLNVC=single_nucleotide_variant;CLNVCSO=SO:0001483;GENEINFO=CAMTA1:23261;MC=SO:0001583|missense_variant;ORIGIN=1;RS=61743209	GCAGGCTCAGCTGGGACAGAACCCCAGAATCCACTGTCCTGCAAGCGAAGAGCCCAGC
CAMTA1	ENST00000303635	32	3648	3690	1	7737483	7737525	730882	AF_ESP=0.00331;AF_EXAC=0.00082;AF_TGP=0.00140;ALLELEID=732604;CLNDISDB=MedGen:CN517202;CLNDN=not_provided;CLNHGVS=NC_000001.11:g.7737485G>C;CLNREVSTAT=criteria_provided,_single_submitter;CLNSIG=Benign;CLNVC=single_nucleotide_variant;CLNVCSO=SO:0001483;GENEINFO=CAMTA1:23261;MC=SO:0001583|missense_variant;ORIGIN=1;RS=79362784	GAGAGCTGGATGGCCCAGTGGCACAGCGAAGCCATCAGCTCTC
CAMTA1	ENST00000303635	32	3648	3690	1	7737483	7737525	976737	ALLELEID=964804;CLNDISDB=MONDO:MONDO:0013886,MedGen:C3553661,OMIM:614756,Orphanet:ORPHA314647;CLNDN=Cerebellar_ataxia,_nonprogressive,_with_mental_retardation;CLNHGVS=NC_000001.11:g.7737497_7737504del;CLNREVSTAT=criteria_provided,_single_submitter;CLNSIG=Pathogenic;CLNVC=Deletion;CLNVCSO=SO:0000159;GENEINFO=CAMTA1:23261;MC=SO:0001589|frameshift_variant;ORIGIN=1	GAGAGCTGGATGGCCCAGTGGCACAGCGAAGCCATCAGCTCTC
CAMTA1	ENST00000303635	36	4025	4081	1	7738248	7738304	489158	ALLELEID=481601;CLNDISDB=MedGen:CN517202;CLNDN=not_provided;CLNHGVS=NC_000001.11:g.7738262G>A;CLNREVSTAT=criteria_provided,_single_submitter;CLNSIG=Likely_pathogenic;CLNVC=single_nucleotide_variant;CLNVCSO=SO:0001483;GENEINFO=CAMTA1:23261;MC=SO:0001587|nonsense,SO:0001627|intron_variant;ORIGIN=1;RS=1553272873	GCCTGTAGGAAAGTGGAATTCCAAAGATCTTTACATTGGTGTGTCTACAGTACAGGT
ERRFI1	ENST00000377482	5	897	953	1	8013871	8013927	710834	AF_ESP=0.00592;AF_EXAC=0.00140;AF_TGP=0.00439;ALLELEID=719095;CLNDISDB=MedGen:CN517202;CLNDN=not_provided;CLNHGVS=NC_000001.11:g.8013883G>A;CLNREVSTAT=criteria_provided,_single_submitter;CLNSIG=Benign;CLNVC=single_nucleotide_variant;CLNVCSO=SO:0001483;GENEINFO=ERRFI1:54206;MC=SO:0001583|missense_variant;ORIGIN=1;RS=116791613	TGGGTCTGAGGTGGAGGAGGATTTGGATCTGGGACACCTCCATTTTGGTCAGACACA
CASZ1	ENST00000377022	13	2421	2534	1	10653839	10653952	718958	AF_EXAC=0.00046;AF_TGP=0.00180;ALLELEID=718053;CLNDISDB=MedGen:CN517202;CLNDN=not_provided;CLNHGVS=NC_000001.11:g.10653867G>C;CLNREVSTAT=criteria_provided,_single_submitter;CLNSIG=Benign;CLNVC=single_nucleotide_variant;CLNVCSO=SO:0001483;GENEINFO=CASZ1:54897;MC=SO:0001819|synonymous_variant;ORIGIN=1;RS=201759266	CGCTCAGGCTGGAGTTCTTGCTGCTCAGGGCGGAGAAGTCAACAAGGTCGTCGTTGCTGGACTCCTCGTGCTCCGTGTCCTTGGCGCCCAGCAGCGAGGGCGGCAGCCCCAGCG
CASZ1	ENST00000377022	6	1139	1165	1	10660193	10660219	709353	AF_ESP=0.00592;AF_TGP=0.00519;ALLELEID=718055;CLNDISDB=MedGen:CN517202;CLNDN=not_provided;CLNHGVS=NC_000001.11:g.10660197G>A;CLNREVSTAT=criteria_provided,_single_submitter;CLNSIG=Benign;CLNVC=single_nucleotide_variant;CLNVCSO=SO:0001483;GENEINFO=CASZ1:54897;MC=SO:0001583|missense_variant;ORIGIN=1;RS=61736951	GGCCGTGCTGCTGGGCAGCCGCAGGCC
MTOR	ENST00000361445	38	7064	7099	1	11117042	11117077	951098	ALLELEID=921570;CLNDISDB=MedGen:CN517202;CLNDN=not_provided;CLNHGVS=NC_000001.11:g.11117055C>T;CLNREVSTAT=criteria_provided,_single_submitter;CLNSIG=Uncertain_significance;CLNVC=single_nucleotide_variant;CLNVCSO=SO:0001483;GENEINFO=MTOR:2475;MC=SO:0001583|missense_variant;ORIGIN=1	GACCGCTAAAGAACGGGTATAATTGGTTCTTCGGTC
MTOR	ENST00000361445	38	7064	7099	1	11117042	11117077	857564	ALLELEID=822511;CLNDISDB=MedGen:CN517202;CLNDN=not_provided;CLNHGVS=NC_000001.11:g.11117064T>C;CLNREVSTAT=criteria_provided,_single_submitter;CLNSIG=Uncertain_significance;CLNVC=single_nucleotide_variant;CLNVCSO=SO:0001483;GENEINFO=MTOR:2475;MC=SO:0001583|missense_variant;ORIGIN=1	GACCGCTAAAGAACGGGTATAATTGGTTCTTCGGTC
MTOR	ENST00000361445	38	7064	7099	1	11117042	11117077	646443	ALLELEID=626584;CLNDISDB=MedGen:CN517202;CLNDN=not_provided;CLNHGVS=NC_000001.11:g.11117074G>A;CLNREVSTAT=criteria_provided,_single_submitter;CLNSIG=Uncertain_significance;CLNVC=single_nucleotide_variant;CLNVCSO=SO:0001483;GENEINFO=MTOR:2475;MC=SO:0001587|nonsense;ORIGIN=1;RS=1570913363	GACCGCTAAAGAACGGGTATAATTGGTTCTTCGGTC
MTOR	ENST00000361445	37	7027	7048	1	11121252	11121273	516652	AF_ESP=0.30209;AF_EXAC=0.21844;AF_TGP=0.22065;ALLELEID=497964;CLNDISDB=MedGen:CN169374;CLNDN=not_specified;CLNHGVS=NC_000001.11:g.11121270C>T;CLNREVSTAT=criteria_provided,_single_submitter;CLNSIG=Benign;CLNVC=single_nucleotide_variant;CLNVCSO=SO:0001483;GENEINFO=MTOR:2475;MC=SO:0001819|synonymous_variant;ORIGIN=1;RS=11121691	GCTGGGGCTTTTCAGCCACAGC
MTOR	ENST00000361445	34	6683	6751	1	11124530	11124598	446276	ALLELEID=439682;CLNDISDB=.;CLNDN=Metastatic_pancreatic_neuroendocrine_tumours;CLNHGVS=NC_000001.11:g.11124535G>C;CLNREVSTAT=no_assertion_criteria_provided;CLNSIG=Likely_pathogenic;CLNVC=single_nucleotide_variant;CLNVCSO=SO:0001483;GENEINFO=MTOR:2475;MC=SO:0001583|missense_variant;ORIGIN=2;RS=774204282	GGCCAGAAGGGTGTTAACCAGGCCGAAGAGCTGCATCACACGCTCATCCTGGCGCAGATCTTCATGGCC
MTOR	ENST00000361445	34	6683	6751	1	11124530	11124598	414895	AF_ESP=0.00377;AF_EXAC=0.00489;AF_TGP=0.00359;ALLELEID=390734;CLNDISDB=MedGen:CN517202;CLNDN=not_provided;CLNHGVS=NC_000001.11:g.11124536A>G;CLNREVSTAT=criteria_provided,_single_submitter;CLNSIG=Benign;CLNVC=single_nucleotide_variant;CLNVCSO=SO:0001483;GENEINFO=MTOR:2475;MC=SO:0001819|synonymous_variant;ORIGIN=1;RS=56051835	GGCCAGAAGGGTGTTAACCAGGCCGAAGAGCTGCATCACACGCTCATCCTGGCGCAGATCTTCATGGCC
MTOR	ENST00000361445	34	6683	6751	1	11124530	11124598	698607	AF_EXAC=0.00002;ALLELEID=685513;CLNDISDB=MedGen:CN517202;CLNDN=not_provided;CLNHGVS=NC_000001.11:g.11124554G>A;CLNREVSTAT=criteria_provided,_single_submitter;CLNSIG=Likely_benign;CLNVC=single_nucleotide_variant;CLNVCSO=SO:0001483;GENEINFO=MTOR:2475;MC=SO:0001819|synonymous_variant;ORIGIN=1;RS=765940745	GGCCAGAAGGGTGTTAACCAGGCCGAAGAGCTGCATCACACGCTCATCCTGGCGCAGATCTTCATGGCC
MTOR	ENST00000361445	34	6683	6751	1	11124530	11124598	698674	AF_EXAC=0.00007;ALLELEID=685514;CLNDISDB=MedGen:CN517202;CLNDN=not_provided;CLNHGVS=NC_000001.11:g.11124575A>G;CLNREVSTAT=criteria_provided,_single_submitter;CLNSIG=Likely_benign;CLNVC=single_nucleotide_variant;CLNVCSO=SO:0001483;GENEINFO=MTOR:2475;MC=SO:0001819|synonymous_variant;ORIGIN=1;RS=753584607	GGCCAGAAGGGTGTTAACCAGGCCGAAGAGCTGCATCACACGCTCATCCTGGCGCAGATCTTCATGGCC
MTOR	ENST00000361445	34	6683	6751	1	11124530	11124598	959997	ALLELEID=941371;CLNDISDB=MedGen:CN517202;CLNDN=not_provided;CLNHGVS=NC_000001.11:g.11124583G>A;CLNREVSTAT=criteria_provided,_single_submitter;CLNSIG=Uncertain_significance;CLNVC=single_nucleotide_variant;CLNVCSO=SO:0001483;GENEINFO=MTOR:2475;MC=SO:0001583|missense_variant;ORIGIN=1	GGCCAGAAGGGTGTTAACCAGGCCGAAGAGCTGCATCACACGCTCATCCTGGCGCAGATCTTCATGGCC
MTOR	ENST00000361445	34	6683	6751	1	11124530	11124598	771835	AF_EXAC=0.00001;ALLELEID=695981;CLNDISDB=MedGen:CN517202;CLNDN=not_provided;CLNHGVS=NC_000001.11:g.11124593A>G;CLNREVSTAT=criteria_provided,_single_submitter;CLNSIG=Likely_benign;CLNVC=single_nucleotide_variant;CLNVCSO=SO:0001483;GENEINFO=MTOR:2475;MC=SO:0001819|synonymous_variant;ORIGIN=1;RS=554310588	GGCCAGAAGGGTGTTAACCAGGCCGAAGAGCTGCATCACACGCTCATCCTGGCGCAGATCTTCATGGCC
MTOR	ENST00000361445	32	6357	6432	1	11127050	11127125	709531	ALLELEID=718087;CLNDISDB=MedGen:CN517202;CLNDN=not_provided;CLNHGVS=NC_000001.11:g.11127103C>T;CLNREVSTAT=criteria_provided,_single_submitter;CLNSIG=Benign;CLNVC=single_nucleotide_variant;CLNVCSO=SO:0001483;GENEINFO=MTOR:2475;MC=SO:0001819|synonymous_variant;ORIGIN=1;RS=1570940256	TAGAGGTCCCAGGCTTGGGTGAGGTCCTTGACATTCCCTGATTTCATGTACTTCCTGCACCACTCTTGGGCCTCCA
MTOR	ENST00000361445	29	5485	5590	1	11130673	11130778	414896	AF_ESP=0.02299;AF_EXAC=0.02968;AF_TGP=0.05431;ALLELEID=390729;CLNDISDB=MedGen:CN517202;CLNDN=not_provided;CLNHGVS=NC_000001.11:g.11130673G>A;CLNREVSTAT=criteria_provided,_single_submitter;CLNSIG=Benign;CLNVC=single_nucleotide_variant;CLNVCSO=SO:0001483;GENEINFO=MTOR:2475;MC=SO:0001819|synonymous_variant;ORIGIN=1;RS=17848553	GGCCCCGCTGGCATGACGCAGTTTCTTCTTCTCATCGCGGGCTTGGTTCTGATGTTTGTAGTGTAGCACAGCTTCGAAGTTCATCACTGCCCACGCATGCCAGGCC
MTOR	ENST00000361445	29	5485	5590	1	11130673	11130778	794552	ALLELEID=780259;CLNDISDB=MedGen:CN517202;CLNDN=not_provided;CLNHGVS=NC_000001.11:g.11130696_11130698TCT[2];CLNREVSTAT=criteria_provided,_single_submitter;CLNSIG=Likely_benign;CLNVC=Microsatellite;CLNVCSO=SO:0000289;GENEINFO=MTOR:2475;MC=SO:0001822|inframe_deletion;ORIGIN=1;RS=767860672	GGCCCCGCTGGCATGACGCAGTTTCTTCTTCTCATCGCGGGCTTGGTTCTGATGTTTGTAGTGTAGCACAGCTTCGAAGTTCATCACTGCCCACGCATGCCAGGCC
MTOR	ENST00000361445	29	5485	5590	1	11130673	11130778	664963	ALLELEID=626597;CLNDISDB=MedGen:CN517202;CLNDN=not_provided;CLNHGVS=NC_000001.11:g.11130710C>A;CLNREVSTAT=criteria_provided,_single_submitter;CLNSIG=Uncertain_significance;CLNVC=single_nucleotide_variant;CLNVCSO=SO:0001483;GENEINFO=MTOR:2475;MC=SO:0001583|missense_variant;ORIGIN=1;RS=751393552	GGCCCCGCTGGCATGACGCAGTTTCTTCTTCTCATCGCGGGCTTGGTTCTGATGTTTGTAGTGTAGCACAGCTTCGAAGTTCATCACTGCCCACGCATGCCAGGCC
MTOR	ENST00000361445	29	5485	5590	1	11130673	11130778	656447	ALLELEID=626598;CLNDISDB=MedGen:CN517202;CLNDN=not_provided;CLNHGVS=NC_000001.11:g.11130711G>A;CLNREVSTAT=criteria_provided,_single_submitter;CLNSIG=Uncertain_significance;CLNVC=single_nucleotide_variant;CLNVCSO=SO:0001483;GENEINFO=MTOR:2475;MC=SO:0001583|missense_variant;ORIGIN=1;RS=1258909652	GGCCCCGCTGGCATGACGCAGTTTCTTCTTCTCATCGCGGGCTTGGTTCTGATGTTTGTAGTGTAGCACAGCTTCGAAGTTCATCACTGCCCACGCATGCCAGGCC
MTOR	ENST00000361445	29	5485	5590	1	11130673	11130778	661990	ALLELEID=626599;CLNDISDB=MedGen:CN517202;CLNDN=not_provided;CLNHGVS=NC_000001.11:g.11130723G>C;CLNREVSTAT=criteria_provided,_single_submitter;CLNSIG=Uncertain_significance;CLNVC=single_nucleotide_variant;CLNVCSO=SO:0001483;GENEINFO=MTOR:2475;MC=SO:0001583|missense_variant;ORIGIN=1;RS=1570949146	GGCCCCGCTGGCATGACGCAGTTTCTTCTTCTCATCGCGGGCTTGGTTCTGATGTTTGTAGTGTAGCACAGCTTCGAAGTTCATCACTGCCCACGCATGCCAGGCC
MTOR	ENST00000361445	29	5485	5590	1	11130673	11130778	217823	ALLELEID=214480;CLNDISDB=Human_Phenotype_Ontology:HP:0007196,Human_Phenotype_Ontology:HP:0010864,MedGen:C0036857|MONDO:MONDO:0014716,MedGen:C4225259,OMIM:616638,Orphanet:ORPHA457485|MeSH:D030342,MedGen:C0950123|MedGen:CN283358,Orphanet:ORPHA183757|MedGen:CN517202;CLNDN=Intellectual_disability,_severe|Smith-Kingsmore_syndrome|Inborn_genetic_diseases|Rare_genetic_intellectual_disability|not_provide…	GGCCCCGCTGGCATGACGCAGTTTCTTCTTCTCATCGCGGGCTTGGTTCTGATGTTTGTAGTGTAGCACAGCTTCGAAGTTCATCACTGCCCACGCATGCCAGGCC
MTOR	ENST00000361445	29	5485	5590	1	11130673	11130778	863392	ALLELEID=822529;CLNDISDB=MedGen:CN517202;CLNDN=not_provided;CLNHGVS=NC_000001.11:g.11130777C>A;CLNREVSTAT=criteria_provided,_single_submitter;CLNSIG=Uncertain_significance;CLNVC=single_nucleotide_variant;CLNVCSO=SO:0001483;GENEINFO=MTOR:2475;MC=SO:0001583|missense_variant;ORIGIN=1	GGCCCCGCTGGCATGACGCAGTTTCTTCTTCTCATCGCGGGCTTGGTTCTGATGTTTGTAGTGTAGCACAGCTTCGAAGTTCATCACTGCCCACGCATGCCAGGCC
MTOR	ENST00000361445	28	5045	5086	1	11139566	11139607	408298	AF_ESP=0.00038;AF_EXAC=0.00015;AF_TGP=0.00020;ALLELEID=390737;CLNDISDB=MedGen:CN517202;CLNDN=not_provided;CLNHGVS=NC_000001.11:g.11139590A>C;CLNREVSTAT=criteria_provided,_conflicting_interpretations;CLNSIG=Conflicting_interpretations_of_pathogenicity;CLNSIGCONF=Benign(1),Uncertain_significance(1);CLNVC=single_nucleotide_variant;CLNVCSO=SO:0001483;GENEINFO=MTOR:2475;MC=SO:0001583|missense_variant;…	CTTGAGCCAGGTTCTCATGTCTTCATGAGGGCTGACCACAAG
MTOR	ENST00000361445	28	5045	5086	1	11139566	11139607	661529	AF_EXAC=0.00001;ALLELEID=626603;CLNDISDB=MedGen:CN517202;CLNDN=not_provided;CLNHGVS=NC_000001.11:g.11139591T>C;CLNREVSTAT=criteria_provided,_single_submitter;CLNSIG=Benign;CLNVC=single_nucleotide_variant;CLNVCSO=SO:0001483;GENEINFO=MTOR:2475;MC=SO:0001583|missense_variant;ORIGIN=1;RS=763310387	CTTGAGCCAGGTTCTCATGTCTTCATGAGGGCTGACCACAAG
MTOR	ENST00000361445	27	4998	5042	1	11139610	11139654	696264	AF_ESP=0.00038;AF_EXAC=0.00026;ALLELEID=683248;CLNDISDB=MedGen:CN517202;CLNDN=not_provided;CLNHGVS=NC_000001.11:g.11139623G>A;CLNREVSTAT=criteria_provided,_single_submitter;CLNSIG=Likely_benign;CLNVC=single_nucleotide_variant;CLNVCSO=SO:0001483;GENEINFO=MTOR:2475;MC=SO:0001819|synonymous_variant;ORIGIN=1;RS=138256812	ACCGCACCATAAGGATTTTCTGCCAGTCCTCTACGATACGCTGGC
MTOR	ENST00000361445	27	4998	5042	1	11139610	11139654	696668	AF_ESP=0.00015;AF_EXAC=0.00004;AF_TGP=0.00020;ALLELEID=683249;CLNDISDB=MedGen:CN517202;CLNDN=not_provided;CLNHGVS=NC_000001.11:g.11139641T>C;CLNREVSTAT=criteria_provided,_single_submitter;CLNSIG=Likely_benign;CLNVC=single_nucleotide_variant;CLNVCSO=SO:0001483;GENEINFO=MTOR:2475;MC=SO:0001819|synonymous_variant;ORIGIN=1;RS=200990468	ACCGCACCATAAGGATTTTCTGCCAGTCCTCTACGATACGCTGGC
MTOR	ENST00000361445	27	4998	5042	1	11139610	11139654	696772	AF_ESP=0.00031;AF_EXAC=0.00021;ALLELEID=683250;CLNDISDB=MedGen:CN517202;CLNDN=not_provided;CLNHGVS=NC_000001.11:g.11139647A>C;CLNREVSTAT=criteria_provided,_multiple_submitters,_no_conflicts;CLNSIG=Likely_benign;CLNVC=single_nucleotide_variant;CLNVCSO=SO:0001483;GENEINFO=MTOR:2475;MC=SO:0001819|synonymous_variant;ORIGIN=1;RS=56219693	ACCGCACCATAAGGATTTTCTGCCAGTCCTCTACGATACGCTGGC
MTOR	ENST00000361445	27	4998	5042	1	11139610	11139654	727461	ALLELEID=731580;CLNDISDB=MedGen:CN517202;CLNDN=not_provided;CLNHGVS=NC_000001.11:g.11139647A>G;CLNREVSTAT=criteria_provided,_single_submitter;CLNSIG=Likely_benign;CLNVC=single_nucleotide_variant;CLNVCSO=SO:0001483;GENEINFO=MTOR:2475;MC=SO:0001819|synonymous_variant;ORIGIN=1;RS=56219693	ACCGCACCATAAGGATTTTCTGCCAGTCCTCTACGATACGCTGGC
MTOR	ENST00000361445	25	4275	4368	1	11199264	11199357	799321	ALLELEID=780261;CLNDISDB=MedGen:CN517202;CLNDN=not_provided;CLNHGVS=NC_000001.11:g.11199314G>A;CLNREVSTAT=criteria_provided,_single_submitter;CLNSIG=Likely_benign;CLNVC=single_nucleotide_variant;CLNVCSO=SO:0001483;GENEINFO=MTOR:2475;MC=SO:0001819|synonymous_variant;ORIGIN=1;RS=1231510451	AGAGATTCTAGAATGGCAGGGGTGGGGCCTTTCTGGAACTCCAGTTCTTTGTAGTGTAGTGCTTTGGCATATGCTCGGCACTTGGCAGCTCTCT
MTOR	ENST00000361445	25	4275	4368	1	11199264	11199357	700319	AF_EXAC=0.00009;ALLELEID=685529;CLNDISDB=MedGen:CN517202;CLNDN=not_provided;CLNHGVS=NC_000001.11:g.11199347G>A;CLNREVSTAT=criteria_provided,_single_submitter;CLNSIG=Likely_benign;CLNVC=single_nucleotide_variant;CLNVCSO=SO:0001483;GENEINFO=MTOR:2475;MC=SO:0001819|synonymous_variant;ORIGIN=1;RS=747404142	AGAGATTCTAGAATGGCAGGGGTGGGGCCTTTCTGGAACTCCAGTTCTTTGTAGTGTAGTGCTTTGGCATATGCTCGGCACTTGGCAGCTCTCT
MTOR	ENST00000361445	25	4275	4368	1	11199264	11199357	796933	ALLELEID=780262;CLNDISDB=MedGen:CN517202;CLNDN=not_provided;CLNHGVS=NC_000001.11:g.11199347G>C;CLNREVSTAT=criteria_provided,_single_submitter;CLNSIG=Likely_benign;CLNVC=single_nucleotide_variant;CLNVCSO=SO:0001483;GENEINFO=MTOR:2475;MC=SO:0001819|synonymous_variant;ORIGIN=1;RS=747404142	AGAGATTCTAGAATGGCAGGGGTGGGGCCTTTCTGGAACTCCAGTTCTTTGTAGTGTAGTGCTTTGGCATATGCTCGGCACTTGGCAGCTCTCT
MTOR	ENST00000361445	24	3226	3317	1	11213488	11213579	702458	ALLELEID=690341;CLNDISDB=MedGen:CN517202;CLNDN=not_provided;CLNHGVS=NC_000001.11:g.11213489A>G;CLNREVSTAT=criteria_provided,_single_submitter;CLNSIG=Likely_benign;CLNVC=single_nucleotide_variant;CLNVCSO=SO:0001483;GENEINFO=MTOR:2475;MC=SO:0001819|synonymous_variant;ORIGIN=1;RS=567553236	CACCCCCAAGAGCTACCACAATTTGCTCAATGAGAAGAATGATCGTGCTCTGAATTGAGGTGTTCATGACCCAGAATTCTCTCATGAGGGTG
MTOR	ENST00000361445	24	3226	3317	1	11213488	11213579	835757	ALLELEID=822544;CLNDISDB=MedGen:CN517202;CLNDN=not_provided;CLNHGVS=NC_000001.11:g.11213521G>A;CLNREVSTAT=criteria_provided,_single_submitter;CLNSIG=Uncertain_significance;CLNVC=single_nucleotide_variant;CLNVCSO=SO:0001483;GENEINFO=MTOR:2475;MC=SO:0001583|missense_variant;ORIGIN=1	CACCCCCAAGAGCTACCACAATTTGCTCAATGAGAAGAATGATCGTGCTCTGAATTGAGGTGTTCATGACCCAGAATTCTCTCATGAGGGTG
MTOR	ENST00000361445	24	3226	3317	1	11213488	11213579	696546	AF_ESP=0.00046;AF_EXAC=0.00018;AF_TGP=0.00060;ALLELEID=683256;CLNDISDB=MedGen:CN517202;CLNDN=not_provided;CLNHGVS=NC_000001.11:g.11213531C>T;CLNREVSTAT=criteria_provided,_single_submitter;CLNSIG=Benign;CLNVC=single_nucleotide_variant;CLNVCSO=SO:0001483;GENEINFO=MTOR:2475;MC=SO:0001819|synonymous_variant;ORIGIN=1;RS=147272284	CACCCCCAAGAGCTACCACAATTTGCTCAATGAGAAGAATGATCGTGCTCTGAATTGAGGTGTTCATGACCCAGAATTCTCTCATGAGGGTG
MTOR	ENST00000361445	24	3226	3317	1	11213488	11213579	240078	AF_EXAC=0.00003;ALLELEID=238123;CLNDISDB=MedGen:CN517202;CLNDN=not_provided;CLNHGVS=NC_000001.11:g.11213542T>C;CLNREVSTAT=criteria_provided,_single_submitter;CLNSIG=Benign;CLNVC=single_nucleotide_variant;CLNVCSO=SO:0001483;GENEINFO=MTOR:2475;MC=SO:0001583|missense_variant;ORIGIN=1;RS=774472068	CACCCCCAAGAGCTACCACAATTTGCTCAATGAGAAGAATGATCGTGCTCTGAATTGAGGTGTTCATGACCCAGAATTCTCTCATGAGGGTG
MTOR	ENST00000361445	20	2339	2422	1	11234173	11234256	696484	AF_ESP=0.00115;AF_EXAC=0.00027;AF_TGP=0.00040;ALLELEID=683261;CLNDISDB=MedGen:CN517202;CLNDN=not_provided;CLNHGVS=NC_000001.11:g.11234173G>A;CLNREVSTAT=criteria_provided,_single_submitter;CLNSIG=Benign;CLNVC=single_nucleotide_variant;CLNVCSO=SO:0001483;GENEINFO=MTOR:2475;MC=SO:0001819|synonymous_variant;ORIGIN=1;RS=149428637	GAGTCGGGGGGCATTGGAGACCAGGTGCCCCAGCATGCGGGCACTCTGCTCTTTGATTCTTCCAATCCCACTGTGCTCCAACTC
MTOR	ENST00000361445	20	2339	2422	1	11234173	11234256	702360	ALLELEID=690342;CLNDISDB=MedGen:CN517202;CLNDN=not_provided;CLNHGVS=NC_000001.11:g.11234185A>C;CLNREVSTAT=criteria_provided,_single_submitter;CLNSIG=Likely_benign;CLNVC=single_nucleotide_variant;CLNVCSO=SO:0001483;GENEINFO=MTOR:2475;MC=SO:0001583|missense_variant;ORIGIN=1;RS=1257659185	GAGTCGGGGGGCATTGGAGACCAGGTGCCCCAGCATGCGGGCACTCTGCTCTTTGATTCTTCCAATCCCACTGTGCTCCAACTC
MTOR	ENST00000361445	20	2339	2422	1	11234173	11234256	841239	ALLELEID=822550;CLNDISDB=MedGen:CN517202;CLNDN=not_provided;CLNHGVS=NC_000001.11:g.11234189G>A;CLNREVSTAT=criteria_provided,_single_submitter;CLNSIG=Uncertain_significance;CLNVC=single_nucleotide_variant;CLNVCSO=SO:0001483;GENEINFO=MTOR:2475;MC=SO:0001583|missense_variant;ORIGIN=1	GAGTCGGGGGGCATTGGAGACCAGGTGCCCCAGCATGCGGGCACTCTGCTCTTTGATTCTTCCAATCCCACTGTGCTCCAACTC
MTOR	ENST00000361445	20	2339	2422	1	11234173	11234256	806059	ALLELEID=794377;CLNDISDB=MedGen:CN517202;CLNDN=not_provided;CLNHGVS=NC_000001.11:g.11234202C>G;CLNREVSTAT=criteria_provided,_single_submitter;CLNSIG=Uncertain_significance;CLNVC=single_nucleotide_variant;CLNVCSO=SO:0001483;GENEINFO=MTOR:2475;MC=SO:0001583|missense_variant;ORIGIN=1;RS=1484674652	GAGTCGGGGGGCATTGGAGACCAGGTGCCCCAGCATGCGGGCACTCTGCTCTTTGATTCTTCCAATCCCACTGTGCTCCAACTC
MTOR	ENST00000361445	20	2339	2422	1	11234173	11234256	936210	ALLELEID=929971;CLNDISDB=MedGen:CN517202;CLNDN=not_provided;CLNHGVS=NC_000001.11:g.11234222T>C;CLNREVSTAT=criteria_provided,_single_submitter;CLNSIG=Uncertain_significance;CLNVC=single_nucleotide_variant;CLNVCSO=SO:0001483;GENEINFO=MTOR:2475;MC=SO:0001583|missense_variant;ORIGIN=1	GAGTCGGGGGGCATTGGAGACCAGGTGCCCCAGCATGCGGGCACTCTGCTCTTTGATTCTTCCAATCCCACTGTGCTCCAACTC
MTOR	ENST00000361445	20	2339	2422	1	11234173	11234256	946637	ALLELEID=921584;CLNDISDB=MedGen:CN517202;CLNDN=not_provided;CLNHGVS=NC_000001.11:g.11234236A>C;CLNREVSTAT=criteria_provided,_single_submitter;CLNSIG=Uncertain_significance;CLNVC=single_nucleotide_variant;CLNVCSO=SO:0001483;GENEINFO=MTOR:2475;MC=SO:0001583|missense_variant;ORIGIN=1	GAGTCGGGGGGCATTGGAGACCAGGTGCCCCAGCATGCGGGCACTCTGCTCTTTGATTCTTCCAATCCCACTGTGCTCCAACTC
MTOR	ENST00000361445	20	2339	2422	1	11234173	11234256	698287	AF_EXAC=0.00004;AF_TGP=0.00000;ALLELEID=685534;CLNDISDB=MedGen:CN517202;CLNDN=not_provided;CLNHGVS=NC_000001.11:g.11234242A>G;CLNREVSTAT=criteria_provided,_single_submitter;CLNSIG=Benign;CLNVC=single_nucleotide_variant;CLNVCSO=SO:0001483;GENEINFO=MTOR:2475;MC=SO:0001819|synonymous_variant;ORIGIN=1;RS=200165848	GAGTCGGGGGGCATTGGAGACCAGGTGCCCCAGCATGCGGGCACTCTGCTCTTTGATTCTTCCAATCCCACTGTGCTCCAACTC
MTOR	ENST00000361445	18	1979	2022	1	11238503	11238546	696350	AF_ESP=0.00069;AF_EXAC=0.00020;AF_TGP=0.00020;ALLELEID=683264;CLNDISDB=MedGen:CN517202;CLNDN=not_provided;CLNHGVS=NC_000001.11:g.11238517C>T;CLNREVSTAT=criteria_provided,_single_submitter;CLNSIG=Benign;CLNVC=single_nucleotide_variant;CLNVCSO=SO:0001483;GENEINFO=MTOR:2475;MC=SO:0001819|synonymous_variant;ORIGIN=1;RS=138165807	ATGGAGGGTGTGAGCAGGCGGGAGCAGGTGCGGGCAGCCTCCAT
MTOR	ENST00000361445	18	1979	2022	1	11238503	11238546	650240	AF_EXAC=0.00001;ALLELEID=626626;CLNDISDB=MedGen:CN517202;CLNDN=not_provided;CLNHGVS=NC_000001.11:g.11238522G>A;CLNREVSTAT=criteria_provided,_single_submitter;CLNSIG=Likely_benign;CLNVC=single_nucleotide_variant;CLNVCSO=SO:0001483;GENEINFO=MTOR:2475;MC=SO:0001583|missense_variant;ORIGIN=1;RS=751242124	ATGGAGGGTGTGAGCAGGCGGGAGCAGGTGCGGGCAGCCTCCAT
MTOR	ENST00000361445	18	1979	2022	1	11238503	11238546	414903	AF_ESP=0.01361;AF_EXAC=0.00356;AF_TGP=0.01298;ALLELEID=390747;CLNDISDB=MedGen:CN517202;CLNDN=not_provided;CLNHGVS=NC_000001.11:g.11238526G>A;CLNREVSTAT=criteria_provided,_single_submitter;CLNSIG=Benign;CLNVC=single_nucleotide_variant;CLNVCSO=SO:0001483;GENEINFO=MTOR:2475;MC=SO:0001819|synonymous_variant;ORIGIN=1;RS=79942701	ATGGAGGGTGTGAGCAGGCGGGAGCAGGTGCGGGCAGCCTCCAT
MTOR	ENST00000361445	18	1979	2022	1	11238503	11238546	934667	ALLELEID=929972;CLNDISDB=MedGen:CN517202;CLNDN=not_provided;CLNHGVS=NC_000001.11:g.11238534G>A;CLNREVSTAT=criteria_provided,_single_submitter;CLNSIG=Uncertain_significance;CLNVC=single_nucleotide_variant;CLNVCSO=SO:0001483;GENEINFO=MTOR:2475;MC=SO:0001583|missense_variant;ORIGIN=1	ATGGAGGGTGTGAGCAGGCGGGAGCAGGTGCGGGCAGCCTCCAT
MTOR	ENST00000361445	17	1940	1978	1	11238547	11238585	696736	AF_ESP=0.00015;AF_EXAC=0.00017;AF_TGP=0.00020;ALLELEID=683265;CLNDISDB=MedGen:CN517202;CLNDN=not_provided;CLNHGVS=NC_000001.11:g.11238550G>T;CLNREVSTAT=criteria_provided,_single_submitter;CLNSIG=Likely_benign;CLNVC=single_nucleotide_variant;CLNVCSO=SO:0001483;GENEINFO=MTOR:2475;MC=SO:0001819|synonymous_variant;ORIGIN=1;RS=56364294	GCGGATCTCCTTGTGCTCACTGTTCAGGAAATGATCCGC
MTOR	ENST00000361445	17	1940	1978	1	11238547	11238585	760091	ALLELEID=761073;CLNDISDB=MedGen:CN517202;CLNDN=not_provided;CLNHGVS=NC_000001.11:g.11238553C>T;CLNREVSTAT=criteria_provided,_multiple_submitters,_no_conflicts;CLNSIG=Likely_benign;CLNVC=single_nucleotide_variant;CLNVCSO=SO:0001483;GENEINFO=MTOR:2475;MC=SO:0001819|synonymous_variant;ORIGIN=1;RS=1272825701	GCGGATCTCCTTGTGCTCACTGTTCAGGAAATGATCCGC
MTOR	ENST00000361445	17	1940	1978	1	11238547	11238585	695657	AF_ESP=0.00161;AF_EXAC=0.00172;AF_TGP=0.00060;ALLELEID=683266;CLNDISDB=MedGen:CN517202;CLNDN=not_provided;CLNHGVS=NC_000001.11:g.11238574G>A;CLNREVSTAT=criteria_provided,_single_submitter;CLNSIG=Benign;CLNVC=single_nucleotide_variant;CLNVCSO=SO:0001483;GENEINFO=MTOR:2475;MC=SO:0001819|synonymous_variant;ORIGIN=1;RS=139687094	GCGGATCTCCTTGTGCTCACTGTTCAGGAAATGATCCGC
MTOR	ENST00000361445	17	1940	1978	1	11238547	11238585	414906	AF_ESP=0.00031;AF_EXAC=0.00018;ALLELEID=390760;CLNDISDB=MedGen:CN517202;CLNDN=not_provided;CLNHGVS=NC_000001.11:g.11238583C>T;CLNREVSTAT=criteria_provided,_conflicting_interpretations;CLNSIG=Conflicting_interpretations_of_pathogenicity;CLNSIGCONF=Likely_benign(1),Uncertain_significance(1);CLNVC=single_nucleotide_variant;CLNVCSO=SO:0001483;GENEINFO=MTOR:2475;MC=SO:0001819|synonymous_variant;ORIGIN…	GCGGATCTCCTTGTGCTCACTGTTCAGGAAATGATCCGC
MTOR	ENST00000361445	16	1858	1877	1	11240333	11240352	408299	ALLELEID=390766;CLNDISDB=MedGen:CN169374;CLNDN=not_specified;CLNHGVS=NC_000001.11:g.11240347C>T;CLNREVSTAT=criteria_provided,_single_submitter;CLNSIG=Uncertain_significance;CLNVC=single_nucleotide_variant;CLNVCSO=SO:0001483;GENEINFO=MTOR:2475;MC=SO:0001583|missense_variant;ORIGIN=1;RS=1060501910	GGGCAAGAGTGATGCTGCCC
MTOR	ENST00000361445	15	1822	1854	1	11240356	11240388	936755	ALLELEID=929973;CLNDISDB=MedGen:CN517202;CLNDN=not_provided;CLNHGVS=NC_000001.11:g.11240357C>T;CLNREVSTAT=criteria_provided,_single_submitter;CLNSIG=Uncertain_significance;CLNVC=single_nucleotide_variant;CLNVCSO=SO:0001483;GENEINFO=MTOR:2475;MC=SO:0001583|missense_variant;ORIGIN=1	TCGCTGGCCTCAGGGAGGGTCGTGAGGCCAGGA
MTOR	ENST00000361445	15	1822	1854	1	11240356	11240388	697883	AF_EXAC=0.00001;ALLELEID=685538;CLNDISDB=MedGen:CN517202;CLNDN=not_provided;CLNHGVS=NC_000001.11:g.11240376C>G;CLNREVSTAT=criteria_provided,_single_submitter;CLNSIG=Likely_benign;CLNVC=single_nucleotide_variant;CLNVCSO=SO:0001483;GENEINFO=MTOR:2475;MC=SO:0001819|synonymous_variant;ORIGIN=1;RS=778280479	TCGCTGGCCTCAGGGAGGGTCGTGAGGCCAGGA
MTOR	ENST00000361445	14	1753	1805	1	11240405	11240457	934220	ALLELEID=929974;CLNDISDB=MedGen:CN517202;CLNDN=not_provided;CLNHGVS=NC_000001.11:g.11240432G>A;CLNREVSTAT=criteria_provided,_single_submitter;CLNSIG=Uncertain_significance;CLNVC=single_nucleotide_variant;CLNVCSO=SO:0001483;GENEINFO=MTOR:2475;MC=SO:0001583|missense_variant;ORIGIN=1	CCAGGCCCTTGGGCATGCCTGGGTGGCGAAGGGGTTTGTGCATAAGGACCAGG
MTOR	ENST00000361445	14	1753	1805	1	11240405	11240457	698955	ALLELEID=685539;CLNDISDB=MedGen:CN517202;CLNDN=not_provided;CLNHGVS=NC_000001.11:g.11240442G>A;CLNREVSTAT=criteria_provided,_single_submitter;CLNSIG=Likely_benign;CLNVC=single_nucleotide_variant;CLNVCSO=SO:0001483;GENEINFO=MTOR:2475;MC=SO:0001819|synonymous_variant;ORIGIN=1;RS=946125453	CCAGGCCCTTGGGCATGCCTGGGTGGCGAAGGGGTTTGTGCATAAGGACCAGG
MTOR	ENST00000361445	11	1547	1578	1	11241637	11241668	934118	ALLELEID=929975;CLNDISDB=MedGen:CN517202;CLNDN=not_provided;CLNHGVS=NC_000001.11:g.11241656_11241657inv;CLNREVSTAT=criteria_provided,_single_submitter;CLNSIG=Uncertain_significance;CLNVC=Inversion;CLNVCSO=SO:1000036;GENEINFO=MTOR:2475;MC=SO:0001583|missense_variant;ORIGIN=1	ATGCAAGTGAAGACTGTGGCATCCACCTGCAT
MTOR	ENST00000361445	11	1547	1578	1	11241637	11241668	516653	AF_ESP=0.58535;AF_EXAC=0.71698;AF_TGP=0.63958;ALLELEID=498006;CLNDISDB=MedGen:CN169374;CLNDN=not_specified;CLNHGVS=NC_000001.11:g.11241657A>G;CLNREVSTAT=criteria_provided,_single_submitter;CLNSIG=Benign;CLNVC=single_nucleotide_variant;CLNVCSO=SO:0001483;GENEINFO=MTOR:2475;MC=SO:0001819|synonymous_variant;ORIGIN=1;RS=1135172	ATGCAAGTGAAGACTGTGGCATCCACCTGCAT
MTOR	ENST00000361445	8	1250	1311	1	11247660	11247721	853910	ALLELEID=822558;CLNDISDB=MedGen:CN517202;CLNDN=not_provided;CLNHGVS=NC_000001.11:g.11247676T>C;CLNREVSTAT=criteria_provided,_single_submitter;CLNSIG=Uncertain_significance;CLNVC=single_nucleotide_variant;CLNVCSO=SO:0001483;GENEINFO=MTOR:2475;MC=SO:0001583|missense_variant;ORIGIN=1	GGCAACAAATTAAGGATTGTCATTTGGATCAGCGAGTTCTTGCTATTCCTGCATTTCAGCAC
MTOR	ENST00000361445	8	1250	1311	1	11247660	11247721	452386	ALLELEID=442584;CLNDISDB=MedGen:CN517202;CLNDN=not_provided;CLNHGVS=NC_000001.11:g.11247699T>C;CLNREVSTAT=criteria_provided,_single_submitter;CLNSIG=Uncertain_significance;CLNVC=single_nucleotide_variant;CLNVCSO=SO:0001483;GENEINFO=MTOR:2475;MC=SO:0001583|missense_variant;ORIGIN=1;RS=1553128720	GGCAACAAATTAAGGATTGTCATTTGGATCAGCGAGTTCTTGCTATTCCTGCATTTCAGCAC
MTOR	ENST00000361445	8	1250	1311	1	11247660	11247721	702867	AF_EXAC=0.00001;ALLELEID=690345;CLNDISDB=MedGen:CN517202;CLNDN=not_provided;CLNHGVS=NC_000001.11:g.11247702C>T;CLNREVSTAT=criteria_provided,_single_submitter;CLNSIG=Benign;CLNVC=single_nucleotide_variant;CLNVCSO=SO:0001483;GENEINFO=MTOR:2475;MC=SO:0001583|missense_variant;ORIGIN=1;RS=748311365	GGCAACAAATTAAGGATTGTCATTTGGATCAGCGAGTTCTTGCTATTCCTGCATTTCAGCAC
MTOR	ENST00000361445	8	1250	1311	1	11247660	11247721	408307	AF_ESP=0.00085;AF_EXAC=0.00024;AF_TGP=0.00020;ALLELEID=390787;CLNDISDB=MedGen:CN517202;CLNDN=not_provided;CLNHGVS=NC_000001.11:g.11247705T>C;CLNREVSTAT=criteria_provided,_single_submitter;CLNSIG=Likely_benign;CLNVC=single_nucleotide_variant;CLNVCSO=SO:0001483;GENEINFO=MTOR:2475;MC=SO:0001583|missense_variant;ORIGIN=1;RS=146393749	GGCAACAAATTAAGGATTGTCATTTGGATCAGCGAGTTCTTGCTATTCCTGCATTTCAGCAC
MTOR	ENST00000361445	7	1143	1185	1	11247871	11247913	960254	ALLELEID=941387;CLNDISDB=MedGen:CN517202;CLNDN=not_provided;CLNHGVS=NC_000001.11:g.11247871G>A;CLNREVSTAT=criteria_provided,_single_submitter;CLNSIG=Uncertain_significance;CLNVC=single_nucleotide_variant;CLNVCSO=SO:0001483;GENEINFO=MTOR:2475;MC=SO:0001583|missense_variant;ORIGIN=1	GTGGACTTAGCTGGACTGGGGGAGGTCCCAAATCCCATGAGGC
MTOR	ENST00000361445	7	1143	1185	1	11247871	11247913	699259	AF_ESP=0.00031;AF_EXAC=0.00006;ALLELEID=685541;CLNDISDB=MedGen:CN517202;CLNDN=not_provided;CLNHGVS=NC_000001.11:g.11247884G>A;CLNREVSTAT=criteria_provided,_conflicting_interpretations;CLNSIG=Conflicting_interpretations_of_pathogenicity;CLNSIGCONF=Benign(1),Uncertain_significance(1);CLNVC=single_nucleotide_variant;CLNVCSO=SO:0001483;GENEINFO=MTOR:2475;MC=SO:0001583|missense_variant;ORIGIN=1;RS=147…	GTGGACTTAGCTGGACTGGGGGAGGTCCCAAATCCCATGAGGC
MTOR	ENST00000361445	6	1081	1133	1	11247923	11247975	656599	AF_EXAC=0.00001;ALLELEID=626633;CLNDISDB=MedGen:CN517202;CLNDN=not_provided;CLNHGVS=NC_000001.11:g.11247923A>G;CLNREVSTAT=criteria_provided,_single_submitter;CLNSIG=Uncertain_significance;CLNVC=single_nucleotide_variant;CLNVCSO=SO:0001483;GENEINFO=MTOR:2475;MC=SO:0001583|missense_variant;ORIGIN=1;RS=761594312	AGCTGTACCCCAGCAGCCCCACCAAGGCATTTGACTGCTGGGGCTGTACAGCC
MTOR	ENST00000361445	6	1081	1133	1	11247923	11247975	414904	AF_ESP=0.00315;AF_EXAC=0.00269;AF_TGP=0.00180;ALLELEID=390754;CLNDISDB=MedGen:CN517202;CLNDN=not_provided;CLNHGVS=NC_000001.11:g.11247950C>T;CLNREVSTAT=criteria_provided,_single_submitter;CLNSIG=Likely_benign;CLNVC=single_nucleotide_variant;CLNVCSO=SO:0001483;GENEINFO=MTOR:2475;MC=SO:0001583|missense_variant;ORIGIN=1;RS=35903812	AGCTGTACCCCAGCAGCCCCACCAAGGCATTTGACTGCTGGGGCTGTACAGCC
MTOR	ENST00000361445	5	465	534	1	11257024	11257093	773978	AF_EXAC=0.00001;ALLELEID=695993;CLNDISDB=MedGen:CN517202;CLNDN=not_provided;CLNHGVS=NC_000001.11:g.11257041A>C;CLNREVSTAT=criteria_provided,_single_submitter;CLNSIG=Likely_benign;CLNVC=single_nucleotide_variant;CLNVCSO=SO:0001483;GENEINFO=MTOR:2475;MC=SO:0001819|synonymous_variant;ORIGIN=1;RS=758828647	TCCCCTGCCATGGCAAGACGGCCAATGGCCTTGGATGCCATTTCCATGACAACTGGGTCATTGGAGGGGA
MTOR	ENST00000361445	5	465	534	1	11257024	11257093	699135	AF_ESP=0.00015;AF_EXAC=0.00003;ALLELEID=685545;CLNDISDB=MedGen:CN517202;CLNDN=not_provided;CLNHGVS=NC_000001.11:g.11257042C>T;CLNREVSTAT=criteria_provided,_single_submitter;CLNSIG=Benign;CLNVC=single_nucleotide_variant;CLNVCSO=SO:0001483;GENEINFO=MTOR:2475;MC=SO:0001583|missense_variant;ORIGIN=1;RS=201093943	TCCCCTGCCATGGCAAGACGGCCAATGGCCTTGGATGCCATTTCCATGACAACTGGGTCATTGGAGGGGA
MTOR	ENST00000361445	5	465	534	1	11257024	11257093	408295	ALLELEID=390764;CLNDISDB=MedGen:CN517202;CLNDN=not_provided;CLNHGVS=NC_000001.11:g.11257048A>G;CLNREVSTAT=criteria_provided,_single_submitter;CLNSIG=Uncertain_significance;CLNVC=single_nucleotide_variant;CLNVCSO=SO:0001483;GENEINFO=MTOR:2475;MC=SO:0001583|missense_variant;ORIGIN=1;RS=1060501909	TCCCCTGCCATGGCAAGACGGCCAATGGCCTTGGATGCCATTTCCATGACAACTGGGTCATTGGAGGGGA
MTOR	ENST00000361445	5	465	534	1	11257024	11257093	699072	AF_EXAC=0.00019;AF_TGP=0.00040;ALLELEID=685546;CLNDISDB=MedGen:CN517202;CLNDN=not_provided;CLNHGVS=NC_000001.11:g.11257089G>A;CLNREVSTAT=criteria_provided,_single_submitter;CLNSIG=Benign;CLNVC=single_nucleotide_variant;CLNVCSO=SO:0001483;GENEINFO=MTOR:2475;MC=SO:0001819|synonymous_variant;ORIGIN=1;RS=558389352	TCCCCTGCCATGGCAAGACGGCCAATGGCCTTGGATGCCATTTCCATGACAACTGGGTCATTGGAGGGGA
PRDM2	ENST00000235372	49	5122	5159	1	13782061	13782098	816819	ALLELEID=804981;CLNDISDB=Human_Phenotype_Ontology:HP:0001371,Human_Phenotype_Ontology:HP:0001372,Human_Phenotype_Ontology:HP:0001381,Human_Phenotype_Ontology:HP:0005053,Human_Phenotype_Ontology:HP:0005189,Human_Phenotype_Ontology:HP:0005660,MONDO:MONDO:0005307,MedGen:C0333068;CLNDN=Flexion_contracture;CLNHGVS=NC_000001.11:g.13782078_13782090del;CLNREVSTAT=no_assertion_criteria_provided;CLNSIG=Lik…	GAAGAAAAAAAATCAGCTAGTACAGAAAGCAATTCTTC
SPEN	ENST00000375759	10	1973	2084	1	15920856	15920967	716796	AF_ESP=0.00269;AF_EXAC=0.00094;AF_TGP=0.00240;ALLELEID=718295;CLNDISDB=MedGen:CN517202;CLNDN=not_provided;CLNHGVS=NC_000001.11:g.15920891G>A;CLNREVSTAT=criteria_provided,_single_submitter;CLNSIG=Benign;CLNVC=single_nucleotide_variant;CLNVCSO=SO:0001483;GENEINFO=SPEN:23013;MC=SO:0001583|missense_variant;ORIGIN=1;RS=146173073	TGCCGATATGGGCCTGTGGTAAAGGTGGTGTTTGACCGCTTAAAAGGCATGGCCCTGGTTCTCTACAATGAAATTGAATATGCACAAGCAGCTGTAAAAGAGACCAAAGGGA
EPHA2	ENST00000358432	22	3686	3786	1	16124497	16124597	293391	AF_TGP=0.02216;ALLELEID=277196;CLNDISDB=MONDO:MONDO:0007288,MedGen:C1861825,OMIM:116600;CLNDN=Cataract_6,_multiple_types;CLNHGVS=NC_000001.11:g.16124501C>T;CLNREVSTAT=criteria_provided,_single_submitter;CLNSIG=Benign;CLNVC=single_nucleotide_variant;CLNVCSO=SO:0001483;CLNVI=Illumina_Clinical_Services_Laboratory,Illumina:547188;GENEINFO=EPHA2:1969;MC=SO:0001624|3_prime_UTR_variant;ORIGIN=1;RS=78569…	GGGCCGACTGGGGCATGGGCAGGACACTCCTGCAGCACCGGTCCCTGAGTCCCCAGCTCACGAATGTTTGACACCCTCTGTCCCCAGCCCTGGCGGGGCCC
EPHA2	ENST00000358432	22	3686	3786	1	16124497	16124597	293392	AF_TGP=0.00040;ALLELEID=277900;CLNDISDB=MONDO:MONDO:0007288,MedGen:C1861825,OMIM:116600;CLNDN=Cataract_6,_multiple_types;CLNHGVS=NC_000001.11:g.16124547C>A;CLNREVSTAT=criteria_provided,_single_submitter;CLNSIG=Benign;CLNVC=single_nucleotide_variant;CLNVCSO=SO:0001483;CLNVI=Illumina_Clinical_Services_Laboratory,Illumina:804079;GENEINFO=EPHA2:1969;MC=SO:0001624|3_prime_UTR_variant;ORIGIN=1;RS=14636…	GGGCCGACTGGGGCATGGGCAGGACACTCCTGCAGCACCGGTCCCTGAGTCCCCAGCTCACGAATGTTTGACACCCTCTGTCCCCAGCCCTGGCGGGGCCC
EPHA2	ENST00000358432	22	3686	3786	1	16124497	16124597	293393	AF_TGP=0.00260;ALLELEID=277202;CLNDISDB=MONDO:MONDO:0007288,MedGen:C1861825,OMIM:116600;CLNDN=Cataract_6,_multiple_types;CLNHGVS=NC_000001.11:g.16124556A>T;CLNREVSTAT=criteria_provided,_single_submitter;CLNSIG=Benign;CLNVC=single_nucleotide_variant;CLNVCSO=SO:0001483;CLNVI=Illumina_Clinical_Services_Laboratory,Illumina:267386;GENEINFO=EPHA2:1969;MC=SO:0001624|3_prime_UTR_variant;ORIGIN=1;RS=13975…	GGGCCGACTGGGGCATGGGCAGGACACTCCTGCAGCACCGGTCCCTGAGTCCCCAGCTCACGAATGTTTGACACCCTCTGTCCCCAGCCCTGGCGGGGCCC
EPHA2	ENST00000358432	22	3686	3786	1	16124497	16124597	293394	ALLELEID=278003;CLNDISDB=MONDO:MONDO:0007288,MedGen:C1861825,OMIM:116600;CLNDN=Cataract_6,_multiple_types;CLNHGVS=NC_000001.11:g.16124590C>T;CLNREVSTAT=criteria_provided,_single_submitter;CLNSIG=Uncertain_significance;CLNVC=single_nucleotide_variant;CLNVCSO=SO:0001483;CLNVI=Illumina_Clinical_Services_Laboratory,Illumina:665669;GENEINFO=EPHA2:1969;MC=SO:0001624|3_prime_UTR_variant;ORIGIN=1;RS=8860…	GGGCCGACTGGGGCATGGGCAGGACACTCCTGCAGCACCGGTCCCTGAGTCCCCAGCTCACGAATGTTTGACACCCTCTGTCCCCAGCCCTGGCGGGGCCC
EPHA2	ENST00000358432	22	3686	3786	1	16124497	16124597	293395	ALLELEID=278004;CLNDISDB=MONDO:MONDO:0007288,MedGen:C1861825,OMIM:116600;CLNDN=Cataract_6,_multiple_types;CLNHGVS=NC_000001.11:g.16124591G>A;CLNREVSTAT=criteria_provided,_single_submitter;CLNSIG=Uncertain_significance;CLNVC=single_nucleotide_variant;CLNVCSO=SO:0001483;CLNVI=Illumina_Clinical_Services_Laboratory,Illumina:692948;GENEINFO=EPHA2:1969;MC=SO:0001624|3_prime_UTR_variant;ORIGIN=1;RS=8860…	GGGCCGACTGGGGCATGGGCAGGACACTCCTGCAGCACCGGTCCCTGAGTCCCCAGCTCACGAATGTTTGACACCCTCTGTCCCCAGCCCTGGCGGGGCCC
EPHA2	ENST00000358432	20	3488	3534	1	16124749	16124795	293397	AF_TGP=0.02196;ALLELEID=277204;CLNDISDB=MONDO:MONDO:0007288,MedGen:C1861825,OMIM:116600;CLNDN=Cataract_6,_multiple_types;CLNHGVS=NC_000001.11:g.16124772A>G;CLNREVSTAT=criteria_provided,_single_submitter;CLNSIG=Benign;CLNVC=single_nucleotide_variant;CLNVCSO=SO:0001483;CLNVI=Illumina_Clinical_Services_Laboratory,Illumina:547190;GENEINFO=EPHA2:1969;MC=SO:0001624|3_prime_UTR_variant;ORIGIN=1;RS=11381…	GGACAGGGACCGCTTTGGGTCTCACCCAGTCAAGTTCACAGTCTGCC
EPHA2	ENST00000358432	16	3387	3430	1	16124853	16124896	293398	AF_TGP=0.00120;ALLELEID=276927;CLNDISDB=MONDO:MONDO:0007288,MedGen:C1861825,OMIM:116600;CLNDN=Cataract_6,_multiple_types;CLNHGVS=NC_000001.11:g.16124855C>T;CLNREVSTAT=criteria_provided,_single_submitter;CLNSIG=Benign;CLNVC=single_nucleotide_variant;CLNVCSO=SO:0001483;CLNVI=Illumina_Clinical_Services_Laboratory,Illumina:129918;GENEINFO=EPHA2:1969;MC=SO:0001624|3_prime_UTR_variant;ORIGIN=1;RS=41269…	CCCTCCATCTCCTGAGATGGCCTCATGTGGGAGAAGGCGGAGGG
EPHA2	ENST00000358432	16	3387	3430	1	16124853	16124896	293399	AF_TGP=0.00160;ALLELEID=277205;CLNDISDB=MONDO:MONDO:0007288,MedGen:C1861825,OMIM:116600;CLNDN=Cataract_6,_multiple_types;CLNHGVS=NC_000001.11:g.16124860T>C;CLNREVSTAT=criteria_provided,_single_submitter;CLNSIG=Benign;CLNVC=single_nucleotide_variant;CLNVCSO=SO:0001483;CLNVI=Illumina_Clinical_Services_Laboratory,Illumina:126009;GENEINFO=EPHA2:1969;MC=SO:0001624|3_prime_UTR_variant;ORIGIN=1;RS=14095…	CCCTCCATCTCCTGAGATGGCCTCATGTGGGAGAAGGCGGAGGG
EPHA2	ENST00000358432	14	3242	3328	1	16124955	16125041	293402	ALLELEID=276930;CLNDISDB=MONDO:MONDO:0007288,MedGen:C1861825,OMIM:116600;CLNDN=Cataract_6,_multiple_types;CLNHGVS=NC_000001.11:g.16124991C>A;CLNREVSTAT=criteria_provided,_single_submitter;CLNSIG=Uncertain_significance;CLNVC=single_nucleotide_variant;CLNVCSO=SO:0001483;CLNVI=Illumina_Clinical_Services_Laboratory,Illumina:289330;GENEINFO=EPHA2:1969;MC=SO:0001624|3_prime_UTR_variant;ORIGIN=1;RS=8860…	CCAGGGATGCTGGGACGTGGCGGTGCCTGCTAAGTGCTCAGCTGTGTGCGTCTCGCAGGGAAAGAGGGCCCAGCCCAGCATCCCTGG
EPHA2	ENST00000358432	14	3242	3328	1	16124955	16125041	293403	AF_TGP=0.00220;ALLELEID=277209;CLNDISDB=MONDO:MONDO:0007288,MedGen:C1861825,OMIM:116600;CLNDN=Cataract_6,_multiple_types;CLNHGVS=NC_000001.11:g.16125002G>A;CLNREVSTAT=criteria_provided,_single_submitter;CLNSIG=Benign;CLNVC=single_nucleotide_variant;CLNVCSO=SO:0001483;CLNVI=Illumina_Clinical_Services_Laboratory,Illumina:139094;GENEINFO=EPHA2:1969;MC=SO:0001624|3_prime_UTR_variant;ORIGIN=1;RS=11260…	CCAGGGATGCTGGGACGTGGCGGTGCCTGCTAAGTGCTCAGCTGTGTGCGTCTCGCAGGGAAAGAGGGCCCAGCCCAGCATCCCTGG
EPHA2	ENST00000358432	12	2440	2548	1	16131785	16131893	874812	ALLELEID=862605;CLNDISDB=MONDO:MONDO:0007288,MedGen:C1861825,OMIM:116600;CLNDN=Cataract_6,_multiple_types;CLNHGVS=NC_000001.11:g.16131799G>A;CLNREVSTAT=criteria_provided,_single_submitter;CLNSIG=Uncertain_significance;CLNVC=single_nucleotide_variant;CLNVCSO=SO:0001483;CLNVI=Illumina_Clinical_Services_Laboratory,Illumina:887877;GENEINFO=EPHA2:1969;MC=SO:0001819|synonymous_variant;ORIGIN=1	CCAAAGCTCCACACGTCGCTGGCAGAGGTGAACTTCCGGTAGGAAATGGCCTCCGGGGCGGTCCAGCGGATGGGGATCTTGCCGCCACTGGTGGTGTAGGTGGCCTCGG
EPHA2	ENST00000358432	12	2440	2548	1	16131785	16131893	293411	AF_ESP=0.00277;AF_TGP=0.00260;ALLELEID=276959;CLNDISDB=MONDO:MONDO:0007288,MedGen:C1861825,OMIM:116600;CLNDN=Cataract_6,_multiple_types;CLNHGVS=NC_000001.11:g.16131822G>T;CLNREVSTAT=criteria_provided,_multiple_submitters,_no_conflicts;CLNSIG=Benign;CLNVC=single_nucleotide_variant;CLNVCSO=SO:0001483;CLNVI=Illumina_Clinical_Services_Laboratory,Illumina:139124;GENEINFO=EPHA2:1969;MC=SO:0001819|synon…	CCAAAGCTCCACACGTCGCTGGCAGAGGTGAACTTCCGGTAGGAAATGGCCTCCGGGGCGGTCCAGCGGATGGGGATCTTGCCGCCACTGGTGGTGTAGGTGGCCTCGG
EPHA2	ENST00000358432	12	2440	2548	1	16131785	16131893	259390	AF_ESP=0.01169;AF_EXAC=0.01165;AF_TGP=0.00280;ALLELEID=249478;CLNDISDB=MONDO:MONDO:0007288,MedGen:C1861825,OMIM:116600|MedGen:CN169374;CLNDN=Cataract_6,_multiple_types|not_specified;CLNHGVS=NC_000001.11:g.16131844G>A;CLNREVSTAT=criteria_provided,_multiple_submitters,_no_conflicts;CLNSIG=Benign;CLNVC=single_nucleotide_variant;CLNVCSO=SO:0001483;CLNVI=Illumina_Clinical_Services_Laboratory,Illumina:…	CCAAAGCTCCACACGTCGCTGGCAGAGGTGAACTTCCGGTAGGAAATGGCCTCCGGGGCGGTCCAGCGGATGGGGATCTTGCCGCCACTGGTGGTGTAGGTGGCCTCGG
EPHA2	ENST00000358432	12	2440	2548	1	16131785	16131893	874813	ALLELEID=862606;CLNDISDB=MONDO:MONDO:0007288,MedGen:C1861825,OMIM:116600;CLNDN=Cataract_6,_multiple_types;CLNHGVS=NC_000001.11:g.16131868G>T;CLNREVSTAT=criteria_provided,_single_submitter;CLNSIG=Uncertain_significance;CLNVC=single_nucleotide_variant;CLNVCSO=SO:0001483;CLNVI=Illumina_Clinical_Services_Laboratory,Illumina:1641457;GENEINFO=EPHA2:1969;MC=SO:0001819|synonymous_variant;ORIGIN=1	CCAAAGCTCCACACGTCGCTGGCAGAGGTGAACTTCCGGTAGGAAATGGCCTCCGGGGCGGTCCAGCGGATGGGGATCTTGCCGCCACTGGTGGTGTAGGTGGCCTCGG
EPHA2	ENST00000358432	8	1586	1704	1	16135051	16135169	293429	AF_EXAC=0.00007;AF_TGP=0.00020;ALLELEID=278052;CLNDISDB=MONDO:MONDO:0007288,MedGen:C1861825,OMIM:116600;CLNDN=Cataract_6,_multiple_types;CLNHGVS=NC_000001.11:g.16135085C>T;CLNREVSTAT=criteria_provided,_single_submitter;CLNSIG=Likely_benign;CLNVC=single_nucleotide_variant;CLNVCSO=SO:0001483;CLNVI=Illumina_Clinical_Services_Laboratory,Illumina:563963;GENEINFO=EPHA2:1969;MC=SO:0001819|synonymous_var…	CGTGCACCTTGCTGCCGGCCCCCTGGCCCTCCTGCGTCAGTGCCTGCACCTGGACCAGGTAGGTGGTGTCTGGGGCCAGGTCGTCCAGGGTCACGGAGAAACCCTCGGTGCGGCGCACA
EPHA2	ENST00000358432	8	1586	1704	1	16135051	16135169	293430	AF_EXAC=0.00257;AF_TGP=0.00539;ALLELEID=277228;CLNDISDB=MONDO:MONDO:0007288,MedGen:C1861825,OMIM:116600;CLNDN=Cataract_6,_multiple_types;CLNHGVS=NC_000001.11:g.16135086G>A;CLNREVSTAT=criteria_provided,_multiple_submitters,_no_conflicts;CLNSIG=Benign;CLNVC=single_nucleotide_variant;CLNVCSO=SO:0001483;CLNVI=Illumina_Clinical_Services_Laboratory,Illumina:152568|UniProtKB_(protein):P29317#VAR_042122;…	CGTGCACCTTGCTGCCGGCCCCCTGGCCCTCCTGCGTCAGTGCCTGCACCTGGACCAGGTAGGTGGTGTCTGGGGCCAGGTCGTCCAGGGTCACGGAGAAACCCTCGGTGCGGCGCACA
EPHA2	ENST00000358432	8	1586	1704	1	16135051	16135169	293431	AF_ESP=0.02161;AF_EXAC=0.00580;AF_TGP=0.02177;ALLELEID=276980;CLNDISDB=MONDO:MONDO:0007288,MedGen:C1861825,OMIM:116600|MedGen:CN517202;CLNDN=Cataract_6,_multiple_types|not_provided;CLNHGVS=NC_000001.11:g.16135106C>A;CLNREVSTAT=criteria_provided,_multiple_submitters,_no_conflicts;CLNSIG=Benign;CLNVC=single_nucleotide_variant;CLNVCSO=SO:0001483;CLNVI=Illumina_Clinical_Services_Laboratory,Illumina:5…	CGTGCACCTTGCTGCCGGCCCCCTGGCCCTCCTGCGTCAGTGCCTGCACCTGGACCAGGTAGGTGGTGTCTGGGGCCAGGTCGTCCAGGGTCACGGAGAAACCCTCGGTGCGGCGCACA
EPHA2	ENST00000358432	8	1586	1704	1	16135051	16135169	536124	AF_EXAC=0.00004;ALLELEID=515278;CLNDISDB=MONDO:MONDO:0007288,MedGen:C1861825,OMIM:116600;CLNDN=Cataract_6,_multiple_types;CLNHGVS=NC_000001.11:g.16135118G>A;CLNREVSTAT=criteria_provided,_single_submitter;CLNSIG=Likely_benign;CLNVC=single_nucleotide_variant;CLNVCSO=SO:0001483;GENEINFO=EPHA2:1969;MC=SO:0001819|synonymous_variant;ORIGIN=1;RS=746512965	CGTGCACCTTGCTGCCGGCCCCCTGGCCCTCCTGCGTCAGTGCCTGCACCTGGACCAGGTAGGTGGTGTCTGGGGCCAGGTCGTCCAGGGTCACGGAGAAACCCTCGGTGCGGCGCACA
EPHA2	ENST00000358432	8	1586	1704	1	16135051	16135169	702170	AF_ESP=0.00269;AF_EXAC=0.00092;AF_TGP=0.00300;ALLELEID=685582;CLNDISDB=MedGen:CN517202;CLNDN=not_provided;CLNHGVS=NC_000001.11:g.16135132C>T;CLNREVSTAT=criteria_provided,_single_submitter;CLNSIG=Benign;CLNVC=single_nucleotide_variant;CLNVCSO=SO:0001483;GENEINFO=EPHA2:1969;MC=SO:0001583|missense_variant;ORIGIN=1;RS=115171763	CGTGCACCTTGCTGCCGGCCCCCTGGCCCTCCTGCGTCAGTGCCTGCACCTGGACCAGGTAGGTGGTGTCTGGGGCCAGGTCGTCCAGGGTCACGGAGAAACCCTCGGTGCGGCGCACA
EPHA2	ENST00000358432	5	874	915	1	16148423	16148464	665755	ALLELEID=627055;CLNDISDB=MONDO:MONDO:0007288,MedGen:C1861825,OMIM:116600;CLNDN=Cataract_6,_multiple_types;CLNHGVS=NC_000001.11:g.16148442C>T;CLNREVSTAT=criteria_provided,_single_submitter;CLNSIG=Pathogenic;CLNVC=single_nucleotide_variant;CLNVCSO=SO:0001483;GENEINFO=EPHA2:1969;MC=SO:0001587|nonsense;ORIGIN=1;RS=1569602837	ACTGCCCAATGGGCACCAGCCACTCGCCATCCACTGCACAGT
EPHA2	ENST00000358432	4	853	867	1	16148471	16148485	876789	ALLELEID=862634;CLNDISDB=MONDO:MONDO:0007288,MedGen:C1861825,OMIM:116600;CLNDN=Cataract_6,_multiple_types;CLNHGVS=NC_000001.11:g.16148484C>T;CLNREVSTAT=criteria_provided,_single_submitter;CLNSIG=Likely_benign;CLNVC=single_nucleotide_variant;CLNVCSO=SO:0001483;CLNVI=Illumina_Clinical_Services_Laboratory,Illumina:904179;GENEINFO=EPHA2:1969;MC=SO:0001819|synonymous_variant;ORIGIN=1	*
EPHA2	ENST00000358432	3	596	696	1	16148642	16148742	873976	ALLELEID=862636;CLNDISDB=MONDO:MONDO:0007288,MedGen:C1861825,OMIM:116600;CLNDN=Cataract_6,_multiple_types;CLNHGVS=NC_000001.11:g.16148677C>T;CLNREVSTAT=criteria_provided,_single_submitter;CLNSIG=Uncertain_significance;CLNVC=single_nucleotide_variant;CLNVCSO=SO:0001483;CLNVI=Illumina_Clinical_Services_Laboratory,Illumina:557863;GENEINFO=EPHA2:1969;MC=SO:0001583|missense_variant;ORIGIN=1	CACCGATATCCTGGAAGGCCAGGTAGAAGCCTTTGCGGGTGAGCGGCCCCACGGAGCGCTCCTCCACGTTCAGCTTCACGTGGCGTGCCTCGAAGTCGCTG
EPHA2	ENST00000358432	3	596	696	1	16148642	16148742	293445	AF_ESP=0.00085;AF_EXAC=0.00042;AF_TGP=0.00020;ALLELEID=278111;CLNDISDB=MONDO:MONDO:0007288,MedGen:C1861825,OMIM:116600;CLNDN=Cataract_6,_multiple_types;CLNHGVS=NC_000001.11:g.16148678G>A;CLNREVSTAT=criteria_provided,_single_submitter;CLNSIG=Benign;CLNVC=single_nucleotide_variant;CLNVCSO=SO:0001483;CLNVI=Illumina_Clinical_Services_Laboratory,Illumina:741815;GENEINFO=EPHA2:1969;MC=SO:0001583|missen…	CACCGATATCCTGGAAGGCCAGGTAGAAGCCTTTGCGGGTGAGCGGCCCCACGGAGCGCTCCTCCACGTTCAGCTTCACGTGGCGTGCCTCGAAGTCGCTG
EPHA2	ENST00000358432	3	596	696	1	16148642	16148742	293446	AF_ESP=0.00254;AF_EXAC=0.00084;AF_TGP=0.00260;ALLELEID=277298;CLNDISDB=MONDO:MONDO:0007288,MedGen:C1861825,OMIM:116600|MedGen:CN517202;CLNDN=Cataract_6,_multiple_types|not_provided;CLNHGVS=NC_000001.11:g.16148694G>A;CLNREVSTAT=criteria_provided,_multiple_submitters,_no_conflicts;CLNSIG=Benign;CLNVC=single_nucleotide_variant;CLNVCSO=SO:0001483;CLNVI=Illumina_Clinical_Services_Laboratory,Illumina:1…	CACCGATATCCTGGAAGGCCAGGTAGAAGCCTTTGCGGGTGAGCGGCCCCACGGAGCGCTCCTCCACGTTCAGCTTCACGTGGCGTGCCTCGAAGTCGCTG
EPHA2	ENST00000358432	3	596	696	1	16148642	16148742	697437	AF_ESP=0.00408;AF_EXAC=0.00154;AF_TGP=0.00359;ALLELEID=685583;CLNDISDB=MONDO:MONDO:0007288,MedGen:C1861825,OMIM:116600;CLNDN=Cataract_6,_multiple_types;CLNHGVS=NC_000001.11:g.16148708C>T;CLNREVSTAT=criteria_provided,_multiple_submitters,_no_conflicts;CLNSIG=Benign;CLNVC=single_nucleotide_variant;CLNVCSO=SO:0001483;CLNVI=Illumina_Clinical_Services_Laboratory,Illumina:893131;GENEINFO=EPHA2:1969;MC=…	CACCGATATCCTGGAAGGCCAGGTAGAAGCCTTTGCGGGTGAGCGGCCCCACGGAGCGCTCCTCCACGTTCAGCTTCACGTGGCGTGCCTCGAAGTCGCTG
EPHA2	ENST00000358432	2	374	475	1	16148863	16148964	874912	ALLELEID=862638;CLNDISDB=MONDO:MONDO:0007288,MedGen:C1861825,OMIM:116600;CLNDN=Cataract_6,_multiple_types;CLNHGVS=NC_000001.11:g.16148898A>G;CLNREVSTAT=criteria_provided,_single_submitter;CLNSIG=Uncertain_significance;CLNVC=single_nucleotide_variant;CLNVCSO=SO:0001483;CLNVI=Illumina_Clinical_Services_Laboratory,Illumina:908085;GENEINFO=EPHA2:1969;MC=SO:0001819|synonymous_variant;ORIGIN=1	CTGGCGCCACCAGGGAAGCTGTTGCAGTCACGTACAGTAAACTTGAGCTCAATGAAGATACGCTCAGCCTCTCCTCGGTACACCCAGTTGGTGCGGAGCCAG
EPHA2	ENST00000358432	2	374	475	1	16148863	16148964	631573	AF_ESP=0.00008;ALLELEID=619959;CLNDISDB=MONDO:MONDO:0007288,MedGen:C1861825,OMIM:116600;CLNDN=Cataract_6,_multiple_types;CLNHGVS=NC_000001.11:g.16148939G>A;CLNREVSTAT=criteria_provided,_single_submitter;CLNSIG=Uncertain_significance;CLNVC=single_nucleotide_variant;CLNVCSO=SO:0001483;CLNVI=Illumina_Clinical_Services_Laboratory,Illumina:1373551;GENEINFO=EPHA2:1969;MC=SO:0001587|nonsense;ORIGIN=1;RS…	CTGGCGCCACCAGGGAAGCTGTTGCAGTCACGTACAGTAAACTTGAGCTCAATGAAGATACGCTCAGCCTCTCCTCGGTACACCCAGTTGGTGCGGAGCCAG
ARHGEF10L	ENST00000361221	16	1635	1690	1	17625977	17626032	775516	AF_ESP=0.02714;AF_EXAC=0.00715;AF_TGP=0.02456;ALLELEID=696283;CLNDISDB=MedGen:CN517202;CLNDN=not_provided;CLNHGVS=NC_000001.11:g.17625982T>C;CLNREVSTAT=criteria_provided,_single_submitter;CLNSIG=Benign;CLNVC=single_nucleotide_variant;CLNVCSO=SO:0001483;GENEINFO=ARHGEF10L:55160;MC=SO:0001619|non-coding_transcript_variant,SO:0001819|synonymous_variant,SO:0001627|intron_variant;ORIGIN=1;RS=114120776	GACCGTGTCACCCTCTACGGGCTGATGGTCAAGCCCATCCAGAGGTTCCCACAGTT
ARHGEF10L	ENST00000361221	19	2072	2118	1	17634865	17634911	791108	AF_ESP=0.00169;AF_EXAC=0.00073;AF_TGP=0.00280;ALLELEID=706889;CLNDISDB=MedGen:CN517202;CLNDN=not_provided;CLNHGVS=NC_000001.11:g.17634901G>A;CLNREVSTAT=criteria_provided,_single_submitter;CLNSIG=Benign;CLNVC=single_nucleotide_variant;CLNVCSO=SO:0001483;GENEINFO=ARHGEF10L:55160;MC=SO:0001619|non-coding_transcript_variant,SO:0001819|synonymous_variant;ORIGIN=1;RS=34506306	CCTGGGGCCCAAGTATGTGGTGAAGTGGAACACGGCGCTGCCCCAGG
HSPG2	ENST00000374695	107	14132	14244	1	21822341	21822453	876382	ALLELEID=863557;CLNDISDB=MONDO:MONDO:0009140,MedGen:C0432208,OMIM:224410,Orphanet:ORPHA1865,SNOMED_CT:93132001|MONDO:MONDO:0009717,MedGen:C4551479,OMIM:255800,Orphanet:ORPHA800;CLNDN=Lethal_Kniest-like_syndrome|Schwartz-Jampel_syndrome;CLNHGVS=NC_000001.11:g.21822381G>C;CLNREVSTAT=criteria_provided,_single_submitter;CLNSIG=Uncertain_significance;CLNVC=single_nucleotide_variant;CLNVCSO=SO:0001483;…	TGGGGGCCACTGGCAGGATGGCACTTGAGCTGGATCTTCAGGCTCCTGCAGATGGGGCAGGGTGGTCATATCCCCCTCCTCTCTCTCTCAGTCGTGAGTCCTGCCTTCCCCCA
HSPG2	ENST00000374695	107	14132	14244	1	21822341	21822453	295681	ALLELEID=279106;CLNDISDB=MONDO:MONDO:0009140,MedGen:C0432208,OMIM:224410,Orphanet:ORPHA1865,SNOMED_CT:93132001|MONDO:MONDO:0009717,MedGen:C4551479,OMIM:255800,Orphanet:ORPHA800;CLNDN=Lethal_Kniest-like_syndrome|Schwartz-Jampel_syndrome;CLNHGVS=NC_000001.11:g.21822412C>T;CLNREVSTAT=criteria_provided,_single_submitter;CLNSIG=Uncertain_significance;CLNVC=single_nucleotide_variant;CLNVCSO=SO:0001483;…	TGGGGGCCACTGGCAGGATGGCACTTGAGCTGGATCTTCAGGCTCCTGCAGATGGGGCAGGGTGGTCATATCCCCCTCCTCTCTCTCTCAGTCGTGAGTCCTGCCTTCCCCCA
HSPG2	ENST00000374695	105	13999	14023	1	21822562	21822586	874432	ALLELEID=863559;CLNDISDB=MONDO:MONDO:0009140,MedGen:C0432208,OMIM:224410,Orphanet:ORPHA1865,SNOMED_CT:93132001|MONDO:MONDO:0009717,MedGen:C4551479,OMIM:255800,Orphanet:ORPHA800;CLNDN=Lethal_Kniest-like_syndrome|Schwartz-Jampel_syndrome;CLNHGVS=NC_000001.11:g.21822580G>A;CLNREVSTAT=criteria_provided,_single_submitter;CLNSIG=Benign;CLNVC=single_nucleotide_variant;CLNVCSO=SO:0001483;CLNVI=Illumina_C…	GGGCGGGGCCCGGTGGGCGGGGCCC
HSPG2	ENST00000374695	103	13937	13964	1	21822621	21822648	295684	ALLELEID=279109;CLNDISDB=MONDO:MONDO:0009140,MedGen:C0432208,OMIM:224410,Orphanet:ORPHA1865,SNOMED_CT:93132001|MONDO:MONDO:0009717,MedGen:C4551479,OMIM:255800,Orphanet:ORPHA800;CLNDN=Lethal_Kniest-like_syndrome|Schwartz-Jampel_syndrome;CLNHGVS=NC_000001.11:g.21822635G>A;CLNREVSTAT=criteria_provided,_single_submitter;CLNSIG=Uncertain_significance;CLNVC=single_nucleotide_variant;CLNVCSO=SO:0001483;…	GTAAGAGTTGGGGTGGGCCTTCCCTTAC
HSPG2	ENST00000374695	102	13831	13919	1	21822666	21822754	875340	ALLELEID=863560;CLNDISDB=MONDO:MONDO:0009140,MedGen:C0432208,OMIM:224410,Orphanet:ORPHA1865,SNOMED_CT:93132001|MONDO:MONDO:0009717,MedGen:C4551479,OMIM:255800,Orphanet:ORPHA800;CLNDN=Lethal_Kniest-like_syndrome|Schwartz-Jampel_syndrome;CLNHGVS=NC_000001.11:g.21822666C>T;CLNREVSTAT=criteria_provided,_single_submitter;CLNSIG=Uncertain_significance;CLNVC=single_nucleotide_variant;CLNVCSO=SO:0001483;…	CCCCAGGCTGTGTGCTGGCAGGAGGGGGTGGGAATGCAGGCCAGGAGGACGTGGTAGGAGGGGGAGTCTGCCAGAGGAGGTGCCAGGGG
HSPG2	ENST00000374695	102	13831	13919	1	21822666	21822754	295685	AF_TGP=0.31989;ALLELEID=280433;CLNDISDB=MONDO:MONDO:0009140,MedGen:C0432208,OMIM:224410,Orphanet:ORPHA1865,SNOMED_CT:93132001|MONDO:MONDO:0009717,MedGen:C4551479,OMIM:255800,Orphanet:ORPHA800;CLNDN=Lethal_Kniest-like_syndrome|Schwartz-Jampel_syndrome;CLNHGVS=NC_000001.11:g.21822690G>C;CLNREVSTAT=criteria_provided,_single_submitter;CLNSIG=Benign;CLNVC=single_nucleotide_variant;CLNVCSO=SO:0001483;C…	CCCCAGGCTGTGTGCTGGCAGGAGGGGGTGGGAATGCAGGCCAGGAGGACGTGGTAGGAGGGGGAGTCTGCCAGAGGAGGTGCCAGGGG
HSPG2	ENST00000374695	102	13831	13919	1	21822666	21822754	295686	AF_TGP=0.00060;ALLELEID=280431;CLNDISDB=MONDO:MONDO:0009140,MedGen:C0432208,OMIM:224410,Orphanet:ORPHA1865,SNOMED_CT:93132001|MONDO:MONDO:0009717,MedGen:C4551479,OMIM:255800,Orphanet:ORPHA800;CLNDN=Lethal_Kniest-like_syndrome|Schwartz-Jampel_syndrome;CLNHGVS=NC_000001.11:g.21822693G>C;CLNREVSTAT=criteria_provided,_single_submitter;CLNSIG=Likely_benign;CLNVC=single_nucleotide_variant;CLNVCSO=SO:00…	CCCCAGGCTGTGTGCTGGCAGGAGGGGGTGGGAATGCAGGCCAGGAGGACGTGGTAGGAGGGGGAGTCTGCCAGAGGAGGTGCCAGGGG
HSPG2	ENST00000374695	102	13831	13919	1	21822666	21822754	295687	ALLELEID=278990;CLNDISDB=MONDO:MONDO:0009140,MedGen:C0432208,OMIM:224410,Orphanet:ORPHA1865,SNOMED_CT:93132001|MONDO:MONDO:0009717,MedGen:C4551479,OMIM:255800,Orphanet:ORPHA800;CLNDN=Lethal_Kniest-like_syndrome|Schwartz-Jampel_syndrome;CLNHGVS=NC_000001.11:g.21822717T>G;CLNREVSTAT=criteria_provided,_single_submitter;CLNSIG=Uncertain_significance;CLNVC=single_nucleotide_variant;CLNVCSO=SO:0001483;…	CCCCAGGCTGTGTGCTGGCAGGAGGGGGTGGGAATGCAGGCCAGGAGGACGTGGTAGGAGGGGGAGTCTGCCAGAGGAGGTGCCAGGGG
HSPG2	ENST00000374695	102	13831	13919	1	21822666	21822754	295688	AF_TGP=0.00240;ALLELEID=280435;CLNDISDB=MONDO:MONDO:0009140,MedGen:C0432208,OMIM:224410,Orphanet:ORPHA1865,SNOMED_CT:93132001|MONDO:MONDO:0009717,MedGen:C4551479,OMIM:255800,Orphanet:ORPHA800;CLNDN=Lethal_Kniest-like_syndrome|Schwartz-Jampel_syndrome;CLNHGVS=NC_000001.11:g.21822723G>A;CLNREVSTAT=criteria_provided,_single_submitter;CLNSIG=Likely_benign;CLNVC=single_nucleotide_variant;CLNVCSO=SO:00…	CCCCAGGCTGTGTGCTGGCAGGAGGGGGTGGGAATGCAGGCCAGGAGGACGTGGTAGGAGGGGGAGTCTGCCAGAGGAGGTGCCAGGGG
HSPG2	ENST00000374695	101	13673	13744	1	21822841	21822912	875396	ALLELEID=863563;CLNDISDB=MONDO:MONDO:0009140,MedGen:C0432208,OMIM:224410,Orphanet:ORPHA1865,SNOMED_CT:93132001|MONDO:MONDO:0009717,MedGen:C4551479,OMIM:255800,Orphanet:ORPHA800;CLNDN=Lethal_Kniest-like_syndrome|Schwartz-Jampel_syndrome;CLNHGVS=NC_000001.11:g.21822886C>T;CLNREVSTAT=criteria_provided,_single_submitter;CLNSIG=Benign;CLNVC=single_nucleotide_variant;CLNVCSO=SO:0001483;CLNVI=Illumina_C…	AGCCGGCACTAAAGACAATTCCCAATCCTGAGTGGGTGGCAGAGACTCCTGCGATGCCCGTCTCAGGTAGCT
HSPG2	ENST00000374695	100	13656	13672	1	21822913	21822929	876426	ALLELEID=863564;CLNDISDB=MONDO:MONDO:0009140,MedGen:C0432208,OMIM:224410,Orphanet:ORPHA1865,SNOMED_CT:93132001|MONDO:MONDO:0009717,MedGen:C4551479,OMIM:255800,Orphanet:ORPHA800;CLNDN=Lethal_Kniest-like_syndrome|Schwartz-Jampel_syndrome;CLNHGVS=NC_000001.11:g.21822917G>T;CLNREVSTAT=criteria_provided,_single_submitter;CLNSIG=Uncertain_significance;CLNVC=single_nucleotide_variant;CLNVCSO=SO:0001483;…	*
HSPG2	ENST00000374695	100	13656	13672	1	21822913	21822929	876427	ALLELEID=863565;CLNDISDB=MONDO:MONDO:0009140,MedGen:C0432208,OMIM:224410,Orphanet:ORPHA1865,SNOMED_CT:93132001|MONDO:MONDO:0009717,MedGen:C4551479,OMIM:255800,Orphanet:ORPHA800;CLNDN=Lethal_Kniest-like_syndrome|Schwartz-Jampel_syndrome;CLNHGVS=NC_000001.11:g.21822925C>T;CLNREVSTAT=criteria_provided,_single_submitter;CLNSIG=Likely_benign;CLNVC=single_nucleotide_variant;CLNVCSO=SO:0001483;CLNVI=Ill…	*
HSPG2	ENST00000374695	88	13310	13326	1	21823259	21823275	874525	ALLELEID=863569;CLNDISDB=MONDO:MONDO:0009140,MedGen:C0432208,OMIM:224410,Orphanet:ORPHA1865,SNOMED_CT:93132001|MONDO:MONDO:0009717,MedGen:C4551479,OMIM:255800,Orphanet:ORPHA800;CLNDN=Lethal_Kniest-like_syndrome|Schwartz-Jampel_syndrome;CLNHGVS=NC_000001.11:g.21823271C>T;CLNREVSTAT=criteria_provided,_single_submitter;CLNSIG=Uncertain_significance;CLNVC=single_nucleotide_variant;CLNVCSO=SO:0001483;…	ACTCGACATTGTCGGGC
HSPG2	ENST00000374695	87	13231	13300	1	21823285	21823354	874527	ALLELEID=863571;CLNDISDB=MONDO:MONDO:0009140,MedGen:C0432208,OMIM:224410,Orphanet:ORPHA1865,SNOMED_CT:93132001|MONDO:MONDO:0009717,MedGen:C4551479,OMIM:255800,Orphanet:ORPHA800;CLNDN=Lethal_Kniest-like_syndrome|Schwartz-Jampel_syndrome;CLNHGVS=NC_000001.11:g.21823296C>T;CLNREVSTAT=criteria_provided,_single_submitter;CLNSIG=Uncertain_significance;CLNVC=single_nucleotide_variant;CLNVCSO=SO:0001483;…	GCCCGGGAGTCCGTGTGGGGCAGGCAGGTGCCTACGAGGGGCAGGGGCGTGTGTTGGCCCCGGCCTGGGC
HSPG2	ENST00000374695	87	13231	13300	1	21823285	21823354	874528	ALLELEID=863572;CLNDISDB=MONDO:MONDO:0009140,MedGen:C0432208,OMIM:224410,Orphanet:ORPHA1865,SNOMED_CT:93132001|MONDO:MONDO:0009717,MedGen:C4551479,OMIM:255800,Orphanet:ORPHA800;CLNDN=Lethal_Kniest-like_syndrome|Schwartz-Jampel_syndrome;CLNHGVS=NC_000001.11:g.21823320G>A;CLNREVSTAT=criteria_provided,_single_submitter;CLNSIG=Uncertain_significance;CLNVC=single_nucleotide_variant;CLNVCSO=SO:0001483;…	GCCCGGGAGTCCGTGTGGGGCAGGCAGGTGCCTACGAGGGGCAGGGGCGTGTGTTGGCCCCGGCCTGGGC
HSPG2	ENST00000374695	87	13231	13300	1	21823285	21823354	811265	ALLELEID=799159;CLNDISDB=MedGen:CN169374;CLNDN=not_specified;CLNHGVS=NC_000001.11:g.21823333G>A;CLNREVSTAT=criteria_provided,_single_submitter;CLNSIG=Uncertain_significance;CLNVC=single_nucleotide_variant;CLNVCSO=SO:0001483;CLNVI=ARUP_Laboratories,_Molecular_Genetics_and_Genomics,ARUP_Laboratories:2220991;GENEINFO=HSPG2:3339|LDLRAD2:401944;MC=SO:0001583|missense_variant,SO:0001624|3_prime_UTR_var…	GCCCGGGAGTCCGTGTGGGGCAGGCAGGTGCCTACGAGGGGCAGGGGCGTGTGTTGGCCCCGGCCTGGGC
HSPG2	ENST00000374695	87	13231	13300	1	21823285	21823354	875450	ALLELEID=863573;CLNDISDB=MONDO:MONDO:0009140,MedGen:C0432208,OMIM:224410,Orphanet:ORPHA1865,SNOMED_CT:93132001|MONDO:MONDO:0009717,MedGen:C4551479,OMIM:255800,Orphanet:ORPHA800;CLNDN=Lethal_Kniest-like_syndrome|Schwartz-Jampel_syndrome;CLNHGVS=NC_000001.11:g.21823333G>T;CLNREVSTAT=criteria_provided,_single_submitter;CLNSIG=Uncertain_significance;CLNVC=single_nucleotide_variant;CLNVCSO=SO:0001483;…	GCCCGGGAGTCCGTGTGGGGCAGGCAGGTGCCTACGAGGGGCAGGGGCGTGTGTTGGCCCCGGCCTGGGC
HSPG2	ENST00000374695	87	13231	13300	1	21823285	21823354	295692	AF_EXAC=0.00010;ALLELEID=280440;CLNDISDB=Human_Phenotype_Ontology:HP:0000252,Human_Phenotype_Ontology:HP:0001366,Human_Phenotype_Ontology:HP:0005485,Human_Phenotype_Ontology:HP:0005489,Human_Phenotype_Ontology:HP:0005497,MedGen:C4551563|MONDO:MONDO:0009140,MedGen:C0432208,OMIM:224410,Orphanet:ORPHA1865,SNOMED_CT:93132001|MONDO:MONDO:0009717,MedGen:C4551479,OMIM:255800,Orphanet:ORPHA800;CLNDN=Micr…	GCCCGGGAGTCCGTGTGGGGCAGGCAGGTGCCTACGAGGGGCAGGGGCGTGTGTTGGCCCCGGCCTGGGC
HSPG2	ENST00000374695	87	13231	13300	1	21823285	21823354	295693	AF_EXAC=0.00009;AF_TGP=0.00080;ALLELEID=279126;CLNDISDB=MONDO:MONDO:0009140,MedGen:C0432208,OMIM:224410,Orphanet:ORPHA1865,SNOMED_CT:93132001|MONDO:MONDO:0009717,MedGen:C4551479,OMIM:255800,Orphanet:ORPHA800|MedGen:CN169374;CLNDN=Lethal_Kniest-like_syndrome|Schwartz-Jampel_syndrome|not_specified;CLNHGVS=NC_000001.11:g.21823347G>T;CLNREVSTAT=criteria_provided,_conflicting_interpretations;CLNSIG=Co…	GCCCGGGAGTCCGTGTGGGGCAGGCAGGTGCCTACGAGGGGCAGGGGCGTGTGTTGGCCCCGGCCTGGGC
HSPG2	ENST00000374695	86	13176	13222	1	21823363	21823409	295694	AF_ESP=0.00469;AF_EXAC=0.00465;AF_TGP=0.00958;ALLELEID=279127;CLNDISDB=MONDO:MONDO:0009140,MedGen:C0432208,OMIM:224410,Orphanet:ORPHA1865,SNOMED_CT:93132001|MONDO:MONDO:0009717,MedGen:C4551479,OMIM:255800,Orphanet:ORPHA800|MedGen:CN517202;CLNDN=Lethal_Kniest-like_syndrome|Schwartz-Jampel_syndrome|not_provided;CLNHGVS=NC_000001.11:g.21823373G>A;CLNREVSTAT=criteria_provided,_multiple_submitters,_no…	GCAGGTCCAGGGGCTGTGGGGGCGGGGCGCCGGGTCGGGCCGAGTGC
HSPG2	ENST00000374695	86	13176	13222	1	21823363	21823409	289222	ALLELEID=273459;CLNDISDB=MedGen:CN517202;CLNDN=not_provided;CLNHGVS=NC_000001.11:g.21823383G>C;CLNREVSTAT=criteria_provided,_single_submitter;CLNSIG=Uncertain_significance;CLNVC=single_nucleotide_variant;CLNVCSO=SO:0001483;GENEINFO=HSPG2:3339|LDLRAD2:401944;MC=SO:0001583|missense_variant,SO:0001624|3_prime_UTR_variant;ORIGIN=1;RS=886044123	GCAGGTCCAGGGGCTGTGGGGGCGGGGCGCCGGGTCGGGCCGAGTGC
HSPG2	ENST00000374695	86	13176	13222	1	21823363	21823409	876470	ALLELEID=863574;CLNDISDB=MONDO:MONDO:0009140,MedGen:C0432208,OMIM:224410,Orphanet:ORPHA1865,SNOMED_CT:93132001|MONDO:MONDO:0009717,MedGen:C4551479,OMIM:255800,Orphanet:ORPHA800;CLNDN=Lethal_Kniest-like_syndrome|Schwartz-Jampel_syndrome;CLNHGVS=NC_000001.11:g.21823391G>A;CLNREVSTAT=criteria_provided,_single_submitter;CLNSIG=Uncertain_significance;CLNVC=single_nucleotide_variant;CLNVCSO=SO:0001483;…	GCAGGTCCAGGGGCTGTGGGGGCGGGGCGCCGGGTCGGGCCGAGTGC
HSPG2	ENST00000374695	86	13176	13222	1	21823363	21823409	806079	AF_ESP=0.00008;ALLELEID=794578;CLNDISDB=MedGen:CN517202;CLNDN=not_provided;CLNHGVS=NC_000001.11:g.21823393C>T;CLNREVSTAT=criteria_provided,_single_submitter;CLNSIG=Uncertain_significance;CLNVC=single_nucleotide_variant;CLNVCSO=SO:0001483;GENEINFO=HSPG2:3339|LDLRAD2:401944;MC=SO:0001583|missense_variant,SO:0001624|3_prime_UTR_variant;ORIGIN=1;RS=373820736	GCAGGTCCAGGGGCTGTGGGGGCGGGGCGCCGGGTCGGGCCGAGTGC
HSPG2	ENST00000374695	86	13176	13222	1	21823363	21823409	289422	AF_EXAC=0.00005;ALLELEID=273659;CLNDISDB=MedGen:CN517202;CLNDN=not_provided;CLNHGVS=NC_000001.11:g.21823394G>A;CLNREVSTAT=criteria_provided,_single_submitter;CLNSIG=Uncertain_significance;CLNVC=single_nucleotide_variant;CLNVCSO=SO:0001483;GENEINFO=HSPG2:3339|LDLRAD2:401944;MC=SO:0001819|synonymous_variant,SO:0001624|3_prime_UTR_variant;ORIGIN=1;RS=759562639	GCAGGTCCAGGGGCTGTGGGGGCGGGGCGCCGGGTCGGGCCGAGTGC
HSPG2	ENST00000374695	86	13176	13222	1	21823363	21823409	811184	AF_EXAC=0.00029;ALLELEID=799160;CLNDISDB=MedGen:CN169374;CLNDN=not_specified;CLNHGVS=NC_000001.11:g.21823396G>A;CLNREVSTAT=criteria_provided,_single_submitter;CLNSIG=Uncertain_significance;CLNVC=single_nucleotide_variant;CLNVCSO=SO:0001483;CLNVI=ARUP_Laboratories,_Molecular_Genetics_and_Genomics,ARUP_Laboratories:2204944;GENEINFO=HSPG2:3339|LDLRAD2:401944;MC=SO:0001583|missense_variant,SO:0001624…	GCAGGTCCAGGGGCTGTGGGGGCGGGGCGCCGGGTCGGGCCGAGTGC
HSPG2	ENST00000374695	86	13176	13222	1	21823363	21823409	804895	ALLELEID=792855;CLNDISDB=MedGen:CN517202;CLNDN=not_provided;CLNHGVS=NC_000001.11:g.21823403C>T;CLNREVSTAT=criteria_provided,_single_submitter;CLNSIG=Likely_benign;CLNVC=single_nucleotide_variant;CLNVCSO=SO:0001483;GENEINFO=HSPG2:3339|LDLRAD2:401944;MC=SO:0001819|synonymous_variant,SO:0001624|3_prime_UTR_variant;ORIGIN=1;RS=573792702	GCAGGTCCAGGGGCTGTGGGGGCGGGGCGCCGGGTCGGGCCGAGTGC
HSPG2	ENST00000374695	86	13176	13222	1	21823363	21823409	790476	AF_ESP=0.00365;AF_EXAC=0.00314;AF_TGP=0.00180;ALLELEID=707091;CLNDISDB=MONDO:MONDO:0009140,MedGen:C0432208,OMIM:224410,Orphanet:ORPHA1865,SNOMED_CT:93132001|MONDO:MONDO:0009717,MedGen:C4551479,OMIM:255800,Orphanet:ORPHA800|MedGen:CN517202;CLNDN=Lethal_Kniest-like_syndrome|Schwartz-Jampel_syndrome|not_provided;CLNHGVS=NC_000001.11:g.21823404G>A;CLNREVSTAT=criteria_provided,_multiple_submitters,_no…	GCAGGTCCAGGGGCTGTGGGGGCGGGGCGCCGGGTCGGGCCGAGTGC
HSPG2	ENST00000374695	82	12274	12293	1	21828872	21828891	596005	AF_EXAC=0.00010;AF_TGP=0.00020;ALLELEID=587066;CLNDISDB=MONDO:MONDO:0009140,MedGen:C0432208,OMIM:224410,Orphanet:ORPHA1865,SNOMED_CT:93132001|MONDO:MONDO:0009717,MedGen:C4551479,OMIM:255800,Orphanet:ORPHA800|MedGen:CN517202;CLNDN=Lethal_Kniest-like_syndrome|Schwartz-Jampel_syndrome|not_provided;CLNHGVS=NC_000001.11:g.21828877C>T;CLNREVSTAT=criteria_provided,_multiple_submitters,_no_conflicts;CLNS…	GTGGCCGGGGACAGTGGCAC
HSPG2	ENST00000374695	81	11947	12042	1	21829426	21829521	873710	ALLELEID=863584;CLNDISDB=MONDO:MONDO:0009140,MedGen:C0432208,OMIM:224410,Orphanet:ORPHA1865,SNOMED_CT:93132001|MONDO:MONDO:0009717,MedGen:C4551479,OMIM:255800,Orphanet:ORPHA800;CLNDN=Lethal_Kniest-like_syndrome|Schwartz-Jampel_syndrome;CLNHGVS=NC_000001.11:g.21829429C>T;CLNREVSTAT=criteria_provided,_single_submitter;CLNSIG=Uncertain_significance;CLNVC=single_nucleotide_variant;CLNVCSO=SO:0001483;…	CGCCAGGGACACGAAGTCCTCCACAGGCCCGCTCTTCCCCCCGCTGAACAGCAGGACCCCGTCAGGGGCGAGTGGCTTGAACTCCACGTCCAGGCG
HSPG2	ENST00000374695	81	11947	12042	1	21829426	21829521	439804	AF_ESP=0.00069;AF_EXAC=0.00011;AF_TGP=0.00040;ALLELEID=433621;CLNDISDB=MedGen:CN169374;CLNDN=not_specified;CLNHGVS=NC_000001.11:g.21829437C>T;CLNREVSTAT=criteria_provided,_multiple_submitters,_no_conflicts;CLNSIG=Uncertain_significance;CLNVC=single_nucleotide_variant;CLNVCSO=SO:0001483;CLNVI=ARUP_Laboratories,_Molecular_Genetics_and_Genomics,ARUP_Laboratories:113788;GENEINFO=HSPG2:3339;MC=SO:0001…	CGCCAGGGACACGAAGTCCTCCACAGGCCCGCTCTTCCCCCCGCTGAACAGCAGGACCCCGTCAGGGGCGAGTGGCTTGAACTCCACGTCCAGGCG
HSPG2	ENST00000374695	81	11947	12042	1	21829426	21829521	790298	AF_ESP=0.00254;AF_EXAC=0.00201;AF_TGP=0.00020;ALLELEID=707093;CLNDISDB=MONDO:MONDO:0009140,MedGen:C0432208,OMIM:224410,Orphanet:ORPHA1865,SNOMED_CT:93132001|MONDO:MONDO:0009717,MedGen:C4551479,OMIM:255800,Orphanet:ORPHA800|MedGen:CN517202;CLNDN=Lethal_Kniest-like_syndrome|Schwartz-Jampel_syndrome|not_provided;CLNHGVS=NC_000001.11:g.21829438G>A;CLNREVSTAT=criteria_provided,_multiple_submitters,_no…	CGCCAGGGACACGAAGTCCTCCACAGGCCCGCTCTTCCCCCCGCTGAACAGCAGGACCCCGTCAGGGGCGAGTGGCTTGAACTCCACGTCCAGGCG
HSPG2	ENST00000374695	81	11947	12042	1	21829426	21829521	287982	AF_ESP=0.00008;AF_EXAC=0.00014;ALLELEID=272219;CLNDISDB=MedGen:CN517202;CLNDN=not_provided;CLNHGVS=NC_000001.11:g.21829494C>T;CLNREVSTAT=criteria_provided,_single_submitter;CLNSIG=Uncertain_significance;CLNVC=single_nucleotide_variant;CLNVCSO=SO:0001483;GENEINFO=HSPG2:3339;MC=SO:0001583|missense_variant;ORIGIN=1;RS=371079941	CGCCAGGGACACGAAGTCCTCCACAGGCCCGCTCTTCCCCCCGCTGAACAGCAGGACCCCGTCAGGGGCGAGTGGCTTGAACTCCACGTCCAGGCG
HSPG2	ENST00000374695	81	11947	12042	1	21829426	21829521	755939	ALLELEID=761626;CLNDISDB=MedGen:CN517202;CLNDN=not_provided;CLNHGVS=NC_000001.11:g.21829495G>C;CLNREVSTAT=criteria_provided,_single_submitter;CLNSIG=Likely_benign;CLNVC=single_nucleotide_variant;CLNVCSO=SO:0001483;GENEINFO=HSPG2:3339;MC=SO:0001819|synonymous_variant;ORIGIN=1;RS=757418467	CGCCAGGGACACGAAGTCCTCCACAGGCCCGCTCTTCCCCCCGCTGAACAGCAGGACCCCGTCAGGGGCGAGTGGCTTGAACTCCACGTCCAGGCG
HSPG2	ENST00000374695	81	11947	12042	1	21829426	21829521	594359	ALLELEID=585422;CLNDISDB=MONDO:MONDO:0009140,MedGen:C0432208,OMIM:224410,Orphanet:ORPHA1865,SNOMED_CT:93132001|MONDO:MONDO:0009717,MedGen:C4551479,OMIM:255800,Orphanet:ORPHA800|MedGen:CN169374|MedGen:CN517202;CLNDN=Lethal_Kniest-like_syndrome|Schwartz-Jampel_syndrome|not_specified|not_provided;CLNHGVS=NC_000001.11:g.21829512C>A;CLNREVSTAT=criteria_provided,_multiple_submitters,_no_conflicts;CLNSI…	CGCCAGGGACACGAAGTCCTCCACAGGCCCGCTCTTCCCCCCGCTGAACAGCAGGACCCCGTCAGGGGCGAGTGGCTTGAACTCCACGTCCAGGCG
HSPG2	ENST00000374695	79	11438	11492	1	21831516	21831570	804892	AF_ESP=0.00008;AF_EXAC=0.00006;ALLELEID=792858;CLNDISDB=MedGen:CN517202;CLNDN=not_provided;CLNHGVS=NC_000001.11:g.21831536G>A;CLNREVSTAT=criteria_provided,_single_submitter;CLNSIG=Likely_benign;CLNVC=single_nucleotide_variant;CLNVCSO=SO:0001483;GENEINFO=HSPG2:3339;MC=SO:0001819|synonymous_variant;ORIGIN=1;RS=371570218	CCACCCAGGTAGAGTTCCTCGTTCAGATCCAGGCCCTGGAACTTGCCCTGGGAGG
HSPG2	ENST00000374695	79	11438	11492	1	21831516	21831570	709646	AF_ESP=0.00023;AF_EXAC=0.00071;ALLELEID=718645;CLNDISDB=MedGen:CN517202;CLNDN=not_provided;CLNHGVS=NC_000001.11:g.21831548G>A;CLNREVSTAT=criteria_provided,_single_submitter;CLNSIG=Benign;CLNVC=single_nucleotide_variant;CLNVCSO=SO:0001483;GENEINFO=HSPG2:3339;MC=SO:0001819|synonymous_variant;ORIGIN=1;RS=143813500	CCACCCAGGTAGAGTTCCTCGTTCAGATCCAGGCCCTGGAACTTGCCCTGGGAGG
HSPG2	ENST00000374695	78	11401	11437	1	21831660	21831696	295720	AF_ESP=0.10952;AF_EXAC=0.08271;AF_TGP=0.08327;ALLELEID=279166;CLNDISDB=MONDO:MONDO:0009140,MedGen:C0432208,OMIM:224410,Orphanet:ORPHA1865,SNOMED_CT:93132001|MONDO:MONDO:0009717,MedGen:C4551479,OMIM:255800,Orphanet:ORPHA800|MedGen:CN169374;CLNDN=Lethal_Kniest-like_syndrome|Schwartz-Jampel_syndrome|not_specified;CLNHGVS=NC_000001.11:g.21831664A>G;CLNREVSTAT=criteria_provided,_multiple_submitters,_n…	TCCCATTGACCGGGGCCAGGTCACCCACAATCAGGGA
HSPG2	ENST00000374695	77	11371	11393	1	21831704	21831726	741073	AF_ESP=0.00023;AF_EXAC=0.00005;AF_TGP=0.00040;ALLELEID=746124;CLNDISDB=MedGen:CN517202;CLNDN=not_provided;CLNHGVS=NC_000001.11:g.21831706G>C;CLNREVSTAT=criteria_provided,_single_submitter;CLNSIG=Likely_benign;CLNVC=single_nucleotide_variant;CLNVCSO=SO:0001483;GENEINFO=HSPG2:3339;MC=SO:0001819|synonymous_variant;ORIGIN=1;RS=111250201	GTGAGGCTGCGCAGCAGGGTCAC
HSPG2	ENST00000374695	77	11371	11393	1	21831704	21831726	295721	AF_ESP=0.00384;AF_EXAC=0.00118;AF_TGP=0.00300;ALLELEID=279012;CLNDISDB=MONDO:MONDO:0009140,MedGen:C0432208,OMIM:224410,Orphanet:ORPHA1865,SNOMED_CT:93132001|MONDO:MONDO:0009717,MedGen:C4551479,OMIM:255800,Orphanet:ORPHA800|MedGen:CN169374|MedGen:CN517202;CLNDN=Lethal_Kniest-like_syndrome|Schwartz-Jampel_syndrome|not_specified|not_provided;CLNHGVS=NC_000001.11:g.21831710C>T;CLNREVSTAT=criteria_pro…	GTGAGGCTGCGCAGCAGGGTCAC
HSPG2	ENST00000374695	77	11371	11393	1	21831704	21831726	811744	AF_ESP=0.00008;AF_EXAC=0.00005;AF_TGP=0.00020;ALLELEID=799161;CLNDISDB=MedGen:CN169374;CLNDN=not_specified;CLNHGVS=NC_000001.11:g.21831713C>T;CLNREVSTAT=criteria_provided,_single_submitter;CLNSIG=Uncertain_significance;CLNVC=single_nucleotide_variant;CLNVCSO=SO:0001483;CLNVI=ARUP_Laboratories,_Molecular_Genetics_and_Genomics,ARUP_Laboratories:1859647;GENEINFO=HSPG2:3339;MC=SO:0001583|missense_var…	GTGAGGCTGCGCAGCAGGGTCAC
HSPG2	ENST00000374695	77	11371	11393	1	21831704	21831726	295722	AF_EXAC=0.00074;AF_TGP=0.00220;ALLELEID=279169;CLNDISDB=MONDO:MONDO:0009140,MedGen:C0432208,OMIM:224410,Orphanet:ORPHA1865,SNOMED_CT:93132001|MONDO:MONDO:0009717,MedGen:C4551479,OMIM:255800,Orphanet:ORPHA800|MedGen:CN517202;CLNDN=Lethal_Kniest-like_syndrome|Schwartz-Jampel_syndrome|not_provided;CLNHGVS=NC_000001.11:g.21831715C>T;CLNREVSTAT=criteria_provided,_multiple_submitters,_no_conflicts;CLNS…	GTGAGGCTGCGCAGCAGGGTCAC
HSPG2	ENST00000374695	77	11371	11393	1	21831704	21831726	747028	ALLELEID=746125;CLNDISDB=MedGen:CN517202;CLNDN=not_provided;CLNHGVS=NC_000001.11:g.21831720G>A;CLNREVSTAT=criteria_provided,_single_submitter;CLNSIG=Likely_benign;CLNVC=single_nucleotide_variant;CLNVCSO=SO:0001483;GENEINFO=HSPG2:3339;MC=SO:0001819|synonymous_variant;ORIGIN=1;RS=1401583831	GTGAGGCTGCGCAGCAGGGTCAC
HSPG2	ENST00000374695	75	10816	10922	1	21833817	21833923	585976	AF_EXAC=0.00014;AF_TGP=0.00020;ALLELEID=576489;CLNDISDB=MedGen:CN517202;CLNDN=not_provided;CLNHGVS=NC_000001.11:g.21833840G>T;CLNREVSTAT=criteria_provided,_multiple_submitters,_no_conflicts;CLNSIG=Likely_benign;CLNVC=single_nucleotide_variant;CLNVCSO=SO:0001483;GENEINFO=HSPG2:3339;MC=SO:0001819|synonymous_variant;ORIGIN=1;RS=367610252	TTGCTCCAGCTGATGTCAGGAGTGGGGTAGCCTGAGGCTATGCAGGGGAAGACAGCTGCAGAACCAGCAGGCACACGGACTTCTTGGGGCATTGAGATCTGGGGCAA
HSPG2	ENST00000374695	75	10816	10922	1	21833817	21833923	592019	AF_EXAC=0.00004;ALLELEID=583008;CLNDISDB=MedGen:CN517202;CLNDN=not_provided;CLNHGVS=NC_000001.11:g.21833859C>T;CLNREVSTAT=no_assertion_criteria_provided;CLNSIG=Uncertain_significance;CLNVC=single_nucleotide_variant;CLNVCSO=SO:0001483;GENEINFO=HSPG2:3339;MC=SO:0001583|missense_variant;ORIGIN=1;RS=747227079	TTGCTCCAGCTGATGTCAGGAGTGGGGTAGCCTGAGGCTATGCAGGGGAAGACAGCTGCAGAACCAGCAGGCACACGGACTTCTTGGGGCATTGAGATCTGGGGCAA
HSPG2	ENST00000374695	75	10816	10922	1	21833817	21833923	928664	ALLELEID=916814;CLNDISDB=MedGen:CN169374;CLNDN=not_specified;CLNHGVS=NC_000001.11:g.21833869C>G;CLNREVSTAT=criteria_provided,_single_submitter;CLNSIG=Uncertain_significance;CLNVC=single_nucleotide_variant;CLNVCSO=SO:0001483;GENEINFO=HSPG2:3339;MC=SO:0001583|missense_variant;ORIGIN=1	TTGCTCCAGCTGATGTCAGGAGTGGGGTAGCCTGAGGCTATGCAGGGGAAGACAGCTGCAGAACCAGCAGGCACACGGACTTCTTGGGGCATTGAGATCTGGGGCAA
HSPG2	ENST00000374695	74	10599	10714	1	21834778	21834893	295732	AF_ESP=0.00008;ALLELEID=280549;CLNDISDB=MONDO:MONDO:0009140,MedGen:C0432208,OMIM:224410,Orphanet:ORPHA1865,SNOMED_CT:93132001|MONDO:MONDO:0009717,MedGen:C4551479,OMIM:255800,Orphanet:ORPHA800;CLNDN=Lethal_Kniest-like_syndrome|Schwartz-Jampel_syndrome;CLNHGVS=NC_000001.11:g.21834781C>T;CLNREVSTAT=criteria_provided,_single_submitter;CLNSIG=Uncertain_significance;CLNVC=single_nucleotide_variant;CLNV…	TGACGACACCTCCGCTCTGCACAATGCCTGGCCGCAGGTGCCCTCCAACTTTGCTCCATGTCACCTGAGGCTTGGGGTCACCCAGTGCCAGGCATTCGAACTCCACGGCGTGGCCA
HSPG2	ENST00000374695	74	10599	10714	1	21834778	21834893	295733	AF_ESP=0.13325;AF_EXAC=0.17476;AF_TGP=0.15955;ALLELEID=279065;CLNDISDB=MONDO:MONDO:0009140,MedGen:C0432208,OMIM:224410,Orphanet:ORPHA1865,SNOMED_CT:93132001|MONDO:MONDO:0009717,MedGen:C4551479,OMIM:255800,Orphanet:ORPHA800;CLNDN=Lethal_Kniest-like_syndrome|Schwartz-Jampel_syndrome;CLNHGVS=NC_000001.11:g.21834782G>A;CLNREVSTAT=criteria_provided,_single_submitter;CLNSIG=Benign;CLNVC=single_nucleoti…	TGACGACACCTCCGCTCTGCACAATGCCTGGCCGCAGGTGCCCTCCAACTTTGCTCCATGTCACCTGAGGCTTGGGGTCACCCAGTGCCAGGCATTCGAACTCCACGGCGTGGCCA
HSPG2	ENST00000374695	74	10599	10714	1	21834778	21834893	876711	ALLELEID=863600;CLNDISDB=MONDO:MONDO:0009140,MedGen:C0432208,OMIM:224410,Orphanet:ORPHA1865,SNOMED_CT:93132001|MONDO:MONDO:0009717,MedGen:C4551479,OMIM:255800,Orphanet:ORPHA800;CLNDN=Lethal_Kniest-like_syndrome|Schwartz-Jampel_syndrome;CLNHGVS=NC_000001.11:g.21834790C>T;CLNREVSTAT=criteria_provided,_single_submitter;CLNSIG=Uncertain_significance;CLNVC=single_nucleotide_variant;CLNVCSO=SO:0001483;…	TGACGACACCTCCGCTCTGCACAATGCCTGGCCGCAGGTGCCCTCCAACTTTGCTCCATGTCACCTGAGGCTTGGGGTCACCCAGTGCCAGGCATTCGAACTCCACGGCGTGGCCA
HSPG2	ENST00000374695	74	10599	10714	1	21834778	21834893	722999	AF_EXAC=0.00004;AF_TGP=0.00040;ALLELEID=732131;CLNDISDB=MedGen:CN517202;CLNDN=not_provided;CLNHGVS=NC_000001.11:g.21834791G>A;CLNREVSTAT=criteria_provided,_single_submitter;CLNSIG=Likely_benign;CLNVC=single_nucleotide_variant;CLNVCSO=SO:0001483;GENEINFO=HSPG2:3339;MC=SO:0001819|synonymous_variant;ORIGIN=1;RS=549166484	TGACGACACCTCCGCTCTGCACAATGCCTGGCCGCAGGTGCCCTCCAACTTTGCTCCATGTCACCTGAGGCTTGGGGTCACCCAGTGCCAGGCATTCGAACTCCACGGCGTGGCCA
HSPG2	ENST00000374695	74	10599	10714	1	21834778	21834893	295734	AF_EXAC=0.00010;ALLELEID=280550;CLNDISDB=Human_Phenotype_Ontology:HP:0000252,Human_Phenotype_Ontology:HP:0001366,Human_Phenotype_Ontology:HP:0005485,Human_Phenotype_Ontology:HP:0005489,Human_Phenotype_Ontology:HP:0005497,MedGen:C4551563|MONDO:MONDO:0009140,MedGen:C0432208,OMIM:224410,Orphanet:ORPHA1865,SNOMED_CT:93132001|MONDO:MONDO:0009717,MedGen:C4551479,OMIM:255800,Orphanet:ORPHA800;CLNDN=Micr…	TGACGACACCTCCGCTCTGCACAATGCCTGGCCGCAGGTGCCCTCCAACTTTGCTCCATGTCACCTGAGGCTTGGGGTCACCCAGTGCCAGGCATTCGAACTCCACGGCGTGGCCA
HSPG2	ENST00000374695	74	10599	10714	1	21834778	21834893	722034	AF_EXAC=0.00093;AF_TGP=0.00479;ALLELEID=732132;CLNDISDB=MONDO:MONDO:0009140,MedGen:C0432208,OMIM:224410,Orphanet:ORPHA1865,SNOMED_CT:93132001|MONDO:MONDO:0009717,MedGen:C4551479,OMIM:255800,Orphanet:ORPHA800|MedGen:CN517202;CLNDN=Lethal_Kniest-like_syndrome|Schwartz-Jampel_syndrome|not_provided;CLNHGVS=NC_000001.11:g.21834811G>A;CLNREVSTAT=criteria_provided,_multiple_submitters,_no_conflicts;CLNS…	TGACGACACCTCCGCTCTGCACAATGCCTGGCCGCAGGTGCCCTCCAACTTTGCTCCATGTCACCTGAGGCTTGGGGTCACCCAGTGCCAGGCATTCGAACTCCACGGCGTGGCCA
HSPG2	ENST00000374695	74	10599	10714	1	21834778	21834893	761626	ALLELEID=761628;CLNDISDB=MedGen:CN517202;CLNDN=not_provided;CLNHGVS=NC_000001.11:g.21834814G>A;CLNREVSTAT=criteria_provided,_single_submitter;CLNSIG=Likely_benign;CLNVC=single_nucleotide_variant;CLNVCSO=SO:0001483;GENEINFO=HSPG2:3339;MC=SO:0001819|synonymous_variant;ORIGIN=1;RS=1572167267	TGACGACACCTCCGCTCTGCACAATGCCTGGCCGCAGGTGCCCTCCAACTTTGCTCCATGTCACCTGAGGCTTGGGGTCACCCAGTGCCAGGCATTCGAACTCCACGGCGTGGCCA
HSPG2	ENST00000374695	74	10599	10714	1	21834778	21834893	749015	AF_EXAC=0.00002;ALLELEID=746127;CLNDISDB=MedGen:CN517202;CLNDN=not_provided;CLNHGVS=NC_000001.11:g.21834815G>A;CLNREVSTAT=criteria_provided,_single_submitter;CLNSIG=Likely_benign;CLNVC=single_nucleotide_variant;CLNVCSO=SO:0001483;GENEINFO=HSPG2:3339;MC=SO:0001819|synonymous_variant;ORIGIN=1;RS=747325143	TGACGACACCTCCGCTCTGCACAATGCCTGGCCGCAGGTGCCCTCCAACTTTGCTCCATGTCACCTGAGGCTTGGGGTCACCCAGTGCCAGGCATTCGAACTCCACGGCGTGGCCA
HSPG2	ENST00000374695	74	10599	10714	1	21834778	21834893	295735	AF_ESP=0.00031;ALLELEID=279234;CLNDISDB=MONDO:MONDO:0009140,MedGen:C0432208,OMIM:224410,Orphanet:ORPHA1865,SNOMED_CT:93132001|MONDO:MONDO:0009717,MedGen:C4551479,OMIM:255800,Orphanet:ORPHA800;CLNDN=Lethal_Kniest-like_syndrome|Schwartz-Jampel_syndrome;CLNHGVS=NC_000001.11:g.21834874C>T;CLNREVSTAT=criteria_provided,_single_submitter;CLNSIG=Uncertain_significance;CLNVC=single_nucleotide_variant;CLNV…	TGACGACACCTCCGCTCTGCACAATGCCTGGCCGCAGGTGCCCTCCAACTTTGCTCCATGTCACCTGAGGCTTGGGGTCACCCAGTGCCAGGCATTCGAACTCCACGGCGTGGCCA
HSPG2	ENST00000374695	74	10599	10714	1	21834778	21834893	288906	AF_ESP=0.00046;AF_EXAC=0.00073;AF_TGP=0.00080;ALLELEID=273143;CLNDISDB=MONDO:MONDO:0009140,MedGen:C0432208,OMIM:224410,Orphanet:ORPHA1865,SNOMED_CT:93132001|MONDO:MONDO:0009717,MedGen:C4551479,OMIM:255800,Orphanet:ORPHA800|MedGen:CN169374|MedGen:CN517202;CLNDN=Lethal_Kniest-like_syndrome|Schwartz-Jampel_syndrome|not_specified|not_provided;CLNHGVS=NC_000001.11:g.21834887G>A;CLNREVSTAT=criteria_pro…	TGACGACACCTCCGCTCTGCACAATGCCTGGCCGCAGGTGCCCTCCAACTTTGCTCCATGTCACCTGAGGCTTGGGGTCACCCAGTGCCAGGCATTCGAACTCCACGGCGTGGCCA
HSPG2	ENST00000374695	71	10165	10197	1	21838871	21838903	874882	ALLELEID=863604;CLNDISDB=MONDO:MONDO:0009140,MedGen:C0432208,OMIM:224410,Orphanet:ORPHA1865,SNOMED_CT:93132001|MONDO:MONDO:0009717,MedGen:C4551479,OMIM:255800,Orphanet:ORPHA800;CLNDN=Lethal_Kniest-like_syndrome|Schwartz-Jampel_syndrome;CLNHGVS=NC_000001.11:g.21838879G>A;CLNREVSTAT=criteria_provided,_single_submitter;CLNSIG=Uncertain_significance;CLNVC=single_nucleotide_variant;CLNVCSO=SO:0001483;…	GGTGACCCGGCAGCGGTAGCGGCCTGAGTCCTC
HSPG2	ENST00000374695	70	10091	10157	1	21838911	21838977	295747	ALLELEID=280557;CLNDISDB=MONDO:MONDO:0009140,MedGen:C0432208,OMIM:224410,Orphanet:ORPHA1865,SNOMED_CT:93132001|MONDO:MONDO:0009717,MedGen:C4551479,OMIM:255800,Orphanet:ORPHA800;CLNDN=Lethal_Kniest-like_syndrome|Schwartz-Jampel_syndrome;CLNHGVS=NC_000001.11:g.21838914C>T;CLNREVSTAT=criteria_provided,_single_submitter;CLNSIG=Uncertain_significance;CLNVC=single_nucleotide_variant;CLNVCSO=SO:0001483;…	GCACGCTCAAAGTGCAGCAGCTCGTTCCTGGCGGTCGCCCTCCCAGGAAGGCTGCTGCCCACGCGGC
HSPG2	ENST00000374695	70	10091	10157	1	21838911	21838977	439808	AF_ESP=0.00692;AF_EXAC=0.00206;AF_TGP=0.00699;ALLELEID=433625;CLNDISDB=MONDO:MONDO:0009140,MedGen:C0432208,OMIM:224410,Orphanet:ORPHA1865,SNOMED_CT:93132001|MONDO:MONDO:0009717,MedGen:C4551479,OMIM:255800,Orphanet:ORPHA800|MedGen:CN169374|MedGen:CN517202;CLNDN=Lethal_Kniest-like_syndrome|Schwartz-Jampel_syndrome|not_specified|not_provided;CLNHGVS=NC_000001.11:g.21838930G>C;CLNREVSTAT=criteria_pro…	GCACGCTCAAAGTGCAGCAGCTCGTTCCTGGCGGTCGCCCTCCCAGGAAGGCTGCTGCCCACGCGGC
HSPG2	ENST00000374695	70	10091	10157	1	21838911	21838977	874883	ALLELEID=863605;CLNDISDB=MONDO:MONDO:0009140,MedGen:C0432208,OMIM:224410,Orphanet:ORPHA1865,SNOMED_CT:93132001|MONDO:MONDO:0009717,MedGen:C4551479,OMIM:255800,Orphanet:ORPHA800;CLNDN=Lethal_Kniest-like_syndrome|Schwartz-Jampel_syndrome;CLNHGVS=NC_000001.11:g.21838943G>A;CLNREVSTAT=criteria_provided,_single_submitter;CLNSIG=Uncertain_significance;CLNVC=single_nucleotide_variant;CLNVCSO=SO:0001483;…	GCACGCTCAAAGTGCAGCAGCTCGTTCCTGGCGGTCGCCCTCCCAGGAAGGCTGCTGCCCACGCGGC
HSPG2	ENST00000374695	70	10091	10157	1	21838911	21838977	447534	AF_EXAC=0.00006;AF_TGP=0.00040;ALLELEID=440454;CLNDISDB=MedGen:CN169374;CLNDN=not_specified;CLNHGVS=NC_000001.11:g.21838947G>A;CLNREVSTAT=criteria_provided,_single_submitter;CLNSIG=Uncertain_significance;CLNVC=single_nucleotide_variant;CLNVCSO=SO:0001483;GENEINFO=HSPG2:3339;MC=SO:0001583|missense_variant;ORIGIN=1;RS=527917900	GCACGCTCAAAGTGCAGCAGCTCGTTCCTGGCGGTCGCCCTCCCAGGAAGGCTGCTGCCCACGCGGC
HSPG2	ENST00000374695	70	10091	10157	1	21838911	21838977	722168	AF_EXAC=0.00049;AF_TGP=0.00120;ALLELEID=732135;CLNDISDB=MedGen:CN517202;CLNDN=not_provided;CLNHGVS=NC_000001.11:g.21838950C>T;CLNREVSTAT=criteria_provided,_single_submitter;CLNSIG=Benign;CLNVC=single_nucleotide_variant;CLNVCSO=SO:0001483;GENEINFO=HSPG2:3339;MC=SO:0001583|missense_variant;ORIGIN=1;RS=570850437	GCACGCTCAAAGTGCAGCAGCTCGTTCCTGGCGGTCGCCCTCCCAGGAAGGCTGCTGCCCACGCGGC
HSPG2	ENST00000374695	70	10091	10157	1	21838911	21838977	758077	AF_ESP=0.00008;AF_EXAC=0.00003;AF_TGP=0.00020;ALLELEID=761629;CLNDISDB=MedGen:CN517202;CLNDN=not_provided;CLNHGVS=NC_000001.11:g.21838973G>A;CLNREVSTAT=criteria_provided,_single_submitter;CLNSIG=Likely_benign;CLNVC=single_nucleotide_variant;CLNVCSO=SO:0001483;GENEINFO=HSPG2:3339;MC=SO:0001819|synonymous_variant;ORIGIN=1;RS=145279304	GCACGCTCAAAGTGCAGCAGCTCGTTCCTGGCGGTCGCCCTCCCAGGAAGGCTGCTGCCCACGCGGC
HSPG2	ENST00000374695	68	9893	9954	1	21839399	21839460	295750	AF_ESP=0.34992;AF_EXAC=0.28757;AF_TGP=0.34605;ALLELEID=280514;CLNDISDB=MONDO:MONDO:0009140,MedGen:C0432208,OMIM:224410,Orphanet:ORPHA1865,SNOMED_CT:93132001|MONDO:MONDO:0009717,MedGen:C4551479,OMIM:255800,Orphanet:ORPHA800|MedGen:CN169374|MedGen:CN517202;CLNDN=Lethal_Kniest-like_syndrome|Schwartz-Jampel_syndrome|not_specified|not_provided;CLNHGVS=NC_000001.11:g.21839408A>G;CLNREVSTAT=criteria_pro…	AGCGTGCCCAGCAGGGCTAGTGGCATTGCAGATGTACTGGCCCGAGTCCTGCTGGGCTACCC
HSPG2	ENST00000374695	67	9821	9869	1	21839484	21839532	295752	AF_ESP=0.00008;AF_EXAC=0.00005;ALLELEID=280515;CLNDISDB=MONDO:MONDO:0009140,MedGen:C0432208,OMIM:224410,Orphanet:ORPHA1865,SNOMED_CT:93132001|MONDO:MONDO:0009717,MedGen:C4551479,OMIM:255800,Orphanet:ORPHA800;CLNDN=Lethal_Kniest-like_syndrome|Schwartz-Jampel_syndrome;CLNHGVS=NC_000001.11:g.21839490C>T;CLNREVSTAT=criteria_provided,_single_submitter;CLNSIG=Uncertain_significance;CLNVC=single_nucleot…	TCCAGCCGGTGCTGCCAGGGCAGTGGGGAACGCAGCTTGGACCAGTGGA
HSPG2	ENST00000374695	67	9821	9869	1	21839484	21839532	295753	AF_ESP=0.12464;AF_EXAC=0.17280;AF_TGP=0.15216;ALLELEID=279250;CLNDISDB=MONDO:MONDO:0009140,MedGen:C0432208,OMIM:224410,Orphanet:ORPHA1865,SNOMED_CT:93132001|MONDO:MONDO:0009717,MedGen:C4551479,OMIM:255800,Orphanet:ORPHA800|MedGen:CN517202;CLNDN=Lethal_Kniest-like_syndrome|Schwartz-Jampel_syndrome|not_provided;CLNHGVS=NC_000001.11:g.21839494G>A;CLNREVSTAT=criteria_provided,_multiple_submitters,_no…	TCCAGCCGGTGCTGCCAGGGCAGTGGGGAACGCAGCTTGGACCAGTGGA
HSPG2	ENST00000374695	67	9821	9869	1	21839484	21839532	295754	AF_ESP=0.00807;AF_EXAC=0.00220;AF_TGP=0.00779;ALLELEID=280517;CLNDISDB=MONDO:MONDO:0009140,MedGen:C0432208,OMIM:224410,Orphanet:ORPHA1865,SNOMED_CT:93132001|MONDO:MONDO:0009717,MedGen:C4551479,OMIM:255800,Orphanet:ORPHA800|MedGen:CN169374|MedGen:CN517202;CLNDN=Lethal_Kniest-like_syndrome|Schwartz-Jampel_syndrome|not_specified|not_provided;CLNHGVS=NC_000001.11:g.21839528G>A;CLNREVSTAT=criteria_pro…	TCCAGCCGGTGCTGCCAGGGCAGTGGGGAACGCAGCTTGGACCAGTGGA
HSPG2	ENST00000374695	66	9325	9387	1	21841573	21841635	287527	AF_EXAC=0.00006;AF_TGP=0.00040;ALLELEID=271764;CLNDISDB=MedGen:CN517202;CLNDN=not_provided;CLNHGVS=NC_000001.11:g.21841576G>A;CLNREVSTAT=criteria_provided,_conflicting_interpretations;CLNSIG=Conflicting_interpretations_of_pathogenicity;CLNSIGCONF=Likely_benign(1),Uncertain_significance(1);CLNVC=single_nucleotide_variant;CLNVCSO=SO:0001483;GENEINFO=HSPG2:3339;MC=SO:0001819|synonymous_variant;ORIGI…	ACCGTAGGCATTGGAGGCCACGCAGCGGTAGGTACCGTGGTTGCTGGGCCGGGTGCCCACGAT
HSPG2	ENST00000374695	66	9325	9387	1	21841573	21841635	198639	AF_ESP=0.00008;AF_EXAC=0.00003;ALLELEID=195800;CLNDISDB=MedGen:CN517202;CLNDN=not_provided;CLNHGVS=NC_000001.11:g.21841593C>T;CLNREVSTAT=criteria_provided,_single_submitter;CLNSIG=Uncertain_significance;CLNVC=single_nucleotide_variant;CLNVCSO=SO:0001483;GENEINFO=HSPG2:3339;MC=SO:0001583|missense_variant;ORIGIN=1;RS=369024085	ACCGTAGGCATTGGAGGCCACGCAGCGGTAGGTACCGTGGTTGCTGGGCCGGGTGCCCACGAT
HSPG2	ENST00000374695	66	9325	9387	1	21841573	21841635	721602	AF_ESP=0.00008;ALLELEID=732137;CLNDISDB=MedGen:CN517202;CLNDN=not_provided;CLNHGVS=NC_000001.11:g.21841609G>A;CLNREVSTAT=criteria_provided,_single_submitter;CLNSIG=Likely_benign;CLNVC=single_nucleotide_variant;CLNVCSO=SO:0001483;GENEINFO=HSPG2:3339;MC=SO:0001819|synonymous_variant;ORIGIN=1;RS=142555110	ACCGTAGGCATTGGAGGCCACGCAGCGGTAGGTACCGTGGTTGCTGGGCCGGGTGCCCACGAT
HSPG2	ENST00000374695	66	9325	9387	1	21841573	21841635	287154	AF_ESP=0.00031;AF_EXAC=0.00035;AF_TGP=0.00040;ALLELEID=271391;CLNDISDB=MedGen:CN517202;CLNDN=not_provided;CLNHGVS=NC_000001.11:g.21841632C>T;CLNREVSTAT=criteria_provided,_multiple_submitters,_no_conflicts;CLNSIG=Uncertain_significance;CLNVC=single_nucleotide_variant;CLNVCSO=SO:0001483;GENEINFO=HSPG2:3339;MC=SO:0001583|missense_variant;ORIGIN=1;RS=187525491	ACCGTAGGCATTGGAGGCCACGCAGCGGTAGGTACCGTGGTTGCTGGGCCGGGTGCCCACGAT
HSPG2	ENST00000374695	66	9325	9387	1	21841573	21841635	618687	AF_EXAC=0.00001;ALLELEID=609383;CLNDISDB=MedGen:CN517202;CLNDN=not_provided;CLNHGVS=NC_000001.11:g.21841633G>A;CLNREVSTAT=criteria_provided,_single_submitter;CLNSIG=Likely_benign;CLNVC=single_nucleotide_variant;CLNVCSO=SO:0001483;CLNVI=ARUP_Laboratories,_Molecular_Genetics_and_Genomics,ARUP_Laboratories:187077;GENEINFO=HSPG2:3339;MC=SO:0001819|synonymous_variant;ORIGIN=1;RS=745391539	ACCGTAGGCATTGGAGGCCACGCAGCGGTAGGTACCGTGGTTGCTGGGCCGGGTGCCCACGAT
HSPG2	ENST00000374695	64	9209	9283	1	21842005	21842079	295762	AF_EXAC=0.00003;ALLELEID=280558;CLNDISDB=MONDO:MONDO:0009140,MedGen:C0432208,OMIM:224410,Orphanet:ORPHA1865,SNOMED_CT:93132001|MONDO:MONDO:0009717,MedGen:C4551479,OMIM:255800,Orphanet:ORPHA800;CLNDN=Lethal_Kniest-like_syndrome|Schwartz-Jampel_syndrome;CLNHGVS=NC_000001.11:g.21842019C>T;CLNREVSTAT=criteria_provided,_single_submitter;CLNSIG=Uncertain_significance;CLNVC=single_nucleotide_variant;CLN…	CCAGCTCCTGGTTCCGGGTCTTCCACTCGAGGCTGATGGGGGCTGCCCCGTCATGGATGAGGCACTTGAAGCTGG
HSPG2	ENST00000374695	64	9209	9283	1	21842005	21842079	295763	AF_EXAC=0.00001;ALLELEID=279080;CLNDISDB=MONDO:MONDO:0009140,MedGen:C0432208,OMIM:224410,Orphanet:ORPHA1865,SNOMED_CT:93132001|MONDO:MONDO:0009717,MedGen:C4551479,OMIM:255800,Orphanet:ORPHA800;CLNDN=Lethal_Kniest-like_syndrome|Schwartz-Jampel_syndrome;CLNHGVS=NC_000001.11:g.21842020G>A;CLNREVSTAT=criteria_provided,_single_submitter;CLNSIG=Uncertain_significance;CLNVC=single_nucleotide_variant;CLN…	CCAGCTCCTGGTTCCGGGTCTTCCACTCGAGGCTGATGGGGGCTGCCCCGTCATGGATGAGGCACTTGAAGCTGG
HSPG2	ENST00000374695	64	9209	9283	1	21842005	21842079	761773	AF_EXAC=0.00003;ALLELEID=761630;CLNDISDB=MedGen:CN517202;CLNDN=not_provided;CLNHGVS=NC_000001.11:g.21842054G>A;CLNREVSTAT=criteria_provided,_single_submitter;CLNSIG=Likely_benign;CLNVC=single_nucleotide_variant;CLNVCSO=SO:0001483;GENEINFO=HSPG2:3339;MC=SO:0001819|synonymous_variant;ORIGIN=1;RS=751033332	CCAGCTCCTGGTTCCGGGTCTTCCACTCGAGGCTGATGGGGGCTGCCCCGTCATGGATGAGGCACTTGAAGCTGG
HSPG2	ENST00000374695	63	8709	8737	1	21843411	21843439	748376	AF_ESP=0.00008;AF_EXAC=0.00005;ALLELEID=746132;CLNDISDB=MedGen:CN517202;CLNDN=not_provided;CLNHGVS=NC_000001.11:g.21843423G>A;CLNREVSTAT=criteria_provided,_single_submitter;CLNSIG=Likely_benign;CLNVC=single_nucleotide_variant;CLNVCSO=SO:0001483;GENEINFO=HSPG2:3339;MC=SO:0001819|synonymous_variant;ORIGIN=1;RS=371533122	GGTTCAGCCTCAGCAGTGGGCCGTGGACC
HSPG2	ENST00000374695	63	8709	8737	1	21843411	21843439	295771	AF_ESP=0.06812;AF_EXAC=0.03161;AF_TGP=0.05012;ALLELEID=279094;CLNDISDB=MONDO:MONDO:0009140,MedGen:C0432208,OMIM:224410,Orphanet:ORPHA1865,SNOMED_CT:93132001|MONDO:MONDO:0009717,MedGen:C4551479,OMIM:255800,Orphanet:ORPHA800;CLNDN=Lethal_Kniest-like_syndrome|Schwartz-Jampel_syndrome;CLNHGVS=NC_000001.11:g.21843433G>A;CLNREVSTAT=criteria_provided,_single_submitter;CLNSIG=Benign;CLNVC=single_nucleoti…	GGTTCAGCCTCAGCAGTGGGCCGTGGACC
HSPG2	ENST00000374695	62	8640	8707	1	21844150	21844217	875051	ALLELEID=863620;CLNDISDB=MONDO:MONDO:0009140,MedGen:C0432208,OMIM:224410,Orphanet:ORPHA1865,SNOMED_CT:93132001|MONDO:MONDO:0009717,MedGen:C4551479,OMIM:255800,Orphanet:ORPHA800;CLNDN=Lethal_Kniest-like_syndrome|Schwartz-Jampel_syndrome;CLNHGVS=NC_000001.11:g.21844155C>G;CLNREVSTAT=criteria_provided,_single_submitter;CLNSIG=Uncertain_significance;CLNVC=single_nucleotide_variant;CLNVCSO=SO:0001483;…	GGTGCCGGGCAGGGAGGTTTCCTCCACGCTTGTGCCACGTGACCTGGGCGTGGGCCTGCCCGGGCACC
HSPG2	ENST00000374695	62	8640	8707	1	21844150	21844217	595514	AF_EXAC=0.00004;ALLELEID=586576;CLNDISDB=MedGen:CN517202;CLNDN=not_provided;CLNHGVS=NC_000001.11:g.21844156G>A;CLNREVSTAT=criteria_provided,_single_submitter;CLNSIG=Uncertain_significance;CLNVC=single_nucleotide_variant;CLNVCSO=SO:0001483;GENEINFO=HSPG2:3339;MC=SO:0001583|missense_variant;ORIGIN=1;RS=764778166	GGTGCCGGGCAGGGAGGTTTCCTCCACGCTTGTGCCACGTGACCTGGGCGTGGGCCTGCCCGGGCACC
HSPG2	ENST00000374695	62	8640	8707	1	21844150	21844217	284843	AF_ESP=0.00038;AF_EXAC=0.00027;AF_TGP=0.00080;ALLELEID=269080;CLNDISDB=MONDO:MONDO:0009140,MedGen:C0432208,OMIM:224410,Orphanet:ORPHA1865,SNOMED_CT:93132001|MONDO:MONDO:0009717,MedGen:C4551479,OMIM:255800,Orphanet:ORPHA800|MedGen:CN517202;CLNDN=Lethal_Kniest-like_syndrome|Schwartz-Jampel_syndrome|not_provided;CLNHGVS=NC_000001.11:g.21844159C>G;CLNREVSTAT=criteria_provided,_conflicting_interpretat…	GGTGCCGGGCAGGGAGGTTTCCTCCACGCTTGTGCCACGTGACCTGGGCGTGGGCCTGCCCGGGCACC
HSPG2	ENST00000374695	62	8640	8707	1	21844150	21844217	290759	ALLELEID=274996;CLNDISDB=MedGen:CN517202;CLNDN=not_provided;CLNHGVS=NC_000001.11:g.21844178C>G;CLNREVSTAT=criteria_provided,_single_submitter;CLNSIG=Uncertain_significance;CLNVC=single_nucleotide_variant;CLNVCSO=SO:0001483;GENEINFO=HSPG2:3339;MC=SO:0001583|missense_variant;ORIGIN=1;RS=886044552	GGTGCCGGGCAGGGAGGTTTCCTCCACGCTTGTGCCACGTGACCTGGGCGTGGGCCTGCCCGGGCACC
HSPG2	ENST00000374695	62	8640	8707	1	21844150	21844217	295772	AF_ESP=0.00023;AF_EXAC=0.00023;ALLELEID=280536;CLNDISDB=MONDO:MONDO:0009140,MedGen:C0432208,OMIM:224410,Orphanet:ORPHA1865,SNOMED_CT:93132001|MONDO:MONDO:0009717,MedGen:C4551479,OMIM:255800,Orphanet:ORPHA800|MedGen:CN517202;CLNDN=Lethal_Kniest-like_syndrome|Schwartz-Jampel_syndrome|not_provided;CLNHGVS=NC_000001.11:g.21844188G>A;CLNREVSTAT=criteria_provided,_conflicting_interpretations;CLNSIG=Con…	GGTGCCGGGCAGGGAGGTTTCCTCCACGCTTGTGCCACGTGACCTGGGCGTGGGCCTGCCCGGGCACC
HSPG2	ENST00000374695	62	8640	8707	1	21844150	21844217	586007	AF_ESP=0.00023;AF_EXAC=0.00031;ALLELEID=576497;CLNDISDB=MONDO:MONDO:0009140,MedGen:C0432208,OMIM:224410,Orphanet:ORPHA1865,SNOMED_CT:93132001|MONDO:MONDO:0009717,MedGen:C4551479,OMIM:255800,Orphanet:ORPHA800|MedGen:CN169374|MedGen:CN517202;CLNDN=Lethal_Kniest-like_syndrome|Schwartz-Jampel_syndrome|not_specified|not_provided;CLNHGVS=NC_000001.11:g.21844210C>T;CLNREVSTAT=criteria_provided,_conflict…	GGTGCCGGGCAGGGAGGTTTCCTCCACGCTTGTGCCACGTGACCTGGGCGTGGGCCTGCCCGGGCACC
HSPG2	ENST00000374695	55	7680	7747	1	21848726	21848793	295788	AF_EXAC=0.00001;ALLELEID=279351;CLNDISDB=MONDO:MONDO:0009140,MedGen:C0432208,OMIM:224410,Orphanet:ORPHA1865,SNOMED_CT:93132001|MONDO:MONDO:0009717,MedGen:C4551479,OMIM:255800,Orphanet:ORPHA800;CLNDN=Lethal_Kniest-like_syndrome|Schwartz-Jampel_syndrome;CLNHGVS=NC_000001.11:g.21848770C>T;CLNREVSTAT=criteria_provided,_single_submitter;CLNSIG=Uncertain_significance;CLNVC=single_nucleotide_variant;CLN…	CCAGGGTGTGTCCATTGGCCAGGGAGGCTGAGGAGGACTCGATGCGGACGGGGTACGCCACACCCTGG
HSPG2	ENST00000374695	55	7680	7747	1	21848726	21848793	748904	AF_ESP=0.00008;AF_EXAC=0.00011;ALLELEID=746138;CLNDISDB=MONDO:MONDO:0009140,MedGen:C0432208,OMIM:224410,Orphanet:ORPHA1865,SNOMED_CT:93132001|MONDO:MONDO:0009717,MedGen:C4551479,OMIM:255800,Orphanet:ORPHA800|MedGen:CN517202;CLNDN=Lethal_Kniest-like_syndrome|Schwartz-Jampel_syndrome|not_provided;CLNHGVS=NC_000001.11:g.21848774C>T;CLNREVSTAT=criteria_provided,_conflicting_interpretations;CLNSIG=Con…	CCAGGGTGTGTCCATTGGCCAGGGAGGCTGAGGAGGACTCGATGCGGACGGGGTACGCCACACCCTGG
HSPG2	ENST00000374695	53	7393	7454	1	21850126	21850187	841826	ALLELEID=823478;CLNDISDB=MedGen:CN517202;CLNDN=not_provided;CLNHGVS=NC_000001.11:g.21850139C>T;CLNREVSTAT=criteria_provided,_single_submitter;CLNSIG=Uncertain_significance;CLNVC=single_nucleotide_variant;CLNVCSO=SO:0001483;GENEINFO=HSPG2:3339;MC=SO:0001583|missense_variant;ORIGIN=1	AGGGTCTGCCCCTCGGCCACTTGCGAAGACGATGACTCGATCCGGACCGTGGGGGTGACCCC
HSPG2	ENST00000374695	53	7393	7454	1	21850126	21850187	295792	AF_EXAC=0.00005;ALLELEID=279146;CLNDISDB=MONDO:MONDO:0009140,MedGen:C0432208,OMIM:224410,Orphanet:ORPHA1865,SNOMED_CT:93132001|MONDO:MONDO:0009717,MedGen:C4551479,OMIM:255800,Orphanet:ORPHA800;CLNDN=Lethal_Kniest-like_syndrome|Schwartz-Jampel_syndrome;CLNHGVS=NC_000001.11:g.21850140G>C;CLNREVSTAT=criteria_provided,_single_submitter;CLNSIG=Uncertain_significance;CLNVC=single_nucleotide_variant;CLN…	AGGGTCTGCCCCTCGGCCACTTGCGAAGACGATGACTCGATCCGGACCGTGGGGGTGACCCC
HSPG2	ENST00000374695	53	7393	7454	1	21850126	21850187	295793	AF_ESP=0.00015;AF_EXAC=0.00000;ALLELEID=280617;CLNDISDB=MONDO:MONDO:0009140,MedGen:C0432208,OMIM:224410,Orphanet:ORPHA1865,SNOMED_CT:93132001|MONDO:MONDO:0009717,MedGen:C4551479,OMIM:255800,Orphanet:ORPHA800;CLNDN=Lethal_Kniest-like_syndrome|Schwartz-Jampel_syndrome;CLNHGVS=NC_000001.11:g.21850141G>A;CLNREVSTAT=criteria_provided,_single_submitter;CLNSIG=Uncertain_significance;CLNVC=single_nucleot…	AGGGTCTGCCCCTCGGCCACTTGCGAAGACGATGACTCGATCCGGACCGTGGGGGTGACCCC
HSPG2	ENST00000374695	53	7393	7454	1	21850126	21850187	290770	AF_ESP=0.00038;AF_EXAC=0.00042;AF_TGP=0.00020;ALLELEID=275007;CLNDISDB=MedGen:CN169374|MedGen:CN517202;CLNDN=not_specified|not_provided;CLNHGVS=NC_000001.11:g.21850150G>A;CLNREVSTAT=criteria_provided,_multiple_submitters,_no_conflicts;CLNSIG=Uncertain_significance;CLNVC=single_nucleotide_variant;CLNVCSO=SO:0001483;GENEINFO=HSPG2:3339;MC=SO:0001583|missense_variant;ORIGIN=1;RS=146950983	AGGGTCTGCCCCTCGGCCACTTGCGAAGACGATGACTCGATCCGGACCGTGGGGGTGACCCC
HSPG2	ENST00000374695	53	7393	7454	1	21850126	21850187	811266	AF_EXAC=0.00001;ALLELEID=799167;CLNDISDB=MedGen:CN169374;CLNDN=not_specified;CLNHGVS=NC_000001.11:g.21850180G>T;CLNREVSTAT=criteria_provided,_single_submitter;CLNSIG=Uncertain_significance;CLNVC=single_nucleotide_variant;CLNVCSO=SO:0001483;CLNVI=ARUP_Laboratories,_Molecular_Genetics_and_Genomics,ARUP_Laboratories:2221649;GENEINFO=HSPG2:3339;MC=SO:0001583|missense_variant;ORIGIN=1;RS=747403733	AGGGTCTGCCCCTCGGCCACTTGCGAAGACGATGACTCGATCCGGACCGTGGGGGTGACCCC
HSPG2	ENST00000374695	62	8640	8707	1	21851548	21851615	618684	AF_ESP=0.00015;AF_EXAC=0.00001;ALLELEID=609386;CLNDISDB=MedGen:CN517202;CLNDN=not_provided;CLNHGVS=NC_000001.11:g.21851553C>T;CLNREVSTAT=criteria_provided,_single_submitter;CLNSIG=Uncertain_significance;CLNVC=single_nucleotide_variant;CLNVCSO=SO:0001483;CLNVI=ARUP_Laboratories,_Molecular_Genetics_and_Genomics,ARUP_Laboratories:213900;GENEINFO=HSPG2:3339;MC=SO:0001583|missense_variant;ORIGIN=1;RS=…	*
HSPG2	ENST00000374695	62	8640	8707	1	21851548	21851615	876159	ALLELEID=863650;CLNDISDB=MONDO:MONDO:0009140,MedGen:C0432208,OMIM:224410,Orphanet:ORPHA1865,SNOMED_CT:93132001|MONDO:MONDO:0009717,MedGen:C4551479,OMIM:255800,Orphanet:ORPHA800;CLNDN=Lethal_Kniest-like_syndrome|Schwartz-Jampel_syndrome;CLNHGVS=NC_000001.11:g.21851566T>G;CLNREVSTAT=criteria_provided,_single_submitter;CLNSIG=Uncertain_significance;CLNVC=single_nucleotide_variant;CLNVCSO=SO:0001483;…	*
HSPG2	ENST00000374695	62	8640	8707	1	21851548	21851615	876160	ALLELEID=863651;CLNDISDB=MONDO:MONDO:0009140,MedGen:C0432208,OMIM:224410,Orphanet:ORPHA1865,SNOMED_CT:93132001|MONDO:MONDO:0009717,MedGen:C4551479,OMIM:255800,Orphanet:ORPHA800;CLNDN=Lethal_Kniest-like_syndrome|Schwartz-Jampel_syndrome;CLNHGVS=NC_000001.11:g.21851574C>T;CLNREVSTAT=criteria_provided,_single_submitter;CLNSIG=Uncertain_significance;CLNVC=single_nucleotide_variant;CLNVCSO=SO:0001483;…	*
HSPG2	ENST00000374695	62	8640	8707	1	21851548	21851615	735835	AF_EXAC=0.00008;ALLELEID=746140;CLNDISDB=MONDO:MONDO:0009140,MedGen:C0432208,OMIM:224410,Orphanet:ORPHA1865,SNOMED_CT:93132001|MONDO:MONDO:0009717,MedGen:C4551479,OMIM:255800,Orphanet:ORPHA800|MedGen:CN517202;CLNDN=Lethal_Kniest-like_syndrome|Schwartz-Jampel_syndrome|not_provided;CLNHGVS=NC_000001.11:g.21851585C>T;CLNREVSTAT=criteria_provided,_conflicting_interpretations;CLNSIG=Conflicting_interp…	*
HSPG2	ENST00000374695	62	8640	8707	1	21851548	21851615	295799	AF_ESP=0.00015;AF_EXAC=0.00005;ALLELEID=279152;CLNDISDB=MONDO:MONDO:0009140,MedGen:C0432208,OMIM:224410,Orphanet:ORPHA1865,SNOMED_CT:93132001|MONDO:MONDO:0009717,MedGen:C4551479,OMIM:255800,Orphanet:ORPHA800|MedGen:CN169374;CLNDN=Lethal_Kniest-like_syndrome|Schwartz-Jampel_syndrome|not_specified;CLNHGVS=NC_000001.11:g.21851597A>G;CLNREVSTAT=criteria_provided,_conflicting_interpretations;CLNSIG=Co…	*
HSPG2	ENST00000374695	62	8640	8707	1	21851548	21851615	586002	ALLELEID=576502;CLNDISDB=MedGen:CN517202;CLNDN=not_provided;CLNHGVS=NC_000001.11:g.21851600G>T;CLNREVSTAT=criteria_provided,_single_submitter;CLNSIG=Uncertain_significance;CLNVC=single_nucleotide_variant;CLNVCSO=SO:0001483;GENEINFO=HSPG2:3339;MC=SO:0001819|synonymous_variant;ORIGIN=1;RS=1557715997	*
HSPG2	ENST00000374695	62	8640	8707	1	21851548	21851615	447558	AF_ESP=0.00092;AF_EXAC=0.00087;AF_TGP=0.00200;ALLELEID=440466;CLNDISDB=MedGen:CN169374|MedGen:CN517202;CLNDN=not_specified|not_provided;CLNHGVS=NC_000001.11:g.21851608C>T;CLNREVSTAT=criteria_provided,_multiple_submitters,_no_conflicts;CLNSIG=Benign/Likely_benign;CLNVC=single_nucleotide_variant;CLNVCSO=SO:0001483;GENEINFO=HSPG2:3339;MC=SO:0001583|missense_variant;ORIGIN=1;RS=140476180	*
HSPG2	ENST00000374695	61	8609	8631	1	21851624	21851646	751125	AF_ESP=0.00023;AF_EXAC=0.00021;AF_TGP=0.00020;ALLELEID=761637;CLNDISDB=MedGen:CN517202;CLNDN=not_provided;CLNHGVS=NC_000001.11:g.21851645C>T;CLNREVSTAT=criteria_provided,_single_submitter;CLNSIG=Likely_benign;CLNVC=single_nucleotide_variant;CLNVCSO=SO:0001483;GENEINFO=HSPG2:3339;MC=SO:0001819|synonymous_variant;ORIGIN=1;RS=374337096	*
HSPG2	ENST00000374695	51	7051	7082	1	21851808	21851839	295802	ALLELEID=279155;CLNDISDB=MONDO:MONDO:0009140,MedGen:C0432208,OMIM:224410,Orphanet:ORPHA1865,SNOMED_CT:93132001|MONDO:MONDO:0009717,MedGen:C4551479,OMIM:255800,Orphanet:ORPHA800;CLNDN=Lethal_Kniest-like_syndrome|Schwartz-Jampel_syndrome;CLNHGVS=NC_000001.11:g.21851831C>A;CLNREVSTAT=criteria_provided,_single_submitter;CLNSIG=Uncertain_significance;CLNVC=single_nucleotide_variant;CLNVCSO=SO:0001483;…	CCCTGGGTCCCAGTTACTGTGACCGTGATGGA
HSPG2	ENST00000374695	50	6998	7045	1	21851845	21851892	295803	AF_ESP=0.00008;AF_EXAC=0.00006;ALLELEID=280674;CLNDISDB=MONDO:MONDO:0009140,MedGen:C0432208,OMIM:224410,Orphanet:ORPHA1865,SNOMED_CT:93132001|MONDO:MONDO:0009717,MedGen:C4551479,OMIM:255800,Orphanet:ORPHA800;CLNDN=Lethal_Kniest-like_syndrome|Schwartz-Jampel_syndrome;CLNHGVS=NC_000001.11:g.21851845C>T;CLNREVSTAT=criteria_provided,_single_submitter;CLNSIG=Uncertain_significance;CLNVC=single_nucleot…	CCATGCCGTTGCTGGCCCGGCAGACGTACTGTCCCGCATCGGCAGGTG
HSPG2	ENST00000374695	50	6998	7045	1	21851845	21851892	288226	AF_ESP=0.00015;AF_EXAC=0.00007;AF_TGP=0.00020;ALLELEID=272463;CLNDISDB=MedGen:CN517202;CLNDN=not_provided;CLNHGVS=NC_000001.11:g.21851862C>T;CLNREVSTAT=criteria_provided,_single_submitter;CLNSIG=Uncertain_significance;CLNVC=single_nucleotide_variant;CLNVCSO=SO:0001483;GENEINFO=HSPG2:3339;MC=SO:0001583|missense_variant;ORIGIN=1;RS=151178822	CCATGCCGTTGCTGGCCCGGCAGACGTACTGTCCCGCATCGGCAGGTG
HSPG2	ENST00000374695	50	6998	7045	1	21851845	21851892	295804	AF_EXAC=0.00029;AF_TGP=0.00020;ALLELEID=279156;CLNDISDB=MONDO:MONDO:0009140,MedGen:C0432208,OMIM:224410,Orphanet:ORPHA1865,SNOMED_CT:93132001|MONDO:MONDO:0009717,MedGen:C4551479,OMIM:255800,Orphanet:ORPHA800|MedGen:CN169374;CLNDN=Lethal_Kniest-like_syndrome|Schwartz-Jampel_syndrome|not_specified;CLNHGVS=NC_000001.11:g.21851870G>A;CLNREVSTAT=criteria_provided,_conflicting_interpretations;CLNSIG=Co…	CCATGCCGTTGCTGGCCCGGCAGACGTACTGTCCCGCATCGGCAGGTG
HSPG2	ENST00000374695	50	6998	7045	1	21851845	21851892	295805	ALLELEID=279378;CLNDISDB=MONDO:MONDO:0009140,MedGen:C0432208,OMIM:224410,Orphanet:ORPHA1865,SNOMED_CT:93132001|MONDO:MONDO:0009717,MedGen:C4551479,OMIM:255800,Orphanet:ORPHA800;CLNDN=Lethal_Kniest-like_syndrome|Schwartz-Jampel_syndrome;CLNHGVS=NC_000001.11:g.21851880G>A;CLNREVSTAT=criteria_provided,_single_submitter;CLNSIG=Uncertain_significance;CLNVC=single_nucleotide_variant;CLNVCSO=SO:0001483;…	CCATGCCGTTGCTGGCCCGGCAGACGTACTGTCCCGCATCGGCAGGTG
HSPG2	ENST00000374695	49	6885	6974	1	21852077	21852166	875251	ALLELEID=863652;CLNDISDB=MONDO:MONDO:0009140,MedGen:C0432208,OMIM:224410,Orphanet:ORPHA1865,SNOMED_CT:93132001|MONDO:MONDO:0009717,MedGen:C4551479,OMIM:255800,Orphanet:ORPHA800;CLNDN=Lethal_Kniest-like_syndrome|Schwartz-Jampel_syndrome;CLNHGVS=NC_000001.11:g.21852116C>T;CLNREVSTAT=criteria_provided,_single_submitter;CLNSIG=Uncertain_significance;CLNVC=single_nucleotide_variant;CLNVCSO=SO:0001483;…	GAGCCACGAACCTGGTGCCGGGCAGGGAGGCTGCCCCCACGCTTGTACCATGTGACCTGGGCGTGGGCCTGCCCTGCCACCACGCAGCTC
HSPG2	ENST00000374695	49	6885	6974	1	21852077	21852166	586001	AF_ESP=0.00046;AF_TGP=0.00060;ALLELEID=576503;CLNDISDB=MedGen:CN517202;CLNDN=not_provided;CLNHGVS=NC_000001.11:g.21852139G>A;CLNREVSTAT=criteria_provided,_multiple_submitters,_no_conflicts;CLNSIG=Likely_benign;CLNVC=single_nucleotide_variant;CLNVCSO=SO:0001483;GENEINFO=HSPG2:3339;MC=SO:0001819|synonymous_variant;ORIGIN=1;RS=151177187	GAGCCACGAACCTGGTGCCGGGCAGGGAGGCTGCCCCCACGCTTGTACCATGTGACCTGGGCGTGGGCCTGCCCTGCCACCACGCAGCTC
HSPG2	ENST00000374695	49	6885	6974	1	21852077	21852166	295806	AF_ESP=0.00115;AF_EXAC=0.00029;ALLELEID=280631;CLNDISDB=MONDO:MONDO:0009140,MedGen:C0432208,OMIM:224410,Orphanet:ORPHA1865,SNOMED_CT:93132001|MONDO:MONDO:0009717,MedGen:C4551479,OMIM:255800,Orphanet:ORPHA800|MedGen:CN169374;CLNDN=Lethal_Kniest-like_syndrome|Schwartz-Jampel_syndrome|not_specified;CLNHGVS=NC_000001.11:g.21852150C>T;CLNREVSTAT=criteria_provided,_multiple_submitters,_no_conflicts;CLN…	GAGCCACGAACCTGGTGCCGGGCAGGGAGGCTGCCCCCACGCTTGTACCATGTGACCTGGGCGTGGGCCTGCCCTGCCACCACGCAGCTC
HSPG2	ENST00000374695	62	8640	8707	1	21852921	21852988	295810	AF_ESP=0.04077;AF_EXAC=0.05120;AF_TGP=0.03454;ALLELEID=279386;CLNDISDB=MONDO:MONDO:0009140,MedGen:C0432208,OMIM:224410,Orphanet:ORPHA1865,SNOMED_CT:93132001|MONDO:MONDO:0009717,MedGen:C4551479,OMIM:255800,Orphanet:ORPHA800;CLNDN=Lethal_Kniest-like_syndrome|Schwartz-Jampel_syndrome;CLNHGVS=NC_000001.11:g.21852958C>T;CLNREVSTAT=criteria_provided,_single_submitter;CLNSIG=Benign;CLNVC=single_nucleoti…	*
HSPG2	ENST00000374695	62	8640	8707	1	21852921	21852988	860891	ALLELEID=823479;CLNDISDB=MedGen:CN517202;CLNDN=not_provided;CLNHGVS=NC_000001.11:g.21852970_21852975del;CLNREVSTAT=criteria_provided,_single_submitter;CLNSIG=Uncertain_significance;CLNVC=Deletion;CLNVCSO=SO:0000159;GENEINFO=HSPG2:3339;MC=SO:0001822|inframe_deletion;ORIGIN=1	*
HSPG2	ENST00000374695	62	8640	8707	1	21852921	21852988	284845	AF_ESP=0.00069;AF_EXAC=0.00035;AF_TGP=0.00100;ALLELEID=269082;CLNDISDB=MONDO:MONDO:0009140,MedGen:C0432208,OMIM:224410,Orphanet:ORPHA1865,SNOMED_CT:93132001|MONDO:MONDO:0009717,MedGen:C4551479,OMIM:255800,Orphanet:ORPHA800|MedGen:CN517202;CLNDN=Lethal_Kniest-like_syndrome|Schwartz-Jampel_syndrome|not_provided;CLNHGVS=NC_000001.11:g.21852969C>T;CLNREVSTAT=criteria_provided,_conflicting_interpretat…	*
HSPG2	ENST00000374695	62	8640	8707	1	21852921	21852988	740038	AF_ESP=0.00008;AF_EXAC=0.00008;AF_TGP=0.00020;ALLELEID=746141;CLNDISDB=MedGen:CN517202;CLNDN=not_provided;CLNHGVS=NC_000001.11:g.21852970G>A;CLNREVSTAT=criteria_provided,_single_submitter;CLNSIG=Likely_benign;CLNVC=single_nucleotide_variant;CLNVCSO=SO:0001483;GENEINFO=HSPG2:3339;MC=SO:0001819|synonymous_variant;ORIGIN=1;RS=371867125	*
HSPG2	ENST00000374695	62	8640	8707	1	21852921	21852988	813562	ALLELEID=801775;CLNDISDB=Human_Phenotype_Ontology:HP:0000252,Human_Phenotype_Ontology:HP:0001366,Human_Phenotype_Ontology:HP:0005485,Human_Phenotype_Ontology:HP:0005489,Human_Phenotype_Ontology:HP:0005497,MedGen:C4551563;CLNDN=Microcephaly;CLNHGVS=NC_000001.11:g.21852981C>T;CLNREVSTAT=no_assertion_criteria_provided;CLNSIG=Uncertain_significance;CLNVC=single_nucleotide_variant;CLNVCSO=SO:0001483;G…	*
HSPG2	ENST00000374695	62	8640	8707	1	21852921	21852988	737689	AF_EXAC=0.00003;ALLELEID=746142;CLNDISDB=MedGen:CN517202;CLNDN=not_provided;CLNHGVS=NC_000001.11:g.21852982G>A;CLNREVSTAT=criteria_provided,_single_submitter;CLNSIG=Likely_benign;CLNVC=single_nucleotide_variant;CLNVCSO=SO:0001483;GENEINFO=HSPG2:3339;MC=SO:0001819|synonymous_variant;ORIGIN=1;RS=775520628	*
HSPG2	ENST00000374695	61	8609	8631	1	21852997	21853019	876347	ALLELEID=863655;CLNDISDB=MONDO:MONDO:0009140,MedGen:C0432208,OMIM:224410,Orphanet:ORPHA1865,SNOMED_CT:93132001|MONDO:MONDO:0009717,MedGen:C4551479,OMIM:255800,Orphanet:ORPHA800;CLNDN=Lethal_Kniest-like_syndrome|Schwartz-Jampel_syndrome;CLNHGVS=NC_000001.11:g.21853018C>T;CLNREVSTAT=criteria_provided,_single_submitter;CLNSIG=Uncertain_significance;CLNVC=single_nucleotide_variant;CLNVCSO=SO:0001483;…	*
HSPG2	ENST00000374695	46	6239	6317	1	21854675	21854753	804906	AF_EXAC=0.00012;ALLELEID=792862;CLNDISDB=MedGen:CN517202;CLNDN=not_provided;CLNHGVS=NC_000001.11:g.21854694C>T;CLNREVSTAT=criteria_provided,_single_submitter;CLNSIG=Uncertain_significance;CLNVC=single_nucleotide_variant;CLNVCSO=SO:0001483;GENEINFO=HSPG2:3339;MC=SO:0001583|missense_variant;ORIGIN=1;RS=751734807	GCCACCACACAGTTGAGGTCGAGTGTTTGCCCTTCTGTCACAGAAGGCGATGAGGACTCAATCTTGACCGGCGGTGGGC
HSPG2	ENST00000374695	46	6239	6317	1	21854675	21854753	737091	ALLELEID=746144;CLNDISDB=MedGen:CN517202;CLNDN=not_provided;CLNHGVS=NC_000001.11:g.21854716A>G;CLNREVSTAT=criteria_provided,_single_submitter;CLNSIG=Likely_benign;CLNVC=single_nucleotide_variant;CLNVCSO=SO:0001483;GENEINFO=HSPG2:3339;MC=SO:0001819|synonymous_variant;ORIGIN=1;RS=1572237876	GCCACCACACAGTTGAGGTCGAGTGTTTGCCCTTCTGTCACAGAAGGCGATGAGGACTCAATCTTGACCGGCGGTGGGC
HSPG2	ENST00000374695	46	6239	6317	1	21854675	21854753	585997	AF_EXAC=0.00002;ALLELEID=576506;CLNDISDB=MedGen:CN517202;CLNDN=not_provided;CLNHGVS=NC_000001.11:g.21854722C>T;CLNREVSTAT=criteria_provided,_single_submitter;CLNSIG=Likely_benign;CLNVC=single_nucleotide_variant;CLNVCSO=SO:0001483;GENEINFO=HSPG2:3339;MC=SO:0001819|synonymous_variant;ORIGIN=1;RS=200272505	GCCACCACACAGTTGAGGTCGAGTGTTTGCCCTTCTGTCACAGAAGGCGATGAGGACTCAATCTTGACCGGCGGTGGGC
HSPG2	ENST00000374695	44	5941	6056	1	21855338	21855453	755634	AF_EXAC=0.00004;ALLELEID=761639;CLNDISDB=MedGen:CN517202;CLNDN=not_provided;CLNHGVS=NC_000001.11:g.21855349G>A;CLNREVSTAT=criteria_provided,_single_submitter;CLNSIG=Likely_benign;CLNVC=single_nucleotide_variant;CLNVCSO=SO:0001483;GENEINFO=HSPG2:3339;MC=SO:0001819|synonymous_variant;ORIGIN=1;RS=770279528	GTGATGGTGGCGCTAGGCACGCCTGCAGCCCTGCAGTACAGCCTGACGGTGCGGCCTGCGTGGACCTGGGTCCTCTCTGGGCTCACTTGGACTCTGGGCCCACCGCCCCCATGCAC
HSPG2	ENST00000374695	44	5941	6056	1	21855338	21855453	197569	AF_EXAC=0.00008;AF_TGP=0.00080;ALLELEID=194730;CLNDISDB=MedGen:CN517202;CLNDN=not_provided;CLNHGVS=NC_000001.11:g.21855367C>T;CLNREVSTAT=criteria_provided,_single_submitter;CLNSIG=Uncertain_significance;CLNVC=single_nucleotide_variant;CLNVCSO=SO:0001483;GENEINFO=HSPG2:3339;MC=SO:0001819|synonymous_variant;ORIGIN=1;RS=557762861	GTGATGGTGGCGCTAGGCACGCCTGCAGCCCTGCAGTACAGCCTGACGGTGCGGCCTGCGTGGACCTGGGTCCTCTCTGGGCTCACTTGGACTCTGGGCCCACCGCCCCCATGCAC
HSPG2	ENST00000374695	44	5941	6056	1	21855338	21855453	295822	AF_ESP=0.00015;ALLELEID=279188;CLNDISDB=MONDO:MONDO:0009140,MedGen:C0432208,OMIM:224410,Orphanet:ORPHA1865,SNOMED_CT:93132001|MONDO:MONDO:0009717,MedGen:C4551479,OMIM:255800,Orphanet:ORPHA800|MedGen:CN517202;CLNDN=Lethal_Kniest-like_syndrome|Schwartz-Jampel_syndrome|not_provided;CLNHGVS=NC_000001.11:g.21855385G>A;CLNREVSTAT=criteria_provided,_conflicting_interpretations;CLNSIG=Conflicting_interpr…	GTGATGGTGGCGCTAGGCACGCCTGCAGCCCTGCAGTACAGCCTGACGGTGCGGCCTGCGTGGACCTGGGTCCTCTCTGGGCTCACTTGGACTCTGGGCCCACCGCCCCCATGCAC
HSPG2	ENST00000374695	44	5941	6056	1	21855338	21855453	735451	ALLELEID=746145;CLNDISDB=MedGen:CN517202;CLNDN=not_provided;CLNHGVS=NC_000001.11:g.21855385G>C;CLNREVSTAT=criteria_provided,_single_submitter;CLNSIG=Likely_benign;CLNVC=single_nucleotide_variant;CLNVCSO=SO:0001483;GENEINFO=HSPG2:3339;MC=SO:0001819|synonymous_variant;ORIGIN=1;RS=147669915	GTGATGGTGGCGCTAGGCACGCCTGCAGCCCTGCAGTACAGCCTGACGGTGCGGCCTGCGTGGACCTGGGTCCTCTCTGGGCTCACTTGGACTCTGGGCCCACCGCCCCCATGCAC
HSPG2	ENST00000374695	44	5941	6056	1	21855338	21855453	874433	ALLELEID=863660;CLNDISDB=MONDO:MONDO:0009140,MedGen:C0432208,OMIM:224410,Orphanet:ORPHA1865,SNOMED_CT:93132001|MONDO:MONDO:0009717,MedGen:C4551479,OMIM:255800,Orphanet:ORPHA800;CLNDN=Lethal_Kniest-like_syndrome|Schwartz-Jampel_syndrome;CLNHGVS=NC_000001.11:g.21855388G>A;CLNREVSTAT=criteria_provided,_single_submitter;CLNSIG=Uncertain_significance;CLNVC=single_nucleotide_variant;CLNVCSO=SO:0001483;…	GTGATGGTGGCGCTAGGCACGCCTGCAGCCCTGCAGTACAGCCTGACGGTGCGGCCTGCGTGGACCTGGGTCCTCTCTGGGCTCACTTGGACTCTGGGCCCACCGCCCCCATGCAC
HSPG2	ENST00000374695	44	5941	6056	1	21855338	21855453	447556	ALLELEID=440468;CLNDISDB=MedGen:CN169374;CLNDN=not_specified;CLNHGVS=NC_000001.11:g.21855389C>T;CLNREVSTAT=criteria_provided,_single_submitter;CLNSIG=Uncertain_significance;CLNVC=single_nucleotide_variant;CLNVCSO=SO:0001483;GENEINFO=HSPG2:3339;MC=SO:0001583|missense_variant;ORIGIN=1;RS=747058298	GTGATGGTGGCGCTAGGCACGCCTGCAGCCCTGCAGTACAGCCTGACGGTGCGGCCTGCGTGGACCTGGGTCCTCTCTGGGCTCACTTGGACTCTGGGCCCACCGCCCCCATGCAC
HSPG2	ENST00000374695	44	5941	6056	1	21855338	21855453	295823	AF_ESP=0.04052;AF_EXAC=0.05357;AF_TGP=0.03474;ALLELEID=279388;CLNDISDB=MONDO:MONDO:0009140,MedGen:C0432208,OMIM:224410,Orphanet:ORPHA1865,SNOMED_CT:93132001|MONDO:MONDO:0009717,MedGen:C4551479,OMIM:255800,Orphanet:ORPHA800;CLNDN=Lethal_Kniest-like_syndrome|Schwartz-Jampel_syndrome;CLNHGVS=NC_000001.11:g.21855402C>T;CLNREVSTAT=criteria_provided,_single_submitter;CLNSIG=Benign;CLNVC=single_nucleoti…	GTGATGGTGGCGCTAGGCACGCCTGCAGCCCTGCAGTACAGCCTGACGGTGCGGCCTGCGTGGACCTGGGTCCTCTCTGGGCTCACTTGGACTCTGGGCCCACCGCCCCCATGCAC
HSPG2	ENST00000374695	44	5941	6056	1	21855338	21855453	804904	AF_ESP=0.00015;AF_EXAC=0.00008;ALLELEID=792864;CLNDISDB=MedGen:CN517202;CLNDN=not_provided;CLNHGVS=NC_000001.11:g.21855410C>T;CLNREVSTAT=criteria_provided,_single_submitter;CLNSIG=Uncertain_significance;CLNVC=single_nucleotide_variant;CLNVCSO=SO:0001483;GENEINFO=HSPG2:3339;MC=SO:0001583|missense_variant;ORIGIN=1;RS=373448635	GTGATGGTGGCGCTAGGCACGCCTGCAGCCCTGCAGTACAGCCTGACGGTGCGGCCTGCGTGGACCTGGGTCCTCTCTGGGCTCACTTGGACTCTGGGCCCACCGCCCCCATGCAC
HSPG2	ENST00000374695	44	5941	6056	1	21855338	21855453	746043	ALLELEID=746146;CLNDISDB=MedGen:CN517202;CLNDN=not_provided;CLNHGVS=NC_000001.11:g.21855439A>G;CLNREVSTAT=criteria_provided,_single_submitter;CLNSIG=Likely_benign;CLNVC=single_nucleotide_variant;CLNVCSO=SO:0001483;GENEINFO=HSPG2:3339;MC=SO:0001819|synonymous_variant;ORIGIN=1;RS=946110565	GTGATGGTGGCGCTAGGCACGCCTGCAGCCCTGCAGTACAGCCTGACGGTGCGGCCTGCGTGGACCTGGGTCCTCTCTGGGCTCACTTGGACTCTGGGCCCACCGCCCCCATGCAC
HSPG2	ENST00000374695	43	5516	5601	1	21857082	21857167	741074	AF_ESP=0.00023;AF_EXAC=0.00006;AF_TGP=0.00040;ALLELEID=746147;CLNDISDB=MedGen:CN517202;CLNDN=not_provided;CLNHGVS=NC_000001.11:g.21857103G>A;CLNREVSTAT=criteria_provided,_single_submitter;CLNSIG=Likely_benign;CLNVC=single_nucleotide_variant;CLNVCSO=SO:0001483;GENEINFO=HSPG2:3339;MC=SO:0001819|synonymous_variant;ORIGIN=1;RS=78284745	GCCTGCATCACTCAGCTGGACGTTGCGAATGGTCAGGATGCCATTGAAATCCATGGCTCGGGTGGGCAGTTTCCCGTTGTGCAGGC
HSPG2	ENST00000374695	43	5516	5601	1	21857082	21857167	585995	AF_ESP=0.00023;ALLELEID=576508;CLNDISDB=MedGen:CN517202;CLNDN=not_provided;CLNHGVS=NC_000001.11:g.21857104T>C;CLNREVSTAT=criteria_provided,_single_submitter;CLNSIG=Uncertain_significance;CLNVC=single_nucleotide_variant;CLNVCSO=SO:0001483;GENEINFO=HSPG2:3339;MC=SO:0001583|missense_variant;ORIGIN=1;RS=371550970	GCCTGCATCACTCAGCTGGACGTTGCGAATGGTCAGGATGCCATTGAAATCCATGGCTCGGGTGGGCAGTTTCCCGTTGTGCAGGC
HSPG2	ENST00000374695	43	5516	5601	1	21857082	21857167	295831	ALLELEID=279195;CLNDISDB=MONDO:MONDO:0009140,MedGen:C0432208,OMIM:224410,Orphanet:ORPHA1865,SNOMED_CT:93132001|MONDO:MONDO:0009717,MedGen:C4551479,OMIM:255800,Orphanet:ORPHA800;CLNDN=Lethal_Kniest-like_syndrome|Schwartz-Jampel_syndrome;CLNHGVS=NC_000001.11:g.21857107C>A;CLNREVSTAT=criteria_provided,_single_submitter;CLNSIG=Uncertain_significance;CLNVC=single_nucleotide_variant;CLNVCSO=SO:0001483;…	GCCTGCATCACTCAGCTGGACGTTGCGAATGGTCAGGATGCCATTGAAATCCATGGCTCGGGTGGGCAGTTTCCCGTTGTGCAGGC
HSPG2	ENST00000374695	43	5516	5601	1	21857082	21857167	736739	AF_ESP=0.00423;AF_EXAC=0.00121;AF_TGP=0.00499;ALLELEID=746148;CLNDISDB=MedGen:CN517202;CLNDN=not_provided;CLNHGVS=NC_000001.11:g.21857136G>A;CLNREVSTAT=criteria_provided,_single_submitter;CLNSIG=Benign;CLNVC=single_nucleotide_variant;CLNVCSO=SO:0001483;GENEINFO=HSPG2:3339;MC=SO:0001819|synonymous_variant;ORIGIN=1;RS=142538286	GCCTGCATCACTCAGCTGGACGTTGCGAATGGTCAGGATGCCATTGAAATCCATGGCTCGGGTGGGCAGTTTCCCGTTGTGCAGGC
HSPG2	ENST00000374695	43	5516	5601	1	21857082	21857167	618172	AF_ESP=0.01000;AF_EXAC=0.00249;AF_TGP=0.00938;ALLELEID=609387;CLNDISDB=MONDO:MONDO:0009140,MedGen:C0432208,OMIM:224410,Orphanet:ORPHA1865,SNOMED_CT:93132001|MONDO:MONDO:0009717,MedGen:C4551479,OMIM:255800,Orphanet:ORPHA800|MedGen:CN517202;CLNDN=Lethal_Kniest-like_syndrome|Schwartz-Jampel_syndrome|not_provided;CLNHGVS=NC_000001.11:g.21857148C>T;CLNREVSTAT=criteria_provided,_multiple_submitters,_no…	GCCTGCATCACTCAGCTGGACGTTGCGAATGGTCAGGATGCCATTGAAATCCATGGCTCGGGTGGGCAGTTTCCCGTTGTGCAGGC
HSPG2	ENST00000374695	43	5516	5601	1	21857082	21857167	295832	AF_ESP=0.00123;AF_EXAC=0.00102;AF_TGP=0.00060;ALLELEID=279401;CLNDISDB=MONDO:MONDO:0009140,MedGen:C0432208,OMIM:224410,Orphanet:ORPHA1865,SNOMED_CT:93132001|MONDO:MONDO:0009717,MedGen:C4551479,OMIM:255800,Orphanet:ORPHA800|MedGen:CN517202;CLNDN=Lethal_Kniest-like_syndrome|Schwartz-Jampel_syndrome|not_provided;CLNHGVS=NC_000001.11:g.21857157G>A;CLNREVSTAT=criteria_provided,_conflicting_interpretat…	GCCTGCATCACTCAGCTGGACGTTGCGAATGGTCAGGATGCCATTGAAATCCATGGCTCGGGTGGGCAGTTTCCCGTTGTGCAGGC
HSPG2	ENST00000374695	42	5330	5369	1	21859583	21859622	743487	ALLELEID=746149;CLNDISDB=MedGen:CN517202;CLNDN=not_provided;CLNHGVS=NC_000001.11:g.21859621G>A;CLNREVSTAT=criteria_provided,_single_submitter;CLNSIG=Likely_benign;CLNVC=single_nucleotide_variant;CLNVCSO=SO:0001483;GENEINFO=HSPG2:3339;MC=SO:0001819|synonymous_variant;ORIGIN=1;RS=1324425430	GCCCGGCTGGTATTGGATTGGTGGAGATTACGGCAGGTGC
HSPG2	ENST00000374695	41	5292	5320	1	21859632	21859660	719623	AF_ESP=0.00008;ALLELEID=718654;CLNDISDB=MedGen:CN517202;CLNDN=not_provided;CLNHGVS=NC_000001.11:g.21859642C>T;CLNREVSTAT=criteria_provided,_single_submitter;CLNSIG=Likely_benign;CLNVC=single_nucleotide_variant;CLNVCSO=SO:0001483;GENEINFO=HSPG2:3339;MC=SO:0001819|synonymous_variant;ORIGIN=1;RS=146482954	CCCCAGCATCCGAGGGCTGGACGCTGGGG
HSPG2	ENST00000374695	41	5292	5320	1	21859632	21859660	804902	AF_ESP=0.00038;AF_EXAC=0.00043;AF_TGP=0.00040;ALLELEID=792866;CLNDISDB=MedGen:CN517202;CLNDN=not_provided;CLNHGVS=NC_000001.11:g.21859653C>T;CLNREVSTAT=criteria_provided,_single_submitter;CLNSIG=Uncertain_significance;CLNVC=single_nucleotide_variant;CLNVCSO=SO:0001483;GENEINFO=HSPG2:3339;MC=SO:0001583|missense_variant;ORIGIN=1;RS=200506675	CCCCAGCATCCGAGGGCTGGACGCTGGGG
HSPG2	ENST00000374695	39	5241	5263	1	21859847	21859869	711663	AF_ESP=0.00046;AF_EXAC=0.00085;AF_TGP=0.00080;ALLELEID=718655;CLNDISDB=MedGen:CN517202;CLNDN=not_provided;CLNHGVS=NC_000001.11:g.21859857G>A;CLNREVSTAT=criteria_provided,_multiple_submitters,_no_conflicts;CLNSIG=Benign;CLNVC=single_nucleotide_variant;CLNVCSO=SO:0001483;GENEINFO=HSPG2:3339;MC=SO:0001819|synonymous_variant;ORIGIN=1;RS=138980184	GCTGGGTGCCGCTGGGCACAGGC
HSPG2	ENST00000374695	38	5164	5207	1	21859903	21859946	585994	AF_EXAC=0.00008;ALLELEID=576509;CLNDISDB=MedGen:CN517202;CLNDN=not_provided;CLNHGVS=NC_000001.11:g.21859942C>A;CLNREVSTAT=criteria_provided,_single_submitter;CLNSIG=Uncertain_significance;CLNVC=single_nucleotide_variant;CLNVCSO=SO:0001483;GENEINFO=HSPG2:3339;MC=SO:0001583|missense_variant;ORIGIN=1;RS=777795072	GGTGGGCTCCCACTGACCTGACACCGCAGGGAGTGGGAGCCACC
HSPG2	ENST00000374695	35	4992	5010	1	21861795	21861813	197080	AF_ESP=0.00261;AF_EXAC=0.00134;AF_TGP=0.00080;ALLELEID=194241;CLNDISDB=MONDO:MONDO:0009140,MedGen:C0432208,OMIM:224410,Orphanet:ORPHA1865,SNOMED_CT:93132001|MONDO:MONDO:0009717,MedGen:C4551479,OMIM:255800,Orphanet:ORPHA800|MedGen:CN169374|MedGen:CN517202;CLNDN=Lethal_Kniest-like_syndrome|Schwartz-Jampel_syndrome|not_specified|not_provided;CLNHGVS=NC_000001.11:g.21861796G>A;CLNREVSTAT=criteria_pro…	CGTGCAGCGGTACCCGCCG
HSPG2	ENST00000374695	35	4992	5010	1	21861795	21861813	585993	ALLELEID=576510;CLNDISDB=MedGen:CN517202;CLNDN=not_provided;CLNHGVS=NC_000001.11:g.21861807C>T;CLNREVSTAT=criteria_provided,_single_submitter;CLNSIG=Uncertain_significance;CLNVC=single_nucleotide_variant;CLNVCSO=SO:0001483;GENEINFO=HSPG2:3339;MC=SO:0001819|synonymous_variant;ORIGIN=1;RS=1557737957	CGTGCAGCGGTACCCGCCG
HSPG2	ENST00000374695	35	4992	5010	1	21861795	21861813	295836	AF_ESP=0.00008;AF_EXAC=0.00003;ALLELEID=279411;CLNDISDB=MONDO:MONDO:0009140,MedGen:C0432208,OMIM:224410,Orphanet:ORPHA1865,SNOMED_CT:93132001|MONDO:MONDO:0009717,MedGen:C4551479,OMIM:255800,Orphanet:ORPHA800;CLNDN=Lethal_Kniest-like_syndrome|Schwartz-Jampel_syndrome;CLNHGVS=NC_000001.11:g.21861809C>T;CLNREVSTAT=criteria_provided,_single_submitter;CLNSIG=Uncertain_significance;CLNVC=single_nucleot…	CGTGCAGCGGTACCCGCCG
HSPG2	ENST00000374695	35	4992	5010	1	21861795	21861813	875451	ALLELEID=863663;CLNDISDB=MONDO:MONDO:0009140,MedGen:C0432208,OMIM:224410,Orphanet:ORPHA1865,SNOMED_CT:93132001|MONDO:MONDO:0009717,MedGen:C4551479,OMIM:255800,Orphanet:ORPHA800;CLNDN=Lethal_Kniest-like_syndrome|Schwartz-Jampel_syndrome;CLNHGVS=NC_000001.11:g.21861812C>T;CLNREVSTAT=criteria_provided,_single_submitter;CLNSIG=Uncertain_significance;CLNVC=single_nucleotide_variant;CLNVCSO=SO:0001483;…	CGTGCAGCGGTACCCGCCG
HSPG2	ENST00000374695	34	4967	4980	1	21861825	21861838	295838	ALLELEID=279196;CLNDISDB=MONDO:MONDO:0009140,MedGen:C0432208,OMIM:224410,Orphanet:ORPHA1865,SNOMED_CT:93132001|MONDO:MONDO:0009717,MedGen:C4551479,OMIM:255800,Orphanet:ORPHA800;CLNDN=Lethal_Kniest-like_syndrome|Schwartz-Jampel_syndrome;CLNHGVS=NC_000001.11:g.21861825C>T;CLNREVSTAT=criteria_provided,_single_submitter;CLNSIG=Uncertain_significance;CLNVC=single_nucleotide_variant;CLNVCSO=SO:0001483;…	*
HSPG2	ENST00000374695	34	4967	4980	1	21861825	21861838	284530	AF_ESP=0.00377;AF_EXAC=0.00139;AF_TGP=0.00319;ALLELEID=268767;CLNDISDB=MONDO:MONDO:0009140,MedGen:C0432208,OMIM:224410,Orphanet:ORPHA1865,SNOMED_CT:93132001|MONDO:MONDO:0009717,MedGen:C4551479,OMIM:255800,Orphanet:ORPHA800|MedGen:CN169374|MedGen:CN517202;CLNDN=Lethal_Kniest-like_syndrome|Schwartz-Jampel_syndrome|not_specified|not_provided;CLNHGVS=NC_000001.11:g.21861835C>T;CLNREVSTAT=criteria_pro…	*
HSPG2	ENST00000374695	33	4765	4840	1	21864095	21864170	266114	ALLELEID=260932;CLNDISDB=MONDO:MONDO:0009717,MedGen:C4551479,OMIM:255800,Orphanet:ORPHA800;CLNDN=Schwartz-Jampel_syndrome;CLNHGVS=NC_000001.11:g.21864095C>T;CLNREVSTAT=criteria_provided,_single_submitter;CLNSIG=Likely_pathogenic;CLNVC=single_nucleotide_variant;CLNVCSO=SO:0001483;GENEINFO=HSPG2:3339;MC=SO:0001627|intron_variant;ORIGIN=1;RS=886039909	GGCATTGCGAGCAGGCCCCAGTCTCTGGGTGGCACAGGTCTGAGTGGCCATTGCATTCACATAGCTCGCAGTGGCC
HSPG2	ENST00000374695	33	4765	4840	1	21864095	21864170	295840	AF_ESP=0.00008;AF_EXAC=0.00033;ALLELEID=280661;CLNDISDB=MONDO:MONDO:0009140,MedGen:C0432208,OMIM:224410,Orphanet:ORPHA1865,SNOMED_CT:93132001|MONDO:MONDO:0009717,MedGen:C4551479,OMIM:255800,Orphanet:ORPHA800;CLNDN=Lethal_Kniest-like_syndrome|Schwartz-Jampel_syndrome;CLNHGVS=NC_000001.11:g.21864159C>T;CLNREVSTAT=criteria_provided,_single_submitter;CLNSIG=Uncertain_significance;CLNVC=single_nucleot…	GGCATTGCGAGCAGGCCCCAGTCTCTGGGTGGCACAGGTCTGAGTGGCCATTGCATTCACATAGCTCGCAGTGGCC
HSPG2	ENST00000374695	31	4054	4117	1	21872625	21872688	709533	AF_EXAC=0.00004;AF_TGP=0.00020;ALLELEID=718657;CLNDISDB=MedGen:CN517202;CLNDN=not_provided;CLNHGVS=NC_000001.11:g.21872632G>A;CLNREVSTAT=criteria_provided,_single_submitter;CLNSIG=Likely_benign;CLNVC=single_nucleotide_variant;CLNVCSO=SO:0001483;GENEINFO=HSPG2:3339;MC=SO:0001819|synonymous_variant;ORIGIN=1;RS=559254400	GGCGTGTGTAGGCAGAGCTGGCGCACTGCTGGGTGATGCCCATACAGAAGCAGGGCAGGCAGCC
HSPG2	ENST00000374695	31	4054	4117	1	21872625	21872688	724702	AF_ESP=0.00669;AF_EXAC=0.00287;AF_TGP=0.00659;ALLELEID=732147;CLNDISDB=MedGen:CN517202;CLNDN=not_provided;CLNHGVS=NC_000001.11:g.21872682G>C;CLNREVSTAT=criteria_provided,_single_submitter;CLNSIG=Benign;CLNVC=single_nucleotide_variant;CLNVCSO=SO:0001483;GENEINFO=HSPG2:3339;MC=SO:0001583|missense_variant;ORIGIN=1;RS=10917058	GGCGTGTGTAGGCAGAGCTGGCGCACTGCTGGGTGATGCCCATACAGAAGCAGGGCAGGCAGCC
HSPG2	ENST00000374695	30	3981	4041	1	21872701	21872761	295851	AF_ESP=0.00192;AF_EXAC=0.00063;AF_TGP=0.00240;ALLELEID=280679;CLNDISDB=MONDO:MONDO:0009140,MedGen:C0432208,OMIM:224410,Orphanet:ORPHA1865,SNOMED_CT:93132001|MONDO:MONDO:0009717,MedGen:C4551479,OMIM:255800,Orphanet:ORPHA800|MedGen:CN169374|MedGen:CN517202;CLNDN=Lethal_Kniest-like_syndrome|Schwartz-Jampel_syndrome|not_specified|not_provided;CLNHGVS=NC_000001.11:g.21872704A>G;CLNREVSTAT=criteria_pro…	GGCACTCAGGTGGAAGTGGTGGGGCCGGCAGTGGCTGCAAGTGAGGCCTTCCACCTGGGCC
HSPG2	ENST00000374695	30	3981	4041	1	21872701	21872761	447550	AF_EXAC=0.00007;ALLELEID=440474;CLNDISDB=MedGen:CN169374;CLNDN=not_specified;CLNHGVS=NC_000001.11:g.21872727G>A;CLNREVSTAT=criteria_provided,_single_submitter;CLNSIG=Uncertain_significance;CLNVC=single_nucleotide_variant;CLNVCSO=SO:0001483;GENEINFO=HSPG2:3339;MC=SO:0001583|missense_variant;ORIGIN=1;RS=758559575	GGCACTCAGGTGGAAGTGGTGGGGCCGGCAGTGGCTGCAAGTGAGGCCTTCCACCTGGGCC
HSPG2	ENST00000374695	30	3981	4041	1	21872701	21872761	724558	AF_EXAC=0.00001;ALLELEID=732148;CLNDISDB=MedGen:CN517202;CLNDN=not_provided;CLNHGVS=NC_000001.11:g.21872731G>A;CLNREVSTAT=criteria_provided,_single_submitter;CLNSIG=Likely_benign;CLNVC=single_nucleotide_variant;CLNVCSO=SO:0001483;GENEINFO=HSPG2:3339;MC=SO:0001819|synonymous_variant;ORIGIN=1;RS=780243791	GGCACTCAGGTGGAAGTGGTGGGGCCGGCAGTGGCTGCAAGTGAGGCCTTCCACCTGGGCC
HSPG2	ENST00000374695	30	3981	4041	1	21872701	21872761	285755	AF_ESP=0.52469;AF_EXAC=0.60665;AF_TGP=0.42492;ALLELEID=269992;CLNDISDB=MONDO:MONDO:0009140,MedGen:C0432208,OMIM:224410,Orphanet:ORPHA1865,SNOMED_CT:93132001|MONDO:MONDO:0009717,MedGen:C4551479,OMIM:255800,Orphanet:ORPHA800|MedGen:CN169374|MedGen:CN517202;CLNDN=Lethal_Kniest-like_syndrome|Schwartz-Jampel_syndrome|not_specified|not_provided;CLNHGVS=NC_000001.11:g.21872752C>T;CLNREVSTAT=criteria_pro…	GGCACTCAGGTGGAAGTGGTGGGGCCGGCAGTGGCTGCAAGTGAGGCCTTCCACCTGGGCC
HSPG2	ENST00000374695	30	3981	4041	1	21872701	21872761	289427	AF_ESP=0.00015;AF_EXAC=0.00004;AF_TGP=0.00020;ALLELEID=273664;CLNDISDB=MedGen:CN517202;CLNDN=not_provided;CLNHGVS=NC_000001.11:g.21872755C>G;CLNREVSTAT=criteria_provided,_single_submitter;CLNSIG=Uncertain_significance;CLNVC=single_nucleotide_variant;CLNVCSO=SO:0001483;GENEINFO=HSPG2:3339;MC=SO:0001583|missense_variant;ORIGIN=1;RS=147438001	GGCACTCAGGTGGAAGTGGTGGGGCCGGCAGTGGCTGCAAGTGAGGCCTTCCACCTGGGCC
HSPG2	ENST00000374695	29	3924	3968	1	21873010	21873054	804900	AF_EXAC=0.00003;ALLELEID=792868;CLNDISDB=MedGen:CN517202;CLNDN=not_provided;CLNHGVS=NC_000001.11:g.21873010T>C;CLNREVSTAT=criteria_provided,_single_submitter;CLNSIG=Uncertain_significance;CLNVC=single_nucleotide_variant;CLNVCSO=SO:0001483;GENEINFO=HSPG2:3339;MC=SO:0001583|missense_variant;ORIGIN=1;RS=764233594	TGACCAGCAGCATCACACTGGCTGCTGACGCTGCCTTGGGGGTCA
HSPG2	ENST00000374695	29	3924	3968	1	21873010	21873054	618681	AF_ESP=0.00438;AF_EXAC=0.00133;AF_TGP=0.00399;ALLELEID=609389;CLNDISDB=MedGen:CN517202;CLNDN=not_provided;CLNHGVS=NC_000001.11:g.21873038C>T;CLNREVSTAT=criteria_provided,_conflicting_interpretations;CLNSIG=Conflicting_interpretations_of_pathogenicity;CLNSIGCONF=Benign(1),Uncertain_significance(1);CLNVC=single_nucleotide_variant;CLNVCSO=SO:0001483;CLNVI=ARUP_Laboratories,_Molecular_Genetics_and_Ge…	TGACCAGCAGCATCACACTGGCTGCTGACGCTGCCTTGGGGGTCA
HSPG2	ENST00000374695	29	3924	3968	1	21873010	21873054	750999	ALLELEID=761641;CLNDISDB=MedGen:CN517202;CLNDN=not_provided;CLNHGVS=NC_000001.11:g.21873039G>A;CLNREVSTAT=criteria_provided,_single_submitter;CLNSIG=Likely_benign;CLNVC=single_nucleotide_variant;CLNVCSO=SO:0001483;GENEINFO=HSPG2:3339;MC=SO:0001819|synonymous_variant;ORIGIN=1;RS=747787010	TGACCAGCAGCATCACACTGGCTGCTGACGCTGCCTTGGGGGTCA
HSPG2	ENST00000374695	29	3924	3968	1	21873010	21873054	876569	ALLELEID=863671;CLNDISDB=MONDO:MONDO:0009140,MedGen:C0432208,OMIM:224410,Orphanet:ORPHA1865,SNOMED_CT:93132001|MONDO:MONDO:0009717,MedGen:C4551479,OMIM:255800,Orphanet:ORPHA800;CLNDN=Lethal_Kniest-like_syndrome|Schwartz-Jampel_syndrome;CLNHGVS=NC_000001.11:g.21873039G>C;CLNREVSTAT=criteria_provided,_single_submitter;CLNSIG=Uncertain_significance;CLNVC=single_nucleotide_variant;CLNVCSO=SO:0001483;…	TGACCAGCAGCATCACACTGGCTGCTGACGCTGCCTTGGGGGTCA
HSPG2	ENST00000374695	25	3399	3508	1	21874890	21874999	295863	AF_ESP=0.05791;AF_EXAC=0.06733;AF_TGP=0.03095;ALLELEID=279202;CLNDISDB=MONDO:MONDO:0009140,MedGen:C0432208,OMIM:224410,Orphanet:ORPHA1865,SNOMED_CT:93132001|MONDO:MONDO:0009717,MedGen:C4551479,OMIM:255800,Orphanet:ORPHA800;CLNDN=Lethal_Kniest-like_syndrome|Schwartz-Jampel_syndrome;CLNHGVS=NC_000001.11:g.21874945C>T;CLNREVSTAT=criteria_provided,_single_submitter;CLNSIG=Benign;CLNVC=single_nucleoti…	CCTGGCAGGACGGCCCACGGTACCCGGGTGGGCAGGAGCACTGTTCCACTTCCAGCGCGGGGTCCTGGCCGGTTTCCTCGGGCACAGCCACGTCCATGCTGATGCCAGAG
HSPG2	ENST00000374695	25	3399	3508	1	21874890	21874999	876626	ALLELEID=863674;CLNDISDB=MONDO:MONDO:0009140,MedGen:C0432208,OMIM:224410,Orphanet:ORPHA1865,SNOMED_CT:93132001|MONDO:MONDO:0009717,MedGen:C4551479,OMIM:255800,Orphanet:ORPHA800;CLNDN=Lethal_Kniest-like_syndrome|Schwartz-Jampel_syndrome;CLNHGVS=NC_000001.11:g.21874948G>A;CLNREVSTAT=criteria_provided,_single_submitter;CLNSIG=Uncertain_significance;CLNVC=single_nucleotide_variant;CLNVCSO=SO:0001483;…	CCTGGCAGGACGGCCCACGGTACCCGGGTGGGCAGGAGCACTGTTCCACTTCCAGCGCGGGGTCCTGGCCGGTTTCCTCGGGCACAGCCACGTCCATGCTGATGCCAGAG
HSPG2	ENST00000374695	25	3399	3508	1	21874890	21874999	447548	AF_EXAC=0.00001;ALLELEID=440476;CLNDISDB=MedGen:CN169374;CLNDN=not_specified;CLNHGVS=NC_000001.11:g.21874968C>T;CLNREVSTAT=criteria_provided,_single_submitter;CLNSIG=Uncertain_significance;CLNVC=single_nucleotide_variant;CLNVCSO=SO:0001483;GENEINFO=HSPG2:3339;MC=SO:0001583|missense_variant;ORIGIN=1;RS=112459669	CCTGGCAGGACGGCCCACGGTACCCGGGTGGGCAGGAGCACTGTTCCACTTCCAGCGCGGGGTCCTGGCCGGTTTCCTCGGGCACAGCCACGTCCATGCTGATGCCAGAG
HSPG2	ENST00000374695	25	3399	3508	1	21874890	21874999	195973	AF_ESP=0.00323;AF_EXAC=0.00130;AF_TGP=0.00280;ALLELEID=193134;CLNDISDB=MONDO:MONDO:0009140,MedGen:C0432208,OMIM:224410,Orphanet:ORPHA1865,SNOMED_CT:93132001|MONDO:MONDO:0009717,MedGen:C4551479,OMIM:255800,Orphanet:ORPHA800|MedGen:CN169374|MedGen:CN517202;CLNDN=Lethal_Kniest-like_syndrome|Schwartz-Jampel_syndrome|not_specified|not_provided;CLNHGVS=NC_000001.11:g.21874969G>A;CLNREVSTAT=criteria_pro…	CCTGGCAGGACGGCCCACGGTACCCGGGTGGGCAGGAGCACTGTTCCACTTCCAGCGCGGGGTCCTGGCCGGTTTCCTCGGGCACAGCCACGTCCATGCTGATGCCAGAG
HSPG2	ENST00000374695	24	3140	3244	1	21875895	21875999	804897	AF_EXAC=0.00002;ALLELEID=792871;CLNDISDB=MedGen:CN517202;CLNDN=not_provided;CLNHGVS=NC_000001.11:g.21875898C>T;CLNREVSTAT=criteria_provided,_single_submitter;CLNSIG=Uncertain_significance;CLNVC=single_nucleotide_variant;CLNVCSO=SO:0001483;GENEINFO=HSPG2:3339;MC=SO:0001583|missense_variant;ORIGIN=1;RS=779672692	GGCCGGGGCTGGGCTCCTGGGCCACATGGTGCTCTAGGATGATGTTGTTACCTTGCAGCACCACCAACGGCTGCCCGTGCAGGGGTGTGGAGCCCGGCTGGGACC
HSPG2	ENST00000374695	24	3140	3244	1	21875895	21875999	740447	ALLELEID=746154;CLNDISDB=MedGen:CN517202;CLNDN=not_provided;CLNHGVS=NC_000001.11:g.21875899G>C;CLNREVSTAT=criteria_provided,_single_submitter;CLNSIG=Likely_benign;CLNVC=single_nucleotide_variant;CLNVCSO=SO:0001483;GENEINFO=HSPG2:3339;MC=SO:0001819|synonymous_variant;ORIGIN=1;RS=762525445	GGCCGGGGCTGGGCTCCTGGGCCACATGGTGCTCTAGGATGATGTTGTTACCTTGCAGCACCACCAACGGCTGCCCGTGCAGGGGTGTGGAGCCCGGCTGGGACC
HSPG2	ENST00000374695	24	3140	3244	1	21875895	21875999	295868	AF_EXAC=0.00001;ALLELEID=279210;CLNDISDB=MONDO:MONDO:0009140,MedGen:C0432208,OMIM:224410,Orphanet:ORPHA1865,SNOMED_CT:93132001|MONDO:MONDO:0009717,MedGen:C4551479,OMIM:255800,Orphanet:ORPHA800;CLNDN=Lethal_Kniest-like_syndrome|Schwartz-Jampel_syndrome;CLNHGVS=NC_000001.11:g.21875914G>C;CLNREVSTAT=criteria_provided,_single_submitter;CLNSIG=Uncertain_significance;CLNVC=single_nucleotide_variant;CLN…	GGCCGGGGCTGGGCTCCTGGGCCACATGGTGCTCTAGGATGATGTTGTTACCTTGCAGCACCACCAACGGCTGCCCGTGCAGGGGTGTGGAGCCCGGCTGGGACC
HSPG2	ENST00000374695	24	3140	3244	1	21875895	21875999	295869	ALLELEID=280758;CLNDISDB=MONDO:MONDO:0009140,MedGen:C0432208,OMIM:224410,Orphanet:ORPHA1865,SNOMED_CT:93132001|MONDO:MONDO:0009717,MedGen:C4551479,OMIM:255800,Orphanet:ORPHA800;CLNDN=Lethal_Kniest-like_syndrome|Schwartz-Jampel_syndrome;CLNHGVS=NC_000001.11:g.21875915G>A;CLNREVSTAT=criteria_provided,_single_submitter;CLNSIG=Uncertain_significance;CLNVC=single_nucleotide_variant;CLNVCSO=SO:0001483;…	GGCCGGGGCTGGGCTCCTGGGCCACATGGTGCTCTAGGATGATGTTGTTACCTTGCAGCACCACCAACGGCTGCCCGTGCAGGGGTGTGGAGCCCGGCTGGGACC
HSPG2	ENST00000374695	24	3140	3244	1	21875895	21875999	618686	AF_ESP=0.00015;AF_EXAC=0.00002;ALLELEID=609391;CLNDISDB=MedGen:CN517202;CLNDN=not_provided;CLNHGVS=NC_000001.11:g.21875927T>C;CLNREVSTAT=criteria_provided,_single_submitter;CLNSIG=Uncertain_significance;CLNVC=single_nucleotide_variant;CLNVCSO=SO:0001483;CLNVI=ARUP_Laboratories,_Molecular_Genetics_and_Genomics,ARUP_Laboratories:180795;GENEINFO=HSPG2:3339;MC=SO:0001583|missense_variant;ORIGIN=1;RS=…	GGCCGGGGCTGGGCTCCTGGGCCACATGGTGCTCTAGGATGATGTTGTTACCTTGCAGCACCACCAACGGCTGCCCGTGCAGGGGTGTGGAGCCCGGCTGGGACC
HSPG2	ENST00000374695	24	3140	3244	1	21875895	21875999	295870	ALLELEID=279212;CLNDISDB=MONDO:MONDO:0009717,MedGen:C4551479,OMIM:255800,Orphanet:ORPHA800|MedGen:C1857100;CLNDN=Schwartz-Jampel_syndrome|Dyssegmental_Dysplasia;CLNHGVS=NC_000001.11:g.21875946C>T;CLNREVSTAT=criteria_provided,_single_submitter;CLNSIG=Uncertain_significance;CLNVC=single_nucleotide_variant;CLNVCSO=SO:0001483;CLNVI=Illumina_Clinical_Services_Laboratory,Illumina:59787;GENEINFO=HSPG2:3…	GGCCGGGGCTGGGCTCCTGGGCCACATGGTGCTCTAGGATGATGTTGTTACCTTGCAGCACCACCAACGGCTGCCCGTGCAGGGGTGTGGAGCCCGGCTGGGACC
HSPG2	ENST00000374695	24	3140	3244	1	21875895	21875999	591796	ALLELEID=582785;CLNDISDB=MedGen:CN517202;CLNDN=not_provided;CLNHGVS=NC_000001.11:g.21875973_21875974del;CLNREVSTAT=no_assertion_criteria_provided;CLNSIG=Uncertain_significance;CLNVC=Deletion;CLNVCSO=SO:0000159;GENEINFO=HSPG2:3339;MC=SO:0001589|frameshift_variant;ORIGIN=1;RS=1557764902	GGCCGGGGCTGGGCTCCTGGGCCACATGGTGCTCTAGGATGATGTTGTTACCTTGCAGCACCACCAACGGCTGCCCGTGCAGGGGTGTGGAGCCCGGCTGGGACC
HSPG2	ENST00000374695	24	3140	3244	1	21875895	21875999	195825	AF_ESP=0.00992;AF_EXAC=0.00648;AF_TGP=0.00260;ALLELEID=192986;CLNDISDB=MONDO:MONDO:0009717,MedGen:C4551479,OMIM:255800,Orphanet:ORPHA800|MedGen:CN169374|MedGen:CN517202;CLNDN=Schwartz-Jampel_syndrome|not_specified|not_provided;CLNHGVS=NC_000001.11:g.21875990G>A;CLNREVSTAT=criteria_provided,_multiple_submitters,_no_conflicts;CLNSIG=Benign/Likely_benign;CLNVC=single_nucleotide_variant;CLNVCSO=SO:00…	GGCCGGGGCTGGGCTCCTGGGCCACATGGTGCTCTAGGATGATGTTGTTACCTTGCAGCACCACCAACGGCTGCCCGTGCAGGGGTGTGGAGCCCGGCTGGGACC
HSPG2	ENST00000374695	23	2995	3098	1	21876227	21876330	873828	ALLELEID=863678;CLNDISDB=MONDO:MONDO:0009140,MedGen:C0432208,OMIM:224410,Orphanet:ORPHA1865,SNOMED_CT:93132001|MONDO:MONDO:0009717,MedGen:C4551479,OMIM:255800,Orphanet:ORPHA800;CLNDN=Lethal_Kniest-like_syndrome|Schwartz-Jampel_syndrome;CLNHGVS=NC_000001.11:g.21876245C>T;CLNREVSTAT=criteria_provided,_single_submitter;CLNSIG=Uncertain_significance;CLNVC=single_nucleotide_variant;CLNVCSO=SO:0001483;…	ACCTTGTCCCCCAGGAAGCGTGAAGGGAGGCTCCAGAAGTAGGGTCCAGATAAGAGTCTGTGGAAGGAGGAGAATCCCAGTTCCCCGGGCGTGGGGGAGAAGAT
HSPG2	ENST00000374695	23	2995	3098	1	21876227	21876330	439809	AF_EXAC=0.00001;AF_TGP=0.00020;ALLELEID=433626;CLNDISDB=MedGen:CN169374|MedGen:CN517202;CLNDN=not_specified|not_provided;CLNHGVS=NC_000001.11:g.21876266T>C;CLNREVSTAT=criteria_provided,_multiple_submitters,_no_conflicts;CLNSIG=Uncertain_significance;CLNVC=single_nucleotide_variant;CLNVCSO=SO:0001483;CLNVI=ARUP_Laboratories,_Molecular_Genetics_and_Genomics,ARUP_Laboratories:144080;GENEINFO=HSPG2:3…	ACCTTGTCCCCCAGGAAGCGTGAAGGGAGGCTCCAGAAGTAGGGTCCAGATAAGAGTCTGTGGAAGGAGGAGAATCCCAGTTCCCCGGGCGTGGGGGAGAAGAT
HSPG2	ENST00000374695	23	2995	3098	1	21876227	21876330	295872	ALLELEID=280722;CLNDISDB=MONDO:MONDO:0009140,MedGen:C0432208,OMIM:224410,Orphanet:ORPHA1865,SNOMED_CT:93132001|MONDO:MONDO:0009717,MedGen:C4551479,OMIM:255800,Orphanet:ORPHA800;CLNDN=Lethal_Kniest-like_syndrome|Schwartz-Jampel_syndrome;CLNHGVS=NC_000001.11:g.21876281A>T;CLNREVSTAT=criteria_provided,_single_submitter;CLNSIG=Uncertain_significance;CLNVC=single_nucleotide_variant;CLNVCSO=SO:0001483;…	ACCTTGTCCCCCAGGAAGCGTGAAGGGAGGCTCCAGAAGTAGGGTCCAGATAAGAGTCTGTGGAAGGAGGAGAATCCCAGTTCCCCGGGCGTGGGGGAGAAGAT
HSPG2	ENST00000374695	23	2995	3098	1	21876227	21876330	872765	ALLELEID=858911;CLNDISDB=MedGen:CN517202;CLNDN=not_provided;CLNHGVS=NC_000001.11:g.21876310C>T;CLNREVSTAT=criteria_provided,_single_submitter;CLNSIG=Likely_benign;CLNVC=single_nucleotide_variant;CLNVCSO=SO:0001483;GENEINFO=HSPG2:3339;MC=SO:0001819|synonymous_variant;ORIGIN=1	ACCTTGTCCCCCAGGAAGCGTGAAGGGAGGCTCCAGAAGTAGGGTCCAGATAAGAGTCTGTGGAAGGAGGAGAATCCCAGTTCCCCGGGCGTGGGGGAGAAGAT
HSPG2	ENST00000374695	22	2943	2962	1	21876363	21876382	235713	AF_ESP=0.02007;AF_EXAC=0.00577;AF_TGP=0.01498;ALLELEID=237393;CLNDISDB=MONDO:MONDO:0009140,MedGen:C0432208,OMIM:224410,Orphanet:ORPHA1865,SNOMED_CT:93132001|MONDO:MONDO:0009717,MedGen:C4551479,OMIM:255800,Orphanet:ORPHA800|MedGen:CN169374|MedGen:CN517202;CLNDN=Lethal_Kniest-like_syndrome|Schwartz-Jampel_syndrome|not_specified|not_provided;CLNHGVS=NC_000001.11:g.21876363T>G;CLNREVSTAT=criteria_pro…	TGGTCAGGCTGAAGTGACCA
HSPG2	ENST00000374695	22	2943	2962	1	21876363	21876382	873829	ALLELEID=863679;CLNDISDB=MONDO:MONDO:0009140,MedGen:C0432208,OMIM:224410,Orphanet:ORPHA1865,SNOMED_CT:93132001|MONDO:MONDO:0009717,MedGen:C4551479,OMIM:255800,Orphanet:ORPHA800;CLNDN=Lethal_Kniest-like_syndrome|Schwartz-Jampel_syndrome;CLNHGVS=NC_000001.11:g.21876372T>C;CLNREVSTAT=criteria_provided,_single_submitter;CLNSIG=Uncertain_significance;CLNVC=single_nucleotide_variant;CLNVCSO=SO:0001483;…	TGGTCAGGCTGAAGTGACCA
HSPG2	ENST00000374695	20	2875	2895	1	21876536	21876556	295874	AF_ESP=0.00008;AF_EXAC=0.00003;ALLELEID=280723;CLNDISDB=MONDO:MONDO:0009140,MedGen:C0432208,OMIM:224410,Orphanet:ORPHA1865,SNOMED_CT:93132001|MONDO:MONDO:0009717,MedGen:C4551479,OMIM:255800,Orphanet:ORPHA800;CLNDN=Lethal_Kniest-like_syndrome|Schwartz-Jampel_syndrome;CLNHGVS=NC_000001.11:g.21876546C>T;CLNREVSTAT=criteria_provided,_single_submitter;CLNSIG=Uncertain_significance;CLNVC=single_nucleot…	GGTGCAGTGGCGACTGACACC
HSPG2	ENST00000374695	20	2875	2895	1	21876536	21876556	585987	AF_ESP=0.00015;AF_EXAC=0.00001;ALLELEID=576516;CLNDISDB=MedGen:CN517202;CLNDN=not_provided;CLNHGVS=NC_000001.11:g.21876547G>C;CLNREVSTAT=criteria_provided,_single_submitter;CLNSIG=Uncertain_significance;CLNVC=single_nucleotide_variant;CLNVCSO=SO:0001483;GENEINFO=HSPG2:3339;MC=SO:0001583|missense_variant;ORIGIN=1;RS=141852442	GGTGCAGTGGCGACTGACACC
HSPG2	ENST00000374695	18	2458	2489	1	21879069	21879100	746729	AF_ESP=0.00008;AF_EXAC=0.00003;ALLELEID=746155;CLNDISDB=MONDO:MONDO:0009140,MedGen:C0432208,OMIM:224410,Orphanet:ORPHA1865,SNOMED_CT:93132001|MONDO:MONDO:0009717,MedGen:C4551479,OMIM:255800,Orphanet:ORPHA800|MedGen:CN517202;CLNDN=Lethal_Kniest-like_syndrome|Schwartz-Jampel_syndrome|not_provided;CLNHGVS=NC_000001.11:g.21879098C>T;CLNREVSTAT=criteria_provided,_conflicting_interpretations;CLNSIG=Con…	AAGCCAGCCTTGCACTTGTTGCACTGTGGCCC
HSPG2	ENST00000374695	17	2384	2443	1	21880102	21880161	295880	AF_ESP=0.00115;AF_EXAC=0.00094;AF_TGP=0.00080;ALLELEID=279221;CLNDISDB=MONDO:MONDO:0009140,MedGen:C0432208,OMIM:224410,Orphanet:ORPHA1865,SNOMED_CT:93132001|MONDO:MONDO:0009717,MedGen:C4551479,OMIM:255800,Orphanet:ORPHA800|MedGen:CN169374;CLNDN=Lethal_Kniest-like_syndrome|Schwartz-Jampel_syndrome|not_specified;CLNHGVS=NC_000001.11:g.21880115G>A;CLNREVSTAT=criteria_provided,_multiple_submitters,_n…	GGCAATTCAGGCAGTGGCCATACACAGGGTCACAGGAGCTGGCATGGCCATTGCAATTGC
HSPG2	ENST00000374695	17	2384	2443	1	21880102	21880161	194746	AF_ESP=0.00231;AF_EXAC=0.00062;AF_TGP=0.00200;ALLELEID=191909;CLNDISDB=MedGen:CN169374|MedGen:CN517202;CLNDN=not_specified|not_provided;CLNHGVS=NC_000001.11:g.21880124C>T;CLNREVSTAT=criteria_provided,_multiple_submitters,_no_conflicts;CLNSIG=Benign/Likely_benign;CLNVC=single_nucleotide_variant;CLNVCSO=SO:0001483;GENEINFO=HSPG2:3339;MC=SO:0001583|missense_variant;ORIGIN=1;RS=145476116	GGCAATTCAGGCAGTGGCCATACACAGGGTCACAGGAGCTGGCATGGCCATTGCAATTGC
HSPG2	ENST00000374695	17	2384	2443	1	21880102	21880161	295881	AF_ESP=0.93518;AF_TGP=0.92991;ALLELEID=280764;CLNDISDB=MONDO:MONDO:0009140,MedGen:C0432208,OMIM:224410,Orphanet:ORPHA1865,SNOMED_CT:93132001|MONDO:MONDO:0009717,MedGen:C4551479,OMIM:255800,Orphanet:ORPHA800|MedGen:CN517202;CLNDN=Lethal_Kniest-like_syndrome|Schwartz-Jampel_syndrome|not_provided;CLNHGVS=NC_000001.11:g.21880156T>C;CLNREVSTAT=criteria_provided,_multiple_submitters,_no_conflicts;CLNSI…	GGCAATTCAGGCAGTGGCCATACACAGGGTCACAGGAGCTGGCATGGCCATTGCAATTGC
HSPG2	ENST00000374695	16	2318	2382	1	21880161	21880225	875765	ALLELEID=863684;CLNDISDB=MONDO:MONDO:0009140,MedGen:C0432208,OMIM:224410,Orphanet:ORPHA1865,SNOMED_CT:93132001|MONDO:MONDO:0009717,MedGen:C4551479,OMIM:255800,Orphanet:ORPHA800;CLNDN=Lethal_Kniest-like_syndrome|Schwartz-Jampel_syndrome;CLNHGVS=NC_000001.11:g.21880199G>A;CLNREVSTAT=criteria_provided,_single_submitter;CLNSIG=Uncertain_significance;CLNVC=single_nucleotide_variant;CLNVCSO=SO:0001483;…	ACCAGAGCAGGTGCCCAGGTAGGGCCCACCAGGCACCCGAGTGAAGTGGGCATCACAGCTCTCGC
HSPG2	ENST00000374695	15	2112	2167	1	21880484	21880539	194641	AF_ESP=0.00246;AF_EXAC=0.00290;AF_TGP=0.00020;ALLELEID=191804;CLNDISDB=MONDO:MONDO:0009140,MedGen:C0432208,OMIM:224410,Orphanet:ORPHA1865,SNOMED_CT:93132001|MONDO:MONDO:0009717,MedGen:C4551479,OMIM:255800,Orphanet:ORPHA800|MedGen:CN169374|MedGen:CN517202;CLNDN=Lethal_Kniest-like_syndrome|Schwartz-Jampel_syndrome|not_specified|not_provided;CLNHGVS=NC_000001.11:g.21880484C>T;CLNREVSTAT=criteria_pro…	CGGCCTCCAGGCTCTGCAGCACCTGCAGCAGCTCCGCGCGCTGCACCGGCCGGCCA
HSPG2	ENST00000374695	15	2112	2167	1	21880484	21880539	280466	ALLELEID=263979;CLNDISDB=MedGen:CN517202;CLNDN=not_provided;CLNHGVS=NC_000001.11:g.21880519_21880520GC[2];CLNREVSTAT=criteria_provided,_single_submitter;CLNSIG=Pathogenic;CLNVC=Microsatellite;CLNVCSO=SO:0000289;GENEINFO=HSPG2:3339;MC=SO:0001589|frameshift_variant;ORIGIN=1;RS=886041667	CGGCCTCCAGGCTCTGCAGCACCTGCAGCAGCTCCGCGCGCTGCACCGGCCGGCCA
HSPG2	ENST00000374695	15	2112	2167	1	21880484	21880539	723974	AF_EXAC=0.00002;ALLELEID=732150;CLNDISDB=MedGen:CN517202;CLNDN=not_provided;CLNHGVS=NC_000001.11:g.21880518C>T;CLNREVSTAT=criteria_provided,_single_submitter;CLNSIG=Likely_benign;CLNVC=single_nucleotide_variant;CLNVCSO=SO:0001483;GENEINFO=HSPG2:3339;MC=SO:0001819|synonymous_variant;ORIGIN=1;RS=748259869	CGGCCTCCAGGCTCTGCAGCACCTGCAGCAGCTCCGCGCGCTGCACCGGCCGGCCA
HSPG2	ENST00000374695	15	2112	2167	1	21880484	21880539	873935	ALLELEID=863686;CLNDISDB=MONDO:MONDO:0009140,MedGen:C0432208,OMIM:224410,Orphanet:ORPHA1865,SNOMED_CT:93132001|MONDO:MONDO:0009717,MedGen:C4551479,OMIM:255800,Orphanet:ORPHA800;CLNDN=Lethal_Kniest-like_syndrome|Schwartz-Jampel_syndrome;CLNHGVS=NC_000001.11:g.21880519G>A;CLNREVSTAT=criteria_provided,_single_submitter;CLNSIG=Uncertain_significance;CLNVC=single_nucleotide_variant;CLNVCSO=SO:0001483;…	CGGCCTCCAGGCTCTGCAGCACCTGCAGCAGCTCCGCGCGCTGCACCGGCCGGCCA
HSPG2	ENST00000374695	15	2112	2167	1	21880484	21880539	735461	AF_TGP=0.00339;ALLELEID=746156;CLNDISDB=MONDO:MONDO:0009140,MedGen:C0432208,OMIM:224410,Orphanet:ORPHA1865,SNOMED_CT:93132001|MONDO:MONDO:0009717,MedGen:C4551479,OMIM:255800,Orphanet:ORPHA800|MedGen:CN517202;CLNDN=Lethal_Kniest-like_syndrome|Schwartz-Jampel_syndrome|not_provided;CLNHGVS=NC_000001.11:g.21880524C>A;CLNREVSTAT=criteria_provided,_multiple_submitters,_no_conflicts;CLNSIG=Likely_benign…	CGGCCTCCAGGCTCTGCAGCACCTGCAGCAGCTCCGCGCGCTGCACCGGCCGGCCA
HSPG2	ENST00000374695	15	2112	2167	1	21880484	21880539	295884	AF_EXAC=0.00004;AF_TGP=0.00020;ALLELEID=280760;CLNDISDB=MONDO:MONDO:0009140,MedGen:C0432208,OMIM:224410,Orphanet:ORPHA1865,SNOMED_CT:93132001|MONDO:MONDO:0009717,MedGen:C4551479,OMIM:255800,Orphanet:ORPHA800;CLNDN=Lethal_Kniest-like_syndrome|Schwartz-Jampel_syndrome;CLNHGVS=NC_000001.11:g.21880531G>A;CLNREVSTAT=criteria_provided,_single_submitter;CLNSIG=Uncertain_significance;CLNVC=single_nucleot…	CGGCCTCCAGGCTCTGCAGCACCTGCAGCAGCTCCGCGCGCTGCACCGGCCGGCCA
HSPG2	ENST00000374695	15	2112	2167	1	21880484	21880539	585985	AF_ESP=0.00192;AF_EXAC=0.00046;AF_TGP=0.00180;ALLELEID=576518;CLNDISDB=MedGen:CN517202;CLNDN=not_provided;CLNHGVS=NC_000001.11:g.21880534C>T;CLNREVSTAT=criteria_provided,_multiple_submitters,_no_conflicts;CLNSIG=Likely_benign;CLNVC=single_nucleotide_variant;CLNVCSO=SO:0001483;GENEINFO=HSPG2:3339;MC=SO:0001583|missense_variant;ORIGIN=1;RS=143119915	CGGCCTCCAGGCTCTGCAGCACCTGCAGCAGCTCCGCGCGCTGCACCGGCCGGCCA
HSPG2	ENST00000374695	15	2112	2167	1	21880484	21880539	295885	AF_ESP=0.00015;AF_EXAC=0.00012;ALLELEID=279226;CLNDISDB=MONDO:MONDO:0009140,MedGen:C0432208,OMIM:224410,Orphanet:ORPHA1865,SNOMED_CT:93132001|MONDO:MONDO:0009717,MedGen:C4551479,OMIM:255800,Orphanet:ORPHA800;CLNDN=Lethal_Kniest-like_syndrome|Schwartz-Jampel_syndrome;CLNHGVS=NC_000001.11:g.21880535G>A;CLNREVSTAT=criteria_provided,_single_submitter;CLNSIG=Uncertain_significance;CLNVC=single_nucleot…	CGGCCTCCAGGCTCTGCAGCACCTGCAGCAGCTCCGCGCGCTGCACCGGCCGGCCA
HSPG2	ENST00000374695	10	1630	1728	1	21884547	21884645	876804	ALLELEID=863690;CLNDISDB=MONDO:MONDO:0009140,MedGen:C0432208,OMIM:224410,Orphanet:ORPHA1865,SNOMED_CT:93132001|MONDO:MONDO:0009717,MedGen:C4551479,OMIM:255800,Orphanet:ORPHA800;CLNDN=Lethal_Kniest-like_syndrome|Schwartz-Jampel_syndrome;CLNHGVS=NC_000001.11:g.21884573G>A;CLNREVSTAT=criteria_provided,_single_submitter;CLNSIG=Uncertain_significance;CLNVC=single_nucleotide_variant;CLNVCSO=SO:0001483;…	GTCAAAGCGCAGCCTGATCTGGTCCCGGAAGCGGCGGGTGCTCTGGCACACGCTGGTGATGCCAAAGCAGAAGCAGGGCAGGCAGGCGGCGCTGTGCTC
HSPG2	ENST00000374695	10	1630	1728	1	21884547	21884645	295890	AF_ESP=0.00008;AF_EXAC=0.00005;ALLELEID=280776;CLNDISDB=MONDO:MONDO:0009140,MedGen:C0432208,OMIM:224410,Orphanet:ORPHA1865,SNOMED_CT:93132001|MONDO:MONDO:0009717,MedGen:C4551479,OMIM:255800,Orphanet:ORPHA800;CLNDN=Lethal_Kniest-like_syndrome|Schwartz-Jampel_syndrome;CLNHGVS=NC_000001.11:g.21884581C>T;CLNREVSTAT=criteria_provided,_single_submitter;CLNSIG=Uncertain_significance;CLNVC=single_nucleot…	GTCAAAGCGCAGCCTGATCTGGTCCCGGAAGCGGCGGGTGCTCTGGCACACGCTGGTGATGCCAAAGCAGAAGCAGGGCAGGCAGGCGGCGCTGTGCTC
HSPG2	ENST00000374695	10	1630	1728	1	21884547	21884645	585984	AF_ESP=0.00038;AF_EXAC=0.00012;ALLELEID=576519;CLNDISDB=MedGen:CN517202;CLNDN=not_provided;CLNHGVS=NC_000001.11:g.21884597C>T;CLNREVSTAT=criteria_provided,_single_submitter;CLNSIG=Uncertain_significance;CLNVC=single_nucleotide_variant;CLNVCSO=SO:0001483;GENEINFO=HSPG2:3339;MC=SO:0001583|missense_variant;ORIGIN=1;RS=150648539	GTCAAAGCGCAGCCTGATCTGGTCCCGGAAGCGGCGGGTGCTCTGGCACACGCTGGTGATGCCAAAGCAGAAGCAGGGCAGGCAGGCGGCGCTGTGCTC
HSPG2	ENST00000374695	10	1630	1728	1	21884547	21884645	774794	AF_ESP=0.00100;AF_EXAC=0.00042;ALLELEID=696470;CLNDISDB=MedGen:CN169374|MedGen:CN517202;CLNDN=not_specified|not_provided;CLNHGVS=NC_000001.11:g.21884625C>T;CLNREVSTAT=criteria_provided,_multiple_submitters,_no_conflicts;CLNSIG=Likely_benign;CLNVC=single_nucleotide_variant;CLNVCSO=SO:0001483;CLNVI=ARUP_Laboratories,_Molecular_Genetics_and_Genomics,ARUP_Laboratories:2318584;GENEINFO=HSPG2:3339;MC=S…	GTCAAAGCGCAGCCTGATCTGGTCCCGGAAGCGGCGGGTGCTCTGGCACACGCTGGTGATGCCAAAGCAGAAGCAGGGCAGGCAGGCGGCGCTGTGCTC
HSPG2	ENST00000374695	10	1630	1728	1	21884547	21884645	726035	AF_ESP=0.00031;AF_EXAC=0.00095;AF_TGP=0.00060;ALLELEID=732152;CLNDISDB=MedGen:CN517202;CLNDN=not_provided;CLNHGVS=NC_000001.11:g.21884633C>T;CLNREVSTAT=criteria_provided,_single_submitter;CLNSIG=Benign;CLNVC=single_nucleotide_variant;CLNVCSO=SO:0001483;GENEINFO=HSPG2:3339;MC=SO:0001583|missense_variant;ORIGIN=1;RS=139719757	GTCAAAGCGCAGCCTGATCTGGTCCCGGAAGCGGCGGGTGCTCTGGCACACGCTGGTGATGCCAAAGCAGAAGCAGGGCAGGCAGGCGGCGCTGTGCTC
HSPG2	ENST00000374695	10	1630	1728	1	21884547	21884645	295891	AF_ESP=0.00023;AF_EXAC=0.00014;ALLELEID=279458;CLNDISDB=MONDO:MONDO:0009717,MedGen:C4551479,OMIM:255800,Orphanet:ORPHA800|MedGen:C1857100;CLNDN=Schwartz-Jampel_syndrome|Dyssegmental_Dysplasia;CLNHGVS=NC_000001.11:g.21884636C>T;CLNREVSTAT=criteria_provided,_single_submitter;CLNSIG=Uncertain_significance;CLNVC=single_nucleotide_variant;CLNVCSO=SO:0001483;CLNVI=Illumina_Clinical_Services_Laboratory,…	GTCAAAGCGCAGCCTGATCTGGTCCCGGAAGCGGCGGGTGCTCTGGCACACGCTGGTGATGCCAAAGCAGAAGCAGGGCAGGCAGGCGGCGCTGTGCTC
HSPG2	ENST00000374695	9	1507	1613	1	21884756	21884862	726568	ALLELEID=743670;CLNDISDB=MedGen:CN517202;CLNDN=not_provided;CLNHGVS=NC_000001.11:g.21884759G>T;CLNREVSTAT=criteria_provided,_single_submitter;CLNSIG=Likely_benign;CLNVC=single_nucleotide_variant;CLNVCSO=SO:0001483;GENEINFO=HSPG2:3339;MC=SO:0001627|intron_variant;ORIGIN=1;RS=757728162	TCAGGGCAGGGGCCTCGTTGTGGGACGAGCTCAAGGACACCGTCAGGAATGCCAAACACCATGCCCCGGGCGTTCATGGCCTCACAGGTGTAGGCACCCTGGTCTGA
HSPG2	ENST00000374695	9	1507	1613	1	21884756	21884862	585983	AF_ESP=0.00008;AF_EXAC=0.00003;ALLELEID=576520;CLNDISDB=MedGen:CN517202;CLNDN=not_provided;CLNHGVS=NC_000001.11:g.21884779C>T;CLNREVSTAT=criteria_provided,_single_submitter;CLNSIG=Uncertain_significance;CLNVC=single_nucleotide_variant;CLNVCSO=SO:0001483;GENEINFO=HSPG2:3339;MC=SO:0001583|missense_variant;ORIGIN=1;RS=376748881	TCAGGGCAGGGGCCTCGTTGTGGGACGAGCTCAAGGACACCGTCAGGAATGCCAAACACCATGCCCCGGGCGTTCATGGCCTCACAGGTGTAGGCACCCTGGTCTGA
HSPG2	ENST00000374695	9	1507	1613	1	21884756	21884862	759495	AF_ESP=0.00023;AF_EXAC=0.00008;AF_TGP=0.00020;ALLELEID=761642;CLNDISDB=MONDO:MONDO:0009140,MedGen:C0432208,OMIM:224410,Orphanet:ORPHA1865,SNOMED_CT:93132001|MONDO:MONDO:0009717,MedGen:C4551479,OMIM:255800,Orphanet:ORPHA800|MedGen:CN517202;CLNDN=Lethal_Kniest-like_syndrome|Schwartz-Jampel_syndrome|not_provided;CLNHGVS=NC_000001.11:g.21884780G>A;CLNREVSTAT=criteria_provided,_conflicting_interpretat…	TCAGGGCAGGGGCCTCGTTGTGGGACGAGCTCAAGGACACCGTCAGGAATGCCAAACACCATGCCCCGGGCGTTCATGGCCTCACAGGTGTAGGCACCCTGGTCTGA
HSPG2	ENST00000374695	7	1314	1398	1	21885063	21885147	713446	AF_EXAC=0.00001;ALLELEID=718661;CLNDISDB=MedGen:CN517202;CLNDN=not_provided;CLNHGVS=NC_000001.11:g.21885072G>A;CLNREVSTAT=criteria_provided,_single_submitter;CLNSIG=Likely_benign;CLNVC=single_nucleotide_variant;CLNVCSO=SO:0001483;GENEINFO=HSPG2:3339;MC=SO:0001819|synonymous_variant;ORIGIN=1;RS=776288943	GGTGGGGACGCCAATGGCCACGCAGGTGAAGGTCACTGTCTGGCCCCGGGAAGCCTGGATGGACTCCCGGGGAGGTGTCACCACC
HSPG2	ENST00000374695	7	1314	1398	1	21885063	21885147	295896	AF_ESP=0.00208;AF_EXAC=0.00389;AF_TGP=0.00100;ALLELEID=279231;CLNDISDB=MONDO:MONDO:0009140,MedGen:C0432208,OMIM:224410,Orphanet:ORPHA1865,SNOMED_CT:93132001|MONDO:MONDO:0009717,MedGen:C4551479,OMIM:255800,Orphanet:ORPHA800|MedGen:CN169374|MedGen:CN517202;CLNDN=Lethal_Kniest-like_syndrome|Schwartz-Jampel_syndrome|not_specified|not_provided;CLNHGVS=NC_000001.11:g.21885130C>T;CLNREVSTAT=criteria_pro…	GGTGGGGACGCCAATGGCCACGCAGGTGAAGGTCACTGTCTGGCCCCGGGAAGCCTGGATGGACTCCCGGGGAGGTGTCACCACC
HSPG2	ENST00000374695	5	911	1021	1	21887450	21887560	295904	AF_EXAC=0.00008;AF_TGP=0.00020;ALLELEID=280773;CLNDISDB=MONDO:MONDO:0009140,MedGen:C0432208,OMIM:224410,Orphanet:ORPHA1865,SNOMED_CT:93132001|MONDO:MONDO:0009717,MedGen:C4551479,OMIM:255800,Orphanet:ORPHA800|MedGen:CN517202;CLNDN=Lethal_Kniest-like_syndrome|Schwartz-Jampel_syndrome|not_provided;CLNHGVS=NC_000001.11:g.21887500C>T;CLNREVSTAT=criteria_provided,_multiple_submitters,_no_conflicts;CLNS…	AGTCCTCCTGTCCGTCGCAGAGGTAGTCTCTGGGGATGCAGTGCCCATTGCGGCATGCGGCCTCCTGGGGCCCACAGGGCAGGGGCCTGACGGAACCGGGAAGCAGGGGCT
HSPG2	ENST00000374695	5	911	1021	1	21887450	21887560	806087	ALLELEID=794588;CLNDISDB=MedGen:CN517202;CLNDN=not_provided;CLNHGVS=NC_000001.11:g.21887505T>C;CLNREVSTAT=criteria_provided,_single_submitter;CLNSIG=Likely_benign;CLNVC=single_nucleotide_variant;CLNVCSO=SO:0001483;GENEINFO=HSPG2:3339;MC=SO:0001819|synonymous_variant;ORIGIN=1;RS=1350233072	AGTCCTCCTGTCCGTCGCAGAGGTAGTCTCTGGGGATGCAGTGCCCATTGCGGCATGCGGCCTCCTGGGGCCCACAGGGCAGGGGCCTGACGGAACCGGGAAGCAGGGGCT
HSPG2	ENST00000374695	5	911	1021	1	21887450	21887560	874995	ALLELEID=863695;CLNDISDB=MONDO:MONDO:0009140,MedGen:C0432208,OMIM:224410,Orphanet:ORPHA1865,SNOMED_CT:93132001|MONDO:MONDO:0009717,MedGen:C4551479,OMIM:255800,Orphanet:ORPHA800;CLNDN=Lethal_Kniest-like_syndrome|Schwartz-Jampel_syndrome;CLNHGVS=NC_000001.11:g.21887545C>A;CLNREVSTAT=criteria_provided,_single_submitter;CLNSIG=Uncertain_significance;CLNVC=single_nucleotide_variant;CLNVCSO=SO:0001483;…	AGTCCTCCTGTCCGTCGCAGAGGTAGTCTCTGGGGATGCAGTGCCCATTGCGGCATGCGGCCTCCTGGGGCCCACAGGGCAGGGGCCTGACGGAACCGGGAAGCAGGGGCT
HSPG2	ENST00000374695	5	911	1021	1	21887450	21887560	295905	AF_ESP=0.01169;AF_EXAC=0.01071;AF_TGP=0.00579;ALLELEID=279244;CLNDISDB=MONDO:MONDO:0009140,MedGen:C0432208,OMIM:224410,Orphanet:ORPHA1865,SNOMED_CT:93132001|MONDO:MONDO:0009717,MedGen:C4551479,OMIM:255800,Orphanet:ORPHA800|MedGen:CN517202;CLNDN=Lethal_Kniest-like_syndrome|Schwartz-Jampel_syndrome|not_provided;CLNHGVS=NC_000001.11:g.21887547G>A;CLNREVSTAT=criteria_provided,_multiple_submitters,_no…	AGTCCTCCTGTCCGTCGCAGAGGTAGTCTCTGGGGATGCAGTGCCCATTGCGGCATGCGGCCTCCTGGGGCCCACAGGGCAGGGGCCTGACGGAACCGGGAAGCAGGGGCT
HSPG2	ENST00000374695	5	911	1021	1	21887450	21887560	874996	ALLELEID=863696;CLNDISDB=MONDO:MONDO:0009140,MedGen:C0432208,OMIM:224410,Orphanet:ORPHA1865,SNOMED_CT:93132001|MONDO:MONDO:0009717,MedGen:C4551479,OMIM:255800,Orphanet:ORPHA800;CLNDN=Lethal_Kniest-like_syndrome|Schwartz-Jampel_syndrome;CLNHGVS=NC_000001.11:g.21887550A>C;CLNREVSTAT=criteria_provided,_single_submitter;CLNSIG=Uncertain_significance;CLNVC=single_nucleotide_variant;CLNVCSO=SO:0001483;…	AGTCCTCCTGTCCGTCGCAGAGGTAGTCTCTGGGGATGCAGTGCCCATTGCGGCATGCGGCCTCCTGGGGCCCACAGGGCAGGGGCCTGACGGAACCGGGAAGCAGGGGCT
HSPG2	ENST00000374695	5	911	1021	1	21887450	21887560	295906	AF_ESP=0.05690;AF_EXAC=0.05739;AF_TGP=0.03095;ALLELEID=280778;CLNDISDB=MONDO:MONDO:0009140,MedGen:C0432208,OMIM:224410,Orphanet:ORPHA1865,SNOMED_CT:93132001|MONDO:MONDO:0009717,MedGen:C4551479,OMIM:255800,Orphanet:ORPHA800;CLNDN=Lethal_Kniest-like_syndrome|Schwartz-Jampel_syndrome;CLNHGVS=NC_000001.11:g.21887553C>T;CLNREVSTAT=criteria_provided,_single_submitter;CLNSIG=Benign;CLNVC=single_nucleoti…	AGTCCTCCTGTCCGTCGCAGAGGTAGTCTCTGGGGATGCAGTGCCCATTGCGGCATGCGGCCTCCTGGGGCCCACAGGGCAGGGGCCTGACGGAACCGGGAAGCAGGGGCT
HSPG2	ENST00000374695	4	796	910	1	21887561	21887675	724969	AF_ESP=0.00315;AF_EXAC=0.00101;AF_TGP=0.00399;ALLELEID=732154;CLNDISDB=MedGen:CN517202;CLNDN=not_provided;CLNHGVS=NC_000001.11:g.21887589C>T;CLNREVSTAT=criteria_provided,_single_submitter;CLNSIG=Benign;CLNVC=single_nucleotide_variant;CLNVCSO=SO:0001483;GENEINFO=HSPG2:3339;MC=SO:0001583|missense_variant;ORIGIN=1;RS=142194150	GAGGAGCGTGGGTGACTGGTGGCTGTCGCATGATGGTTGTCTCTGGCCGGGGCGGTAAAGATGTCGTCTCCACAAGGAGAGAGAATGTGGGGCTGATACCCAGGACTGGCTCCTC
HSPG2	ENST00000374695	4	796	910	1	21887561	21887675	875920	ALLELEID=863697;CLNDISDB=MONDO:MONDO:0009140,MedGen:C0432208,OMIM:224410,Orphanet:ORPHA1865,SNOMED_CT:93132001|MONDO:MONDO:0009717,MedGen:C4551479,OMIM:255800,Orphanet:ORPHA800;CLNDN=Lethal_Kniest-like_syndrome|Schwartz-Jampel_syndrome;CLNHGVS=NC_000001.11:g.21887598T>A;CLNREVSTAT=criteria_provided,_single_submitter;CLNSIG=Uncertain_significance;CLNVC=single_nucleotide_variant;CLNVCSO=SO:0001483;…	GAGGAGCGTGGGTGACTGGTGGCTGTCGCATGATGGTTGTCTCTGGCCGGGGCGGTAAAGATGTCGTCTCCACAAGGAGAGAGAATGTGGGGCTGATACCCAGGACTGGCTCCTC
HSPG2	ENST00000374695	4	796	910	1	21887561	21887675	295907	AF_ESP=0.00054;AF_EXAC=0.00010;ALLELEID=280818;CLNDISDB=MONDO:MONDO:0009140,MedGen:C0432208,OMIM:224410,Orphanet:ORPHA1865,SNOMED_CT:93132001|MONDO:MONDO:0009717,MedGen:C4551479,OMIM:255800,Orphanet:ORPHA800;CLNDN=Lethal_Kniest-like_syndrome|Schwartz-Jampel_syndrome;CLNHGVS=NC_000001.11:g.21887608C>G;CLNREVSTAT=criteria_provided,_single_submitter;CLNSIG=Uncertain_significance;CLNVC=single_nucleot…	GAGGAGCGTGGGTGACTGGTGGCTGTCGCATGATGGTTGTCTCTGGCCGGGGCGGTAAAGATGTCGTCTCCACAAGGAGAGAGAATGTGGGGCTGATACCCAGGACTGGCTCCTC
HSPG2	ENST00000374695	4	796	910	1	21887561	21887675	804910	ALLELEID=792873;CLNDISDB=MedGen:CN517202;CLNDN=not_provided;CLNHGVS=NC_000001.11:g.21887608C>T;CLNREVSTAT=criteria_provided,_single_submitter;CLNSIG=Uncertain_significance;CLNVC=single_nucleotide_variant;CLNVCSO=SO:0001483;GENEINFO=HSPG2:3339;MC=SO:0001583|missense_variant;ORIGIN=1;RS=149319607	GAGGAGCGTGGGTGACTGGTGGCTGTCGCATGATGGTTGTCTCTGGCCGGGGCGGTAAAGATGTCGTCTCCACAAGGAGAGAGAATGTGGGGCTGATACCCAGGACTGGCTCCTC
HSPG2	ENST00000374695	4	796	910	1	21887561	21887675	498648	AF_EXAC=0.00028;AF_TGP=0.00020;ALLELEID=490072;CLNDISDB=MedGen:CN517202;CLNDN=not_provided;CLNHGVS=NC_000001.11:g.21887609G>A;CLNREVSTAT=criteria_provided,_conflicting_interpretations;CLNSIG=Conflicting_interpretations_of_pathogenicity;CLNSIGCONF=Likely_benign(1),Uncertain_significance(2);CLNVC=single_nucleotide_variant;CLNVCSO=SO:0001483;CLNVI=ARUP_Laboratories,_Molecular_Genetics_and_Genomics,A…	GAGGAGCGTGGGTGACTGGTGGCTGTCGCATGATGGTTGTCTCTGGCCGGGGCGGTAAAGATGTCGTCTCCACAAGGAGAGAGAATGTGGGGCTGATACCCAGGACTGGCTCCTC
HSPG2	ENST00000374695	4	796	910	1	21887561	21887675	295908	AF_EXAC=0.00007;AF_TGP=0.00020;ALLELEID=279246;CLNDISDB=MONDO:MONDO:0009717,MedGen:C4551479,OMIM:255800,Orphanet:ORPHA800|MedGen:C1857100|MedGen:CN517202;CLNDN=Schwartz-Jampel_syndrome|Dyssegmental_Dysplasia|not_provided;CLNHGVS=NC_000001.11:g.21887620G>C;CLNREVSTAT=criteria_provided,_multiple_submitters,_no_conflicts;CLNSIG=Uncertain_significance;CLNVC=single_nucleotide_variant;CLNVCSO=SO:000148…	GAGGAGCGTGGGTGACTGGTGGCTGTCGCATGATGGTTGTCTCTGGCCGGGGCGGTAAAGATGTCGTCTCCACAAGGAGAGAGAATGTGGGGCTGATACCCAGGACTGGCTCCTC
HSPG2	ENST00000374695	4	796	910	1	21887561	21887675	757143	AF_EXAC=0.00008;ALLELEID=761643;CLNDISDB=MedGen:CN517202;CLNDN=not_provided;CLNHGVS=NC_000001.11:g.21887625C>T;CLNREVSTAT=criteria_provided,_single_submitter;CLNSIG=Likely_benign;CLNVC=single_nucleotide_variant;CLNVCSO=SO:0001483;GENEINFO=HSPG2:3339;MC=SO:0001819|synonymous_variant;ORIGIN=1;RS=373509276	GAGGAGCGTGGGTGACTGGTGGCTGTCGCATGATGGTTGTCTCTGGCCGGGGCGGTAAAGATGTCGTCTCCACAAGGAGAGAGAATGTGGGGCTGATACCCAGGACTGGCTCCTC
HSPG2	ENST00000374695	4	796	910	1	21887561	21887675	559385	ALLELEID=550113;CLNDISDB=MedGen:CN169374;CLNDN=not_specified;CLNHGVS=NC_000001.11:g.21887633_21887634inv;CLNREVSTAT=criteria_provided,_single_submitter;CLNSIG=Uncertain_significance;CLNVC=Inversion;CLNVCSO=SO:1000036;GENEINFO=HSPG2:3339;MC=SO:0001583|missense_variant;ORIGIN=1	GAGGAGCGTGGGTGACTGGTGGCTGTCGCATGATGGTTGTCTCTGGCCGGGGCGGTAAAGATGTCGTCTCCACAAGGAGAGAGAATGTGGGGCTGATACCCAGGACTGGCTCCTC
HSPG2	ENST00000374695	4	796	910	1	21887561	21887675	295909	AF_ESP=0.42734;AF_EXAC=0.41753;AF_TGP=0.53634;ALLELEID=279469;CLNDISDB=MONDO:MONDO:0009140,MedGen:C0432208,OMIM:224410,Orphanet:ORPHA1865,SNOMED_CT:93132001|MONDO:MONDO:0009717,MedGen:C4551479,OMIM:255800,Orphanet:ORPHA800|MedGen:CN169374|MedGen:CN517202;CLNDN=Lethal_Kniest-like_syndrome|Schwartz-Jampel_syndrome|not_specified|not_provided;CLNHGVS=NC_000001.11:g.21887634A>G;CLNREVSTAT=criteria_pro…	GAGGAGCGTGGGTGACTGGTGGCTGTCGCATGATGGTTGTCTCTGGCCGGGGCGGTAAAGATGTCGTCTCCACAAGGAGAGAGAATGTGGGGCTGATACCCAGGACTGGCTCCTC
HSPG2	ENST00000374695	4	796	910	1	21887561	21887675	497717	AF_ESP=0.00077;AF_EXAC=0.00042;ALLELEID=489141;CLNDISDB=MONDO:MONDO:0009140,MedGen:C0432208,OMIM:224410,Orphanet:ORPHA1865,SNOMED_CT:93132001|MONDO:MONDO:0009717,MedGen:C4551479,OMIM:255800,Orphanet:ORPHA800|MedGen:CN517202;CLNDN=Lethal_Kniest-like_syndrome|Schwartz-Jampel_syndrome|not_provided;CLNHGVS=NC_000001.11:g.21887646T>C;CLNREVSTAT=criteria_provided,_conflicting_interpretations;CLNSIG=Con…	GAGGAGCGTGGGTGACTGGTGGCTGTCGCATGATGGTTGTCTCTGGCCGGGGCGGTAAAGATGTCGTCTCCACAAGGAGAGAGAATGTGGGGCTGATACCCAGGACTGGCTCCTC
HSPG2	ENST00000374695	3	535	579	1	21890069	21890113	295910	AF_ESP=0.55029;AF_EXAC=0.57694;AF_TGP=0.44449;ALLELEID=280779;CLNDISDB=MONDO:MONDO:0009140,MedGen:C0432208,OMIM:224410,Orphanet:ORPHA1865,SNOMED_CT:93132001|MONDO:MONDO:0009717,MedGen:C4551479,OMIM:255800,Orphanet:ORPHA800|MedGen:CN517202;CLNDN=Lethal_Kniest-like_syndrome|Schwartz-Jampel_syndrome|not_provided;CLNHGVS=NC_000001.11:g.21890081C>A;CLNREVSTAT=criteria_provided,_multiple_submitters,_no…	CTGAATCTGAGCCCCATCCGCATTCCCTTCCGAGCCCACATCCAG
HSPG2	ENST00000374695	3	535	579	1	21890069	21890113	295911	AF_EXAC=0.00091;AF_TGP=0.00140;ALLELEID=279254;CLNDISDB=MONDO:MONDO:0009140,MedGen:C0432208,OMIM:224410,Orphanet:ORPHA1865,SNOMED_CT:93132001|MONDO:MONDO:0009717,MedGen:C4551479,OMIM:255800,Orphanet:ORPHA800|MedGen:CN517202;CLNDN=Lethal_Kniest-like_syndrome|Schwartz-Jampel_syndrome|not_provided;CLNHGVS=NC_000001.11:g.21890087C>T;CLNREVSTAT=criteria_provided,_multiple_submitters,_no_conflicts;CLNS…	CTGAATCTGAGCCCCATCCGCATTCCCTTCCGAGCCCACATCCAG
HSPG2	ENST00000374695	3	535	579	1	21890069	21890113	874120	ALLELEID=863700;CLNDISDB=MONDO:MONDO:0009140,MedGen:C0432208,OMIM:224410,Orphanet:ORPHA1865,SNOMED_CT:93132001|MONDO:MONDO:0009717,MedGen:C4551479,OMIM:255800,Orphanet:ORPHA800;CLNDN=Lethal_Kniest-like_syndrome|Schwartz-Jampel_syndrome;CLNHGVS=NC_000001.11:g.21890088G>A;CLNREVSTAT=criteria_provided,_single_submitter;CLNSIG=Uncertain_significance;CLNVC=single_nucleotide_variant;CLNVCSO=SO:0001483;…	CTGAATCTGAGCCCCATCCGCATTCCCTTCCGAGCCCACATCCAG
HSPG2	ENST00000374695	3	535	579	1	21890069	21890113	761627	ALLELEID=761644;CLNDISDB=MedGen:CN517202;CLNDN=not_provided;CLNHGVS=NC_000001.11:g.21890111C>A;CLNREVSTAT=criteria_provided,_single_submitter;CLNSIG=Likely_benign;CLNVC=single_nucleotide_variant;CLNVCSO=SO:0001483;GENEINFO=HSPG2:3339;MC=SO:0001819|synonymous_variant;ORIGIN=1;RS=2254357	CTGAATCTGAGCCCCATCCGCATTCCCTTCCGAGCCCACATCCAG
HSPG2	ENST00000374695	3	535	579	1	21890069	21890113	295912	AF_ESP=0.55036;AF_TGP=0.44449;ALLELEID=280780;CLNDISDB=MONDO:MONDO:0009140,MedGen:C0432208,OMIM:224410,Orphanet:ORPHA1865,SNOMED_CT:93132001|MONDO:MONDO:0009717,MedGen:C4551479,OMIM:255800,Orphanet:ORPHA800|MedGen:CN517202;CLNDN=Lethal_Kniest-like_syndrome|Schwartz-Jampel_syndrome|not_provided;CLNHGVS=NC_000001.11:g.21890111C>G;CLNREVSTAT=criteria_provided,_multiple_submitters,_no_conflicts;CLNSI…	CTGAATCTGAGCCCCATCCGCATTCCCTTCCGAGCCCACATCCAG
HSPG2	ENST00000374695	1	187	296	1	21896171	21896280	373152	AF_ESP=0.00092;AF_TGP=0.00100;ALLELEID=359303;CLNDISDB=MedGen:CN169374|MedGen:CN517202;CLNDN=not_specified|not_provided;CLNHGVS=NC_000001.11:g.21896225T>A;CLNREVSTAT=criteria_provided,_conflicting_interpretations;CLNSIG=Conflicting_interpretations_of_pathogenicity;CLNSIGCONF=Likely_benign(2),Uncertain_significance(2);CLNVC=single_nucleotide_variant;CLNVCSO=SO:0001483;CLNVI=ARUP_Laboratories,_Mole…	TCGTCTCCTGAGATGCTGTCAGCCAGCATGTCCTCATCATCAGAAAGGTACGAATGTGTCCAGCGCATTTGGCTTGCTGTGACGGTCTCTATGTCCTCAGGCAGAGACAA
ARID1A	ENST00000324856	5	437	514	1	26696451	26696528	871131	ALLELEID=858938;CLNDISDB=MedGen:CN517202;CLNDN=not_provided;CLNHGVS=NC_000001.11:g.26696458C>G;CLNREVSTAT=criteria_provided,_single_submitter;CLNSIG=Uncertain_significance;CLNVC=single_nucleotide_variant;CLNVCSO=SO:0001483;GENEINFO=ARID1A:8289;MC=SO:0001583|missense_variant;ORIGIN=1	GCCGCCGCCGCCGCCCTCGGAGCTGAAGAAAGCCGAGCAGCAGCAGCGGGAGGAGGCGGGGGGCGAGGCGGCGGCGGC
ARID1A	ENST00000324856	5	437	514	1	26696451	26696528	591488	ALLELEID=582479;CLNDISDB=MedGen:CN517202;CLNDN=not_provided;CLNHGVS=NC_000001.11:g.26696470G>T;CLNREVSTAT=no_assertion_criteria_provided;CLNSIG=Uncertain_significance;CLNVC=single_nucleotide_variant;CLNVCSO=SO:0001483;GENEINFO=ARID1A:8289;MC=SO:0001587|nonsense;ORIGIN=1;RS=1557569082	GCCGCCGCCGCCGCCCTCGGAGCTGAAGAAAGCCGAGCAGCAGCAGCGGGAGGAGGCGGGGGGCGAGGCGGCGGCGGC
ARID1A	ENST00000324856	5	437	514	1	26696451	26696528	387741	ALLELEID=364984;CLNDISDB=MedGen:CN169374;CLNDN=not_specified;CLNHGVS=NC_000001.11:g.26696514C>T;CLNREVSTAT=criteria_provided,_single_submitter;CLNSIG=Likely_benign;CLNVC=single_nucleotide_variant;CLNVCSO=SO:0001483;GENEINFO=ARID1A:8289;MC=SO:0001819|synonymous_variant;ORIGIN=1;RS=1057522894	GCCGCCGCCGCCGCCCTCGGAGCTGAAGAAAGCCGAGCAGCAGCAGCGGGAGGAGGCGGGGGGCGAGGCGGCGGCGGC
ARID1A	ENST00000324856	5	437	514	1	26696451	26696528	126309	ALLELEID=131841;CLNDISDB=MedGen:CN169374|MedGen:CN517202;CLNDN=not_specified|not_provided;CLNHGVS=NC_000001.11:g.26696517_26696519GGC[6];CLNREVSTAT=criteria_provided,_multiple_submitters,_no_conflicts;CLNSIG=Benign/Likely_benign;CLNVC=Microsatellite;CLNVCSO=SO:0000289;GENEINFO=ARID1A:8289;MC=SO:0001821|inframe_insertion;ORIGIN=1;RS=587779737	GCCGCCGCCGCCGCCCTCGGAGCTGAAGAAAGCCGAGCAGCAGCAGCGGGAGGAGGCGGGGGGCGAGGCGGCGGCGGC
ARID1A	ENST00000324856	5	437	514	1	26696451	26696528	591383	ALLELEID=582375;CLNDISDB=MedGen:CN517202;CLNDN=not_provided;CLNHGVS=NC_000001.11:g.26696517_26696519GGC[4];CLNREVSTAT=no_assertion_criteria_provided;CLNSIG=Uncertain_significance;CLNVC=Microsatellite;CLNVCSO=SO:0000289;GENEINFO=ARID1A:8289;MC=SO:0001822|inframe_deletion;ORIGIN=1;RS=587779737	GCCGCCGCCGCCGCCCTCGGAGCTGAAGAAAGCCGAGCAGCAGCAGCGGGAGGAGGCGGGGGGCGAGGCGGCGGCGGC
ARID1A	ENST00000324856	6	519	563	1	26696533	26696577	434311	ALLELEID=427763;CLNDISDB=MedGen:CN169374;CLNDN=not_specified;CLNHGVS=NC_000001.11:g.26696538C>T;CLNREVSTAT=criteria_provided,_single_submitter;CLNSIG=Likely_benign;CLNVC=single_nucleotide_variant;CLNVCSO=SO:0001483;GENEINFO=ARID1A:8289;MC=SO:0001819|synonymous_variant;ORIGIN=1;RS=892415319	GCGGCCGAGCGCGGGGAAATGAAGGCAGCCGCCGGGCAGGAAAGC
ARID1A	ENST00000324856	6	519	563	1	26696533	26696577	976860	ALLELEID=964993;CLNDISDB=MONDO:MONDO:0013819,MedGen:C3553247,OMIM:614607;CLNDN=Mental_retardation,_autosomal_dominant_14;CLNHGVS=NC_000001.11:g.26696566G>A;CLNREVSTAT=no_assertion_criteria_provided;CLNSIG=Uncertain_significance;CLNVC=single_nucleotide_variant;CLNVCSO=SO:0001483;GENEINFO=ARID1A:8289;MC=SO:0001583|missense_variant;ORIGIN=1	GCGGCCGAGCGCGGGGAAATGAAGGCAGCCGCCGGGCAGGAAAGC
ARID1A	ENST00000324856	7	582	649	1	26696596	26696663	445779	ALLELEID=439051;CLNDISDB=MedGen:CN517202;CLNDN=not_provided;CLNHGVS=NC_000001.11:g.26696596C>G;CLNREVSTAT=criteria_provided,_single_submitter;CLNSIG=Uncertain_significance;CLNVC=single_nucleotide_variant;CLNVCSO=SO:0001483;GENEINFO=ARID1A:8289;MC=SO:0001583|missense_variant;ORIGIN=1;RS=1429977258	CCGCCGCAGCCGCTGGGAAAGGAGCTGCAGGACGGGGCCGAGAGCAATGGGGGTGGCGGCGGCGGCGG
ARID1A	ENST00000324856	7	582	649	1	26696596	26696663	434348	ALLELEID=427764;CLNDISDB=MedGen:CN169374;CLNDN=not_specified;CLNHGVS=NC_000001.11:g.26696642A>G;CLNREVSTAT=criteria_provided,_single_submitter;CLNSIG=Uncertain_significance;CLNVC=single_nucleotide_variant;CLNVCSO=SO:0001483;GENEINFO=ARID1A:8289;MC=SO:0001583|missense_variant;ORIGIN=1;RS=1553145891	CCGCCGCAGCCGCTGGGAAAGGAGCTGCAGGACGGGGCCGAGAGCAATGGGGGTGGCGGCGGCGGCGG
ARID1A	ENST00000324856	7	582	649	1	26696596	26696663	434330	ALLELEID=427766;CLNDISDB=MedGen:CN169374;CLNDN=not_specified;CLNHGVS=NC_000001.11:g.26696652_26696654CGG[6];CLNREVSTAT=criteria_provided,_single_submitter;CLNSIG=Uncertain_significance;CLNVC=Microsatellite;CLNVCSO=SO:0000289;GENEINFO=ARID1A:8289;MC=SO:0001821|inframe_insertion;ORIGIN=1;RS=1015322780	CCGCCGCAGCCGCTGGGAAAGGAGCTGCAGGACGGGGCCGAGAGCAATGGGGGTGGCGGCGGCGGCGG
ARID1A	ENST00000324856	7	582	649	1	26696596	26696663	434312	ALLELEID=427765;CLNDISDB=MedGen:CN169374;CLNDN=not_specified;CLNHGVS=NC_000001.11:g.26696653_26696670dup;CLNREVSTAT=criteria_provided,_single_submitter;CLNSIG=Likely_benign;CLNVC=Duplication;CLNVCSO=SO:1000035;GENEINFO=ARID1A:8289;MC=SO:0001821|inframe_insertion;ORIGIN=1;RS=777773061	CCGCCGCAGCCGCTGGGAAAGGAGCTGCAGGACGGGGCCGAGAGCAATGGGGGTGGCGGCGGCGGCGG
ARID1A	ENST00000324856	7	582	649	1	26696596	26696663	592018	ALLELEID=583007;CLNDISDB=MedGen:CN517202;CLNDN=not_provided;CLNHGVS=NC_000001.11:g.26696664_26696681dup;CLNREVSTAT=no_assertion_criteria_provided;CLNSIG=Uncertain_significance;CLNVC=Duplication;CLNVCSO=SO:1000035;GENEINFO=ARID1A:8289;MC=SO:0001821|inframe_insertion;ORIGIN=1;RS=749452696	CCGCCGCAGCCGCTGGGAAAGGAGCTGCAGGACGGGGCCGAGAGCAATGGGGGTGGCGGCGGCGGCGG
ARID1A	ENST00000324856	7	582	649	1	26696596	26696663	976365	ALLELEID=964153;CLNDISDB=MONDO:MONDO:0013819,MedGen:C3553247,OMIM:614607;CLNDN=Mental_retardation,_autosomal_dominant_14;CLNHGVS=NC_000001.11:g.26696664_26696678del;CLNREVSTAT=criteria_provided,_single_submitter;CLNSIG=Uncertain_significance;CLNVC=Deletion;CLNVCSO=SO:0000159;CLNVI=Institute_of_Human_Genetics,_University_of_Leipzig_Medical_Center:CV_746;GENEINFO=ARID1A:8289;MC=SO:0001822|inframe_d…	CCGCCGCAGCCGCTGGGAAAGGAGCTGCAGGACGGGGCCGAGAGCAATGGGGGTGGCGGCGGCGGCGG
ARID1A	ENST00000324856	8	757	819	1	26696771	26696833	210259	ALLELEID=206790;CLNDISDB=MONDO:MONDO:0013819,MedGen:C3553247,OMIM:614607;CLNDN=Mental_retardation,_autosomal_dominant_14;CLNHGVS=NC_000001.11:g.26696797del;CLNREVSTAT=criteria_provided,_single_submitter;CLNSIG=Pathogenic;CLNVC=Deletion;CLNVCSO=SO:0000159;GENEINFO=ARID1A:8289;MC=SO:0001589|frameshift_variant;ORIGIN=1;RS=797045263	GCGGCGGTGGCGGCAGCAGCGATGGGGTGGGGGCGCCTCCTCACTCAGCCGCGGCCGCCTTGC
ARID1A	ENST00000324856	9	836	859	1	26696850	26696873	975332	ALLELEID=963481;CLNDISDB=Human_Phenotype_Ontology:HP:0000730,Human_Phenotype_Ontology:HP:0001249,Human_Phenotype_Ontology:HP:0001267,Human_Phenotype_Ontology:HP:0001286,Human_Phenotype_Ontology:HP:0002122,Human_Phenotype_Ontology:HP:0002192,Human_Phenotype_Ontology:HP:0002316,Human_Phenotype_Ontology:HP:0002382,Human_Phenotype_Ontology:HP:0002386,Human_Phenotype_Ontology:HP:0002402,Human_Phenotyp…	CTTCGGGCAACCCTACGGCCGGAG
ARID1A	ENST00000324856	10	873	956	1	26696887	26696970	847724	ALLELEID=823869;CLNDISDB=MedGen:CN517202;CLNDN=not_provided;CLNHGVS=NC_000001.11:g.26696903C>T;CLNREVSTAT=criteria_provided,_single_submitter;CLNSIG=Uncertain_significance;CLNVC=single_nucleotide_variant;CLNVCSO=SO:0001483;GENEINFO=ARID1A:8289;MC=SO:0001583|missense_variant;ORIGIN=1	GCCGCCGCCGCGGCCGCCGTCTTCCACCAACAACATGGCGGACAACAAAGCCCTGGCCTGGCAGCGCTGCAGAGCGGCGGCGGC
ARID1A	ENST00000324856	11	963	986	1	26696977	26697000	975333	ALLELEID=963482;CLNDISDB=Human_Phenotype_Ontology:HP:0000730,Human_Phenotype_Ontology:HP:0001249,Human_Phenotype_Ontology:HP:0001267,Human_Phenotype_Ontology:HP:0001286,Human_Phenotype_Ontology:HP:0002122,Human_Phenotype_Ontology:HP:0002192,Human_Phenotype_Ontology:HP:0002316,Human_Phenotype_Ontology:HP:0002382,Human_Phenotype_Ontology:HP:0002386,Human_Phenotype_Ontology:HP:0002402,Human_Phenotyp…	CTGGAGCCCTACGCGGGGCCCCAG
ARID1A	ENST00000324856	11	963	986	1	26696977	26697000	801460	AF_EXAC=0.00000;ALLELEID=789958;CLNDISDB=MONDO:MONDO:0013819,MedGen:C3553247,OMIM:614607;CLNDN=Mental_retardation,_autosomal_dominant_14;CLNHGVS=NC_000001.11:g.26696995C>T;CLNREVSTAT=criteria_provided,_single_submitter;CLNSIG=Uncertain_significance;CLNVC=single_nucleotide_variant;CLNVCSO=SO:0001483;GENEINFO=ARID1A:8289;MC=SO:0001583|missense_variant;ORIGIN=0;RS=777557012	CTGGAGCCCTACGCGGGGCCCCAG
ARID1A	ENST00000324856	12	1281	1342	1	26697295	26697356	434335	ALLELEID=427777;CLNDISDB=MONDO:MONDO:0013819,MedGen:C3553247,OMIM:614607;CLNDN=Mental_retardation,_autosomal_dominant_14;CLNHGVS=NC_000001.11:g.26697324_26697343del;CLNREVSTAT=criteria_provided,_single_submitter;CLNSIG=Pathogenic;CLNVC=Deletion;CLNVCSO=SO:0000159;GENEINFO=ARID1A:8289;MC=SO:0001589|frameshift_variant;ORIGIN=1;RS=1553146165	CTGCTCACGTCGCCCAGCTCGGCCCGGGGCTACCAGGGCTACCCCGGGGGCGACTACAGTGG
ARID1A	ENST00000324856	17	2541	2629	1	26761377	26761465	434338	AF_ESP=0.00038;AF_EXAC=0.00012;ALLELEID=427783;CLNDISDB=MedGen:CN169374;CLNDN=not_specified;CLNHGVS=NC_000001.11:g.26761426G>A;CLNREVSTAT=criteria_provided,_single_submitter;CLNSIG=Likely_benign;CLNVC=single_nucleotide_variant;CLNVCSO=SO:0001483;GENEINFO=ARID1A:8289;MC=SO:0001583|missense_variant;ORIGIN=1;RS=142353005	GCAGTGCCAGGCAACCAGATGCCACCTCGGCCACCCAGTGGCCAGTCGGACAGCATCATGCATCCTTCCATGAACCAATCAAGCATTGC
ARID1A	ENST00000324856	21	2828	2893	1	26762992	26763057	434340	ALLELEID=427785;CLNDISDB=MedGen:CN169374;CLNDN=not_specified;CLNHGVS=NC_000001.11:g.26763002G>T;CLNREVSTAT=criteria_provided,_single_submitter;CLNSIG=Uncertain_significance;CLNVC=single_nucleotide_variant;CLNVCSO=SO:0001483;GENEINFO=ARID1A:8289;MC=SO:0001583|missense_variant;ORIGIN=1;RS=1553152137	AAACTATAATGCCTTGCCCAATGCCAACTACCCCAGTGCAGGCATGGCTGGAGGCATAAACCCCAT
ARID1A	ENST00000324856	22	2896	2944	1	26763060	26763108	434321	AF_ESP=0.00423;AF_EXAC=0.00104;AF_TGP=0.00220;ALLELEID=427786;CLNDISDB=MedGen:CN169374;CLNDN=not_specified;CLNHGVS=NC_000001.11:g.26763094C>A;CLNREVSTAT=criteria_provided,_single_submitter;CLNSIG=Benign;CLNVC=single_nucleotide_variant;CLNVCSO=SO:0001483;GENEINFO=ARID1A:8289;MC=SO:0001819|synonymous_variant;ORIGIN=1;RS=151274586	GTGCCGGAGGTCAAATGCATGGACAGCCTGGCATCCCACCTTATGGCAC
ARID1A	ENST00000324856	30	3411	3437	1	26767823	26767849	452118	ALLELEID=442805;CLNDISDB=MedGen:CN517202;CLNDN=not_provided;CLNHGVS=NC_000001.11:g.26767834G>T;CLNREVSTAT=criteria_provided,_single_submitter;CLNSIG=Uncertain_significance;CLNVC=single_nucleotide_variant;CLNVCSO=SO:0001483;GENEINFO=ARID1A:8289;MC=SO:0001583|missense_variant;ORIGIN=1;RS=1553152590	ATCACCAAGTTGTATGAGCTGGGTGGT
ARID1A	ENST00000324856	31	3456	3506	1	26767868	26767918	635055	ALLELEID=622861;CLNDISDB=MONDO:MONDO:0013819,MedGen:C3553247,OMIM:614607;CLNDN=Mental_retardation,_autosomal_dominant_14;CLNHGVS=NC_000001.11:g.26767868T>C;CLNREVSTAT=criteria_provided,_single_submitter;CLNSIG=Likely_pathogenic;CLNVC=single_nucleotide_variant;CLNVCSO=SO:0001483;GENEINFO=ARID1A:8289;MC=SO:0001583|missense_variant;ORIGIN=1;RS=1557612048	TGGGTGGACCGTTATCTGGCCTTCACTGAGGAGAAGGCCATGGGCATGACA
ARID1A	ENST00000324856	35	4082	4101	1	26772965	26772984	518315	AF_ESP=0.00008;AF_EXAC=0.00001;ALLELEID=508769;CLNDISDB=MONDO:MONDO:0013819,MedGen:C3553247,OMIM:614607;CLNDN=Mental_retardation,_autosomal_dominant_14;CLNHGVS=NC_000001.11:g.26772974C>T;CLNREVSTAT=no_assertion_criteria_provided;CLNSIG=Likely_benign;CLNVC=single_nucleotide_variant;CLNVCSO=SO:0001483;GENEINFO=ARID1A:8289;MC=SO:0001819|synonymous_variant;ORIGIN=1;RS=376672377	TCCTTATGGCAGCATGAGGA
ARID1A	ENST00000324856	43	4796	4882	1	26774634	26774720	523173	ALLELEID=513781;CLNDISDB=.;CLNDN=AKT1_Inhibitor_response;CLNHGVS=NC_000001.11:g.26774707C>T;CLNREVSTAT=no_assertion_criteria_provided;CLNSIG=drug_response;CLNVC=single_nucleotide_variant;CLNVCSO=SO:0001483;GENEINFO=ARID1A:8289;MC=SO:0001587|nonsense,SO:0001627|intron_variant;ORIGIN=2;RS=1553153231	CACCAATGCCCAGCAAAACATGCCACCACAAATGATGGGCGGCCCCATACAGGCATCAGCTGAGGTTGCTCAGCAAGGCACCATGTG
ARID1A	ENST00000324856	48	4998	5064	1	26774836	26774902	133550	AF_ESP=0.00015;AF_EXAC=0.00003;ALLELEID=137289;CLNDISDB=MedGen:CN169374;CLNDN=not_specified;CLNHGVS=NC_000001.11:g.26774842G>T;CLNREVSTAT=no_assertion_provided;CLNSIG=not_provided;CLNVC=single_nucleotide_variant;CLNVCSO=SO:0001483;GENEINFO=ARID1A:8289;MC=SO:0001583|missense_variant,SO:0001627|intron_variant;ORIGIN=1;RS=112918204	CAGAGGGCCAACCACGAAGGCTCGTGGCCTTCCCATGGCACACGCCAGCCCCCATATGGTCCCTCTG
ARID1A	ENST00000324856	48	4998	5064	1	26774836	26774902	623678	AF_EXAC=0.00004;ALLELEID=612530;CLNDISDB=MedGen:CN517202;CLNDN=not_provided;CLNHGVS=NC_000001.11:g.26774896C>G;CLNREVSTAT=criteria_provided,_single_submitter;CLNSIG=Uncertain_significance;CLNVC=single_nucleotide_variant;CLNVCSO=SO:0001483;GENEINFO=ARID1A:8289;MC=SO:0001583|missense_variant,SO:0001627|intron_variant;ORIGIN=1;RS=778655919	CAGAGGGCCAACCACGAAGGCTCGTGGCCTTCCCATGGCACACGCCAGCCCCCATATGGTCCCTCTG
ARID1A	ENST00000324856	50	5171	5206	1	26775009	26775044	918059	ALLELEID=906379;CLNDISDB=MONDO:MONDO:0013819,MedGen:C3553247,OMIM:614607;CLNDN=Mental_retardation,_autosomal_dominant_14;CLNHGVS=NC_000001.11:g.26775010A>G;CLNREVSTAT=criteria_provided,_single_submitter;CLNSIG=Uncertain_significance;CLNVC=single_nucleotide_variant;CLNVCSO=SO:0001483;GENEINFO=ARID1A:8289;MC=SO:0001583|missense_variant;ORIGIN=1	AATGGAGAACCGCACCTCTCCTAGCAAGTCTCCATT
ARID1A	ENST00000324856	51	5233	5256	1	26775071	26775094	559859	ALLELEID=550581;CLNDISDB=MONDO:MONDO:0013819,MedGen:C3553247,OMIM:614607;CLNDN=Mental_retardation,_autosomal_dominant_14;CLNHGVS=NC_000001.11:g.26775087dup;CLNREVSTAT=criteria_provided,_single_submitter;CLNSIG=Likely_pathogenic;CLNVC=Duplication;CLNVCSO=SO:1000035;GENEINFO=ARID1A:8289;MC=SO:0001589|frameshift_variant;ORIGIN=32;RS=1553153291	AGGCAGGTCCCCCAGTACCTGCCT
ARID1A	ENST00000324856	58	5607	5656	1	26779116	26779165	377278	AF_TGP=0.00020;ALLELEID=364156;CLNDISDB=MedGen:CN517202;CLNDN=not_provided;CLNHGVS=NC_000001.11:g.26779126C>T;CLNREVSTAT=criteria_provided,_single_submitter;CLNSIG=Likely_benign;CLNVC=single_nucleotide_variant;CLNVCSO=SO:0001483;GENEINFO=ARID1A:8289;MC=SO:0001583|missense_variant;ORIGIN=1;RS=528936858	GGACAGAGAACGCTACTGGATCCTGGGAGGTTCAGCAAGGTGTCTAGTCC
ARID1A	ENST00000324856	58	5607	5656	1	26779116	26779165	500040	AF_ESP=0.00008;AF_EXAC=0.00004;ALLELEID=491464;CLNDISDB=MedGen:CN517202;CLNDN=not_provided;CLNHGVS=NC_000001.11:g.26779144G>A;CLNREVSTAT=criteria_provided,_single_submitter;CLNSIG=Uncertain_significance;CLNVC=single_nucleotide_variant;CLNVCSO=SO:0001483;GENEINFO=ARID1A:8289;MC=SO:0001583|missense_variant;ORIGIN=1;RS=370901533	GGACAGAGAACGCTACTGGATCCTGGGAGGTTCAGCAAGGTGTCTAGTCC
ARID1A	ENST00000324856	58	5607	5656	1	26779116	26779165	133554	ALLELEID=137293;CLNDISDB=MedGen:CN169374;CLNDN=not_specified;CLNHGVS=NC_000001.11:g.26779146T>A;CLNREVSTAT=no_assertion_provided;CLNSIG=not_provided;CLNVC=single_nucleotide_variant;CLNVCSO=SO:0001483;GENEINFO=ARID1A:8289;MC=SO:0001583|missense_variant;ORIGIN=1;RS=587778053	GGACAGAGAACGCTACTGGATCCTGGGAGGTTCAGCAAGGTGTCTAGTCC
ARID1A	ENST00000324856	58	5607	5656	1	26779116	26779165	422806	ALLELEID=405147;CLNDISDB=MedGen:CN517202;CLNDN=not_provided;CLNHGVS=NC_000001.11:g.26779160del;CLNREVSTAT=criteria_provided,_single_submitter;CLNSIG=Pathogenic;CLNVC=Deletion;CLNVCSO=SO:0000159;GENEINFO=ARID1A:8289;MC=SO:0001589|frameshift_variant;ORIGIN=1;RS=1064796010	GGACAGAGAACGCTACTGGATCCTGGGAGGTTCAGCAAGGTGTCTAGTCC
ARID1A	ENST00000324856	60	5691	5712	1	26779200	26779221	434327	ALLELEID=427795;CLNDISDB=MedGen:CN169374;CLNDN=not_specified;CLNHGVS=NC_000001.11:g.26779201T>C;CLNREVSTAT=criteria_provided,_single_submitter;CLNSIG=Likely_benign;CLNVC=single_nucleotide_variant;CLNVCSO=SO:0001483;GENEINFO=ARID1A:8289;MC=SO:0001583|missense_variant;ORIGIN=1;RS=1302313826	CTTCTAGGTCCTAAACTAGAAG
ARID1A	ENST00000324856	60	5691	5712	1	26779200	26779221	975335	ALLELEID=963485;CLNDISDB=Human_Phenotype_Ontology:HP:0000730,Human_Phenotype_Ontology:HP:0001249,Human_Phenotype_Ontology:HP:0001267,Human_Phenotype_Ontology:HP:0001286,Human_Phenotype_Ontology:HP:0002122,Human_Phenotype_Ontology:HP:0002192,Human_Phenotype_Ontology:HP:0002316,Human_Phenotype_Ontology:HP:0002382,Human_Phenotype_Ontology:HP:0002386,Human_Phenotype_Ontology:HP:0002402,Human_Phenotyp…	CTTCTAGGTCCTAAACTAGAAG
ARID1A	ENST00000324856	60	5691	5712	1	26779200	26779221	446064	AF_TGP=0.00040;ALLELEID=439336;CLNDISDB=MedGen:CN517202;CLNDN=not_provided;CLNHGVS=NC_000001.11:g.26779209C>T;CLNREVSTAT=criteria_provided,_single_submitter;CLNSIG=Likely_benign;CLNVC=single_nucleotide_variant;CLNVCSO=SO:0001483;GENEINFO=ARID1A:8289;MC=SO:0001583|missense_variant;ORIGIN=1;RS=187631645	CTTCTAGGTCCTAAACTAGAAG
ARID1A	ENST00000324856	60	5691	5712	1	26779200	26779221	133555	ALLELEID=137294;CLNDISDB=MedGen:CN169374;CLNDN=not_specified;CLNHGVS=NC_000001.11:g.26779216T>C;CLNREVSTAT=no_assertion_provided;CLNSIG=not_provided;CLNVC=single_nucleotide_variant;CLNVCSO=SO:0001483;GENEINFO=ARID1A:8289;MC=SO:0001583|missense_variant;ORIGIN=1;RS=587778054	CTTCTAGGTCCTAAACTAGAAG
ARID1A	ENST00000324856	66	6086	6190	1	26779595	26779699	133552	AF_ESP=0.00215;AF_TGP=0.00040;ALLELEID=137291;CLNDISDB=MedGen:CN169374|MedGen:CN517202;CLNDN=not_specified|not_provided;CLNHGVS=NC_000001.11:g.26779615G>A;CLNREVSTAT=criteria_provided,_multiple_submitters,_no_conflicts;CLNSIG=Benign/Likely_benign;CLNVC=single_nucleotide_variant;CLNVCSO=SO:0001483;GENEINFO=ARID1A:8289;MC=SO:0001583|missense_variant;ORIGIN=1;RS=41303631	TGATGGACCTCCAGAAAAACGGATCACAGCCACTATGGATGACATGTTGTCTACTCGGTCTAGCACCTTGACCGAGGATGGAGCTAAGAGTTCAGAGGCCATCAA
ARID1A	ENST00000324856	66	6086	6190	1	26779595	26779699	731199	ALLELEID=732357;CLNDISDB=MedGen:CN517202;CLNDN=not_provided;CLNHGVS=NC_000001.11:g.26779615G>C;CLNREVSTAT=criteria_provided,_single_submitter;CLNSIG=Benign;CLNVC=single_nucleotide_variant;CLNVCSO=SO:0001483;GENEINFO=ARID1A:8289;MC=SO:0001583|missense_variant;ORIGIN=1;RS=41303631	TGATGGACCTCCAGAAAAACGGATCACAGCCACTATGGATGACATGTTGTCTACTCGGTCTAGCACCTTGACCGAGGATGGAGCTAAGAGTTCAGAGGCCATCAA
ARID1A	ENST00000324856	66	6086	6190	1	26779595	26779699	379806	AF_ESP=0.00008;AF_EXAC=0.00007;ALLELEID=365208;CLNDISDB=MedGen:CN517202;CLNDN=not_provided;CLNHGVS=NC_000001.11:g.26779651G>A;CLNREVSTAT=criteria_provided,_single_submitter;CLNSIG=Uncertain_significance;CLNVC=single_nucleotide_variant;CLNVCSO=SO:0001483;GENEINFO=ARID1A:8289;MC=SO:0001583|missense_variant;ORIGIN=1;RS=369532498	TGATGGACCTCCAGAAAAACGGATCACAGCCACTATGGATGACATGTTGTCTACTCGGTCTAGCACCTTGACCGAGGATGGAGCTAAGAGTTCAGAGGCCATCAA
ARID1A	ENST00000324856	66	6086	6190	1	26779595	26779699	210261	AF_ESP=0.00123;AF_EXAC=0.00034;AF_TGP=0.00100;ALLELEID=206794;CLNDISDB=MedGen:CN169374|MedGen:CN517202;CLNDN=not_specified|not_provided;CLNHGVS=NC_000001.11:g.26779677G>C;CLNREVSTAT=criteria_provided,_conflicting_interpretations;CLNSIG=Conflicting_interpretations_of_pathogenicity;CLNSIGCONF=Likely_benign(1),Uncertain_significance(1);CLNVC=single_nucleotide_variant;CLNVCSO=SO:0001483;GENEINFO=ARID…	TGATGGACCTCCAGAAAAACGGATCACAGCCACTATGGATGACATGTTGTCTACTCGGTCTAGCACCTTGACCGAGGATGGAGCTAAGAGTTCAGAGGCCATCAA
ARID1A	ENST00000324856	66	6086	6190	1	26779595	26779699	133553	ALLELEID=137292;CLNDISDB=MedGen:CN169374;CLNDN=not_specified;CLNHGVS=NC_000001.11:g.26779689G>C;CLNREVSTAT=no_assertion_provided;CLNSIG=not_provided;CLNVC=single_nucleotide_variant;CLNVCSO=SO:0001483;GENEINFO=ARID1A:8289;MC=SO:0001583|missense_variant;ORIGIN=1;RS=587778052	TGATGGACCTCCAGAAAAACGGATCACAGCCACTATGGATGACATGTTGTCTACTCGGTCTAGCACCTTGACCGAGGATGGAGCTAAGAGTTCAGAGGCCATCAA
ARID1A	ENST00000324856	67	6413	6515	1	26779922	26780024	930845	ALLELEID=918629;CLNDISDB=Human_Phenotype_Ontology:HP:0001250,Human_Phenotype_Ontology:HP:0001275,Human_Phenotype_Ontology:HP:0001303,Human_Phenotype_Ontology:HP:0002125,Human_Phenotype_Ontology:HP:0002182,Human_Phenotype_Ontology:HP:0002279,Human_Phenotype_Ontology:HP:0002306,Human_Phenotype_Ontology:HP:0002348,Human_Phenotype_Ontology:HP:0002391,Human_Phenotype_Ontology:HP:0002417,Human_Phenotyp…	GCTCATCCTGGGCAAGCTGATCCTGCTGCACCACAAGCACCCAGAACGGAAGCAGGCACCACTAACTTATGAAAAGGAGGAGGAACAGGACCAAGGGGTGAGC
ARID1A	ENST00000324856	68	6570	6586	1	26780079	26780095	801462	ALLELEID=789960;CLNDISDB=MONDO:MONDO:0013819,MedGen:C3553247,OMIM:614607;CLNDN=Mental_retardation,_autosomal_dominant_14;CLNHGVS=NC_000001.11:g.26780094A>T;CLNREVSTAT=criteria_provided,_single_submitter;CLNSIG=Likely_pathogenic;CLNVC=single_nucleotide_variant;CLNVCSO=SO:0001483;GENEINFO=ARID1A:8289;MC=SO:0001583|missense_variant;ORIGIN=0;RS=1570622663	TTGGTTACACTCGCCAA
ARID1A	ENST00000324856	69	6589	6624	1	26780098	26780133	225081	ALLELEID=226880;CLNDISDB=MeSH:D030342,MedGen:C0950123;CLNDN=Inborn_genetic_diseases;CLNHGVS=NC_000001.11:g.26780130G>A;CLNREVSTAT=criteria_provided,_single_submitter;CLNSIG=Likely_pathogenic;CLNVC=single_nucleotide_variant;CLNVCSO=SO:0001483;GENEINFO=ARID1A:8289;MC=SO:0001583|missense_variant;ORIGIN=1;RS=869312956	TCTCGGGGCAGTTGGACCTATCTCCATACCCCGAGA
ARID1A	ENST00000324856	75	6910	7024	1	26780419	26780533	434346	ALLELEID=427799;CLNDISDB=MedGen:CN169374;CLNDN=not_specified;CLNHGVS=NC_000001.11:g.26780442G>C;CLNREVSTAT=criteria_provided,_single_submitter;CLNSIG=Uncertain_significance;CLNVC=single_nucleotide_variant;CLNVCSO=SO:0001483;GENEINFO=ARID1A:8289;MC=SO:0001583|missense_variant;ORIGIN=1;RS=1553153787	TGGCTCAGGGGGACAGCCTGGCAGCTCGTGCCATTGCAGTGCAGAAGGGCAGTATCGGCAACCTCCTGGGCTTCCTAGAGGACAGCCTTGCCGCCACACAGTTCCAGCAGAGCCA
ARID1A	ENST00000324856	75	6910	7024	1	26780419	26780533	210262	AF_ESP=0.00361;AF_EXAC=0.00511;AF_TGP=0.00160;ALLELEID=206795;CLNDISDB=MedGen:CN169374|MedGen:CN517202;CLNDN=not_specified|not_provided;CLNHGVS=NC_000001.11:g.26780484C>T;CLNREVSTAT=criteria_provided,_multiple_submitters,_no_conflicts;CLNSIG=Benign;CLNVC=single_nucleotide_variant;CLNVCSO=SO:0001483;GENEINFO=ARID1A:8289;MC=SO:0001819|synonymous_variant;ORIGIN=1;RS=149633292	TGGCTCAGGGGGACAGCCTGGCAGCTCGTGCCATTGCAGTGCAGAAGGGCAGTATCGGCAACCTCCTGGGCTTCCTAGAGGACAGCCTTGCCGCCACACAGTTCCAGCAGAGCCA
ARID1A	ENST00000324856	76	7155	7256	1	26780664	26780765	726141	ALLELEID=732358;CLNDISDB=MedGen:CN517202;CLNDN=not_provided;CLNHGVS=NC_000001.11:g.26780695_26780697TGA[1];CLNREVSTAT=criteria_provided,_single_submitter;CLNSIG=Likely_benign;CLNVC=Microsatellite;CLNVCSO=SO:0000289;GENEINFO=ARID1A:8289;MC=SO:0001822|inframe_deletion;ORIGIN=1;RS=1570623466	TCACGGCTGTTGGACATCTCGGTATCACCGTTGATGAACTCATTGGTTTCACAAGTCATTTGTGATGTACTGTTTTTGATTGGCCAGTCATGACAGCCGTGG
CSF3R	ENST00000373106	37	2666	2716	1	36466335	36466385	434832	AF_ESP=0.00046;AF_EXAC=0.00152;AF_TGP=0.00120;ALLELEID=427800;CLNDISDB=MONDO:MONDO:0014865,MedGen:C4310764,OMIM:617014,Orphanet:ORPHA420702|MedGen:CN169374;CLNDN=Neutropenia,_severe_congenital,_7,_autosomal_recessive|not_specified;CLNHGVS=NC_000001.11:g.36466372C>T;CLNREVSTAT=criteria_provided,_multiple_submitters,_no_conflicts;CLNSIG=Benign;CLNVC=single_nucleotide_variant;CLNVCSO=SO:0001483;GENE…	AAGAAGGGAACCCCAGGAAGCCCTAGAAGCTCCCCAGCGCCTCCATCCCAT
CSF3R	ENST00000373106	37	2666	2716	1	36466335	36466385	745354	AF_ESP=0.00023;AF_EXAC=0.00020;ALLELEID=746455;CLNDISDB=MONDO:MONDO:0014865,MedGen:C4310764,OMIM:617014,Orphanet:ORPHA420702;CLNDN=Neutropenia,_severe_congenital,_7,_autosomal_recessive;CLNHGVS=NC_000001.11:g.36466384A>G;CLNREVSTAT=criteria_provided,_single_submitter;CLNSIG=Benign;CLNVC=single_nucleotide_variant;CLNVCSO=SO:0001483;GENEINFO=CSF3R:1441;MC=SO:0001819|synonymous_variant,SO:0001627|in…	AAGAAGGGAACCCCAGGAAGCCCTAGAAGCTCCCCAGCGCCTCCATCCCAT
CSF3R	ENST00000373106	33	2512	2604	1	36466447	36466539	784944	AF_ESP=0.00200;AF_EXAC=0.00051;AF_TGP=0.00200;ALLELEID=707388;CLNDISDB=MONDO:MONDO:0014865,MedGen:C4310764,OMIM:617014,Orphanet:ORPHA420702;CLNDN=Neutropenia,_severe_congenital,_7,_autosomal_recessive;CLNHGVS=NC_000001.11:g.36466461G>A;CLNREVSTAT=criteria_provided,_single_submitter;CLNSIG=Likely_benign;CLNVC=single_nucleotide_variant;CLNVCSO=SO:0001483;GENEINFO=CSF3R:1441;MC=SO:0001583|missense_v…	CTGGCTTGGGGCTGGGGTTACCAGGGTCCCCAAGGGGCTGGCCTGGAACCAGAGGTTCTCATAGGACTTGGGGCTGGGGGTGAGGCCCGCCAA
CSF3R	ENST00000373106	33	2512	2604	1	36466447	36466539	962850	ALLELEID=941927;CLNDISDB=MONDO:MONDO:0014865,MedGen:C4310764,OMIM:617014,Orphanet:ORPHA420702;CLNDN=Neutropenia,_severe_congenital,_7,_autosomal_recessive;CLNHGVS=NC_000001.11:g.36466487G>A;CLNREVSTAT=criteria_provided,_single_submitter;CLNSIG=Uncertain_significance;CLNVC=single_nucleotide_variant;CLNVCSO=SO:0001483;GENEINFO=CSF3R:1441;MC=SO:0001583|missense_variant,SO:0001627|intron_variant;ORIG…	CTGGCTTGGGGCTGGGGTTACCAGGGTCCCCAAGGGGCTGGCCTGGAACCAGAGGTTCTCATAGGACTTGGGGCTGGGGGTGAGGCCCGCCAA
CSF3R	ENST00000373106	33	2512	2604	1	36466447	36466539	636923	ALLELEID=624189;CLNDISDB=MedGen:CN517202;CLNDN=not_provided;CLNHGVS=NC_000001.11:g.36466501G>A;CLNREVSTAT=criteria_provided,_single_submitter;CLNSIG=Uncertain_significance;CLNVC=single_nucleotide_variant;CLNVCSO=SO:0001483;GENEINFO=CSF3R:1441;MC=SO:0001819|synonymous_variant,SO:0001627|intron_variant;ORIGIN=1;RS=946096806	CTGGCTTGGGGCTGGGGTTACCAGGGTCCCCAAGGGGCTGGCCTGGAACCAGAGGTTCTCATAGGACTTGGGGCTGGGGGTGAGGCCCGCCAA
CSF3R	ENST00000373106	33	2512	2604	1	36466447	36466539	729983	AF_ESP=0.00161;AF_EXAC=0.00061;AF_TGP=0.00100;ALLELEID=732417;CLNDISDB=MONDO:MONDO:0014865,MedGen:C4310764,OMIM:617014,Orphanet:ORPHA420702;CLNDN=Neutropenia,_severe_congenital,_7,_autosomal_recessive;CLNHGVS=NC_000001.11:g.36466534C>T;CLNREVSTAT=criteria_provided,_single_submitter;CLNSIG=Benign;CLNVC=single_nucleotide_variant;CLNVCSO=SO:0001483;GENEINFO=CSF3R:1441;MC=SO:0001819|synonymous_varian…	CTGGCTTGGGGCTGGGGTTACCAGGGTCCCCAAGGGGCTGGCCTGGAACCAGAGGTTCTCATAGGACTTGGGGCTGGGGGTGAGGCCCGCCAA
CSF3R	ENST00000373106	32	2144	2233	1	36467220	36467309	493033	ALLELEID=485996;CLNDISDB=MedGen:CN517202;CLNDN=not_provided;CLNHGVS=NC_000001.11:g.36467286C>T;CLNREVSTAT=criteria_provided,_single_submitter;CLNSIG=Uncertain_significance;CLNVC=single_nucleotide_variant;CLNVCSO=SO:0001483;GENEINFO=CSF3R:1441;MC=SO:0001583|missense_variant;ORIGIN=1;RS=1553151660	GGAAGGCATCCTCCTCCATGATTGTGGGCACCCAGGAGCCCAGGCTGCTGTGAGCTGGGTCTGGGACACTTGGCCAGAGGGGATTCTTCC
CSF3R	ENST00000373106	30	1987	2006	1	36467863	36467882	751668	AF_ESP=0.00015;AF_EXAC=0.00007;ALLELEID=761900;CLNDISDB=MONDO:MONDO:0014865,MedGen:C4310764,OMIM:617014,Orphanet:ORPHA420702;CLNDN=Neutropenia,_severe_congenital,_7,_autosomal_recessive;CLNHGVS=NC_000001.11:g.36467874G>A;CLNREVSTAT=criteria_provided,_single_submitter;CLNSIG=Likely_benign;CLNVC=single_nucleotide_variant;CLNVCSO=SO:0001483;GENEINFO=CSF3R:1441;MC=SO:0001819|synonymous_variant;ORIGIN…	GCCCCAGCCTGGCTGGCAGC
CSF3R	ENST00000373106	29	1741	1760	1	36469155	36469174	812884	ALLELEID=801231;CLNDISDB=Human_Phenotype_Ontology:HP:0005549,MONDO:MONDO:0018542,MedGen:C1853118,OMIM:PS202700,Orphanet:ORPHA42738;CLNDN=Severe_congenital_neutropenia;CLNHGVS=NC_000001.11:g.36469155C>T;CLNREVSTAT=no_assertion_criteria_provided;CLNSIG=Likely_pathogenic;CLNVC=single_nucleotide_variant;CLNVCSO=SO:0001483;GENEINFO=CSF3R:1441;MC=SO:0001575|splice_donor_variant;ORIGIN=0;RS=1031224658	*
CSF3R	ENST00000373106	28	1710	1738	1	36469177	36469205	256792	AF_ESP=0.05759;AF_TGP=0.05571;ALLELEID=249883;CLNDISDB=MONDO:MONDO:0014865,MedGen:C4310764,OMIM:617014,Orphanet:ORPHA420702|MedGen:CN169374;CLNDN=Neutropenia,_severe_congenital,_7,_autosomal_recessive|not_specified;CLNHGVS=NC_000001.11:g.36469204C>G;CLNREVSTAT=criteria_provided,_multiple_submitters,_no_conflicts;CLNSIG=Benign;CLNVC=single_nucleotide_variant;CLNVCSO=SO:0001483;CLNVI=UniProtKB_(pro…	AGACATGCTGGGAGGGTCCCATGGTGTCC
CSF3R	ENST00000373106	26	1591	1602	1	36469707	36469718	256791	AF_ESP=0.00208;AF_EXAC=0.00145;AF_TGP=0.00180;ALLELEID=249884;CLNDISDB=MONDO:MONDO:0014865,MedGen:C4310764,OMIM:617014,Orphanet:ORPHA420702|MedGen:CN169374;CLNDN=Neutropenia,_severe_congenital,_7,_autosomal_recessive|not_specified;CLNHGVS=NC_000001.11:g.36469716C>T;CLNREVSTAT=criteria_provided,_multiple_submitters,_no_conflicts;CLNSIG=Benign/Likely_benign;CLNVC=single_nucleotide_variant;CLNVCSO=S…	*
CSF3R	ENST00000373106	25	1518	1589	1	36469720	36469791	971335	ALLELEID=952402;CLNDISDB=MONDO:MONDO:0014865,MedGen:C4310764,OMIM:617014,Orphanet:ORPHA420702;CLNDN=Neutropenia,_severe_congenital,_7,_autosomal_recessive;CLNHGVS=NC_000001.11:g.36469728del;CLNREVSTAT=criteria_provided,_single_submitter;CLNSIG=Pathogenic;CLNVC=Deletion;CLNVCSO=SO:0000159;GENEINFO=CSF3R:1441;MC=SO:0001589|frameshift_variant;ORIGIN=1	CTGGGGGGGCCCAGGCCCCACTCAATCACATAGCCCTGAGGCCATGGATTGGGGGGCTCCCAGCCTACCCAG
CSF3R	ENST00000373106	25	1518	1589	1	36469720	36469791	648745	ALLELEID=627812;CLNDISDB=MONDO:MONDO:0014865,MedGen:C4310764,OMIM:617014,Orphanet:ORPHA420702;CLNDN=Neutropenia,_severe_congenital,_7,_autosomal_recessive;CLNHGVS=NC_000001.11:g.36469727G>A;CLNREVSTAT=criteria_provided,_single_submitter;CLNSIG=Uncertain_significance;CLNVC=single_nucleotide_variant;CLNVCSO=SO:0001483;GENEINFO=CSF3R:1441;MC=SO:0001583|missense_variant;ORIGIN=1;RS=538923210	CTGGGGGGGCCCAGGCCCCACTCAATCACATAGCCCTGAGGCCATGGATTGGGGGGCTCCCAGCCTACCCAG
CSF3R	ENST00000373106	25	1518	1589	1	36469720	36469791	654065	AF_EXAC=0.00004;ALLELEID=627813;CLNDISDB=MONDO:MONDO:0014865,MedGen:C4310764,OMIM:617014,Orphanet:ORPHA420702;CLNDN=Neutropenia,_severe_congenital,_7,_autosomal_recessive;CLNHGVS=NC_000001.11:g.36469768T>C;CLNREVSTAT=criteria_provided,_single_submitter;CLNSIG=Uncertain_significance;CLNVC=single_nucleotide_variant;CLNVCSO=SO:0001483;GENEINFO=CSF3R:1441;MC=SO:0001583|missense_variant;ORIGIN=1;RS=76…	CTGGGGGGGCCCAGGCCCCACTCAATCACATAGCCCTGAGGCCATGGATTGGGGGGCTCCCAGCCTACCCAG
CSF3R	ENST00000373106	25	1518	1589	1	36469720	36469791	944840	ALLELEID=922005;CLNDISDB=MONDO:MONDO:0014865,MedGen:C4310764,OMIM:617014,Orphanet:ORPHA420702;CLNDN=Neutropenia,_severe_congenital,_7,_autosomal_recessive;CLNHGVS=NC_000001.11:g.36469775G>A;CLNREVSTAT=criteria_provided,_single_submitter;CLNSIG=Uncertain_significance;CLNVC=single_nucleotide_variant;CLNVCSO=SO:0001483;GENEINFO=CSF3R:1441;MC=SO:0001583|missense_variant;ORIGIN=1	CTGGGGGGGCCCAGGCCCCACTCAATCACATAGCCCTGAGGCCATGGATTGGGGGGCTCCCAGCCTACCCAG
CSF3R	ENST00000373106	24	1497	1516	1	36469793	36469812	952709	ALLELEID=922006;CLNDISDB=MONDO:MONDO:0014865,MedGen:C4310764,OMIM:617014,Orphanet:ORPHA420702;CLNDN=Neutropenia,_severe_congenital,_7,_autosomal_recessive;CLNHGVS=NC_000001.11:g.36469802G>A;CLNREVSTAT=criteria_provided,_single_submitter;CLNSIG=Uncertain_significance;CLNVC=single_nucleotide_variant;CLNVCSO=SO:0001483;GENEINFO=CSF3R:1441;MC=SO:0001583|missense_variant;ORIGIN=1	GGCTGTGAGGGTCTCGGGCC
CSF3R	ENST00000373106	24	1497	1516	1	36469793	36469812	844398	ALLELEID=823936;CLNDISDB=MONDO:MONDO:0014865,MedGen:C4310764,OMIM:617014,Orphanet:ORPHA420702;CLNDN=Neutropenia,_severe_congenital,_7,_autosomal_recessive;CLNHGVS=NC_000001.11:g.36469802G>C;CLNREVSTAT=criteria_provided,_single_submitter;CLNSIG=Uncertain_significance;CLNVC=single_nucleotide_variant;CLNVCSO=SO:0001483;GENEINFO=CSF3R:1441;MC=SO:0001583|missense_variant;ORIGIN=1	GGCTGTGAGGGTCTCGGGCC
CSF3R	ENST00000373106	24	1497	1516	1	36469793	36469812	210791	AF_ESP=0.00346;AF_EXAC=0.00302;AF_TGP=0.00240;ALLELEID=206797;CLNDISDB=MONDO:MONDO:0014865,MedGen:C4310764,OMIM:617014,Orphanet:ORPHA420702|MedGen:CN169374;CLNDN=Neutropenia,_severe_congenital,_7,_autosomal_recessive|not_specified;CLNHGVS=NC_000001.11:g.36469807C>T;CLNREVSTAT=criteria_provided,_multiple_submitters,_no_conflicts;CLNSIG=Benign/Likely_benign;CLNVC=single_nucleotide_variant;CLNVCSO=S…	GGCTGTGAGGGTCTCGGGCC
CSF3R	ENST00000373106	22	1364	1412	1	36471489	36471537	542855	ALLELEID=515878;CLNDISDB=MONDO:MONDO:0014865,MedGen:C4310764,OMIM:617014,Orphanet:ORPHA420702;CLNDN=Neutropenia,_severe_congenital,_7,_autosomal_recessive;CLNHGVS=NC_000001.11:g.36471503dup;CLNREVSTAT=criteria_provided,_single_submitter;CLNSIG=Pathogenic;CLNVC=Duplication;CLNVCSO=SO:1000035;GENEINFO=CSF3R:1441;MC=SO:0001589|frameshift_variant;ORIGIN=1;RS=890101650	GCCACAAGGGCCACCTCCTGGGCTTCTGAAGGCAGGTGGAAGGTGCAGC
CSF3R	ENST00000373106	22	1364	1412	1	36471489	36471537	835505	ALLELEID=823938;CLNDISDB=MONDO:MONDO:0014865,MedGen:C4310764,OMIM:617014,Orphanet:ORPHA420702;CLNDN=Neutropenia,_severe_congenital,_7,_autosomal_recessive;CLNHGVS=NC_000001.11:g.36471502C>T;CLNREVSTAT=criteria_provided,_single_submitter;CLNSIG=Uncertain_significance;CLNVC=single_nucleotide_variant;CLNVCSO=SO:0001483;GENEINFO=CSF3R:1441;MC=SO:0001583|missense_variant;ORIGIN=1	GCCACAAGGGCCACCTCCTGGGCTTCTGAAGGCAGGTGGAAGGTGCAGC
CSF3R	ENST00000373106	22	1364	1412	1	36471489	36471537	476293	AF_ESP=0.00308;AF_EXAC=0.00514;AF_TGP=0.00160;ALLELEID=447869;CLNDISDB=MONDO:MONDO:0014865,MedGen:C4310764,OMIM:617014,Orphanet:ORPHA420702;CLNDN=Neutropenia,_severe_congenital,_7,_autosomal_recessive;CLNHGVS=NC_000001.11:g.36471505C>T;CLNREVSTAT=criteria_provided,_single_submitter;CLNSIG=Benign;CLNVC=single_nucleotide_variant;CLNVCSO=SO:0001483;GENEINFO=CSF3R:1441;MC=SO:0001583|missense_variant;…	GCCACAAGGGCCACCTCCTGGGCTTCTGAAGGCAGGTGGAAGGTGCAGC
CSF3R	ENST00000373106	22	1364	1412	1	36471489	36471537	766488	AF_EXAC=0.00007;AF_TGP=0.00020;ALLELEID=761902;CLNDISDB=MedGen:CN517202;CLNDN=not_provided;CLNHGVS=NC_000001.11:g.36471506C>T;CLNREVSTAT=criteria_provided,_single_submitter;CLNSIG=Likely_benign;CLNVC=single_nucleotide_variant;CLNVCSO=SO:0001483;GENEINFO=CSF3R:1441;MC=SO:0001819|synonymous_variant;ORIGIN=1;RS=559429248	GCCACAAGGGCCACCTCCTGGGCTTCTGAAGGCAGGTGGAAGGTGCAGC
CSF3R	ENST00000373106	22	1364	1412	1	36471489	36471537	757290	AF_EXAC=0.00012;AF_TGP=0.00060;ALLELEID=761903;CLNDISDB=MedGen:CN517202;CLNDN=not_provided;CLNHGVS=NC_000001.11:g.36471533G>A;CLNREVSTAT=criteria_provided,_single_submitter;CLNSIG=Likely_benign;CLNVC=single_nucleotide_variant;CLNVCSO=SO:0001483;GENEINFO=CSF3R:1441;MC=SO:0001819|synonymous_variant;ORIGIN=1;RS=184980728	GCCACAAGGGCCACCTCCTGGGCTTCTGAAGGCAGGTGGAAGGTGCAGC
CSF3R	ENST00000373106	21	1283	1312	1	36471589	36471618	641452	AF_ESP=0.00008;AF_EXAC=0.00001;ALLELEID=627814;CLNDISDB=MONDO:MONDO:0014865,MedGen:C4310764,OMIM:617014,Orphanet:ORPHA420702;CLNDN=Neutropenia,_severe_congenital,_7,_autosomal_recessive;CLNHGVS=NC_000001.11:g.36471603A>T;CLNREVSTAT=criteria_provided,_single_submitter;CLNSIG=Uncertain_significance;CLNVC=single_nucleotide_variant;CLNVCSO=SO:0001483;GENEINFO=CSF3R:1441;MC=SO:0001583|missense_variant…	GTCTCCAAGAAACCACATAACCTTGGATCC
CSF3R	ENST00000373106	21	1283	1312	1	36471589	36471618	851731	ALLELEID=823940;CLNDISDB=MONDO:MONDO:0014865,MedGen:C4310764,OMIM:617014,Orphanet:ORPHA420702;CLNDN=Neutropenia,_severe_congenital,_7,_autosomal_recessive;CLNHGVS=NC_000001.11:g.36471615A>G;CLNREVSTAT=criteria_provided,_single_submitter;CLNSIG=Uncertain_significance;CLNVC=single_nucleotide_variant;CLNVCSO=SO:0001483;GENEINFO=CSF3R:1441;MC=SO:0001583|missense_variant;ORIGIN=1	GTCTCCAAGAAACCACATAACCTTGGATCC
CSF3R	ENST00000373106	17	984	1003	1	36472540	36472559	756296	AF_EXAC=0.00009;AF_TGP=0.00060;ALLELEID=761905;CLNDISDB=MedGen:CN517202;CLNDN=not_provided;CLNHGVS=NC_000001.11:g.36472544C>T;CLNREVSTAT=criteria_provided,_single_submitter;CLNSIG=Likely_benign;CLNVC=single_nucleotide_variant;CLNVCSO=SO:0001483;GENEINFO=CSF3R:1441;MC=SO:0001819|synonymous_variant;ORIGIN=1;RS=200668866	GCTGCGGCTTGTGGCGCAGC
CSF3R	ENST00000373106	14	900	932	1	36472611	36472643	958247	ALLELEID=941929;CLNDISDB=MONDO:MONDO:0014865,MedGen:C4310764,OMIM:617014,Orphanet:ORPHA420702;CLNDN=Neutropenia,_severe_congenital,_7,_autosomal_recessive;CLNHGVS=NC_000001.11:g.36472621C>G;CLNREVSTAT=criteria_provided,_single_submitter;CLNSIG=Uncertain_significance;CLNVC=single_nucleotide_variant;CLNVCSO=SO:0001483;GENEINFO=CSF3R:1441;MC=SO:0001583|missense_variant;ORIGIN=1	TGTAGGCAGCCTGCCTGGGGAGGGGCCGCTTCA
CSF3R	ENST00000373106	14	900	932	1	36472611	36472643	256795	AF_ESP=0.01312;AF_EXAC=0.01337;AF_TGP=0.00739;ALLELEID=249889;CLNDISDB=MONDO:MONDO:0014865,MedGen:C4310764,OMIM:617014,Orphanet:ORPHA420702|MedGen:CN169374;CLNDN=Neutropenia,_severe_congenital,_7,_autosomal_recessive|not_specified;CLNHGVS=NC_000001.11:g.36472634G>A;CLNREVSTAT=criteria_provided,_multiple_submitters,_no_conflicts;CLNSIG=Benign;CLNVC=single_nucleotide_variant;CLNVCSO=SO:0001483;GENE…	TGTAGGCAGCCTGCCTGGGGAGGGGCCGCTTCA
CSF3R	ENST00000373106	14	900	932	1	36472611	36472643	434842	AF_EXAC=0.00011;AF_TGP=0.00020;ALLELEID=427808;CLNDISDB=MedGen:CN169374;CLNDN=not_specified;CLNHGVS=NC_000001.11:g.36472638G>A;CLNREVSTAT=criteria_provided,_single_submitter;CLNSIG=Uncertain_significance;CLNVC=single_nucleotide_variant;CLNVCSO=SO:0001483;GENEINFO=CSF3R:1441;MC=SO:0001583|missense_variant;ORIGIN=1;RS=199991273	TGTAGGCAGCCTGCCTGGGGAGGGGCCGCTTCA
CSF3R	ENST00000373106	11	417	473	1	36475448	36475504	434843	AF_ESP=0.00015;AF_EXAC=0.00007;AF_TGP=0.00020;ALLELEID=427810;CLNDISDB=MONDO:MONDO:0014865,MedGen:C4310764,OMIM:617014,Orphanet:ORPHA420702|MedGen:CN169374;CLNDN=Neutropenia,_severe_congenital,_7,_autosomal_recessive|not_specified;CLNHGVS=NC_000001.11:g.36475466T>C;CLNREVSTAT=criteria_provided,_multiple_submitters,_no_conflicts;CLNSIG=Uncertain_significance;CLNVC=single_nucleotide_variant;CLNVCSO…	GCCTGAGTGTGGTTGAGGTGGGGCAGGGTGATGATAGATTCCTGGGTCCCATCAGAC
CSF3R	ENST00000373106	11	417	473	1	36475448	36475504	836578	ALLELEID=823944;CLNDISDB=MONDO:MONDO:0014865,MedGen:C4310764,OMIM:617014,Orphanet:ORPHA420702;CLNDN=Neutropenia,_severe_congenital,_7,_autosomal_recessive;CLNHGVS=NC_000001.11:g.36475500C>A;CLNREVSTAT=criteria_provided,_single_submitter;CLNSIG=Uncertain_significance;CLNVC=single_nucleotide_variant;CLNVCSO=SO:0001483;GENEINFO=CSF3R:1441;MC=SO:0001583|missense_variant;ORIGIN=1	GCCTGAGTGTGGTTGAGGTGGGGCAGGGTGATGATAGATTCCTGGGTCCCATCAGAC
CSF3R	ENST00000373106	10	338	391	1	36475530	36475583	956235	ALLELEID=941933;CLNDISDB=MONDO:MONDO:0014865,MedGen:C4310764,OMIM:617014,Orphanet:ORPHA420702;CLNDN=Neutropenia,_severe_congenital,_7,_autosomal_recessive;CLNHGVS=NC_000001.11:g.36475575G>C;CLNREVSTAT=criteria_provided,_single_submitter;CLNSIG=Uncertain_significance;CLNVC=single_nucleotide_variant;CLNVCSO=SO:0001483;GENEINFO=CSF3R:1441;MC=SO:0001583|missense_variant;ORIGIN=1	GAAGCTCTGCTCCCAGTCTCCACAGAATCTGTGGCTCCGGGTCCAGATGGCTGC
CSF3R	ENST00000373106	10	338	391	1	36475530	36475583	565590	ALLELEID=558499;CLNDISDB=MONDO:MONDO:0014865,MedGen:C4310764,OMIM:617014,Orphanet:ORPHA420702;CLNDN=Neutropenia,_severe_congenital,_7,_autosomal_recessive;CLNHGVS=NC_000001.11:g.36475578G>A;CLNREVSTAT=criteria_provided,_single_submitter;CLNSIG=Uncertain_significance;CLNVC=single_nucleotide_variant;CLNVCSO=SO:0001483;GENEINFO=CSF3R:1441;MC=SO:0001583|missense_variant;ORIGIN=1;RS=371768579	GAAGCTCTGCTCCCAGTCTCCACAGAATCTGTGGCTCCGGGTCCAGATGGCTGC
CSF3R	ENST00000373106	10	338	391	1	36475530	36475583	657532	AF_ESP=0.00008;ALLELEID=627823;CLNDISDB=MONDO:MONDO:0014865,MedGen:C4310764,OMIM:617014,Orphanet:ORPHA420702;CLNDN=Neutropenia,_severe_congenital,_7,_autosomal_recessive;CLNHGVS=NC_000001.11:g.36475578G>C;CLNREVSTAT=criteria_provided,_single_submitter;CLNSIG=Uncertain_significance;CLNVC=single_nucleotide_variant;CLNVCSO=SO:0001483;GENEINFO=CSF3R:1441;MC=SO:0001583|missense_variant;ORIGIN=1;RS=371…	GAAGCTCTGCTCCCAGTCTCCACAGAATCTGTGGCTCCGGGTCCAGATGGCTGC
CSF3R	ENST00000373106	8	281	301	1	36475620	36475640	434838	AF_ESP=0.00261;AF_EXAC=0.00175;AF_TGP=0.00080;ALLELEID=427811;CLNDISDB=MONDO:MONDO:0014865,MedGen:C4310764,OMIM:617014,Orphanet:ORPHA420702|MedGen:CN169374|MedGen:CN517202;CLNDN=Neutropenia,_severe_congenital,_7,_autosomal_recessive|not_specified|not_provided;CLNHGVS=NC_000001.11:g.36475630G>A;CLNREVSTAT=criteria_provided,_multiple_submitters,_no_conflicts;CLNSIG=Benign/Likely_benign;CLNVC=single…	CCCCCAGGTGGACGATGGGGG
CSF3R	ENST00000373106	8	281	301	1	36475620	36475640	952539	ALLELEID=922009;CLNDISDB=MONDO:MONDO:0014865,MedGen:C4310764,OMIM:617014,Orphanet:ORPHA420702;CLNDN=Neutropenia,_severe_congenital,_7,_autosomal_recessive;CLNHGVS=NC_000001.11:g.36475632C>T;CLNREVSTAT=criteria_provided,_single_submitter;CLNSIG=Uncertain_significance;CLNVC=single_nucleotide_variant;CLNVCSO=SO:0001483;GENEINFO=CSF3R:1441;MC=SO:0001583|missense_variant;ORIGIN=1	CCCCCAGGTGGACGATGGGGG
CSF3R	ENST00000373106	8	281	301	1	36475620	36475640	256788	AF_ESP=0.02137;AF_TGP=0.02017;ALLELEID=249891;CLNDISDB=MONDO:MONDO:0014865,MedGen:C4310764,OMIM:617014,Orphanet:ORPHA420702|MedGen:CN169374;CLNDN=Neutropenia,_severe_congenital,_7,_autosomal_recessive|not_specified;CLNHGVS=NC_000001.11:g.36475633G>T;CLNREVSTAT=criteria_provided,_multiple_submitters,_no_conflicts;CLNSIG=Benign;CLNVC=single_nucleotide_variant;CLNVCSO=SO:0001483;GENEINFO=CSF3R:1441;…	CCCCCAGGTGGACGATGGGGG
CSF3R	ENST00000373106	8	281	301	1	36475620	36475640	626094	ALLELEID=614218;CLNDISDB=MONDO:MONDO:0014865,MedGen:C4310764,OMIM:617014,Orphanet:ORPHA420702;CLNDN=Neutropenia,_severe_congenital,_7,_autosomal_recessive;CLNHGVS=NC_000001.11:g.36475635T>C;CLNREVSTAT=criteria_provided,_multiple_submitters,_no_conflicts;CLNSIG=Uncertain_significance;CLNVC=single_nucleotide_variant;CLNVCSO=SO:0001483;GENEINFO=CSF3R:1441;MC=SO:0001583|missense_variant;ORIGIN=1;RS=7…	CCCCCAGGTGGACGATGGGGG
CSF3R	ENST00000373106	8	281	301	1	36475620	36475640	567052	AF_ESP=0.00008;AF_EXAC=0.00001;AF_TGP=0.00020;ALLELEID=557264;CLNDISDB=MONDO:MONDO:0014865,MedGen:C4310764,OMIM:617014,Orphanet:ORPHA420702;CLNDN=Neutropenia,_severe_congenital,_7,_autosomal_recessive;CLNHGVS=NC_000001.11:g.36475637G>A;CLNREVSTAT=criteria_provided,_single_submitter;CLNSIG=Uncertain_significance;CLNVC=single_nucleotide_variant;CLNVCSO=SO:0001483;GENEINFO=CSF3R:1441;MC=SO:0001583|m…	CCCCCAGGTGGACGATGGGGG
CSF3R	ENST00000373106	8	281	301	1	36475620	36475640	740896	ALLELEID=746458;CLNDISDB=MedGen:CN517202;CLNDN=not_provided;CLNHGVS=NC_000001.11:g.36475639G>T;CLNREVSTAT=criteria_provided,_single_submitter;CLNSIG=Likely_benign;CLNVC=single_nucleotide_variant;CLNVCSO=SO:0001483;GENEINFO=CSF3R:1441;MC=SO:0001819|synonymous_variant;ORIGIN=1;RS=1557597747	CCCCCAGGTGGACGATGGGGG
STIL	ENST00000371877	32	4722	4829	1	47250329	47250436	297544	ALLELEID=281229;CLNDISDB=MedGen:CN239428;CLNDN=Primary_Microcephaly,_Recessive;CLNHGVS=NC_000001.11:g.47250371_47250372del;CLNREVSTAT=criteria_provided,_single_submitter;CLNSIG=Benign;CLNVC=Deletion;CLNVCSO=SO:0000159;CLNVI=Illumina_Clinical_Services_Laboratory,Illumina:495638;GENEINFO=STIL:6491;MC=SO:0001624|3_prime_UTR_variant;ORIGIN=1;RS=75930208	TCAACATGCATCCTAATTAAGGGGAAATACACTCTTGTATAAAAGAGTGTAAGTTTTTATTAAGTTGTTTTTAAAAATAACTTTTCCCTTAAACTTAGGAAGGGTTGA
STIL	ENST00000371877	32	4722	4829	1	47250329	47250436	875683	ALLELEID=864542;CLNDISDB=MONDO:MONDO:0012989,MedGen:C2675187,OMIM:612703;CLNDN=Primary_autosomal_recessive_microcephaly_7;CLNHGVS=NC_000001.11:g.47250406T>C;CLNREVSTAT=criteria_provided,_single_submitter;CLNSIG=Likely_benign;CLNVC=single_nucleotide_variant;CLNVCSO=SO:0001483;CLNVI=Illumina_Clinical_Services_Laboratory,Illumina:726687;GENEINFO=STIL:6491;MC=SO:0001624|3_prime_UTR_variant;ORIGIN=1	TCAACATGCATCCTAATTAAGGGGAAATACACTCTTGTATAAAAGAGTGTAAGTTTTTATTAAGTTGTTTTTAAAAATAACTTTTCCCTTAAACTTAGGAAGGGTTGA
STIL	ENST00000371877	24	4304	4344	1	47250814	47250854	297548	AF_TGP=0.10383;ALLELEID=280754;CLNDISDB=MONDO:MONDO:0012989,MedGen:C2675187,OMIM:612703;CLNDN=Primary_autosomal_recessive_microcephaly_7;CLNHGVS=NC_000001.11:g.47250820A>G;CLNREVSTAT=criteria_provided,_single_submitter;CLNSIG=Benign;CLNVC=single_nucleotide_variant;CLNVCSO=SO:0001483;CLNVI=Illumina_Clinical_Services_Laboratory,Illumina:546110;GENEINFO=STIL:6491;MC=SO:0001624|3_prime_UTR_variant;OR…	GTCTCAAAAAAAAAAGTACAGTATAAAAGAGCAGTTGAGAC
STIL	ENST00000371877	19	3979	4001	1	47251157	47251179	876679	ALLELEID=864545;CLNDISDB=MONDO:MONDO:0012989,MedGen:C2675187,OMIM:612703;CLNDN=Primary_autosomal_recessive_microcephaly_7;CLNHGVS=NC_000001.11:g.47251164C>T;CLNREVSTAT=criteria_provided,_single_submitter;CLNSIG=Uncertain_significance;CLNVC=single_nucleotide_variant;CLNVCSO=SO:0001483;CLNVI=Illumina_Clinical_Services_Laboratory,Illumina:734234;GENEINFO=STIL:6491;MC=SO:0001583|missense_variant;ORIG…	TCTGAGACGTTTTACATCTAAGA
STIL	ENST00000371877	19	3979	4001	1	47251157	47251179	502127	ALLELEID=493551;CLNDISDB=MedGen:CN517202;CLNDN=not_provided;CLNHGVS=NC_000001.11:g.47251165G>A;CLNREVSTAT=criteria_provided,_single_submitter;CLNSIG=Uncertain_significance;CLNVC=single_nucleotide_variant;CLNVCSO=SO:0001483;GENEINFO=STIL:6491;MC=SO:0001583|missense_variant;ORIGIN=1;RS=199634446	TCTGAGACGTTTTACATCTAAGA
STIL	ENST00000371877	18	3788	3805	1	47251353	47251370	632109	ALLELEID=620004;CLNDISDB=MONDO:MONDO:0012989,MedGen:C2675187,OMIM:612703;CLNDN=Primary_autosomal_recessive_microcephaly_7;CLNHGVS=NC_000001.11:g.47251366dup;CLNREVSTAT=criteria_provided,_single_submitter;CLNSIG=Uncertain_significance;CLNVC=Duplication;CLNVCSO=SO:1000035;CLNVI=Illumina_Clinical_Services_Laboratory,Illumina:774331;GENEINFO=STIL:6491;MC=SO:0001589|frameshift_variant;ORIGIN=1;RS=1225…	GCTGGCTTTTCAGTCAAC
STIL	ENST00000371877	16	3698	3747	1	47251411	47251460	212323	AF_ESP=0.00161;AF_EXAC=0.00185;AF_TGP=0.00020;ALLELEID=206824;CLNDISDB=MONDO:MONDO:0012989,MedGen:C2675187,OMIM:612703|MedGen:CN169374|MedGen:CN517202;CLNDN=Primary_autosomal_recessive_microcephaly_7|not_specified|not_provided;CLNHGVS=NC_000001.11:g.47251422G>A;CLNREVSTAT=criteria_provided,_conflicting_interpretations;CLNSIG=Conflicting_interpretations_of_pathogenicity;CLNSIGCONF=Benign(1),Uncert…	TTCTCAATACTGGCGTATCTGCGTTGGTCCCCACAGATTCACAGTTAGAA
STIL	ENST00000371877	16	3698	3747	1	47251411	47251460	873842	ALLELEID=864546;CLNDISDB=MONDO:MONDO:0012989,MedGen:C2675187,OMIM:612703;CLNDN=Primary_autosomal_recessive_microcephaly_7;CLNHGVS=NC_000001.11:g.47251424C>T;CLNREVSTAT=criteria_provided,_single_submitter;CLNSIG=Uncertain_significance;CLNVC=single_nucleotide_variant;CLNVCSO=SO:0001483;CLNVI=Illumina_Clinical_Services_Laboratory,Illumina:914880;GENEINFO=STIL:6491;MC=SO:0001819|synonymous_variant;OR…	TTCTCAATACTGGCGTATCTGCGTTGGTCCCCACAGATTCACAGTTAGAA
STIL	ENST00000371877	16	3698	3747	1	47251411	47251460	297550	AF_ESP=0.00015;AF_EXAC=0.00021;ALLELEID=282805;CLNDISDB=MONDO:MONDO:0012989,MedGen:C2675187,OMIM:612703;CLNDN=Primary_autosomal_recessive_microcephaly_7;CLNHGVS=NC_000001.11:g.47251429C>T;CLNREVSTAT=criteria_provided,_single_submitter;CLNSIG=Uncertain_significance;CLNVC=single_nucleotide_variant;CLNVCSO=SO:0001483;CLNVI=Illumina_Clinical_Services_Laboratory,Illumina:286090;GENEINFO=STIL:6491;MC=S…	TTCTCAATACTGGCGTATCTGCGTTGGTCCCCACAGATTCACAGTTAGAA
STIL	ENST00000371877	16	3698	3747	1	47251411	47251460	873843	ALLELEID=864547;CLNDISDB=MONDO:MONDO:0012989,MedGen:C2675187,OMIM:612703;CLNDN=Primary_autosomal_recessive_microcephaly_7;CLNHGVS=NC_000001.11:g.47251440C>A;CLNREVSTAT=criteria_provided,_single_submitter;CLNSIG=Uncertain_significance;CLNVC=single_nucleotide_variant;CLNVCSO=SO:0001483;CLNVI=Illumina_Clinical_Services_Laboratory,Illumina:727516;GENEINFO=STIL:6491;MC=SO:0001583|missense_variant;ORIG…	TTCTCAATACTGGCGTATCTGCGTTGGTCCCCACAGATTCACAGTTAGAA
STIL	ENST00000371877	14	3045	3148	1	47260376	47260479	21356	ALLELEID=34208;CLNDISDB=MONDO:MONDO:0012989,MedGen:C2675187,OMIM:612703;CLNDN=Primary_autosomal_recessive_microcephaly_7;CLNHGVS=NC_000001.11:g.47260412T>C;CLNREVSTAT=no_assertion_criteria_provided;CLNSIG=Benign;CLNVC=single_nucleotide_variant;CLNVCSO=SO:0001483;GENEINFO=STIL:6491;MC=SO:0001583|missense_variant;RS=199422205	GCATTAAGGACACAATCTTTGTCCACCAGTCTTGAATGATGTGTTTTTTTCTTTGTATGGTAAACGTTTTGGGTTCTGGTGCATTCATGACTGATAATTACTGC
STIL	ENST00000371877	14	3045	3148	1	47260376	47260479	94094	AF_ESP=0.28264;AF_EXAC=0.24206;AF_TGP=0.17832;ALLELEID=99994;CLNDISDB=MONDO:MONDO:0012989,MedGen:C2675187,OMIM:612703|MedGen:CN169374|MedGen:CN517202;CLNDN=Primary_autosomal_recessive_microcephaly_7|not_specified|not_provided;CLNHGVS=NC_000001.11:g.47260415T>C;CLNREVSTAT=criteria_provided,_multiple_submitters,_no_conflicts;CLNSIG=Benign;CLNVC=single_nucleotide_variant;CLNVCSO=SO:0001483;CLNVI=Ill…	GCATTAAGGACACAATCTTTGTCCACCAGTCTTGAATGATGTGTTTTTTTCTTTGTATGGTAAACGTTTTGGGTTCTGGTGCATTCATGACTGATAATTACTGC
STIL	ENST00000371877	14	3045	3148	1	47260376	47260479	160060	ALLELEID=168004;CLNDISDB=MONDO:MONDO:0012989,MedGen:C2675187,OMIM:612703;CLNDN=Primary_autosomal_recessive_microcephaly_7;CLNHGVS=NC_000001.11:g.47260418G>A;CLNREVSTAT=criteria_provided,_single_submitter;CLNSIG=Uncertain_significance;CLNVC=single_nucleotide_variant;CLNVCSO=SO:0001483;GENEINFO=STIL:6491;MC=SO:0001583|missense_variant;ORIGIN=1;RS=587784450	GCATTAAGGACACAATCTTTGTCCACCAGTCTTGAATGATGTGTTTTTTTCTTTGTATGGTAAACGTTTTGGGTTCTGGTGCATTCATGACTGATAATTACTGC
STIL	ENST00000371877	14	3045	3148	1	47260376	47260479	392708	ALLELEID=365403;CLNDISDB=MedGen:CN517202;CLNDN=not_provided;CLNHGVS=NC_000001.11:g.47260433T>G;CLNREVSTAT=criteria_provided,_single_submitter;CLNSIG=Uncertain_significance;CLNVC=single_nucleotide_variant;CLNVCSO=SO:0001483;GENEINFO=STIL:6491;MC=SO:0001583|missense_variant;ORIGIN=1;RS=561250909	GCATTAAGGACACAATCTTTGTCCACCAGTCTTGAATGATGTGTTTTTTTCTTTGTATGGTAAACGTTTTGGGTTCTGGTGCATTCATGACTGATAATTACTGC
STIL	ENST00000371877	14	3045	3148	1	47260376	47260479	430104	AF_EXAC=0.00001;ALLELEID=421249;CLNDISDB=MedGen:CN517202;CLNDN=not_provided;CLNHGVS=NC_000001.11:g.47260451C>T;CLNREVSTAT=criteria_provided,_single_submitter;CLNSIG=Uncertain_significance;CLNVC=single_nucleotide_variant;CLNVCSO=SO:0001483;GENEINFO=STIL:6491;MC=SO:0001583|missense_variant;ORIGIN=1;RS=759013025	GCATTAAGGACACAATCTTTGTCCACCAGTCTTGAATGATGTGTTTTTTTCTTTGTATGGTAAACGTTTTGGGTTCTGGTGCATTCATGACTGATAATTACTGC
STIL	ENST00000371877	14	3045	3148	1	47260376	47260479	194628	AF_ESP=0.00161;AF_EXAC=0.00093;AF_TGP=0.00080;ALLELEID=191791;CLNDISDB=MONDO:MONDO:0012989,MedGen:C2675187,OMIM:612703|MedGen:CN169374|MedGen:CN517202;CLNDN=Primary_autosomal_recessive_microcephaly_7|not_specified|not_provided;CLNHGVS=NC_000001.11:g.47260463T>C;CLNREVSTAT=criteria_provided,_conflicting_interpretations;CLNSIG=Conflicting_interpretations_of_pathogenicity;CLNSIGCONF=Likely_benign(1)…	GCATTAAGGACACAATCTTTGTCCACCAGTCTTGAATGATGTGTTTTTTTCTTTGTATGGTAAACGTTTTGGGTTCTGGTGCATTCATGACTGATAATTACTGC
STIL	ENST00000371877	12	2463	2548	1	47272069	47272154	194209	AF_ESP=0.00138;AF_EXAC=0.00069;AF_TGP=0.00040;ALLELEID=191372;CLNDISDB=MONDO:MONDO:0012989,MedGen:C2675187,OMIM:612703|MedGen:CN517202;CLNDN=Primary_autosomal_recessive_microcephaly_7|not_provided;CLNHGVS=NC_000001.11:g.47272097C>T;CLNREVSTAT=criteria_provided,_multiple_submitters,_no_conflicts;CLNSIG=Uncertain_significance;CLNVC=single_nucleotide_variant;CLNVCSO=SO:0001483;CLNVI=Illumina_Clinica…	AAGCTAGCACCTGTGCTCACAGCAATGCTTACACCTTTTCTCATGTGCAAGCCAGGGGAAGACTGTGCTTCCACAGAAACCAACTC
STIL	ENST00000371877	12	2463	2548	1	47272069	47272154	875730	ALLELEID=864554;CLNDISDB=MONDO:MONDO:0012989,MedGen:C2675187,OMIM:612703;CLNDN=Primary_autosomal_recessive_microcephaly_7;CLNHGVS=NC_000001.11:g.47272100C>T;CLNREVSTAT=criteria_provided,_single_submitter;CLNSIG=Uncertain_significance;CLNVC=single_nucleotide_variant;CLNVCSO=SO:0001483;CLNVI=Illumina_Clinical_Services_Laboratory,Illumina:835690;GENEINFO=STIL:6491;MC=SO:0001583|missense_variant;ORIG…	AAGCTAGCACCTGTGCTCACAGCAATGCTTACACCTTTTCTCATGTGCAAGCCAGGGGAAGACTGTGCTTCCACAGAAACCAACTC
STIL	ENST00000371877	12	2463	2548	1	47272069	47272154	297556	AF_ESP=0.00008;AF_EXAC=0.00003;ALLELEID=282816;CLNDISDB=MONDO:MONDO:0012989,MedGen:C2675187,OMIM:612703;CLNDN=Primary_autosomal_recessive_microcephaly_7;CLNHGVS=NC_000001.11:g.47272109T>A;CLNREVSTAT=criteria_provided,_single_submitter;CLNSIG=Uncertain_significance;CLNVC=single_nucleotide_variant;CLNVCSO=SO:0001483;CLNVI=Illumina_Clinical_Services_Laboratory,Illumina:715006;GENEINFO=STIL:6491;MC=S…	AAGCTAGCACCTGTGCTCACAGCAATGCTTACACCTTTTCTCATGTGCAAGCCAGGGGAAGACTGTGCTTCCACAGAAACCAACTC
STIL	ENST00000371877	12	2463	2548	1	47272069	47272154	597340	ALLELEID=588401;CLNDISDB=MedGen:CN517202;CLNDN=not_provided;CLNHGVS=NC_000001.11:g.47272149C>T;CLNREVSTAT=criteria_provided,_single_submitter;CLNSIG=Uncertain_significance;CLNVC=single_nucleotide_variant;CLNVCSO=SO:0001483;GENEINFO=STIL:6491;MC=SO:0001819|synonymous_variant;ORIGIN=1;RS=1449075315	AAGCTAGCACCTGTGCTCACAGCAATGCTTACACCTTTTCTCATGTGCAAGCCAGGGGAAGACTGTGCTTCCACAGAAACCAACTC
STIL	ENST00000371877	9	620	708	1	47300053	47300141	875777	ALLELEID=864563;CLNDISDB=MONDO:MONDO:0012989,MedGen:C2675187,OMIM:612703;CLNDN=Primary_autosomal_recessive_microcephaly_7;CLNHGVS=NC_000001.11:g.47300085T>C;CLNREVSTAT=criteria_provided,_single_submitter;CLNSIG=Uncertain_significance;CLNVC=single_nucleotide_variant;CLNVCSO=SO:0001483;CLNVI=Illumina_Clinical_Services_Laboratory,Illumina:449313;GENEINFO=STIL:6491;MC=SO:0001583|missense_variant,SO:0…	CCACACTGTCCAAACTCTCCCTGGAAGTGATATGAACTCTTAGGGAAAGCAGCTTACCACAGTCCAAGGAATCTTTGCTACATATATGG
STIL	ENST00000371877	9	620	708	1	47300053	47300141	875778	ALLELEID=864564;CLNDISDB=MONDO:MONDO:0012989,MedGen:C2675187,OMIM:612703;CLNDN=Primary_autosomal_recessive_microcephaly_7;CLNHGVS=NC_000001.11:g.47300125C>A;CLNREVSTAT=criteria_provided,_single_submitter;CLNSIG=Uncertain_significance;CLNVC=single_nucleotide_variant;CLNVCSO=SO:0001483;CLNVI=Illumina_Clinical_Services_Laboratory,Illumina:1350730;GENEINFO=STIL:6491;MC=SO:0001583|missense_variant;ORI…	CCACACTGTCCAAACTCTCCCTGGAAGTGATATGAACTCTTAGGGAAAGCAGCTTACCACAGTCCAAGGAATCTTTGCTACATATATGG
STIL	ENST00000371877	9	620	708	1	47300053	47300141	160068	AF_ESP=0.00038;AF_EXAC=0.00036;ALLELEID=168017;CLNDISDB=MONDO:MONDO:0012989,MedGen:C2675187,OMIM:612703|MedGen:CN169374|MedGen:CN517202;CLNDN=Primary_autosomal_recessive_microcephaly_7|not_specified|not_provided;CLNHGVS=NC_000001.11:g.47300139T>C;CLNREVSTAT=criteria_provided,_multiple_submitters,_no_conflicts;CLNSIG=Uncertain_significance;CLNVC=single_nucleotide_variant;CLNVCSO=SO:0001483;CLNVI=I…	CCACACTGTCCAAACTCTCCCTGGAAGTGATATGAACTCTTAGGGAAAGCAGCTTACCACAGTCCAAGGAATCTTTGCTACATATATGG
STIL	ENST00000371877	7	511	580	1	47301589	47301658	436882	ALLELEID=427842;CLNDISDB=MedGen:CN169374;CLNDN=not_specified;CLNHGVS=NC_000001.11:g.47301645C>G;CLNREVSTAT=criteria_provided,_single_submitter;CLNSIG=Uncertain_significance;CLNVC=single_nucleotide_variant;CLNVCSO=SO:0001483;GENEINFO=STIL:6491;MC=SO:0001583|missense_variant;ORIGIN=1;RS=1553181461	CTGTGAACTATCATTTCTCTTGAACAAAGTTCTTGAGTATGAACTTTGCATGGAATCAAAAAGTCCCCAG
STIL	ENST00000371877	5	347	367	1	47302287	47302307	297566	AF_EXAC=0.00001;ALLELEID=281264;CLNDISDB=MedGen:CN239428;CLNDN=Primary_Microcephaly,_Recessive;CLNHGVS=NC_000001.11:g.47302303A>G;CLNREVSTAT=criteria_provided,_single_submitter;CLNSIG=Uncertain_significance;CLNVC=single_nucleotide_variant;CLNVCSO=SO:0001483;CLNVI=Illumina_Clinical_Services_Laboratory,Illumina:162357;GENEINFO=STIL:6491;MC=SO:0001583|missense_variant;ORIGIN=1;RS=761410037	TGCTTAGCATGACGATAAGCA
STIL	ENST00000371877	1	28	83	1	47314065	47314120	297571	ALLELEID=280774;CLNDISDB=MONDO:MONDO:0012989,MedGen:C2675187,OMIM:612703;CLNDN=Primary_autosomal_recessive_microcephaly_7;CLNHGVS=NC_000001.11:g.47314080G>A;CLNREVSTAT=criteria_provided,_single_submitter;CLNSIG=Uncertain_significance;CLNVC=single_nucleotide_variant;CLNVCSO=SO:0001483;CLNVI=Illumina_Clinical_Services_Laboratory,Illumina:254756;GENEINFO=STIL:6491;MC=SO:0001623|5_prime_UTR_variant;O…	GCAGGGTAGGAGCGGGAGCCGGCTCCAAGGAGCGCCACCGCCGACTCCGGCCCCGC
STIL	ENST00000371877	1	28	83	1	47314065	47314120	297572	ALLELEID=282827;CLNDISDB=MONDO:MONDO:0012989,MedGen:C2675187,OMIM:612703;CLNDN=Primary_autosomal_recessive_microcephaly_7;CLNHGVS=NC_000001.11:g.47314113G>A;CLNREVSTAT=criteria_provided,_single_submitter;CLNSIG=Uncertain_significance;CLNVC=single_nucleotide_variant;CLNVCSO=SO:0001483;CLNVI=Illumina_Clinical_Services_Laboratory,Illumina:722686;GENEINFO=STIL:6491;MC=SO:0001623|5_prime_UTR_variant;O…	GCAGGGTAGGAGCGGGAGCCGGCTCCAAGGAGCGCCACCGCCGACTCCGGCCCCGC
STIL	ENST00000371877	1	28	83	1	47314065	47314120	297573	ALLELEID=282835;CLNDISDB=MONDO:MONDO:0012989,MedGen:C2675187,OMIM:612703;CLNDN=Primary_autosomal_recessive_microcephaly_7;CLNHGVS=NC_000001.11:g.47314113G>C;CLNREVSTAT=criteria_provided,_single_submitter;CLNSIG=Uncertain_significance;CLNVC=single_nucleotide_variant;CLNVCSO=SO:0001483;CLNVI=Illumina_Clinical_Services_Laboratory,Illumina:705587;GENEINFO=STIL:6491;MC=SO:0001623|5_prime_UTR_variant;O…	GCAGGGTAGGAGCGGGAGCCGGCTCCAAGGAGCGCCACCGCCGACTCCGGCCCCGC
JAK1	ENST00000342505	22	3687	3788	1	64834533	64834634	134547	AF_EXAC=0.00071;AF_TGP=0.00140;ALLELEID=138286;CLNDISDB=MedGen:CN169374;CLNDN=not_specified;CLNHGVS=NC_000001.11:g.64834564A>G;CLNREVSTAT=no_assertion_provided;CLNSIG=not_provided;CLNVC=single_nucleotide_variant;CLNVCSO=SO:0001483;GENEINFO=JAK1:3716;MC=SO:0001578|stop_lost;ORIGIN=1;RS=200563303	CTGTGGAATTTAAATGTTATTCATGCTTCTTATTTTAAAAGTGCTTCAAATCCTTCAATAAGGTTCTGAAAGCTTGTCCGATTGGATGGTTGGAATTCCCAG
JAK1	ENST00000342505	16	2219	2242	1	64846688	64846711	376099	AF_EXAC=0.00001;ALLELEID=362978;CLNDISDB=MONDO:MONDO:0009539,MedGen:C1855472,OMIM:247640;CLNDN=Lymphoblastic_leukemia,_acute,_with_lymphomatous_features;CLNHGVS=NC_000001.11:g.64846699G>A;CLNREVSTAT=no_assertion_criteria_provided;CLNSIG=Likely_pathogenic;CLNVC=single_nucleotide_variant;CLNVCSO=SO:0001483;GENEINFO=JAK1:3716;MC=SO:0001583|missense_variant;ORIGIN=2;RS=151047872	TGTGTTTGTGGGAGACCTGTCTCA
JAK1	ENST00000342505	8	1350	1372	1	64864885	64864907	134549	AF_ESP=0.00008;AF_EXAC=0.00012;AF_TGP=0.00020;ALLELEID=138288;CLNDISDB=MedGen:CN169374;CLNDN=not_specified;CLNHGVS=NC_000001.11:g.64864885G>A;CLNREVSTAT=no_assertion_provided;CLNSIG=not_provided;CLNVC=single_nucleotide_variant;CLNVCSO=SO:0001483;GENEINFO=JAK1:3716;MC=SO:0001583|missense_variant;ORIGIN=1;RS=200049537	GGATCTTGTTTTTCTCCTCATCC
FUBP1	ENST00000370768	16	1684	1699	1	77956660	77956675	221322	ALLELEID=223051;CLNDISDB=MedGen:C1527349;CLNDN=Ductal_breast_carcinoma;CLNHGVS=NC_000001.11:g.77956666C>T;CLNREVSTAT=no_assertion_criteria_provided;CLNSIG=Uncertain_significance;CLNVC=single_nucleotide_variant;CLNVCSO=SO:0001483;GENEINFO=FUBP1:8880;MC=SO:0001587|nonsense,SO:0001619|non-coding_transcript_variant;ORIGIN=2;RS=869025239	AGCAGCCCAAGCTGCT
FUBP1	ENST00000370768	13	1462	1531	1	77960391	77960460	134457	AF_EXAC=0.00003;ALLELEID=138196;CLNDISDB=MedGen:CN169374;CLNDN=not_specified;CLNHGVS=NC_000001.11:g.77960411G>A;CLNREVSTAT=no_assertion_provided;CLNSIG=not_provided;CLNVC=single_nucleotide_variant;CLNVCSO=SO:0001483;GENEINFO=FUBP1:8880;MC=SO:0001583|missense_variant,SO:0001619|non-coding_transcript_variant;ORIGIN=1;RS=587778375	TGGTCCCATTGGAGTTCCAGGCCCTGGAGGCCCAGGAGGTCCATGGGGGCCTGGGACACCATGGGGCCCA
FUBP1	ENST00000370768	7	604	634	1	77965153	77965183	134461	ALLELEID=138200;CLNDISDB=MedGen:CN169374;CLNDN=not_specified;CLNHGVS=NC_000001.11:g.77965167C>A;CLNREVSTAT=no_assertion_provided;CLNSIG=not_provided;CLNVC=single_nucleotide_variant;CLNVCSO=SO:0001483;GENEINFO=FUBP1:8880;MC=SO:0001583|missense_variant,SO:0001619|non-coding_transcript_variant;ORIGIN=1;RS=587778377	TCCCGGTCCATCGCCATGATGGAAGCCAGGA
BCL10	ENST00000648566	2	843	911	1	85267698	85267766	960572	ALLELEID=942105;CLNDISDB=MONDO:MONDO:0014491,MedGen:C4015195,OMIM:616098;CLNDN=Immunodeficiency_37;CLNHGVS=NC_000001.11:g.85267705C>G;CLNREVSTAT=criteria_provided,_single_submitter;CLNSIG=Uncertain_significance;CLNVC=single_nucleotide_variant;CLNVCSO=SO:0001483;GENEINFO=BCL10:8915;MC=SO:0001583|missense_variant;ORIGIN=1	CTTCTAACTGTAGATCTGGTGGCAAAGGAGGAGCCCCTGGGTCCCCAGGTCTGGGAAGTGTAGTTGAAG
BCL10	ENST00000648566	2	843	911	1	85267698	85267766	800046	ALLELEID=780772;CLNDISDB=MONDO:MONDO:0014491,MedGen:C4015195,OMIM:616098;CLNDN=Immunodeficiency_37;CLNHGVS=NC_000001.11:g.85267741C>T;CLNREVSTAT=criteria_provided,_single_submitter;CLNSIG=Likely_benign;CLNVC=single_nucleotide_variant;CLNVCSO=SO:0001483;GENEINFO=BCL10:8915;MC=SO:0001819|synonymous_variant;ORIGIN=1;RS=1570329297	CTTCTAACTGTAGATCTGGTGGCAAAGGAGGAGCCCCTGGGTCCCCAGGTCTGGGAAGTGTAGTTGAAG
BCL10	ENST00000648566	1	713	780	1	85267829	85267896	6250	ALLELEID=21289;CLNDISDB=MONDO:MONDO:0005065,MedGen:C0025500,Orphanet:ORPHA50251|MedGen:C0242647,SNOMED_CT:277622004|MedGen:C3276200;CLNDN=Mesothelioma|Mucosa-associated_lymphoma|Male_germ_cell_tumor,_somatic;CLNHGVS=NC_000001.11:g.85267836dup;CLNREVSTAT=no_assertion_criteria_provided;CLNSIG=Pathogenic;CLNVC=Duplication;CLNVCSO=SO:1000035;CLNVI=OMIM_Allelic_Variant:603517.0001|OMIM_Allelic_Variant…	GAAAAAAAGGGCGTCGTGCTGGATTCTCCTTCTGGATGGTACATGACAGTGGATGCCCTCAGTTTTTC
BCL10	ENST00000648566	1	713	780	1	85267829	85267896	758473	AF_ESP=0.00038;AF_TGP=0.00020;ALLELEID=762092;CLNDISDB=MONDO:MONDO:0014491,MedGen:C4015195,OMIM:616098;CLNDN=Immunodeficiency_37;CLNHGVS=NC_000001.11:g.85267840C>T;CLNREVSTAT=criteria_provided,_single_submitter;CLNSIG=Likely_benign;CLNVC=single_nucleotide_variant;CLNVCSO=SO:0001483;GENEINFO=BCL10:8915;MC=SO:0001819|synonymous_variant;ORIGIN=1;RS=139473915	GAAAAAAAGGGCGTCGTGCTGGATTCTCCTTCTGGATGGTACATGACAGTGGATGCCCTCAGTTTTTC
BCL10	ENST00000648566	1	713	780	1	85267829	85267896	30361	AF_ESP=0.00008;AF_EXAC=0.00002;ALLELEID=39318;CLNDISDB=MedGen:C0153594,OMIM:273300,SNOMED_CT:363449006;CLNDN=Malignant_tumor_of_testis;CLNHGVS=NC_000001.11:g.85267841G>A;CLNREVSTAT=no_assertion_criteria_provided;CLNSIG=Pathogenic;CLNVC=single_nucleotide_variant;CLNVCSO=SO:0001483;CLNVI=OMIM_Allelic_Variant:603517.0018;GENEINFO=BCL10:8915;MC=SO:0001583|missense_variant;ORIGIN=2;RS=370432633	GAAAAAAAGGGCGTCGTGCTGGATTCTCCTTCTGGATGGTACATGACAGTGGATGCCCTCAGTTTTTC
BCL10	ENST00000648566	1	713	780	1	85267829	85267896	935417	ALLELEID=930665;CLNDISDB=MONDO:MONDO:0014491,MedGen:C4015195,OMIM:616098;CLNDN=Immunodeficiency_37;CLNHGVS=NC_000001.11:g.85267892_85267896delinsAAAAA;CLNREVSTAT=criteria_provided,_single_submitter;CLNSIG=Uncertain_significance;CLNVC=Indel;CLNVCSO=SO:1000032;GENEINFO=BCL10:8915;MC=SO:0001583|missense_variant;ORIGIN=1	GAAAAAAAGGGCGTCGTGCTGGATTCTCCTTCTGGATGGTACATGACAGTGGATGCCCTCAGTTTTTC
ODF2L	ENST00000317336	12	1199	1276	1	86372444	86372521	735673	AF_ESP=0.00069;AF_EXAC=0.00037;AF_TGP=0.00080;ALLELEID=746662;CLNDISDB=MedGen:CN517202;CLNDN=not_provided;CLNHGVS=NC_000001.11:g.86372469T>A;CLNREVSTAT=criteria_provided,_single_submitter;CLNSIG=Likely_benign;CLNVC=single_nucleotide_variant;CLNVCSO=SO:0001483;GENEINFO=ODF2L:57489;MC=SO:0001583|missense_variant;ORIGIN=1;RS=138016365	CAATCTGTACTTCCAATTCGGTTTTTTCTATCACAATTTTCTCATAATGACTTTTCCAGGCATTGGAAGCTGAAATTG
RPL5	ENST00000370321	4	342	386	1	92834856	92834900	661555	AF_EXAC=0.00001;ALLELEID=628284;CLNDISDB=Human_Phenotype_Ontology:HP:0004810,Human_Phenotype_Ontology:HP:0005545,MONDO:MONDO:0015253,MedGen:C1260899,OMIM:PS105650,Orphanet:ORPHA124,SNOMED_CT:88854002;CLNDN=Diamond-Blackfan_anemia;CLNHGVS=NC_000001.11:g.92834858T>C;CLNREVSTAT=criteria_provided,_single_submitter;CLNSIG=Uncertain_significance;CLNVC=single_nucleotide_variant;CLNVCSO=SO:0001483;GENEIN…	GGTTGGCCTGACAAATTATGCTGCAGCATATTGTACTGGCCTGCT
RPL5	ENST00000370321	4	342	386	1	92834856	92834900	591410	ALLELEID=582401;CLNDISDB=MedGen:CN517202;CLNDN=not_provided;CLNHGVS=NC_000001.11:g.92834891C>G;CLNREVSTAT=no_assertion_criteria_provided;CLNSIG=Uncertain_significance;CLNVC=single_nucleotide_variant;CLNVCSO=SO:0001483;GENEINFO=RPL5:6125|DIPK1A:388650;MC=SO:0001583|missense_variant,SO:0001627|intron_variant;ORIGIN=1;RS=1557439964	GGTTGGCCTGACAAATTATGCTGCAGCATATTGTACTGGCCTGCT
RPL5	ENST00000370321	6	438	521	1	92836228	92836311	702807	AF_EXAC=0.00001;ALLELEID=690678;CLNDISDB=MedGen:CN517202;CLNDN=not_provided;CLNHGVS=NC_000001.11:g.92836249T>C;CLNREVSTAT=criteria_provided,_single_submitter;CLNSIG=Likely_benign;CLNVC=single_nucleotide_variant;CLNVCSO=SO:0001483;GENEINFO=RPL5:6125|DIPK1A:388650;MC=SO:0001619|non-coding_transcript_variant,SO:0001819|synonymous_variant,SO:0001627|intron_variant;ORIGIN=1;RS=749814264	CCAAGTGGAGGTGACTGGTGATGAATACAATGTGGAAAGCATTGATGGTCAGCCAGGTGCCTTCACCTGCTATTTGGATGCAGG
RPL5	ENST00000370321	6	438	521	1	92836228	92836311	876582	ALLELEID=864835;CLNDISDB=MONDO:MONDO:0012937,MedGen:C2931850,OMIM:612561,SNOMED_CT:71988008;CLNDN=Diamond-Blackfan_anemia_6;CLNHGVS=NC_000001.11:g.92836265A>C;CLNREVSTAT=criteria_provided,_single_submitter;CLNSIG=Uncertain_significance;CLNVC=single_nucleotide_variant;CLNVCSO=SO:0001483;CLNVI=Illumina_Clinical_Services_Laboratory,Illumina:1349677;GENEINFO=RPL5:6125|DIPK1A:388650;MC=SO:0001583|miss…	CCAAGTGGAGGTGACTGGTGATGAATACAATGTGGAAAGCATTGATGGTCAGCCAGGTGCCTTCACCTGCTATTTGGATGCAGG
RPL5	ENST00000370321	6	438	521	1	92836228	92836311	298211	AF_EXAC=0.00017;AF_TGP=0.00020;ALLELEID=283237;CLNDISDB=MONDO:MONDO:0012937,MedGen:C2931850,OMIM:612561,SNOMED_CT:71988008|MedGen:CN517202;CLNDN=Diamond-Blackfan_anemia_6|not_provided;CLNHGVS=NC_000001.11:g.92836268A>G;CLNREVSTAT=criteria_provided,_multiple_submitters,_no_conflicts;CLNSIG=Benign/Likely_benign;CLNVC=single_nucleotide_variant;CLNVCSO=SO:0001483;CLNVI=Illumina_Clinical_Services_Labo…	CCAAGTGGAGGTGACTGGTGATGAATACAATGTGGAAAGCATTGATGGTCAGCCAGGTGCCTTCACCTGCTATTTGGATGCAGG
RPL5	ENST00000370321	6	438	521	1	92836228	92836311	6180	AF_EXAC=0.00013;ALLELEID=21219;CLNDISDB=MONDO:MONDO:0012937,MedGen:C2931850,OMIM:612561,SNOMED_CT:71988008|MedGen:CN169374;CLNDN=Diamond-Blackfan_anemia_6|not_specified;CLNHGVS=NC_000001.11:g.92836283G>A;CLNREVSTAT=criteria_provided,_multiple_submitters,_no_conflicts;CLNSIG=Uncertain_significance;CLNVC=single_nucleotide_variant;CLNVCSO=SO:0001483;CLNVI=OMIM_Allelic_Variant:603634.0002|UniProtKB_(…	CCAAGTGGAGGTGACTGGTGATGAATACAATGTGGAAAGCATTGATGGTCAGCCAGGTGCCTTCACCTGCTATTTGGATGCAGG
RPL5	ENST00000370321	6	438	521	1	92836228	92836311	463367	AF_EXAC=0.00015;AF_TGP=0.00040;ALLELEID=448377;CLNDISDB=Human_Phenotype_Ontology:HP:0004810,Human_Phenotype_Ontology:HP:0005545,MONDO:MONDO:0015253,MedGen:C1260899,OMIM:PS105650,Orphanet:ORPHA124,SNOMED_CT:88854002;CLNDN=Diamond-Blackfan_anemia;CLNHGVS=NC_000001.11:g.92836291C>G;CLNREVSTAT=criteria_provided,_single_submitter;CLNSIG=Likely_benign;CLNVC=single_nucleotide_variant;CLNVCSO=SO:0001483;…	CCAAGTGGAGGTGACTGGTGATGAATACAATGTGGAAAGCATTGATGGTCAGCCAGGTGCCTTCACCTGCTATTTGGATGCAGG
TRIM33	ENST00000358465	21	2586	2621	1	114405684	114405719	775577	AF_ESP=0.01561;AF_EXAC=0.00882;AF_TGP=0.02436;ALLELEID=696000;CLNDISDB=MedGen:CN517202;CLNDN=not_provided;CLNHGVS=NC_000001.11:g.114405687A>G;CLNREVSTAT=criteria_provided,_single_submitter;CLNSIG=Benign;CLNVC=single_nucleotide_variant;CLNVCSO=SO:0001483;GENEINFO=TRIM33:51592;MC=SO:0001819|synonymous_variant;ORIGIN=1;RS=56056367	CCAATGCATCCAATTCACTTTCTAGATGCAGGTTGG
NRAS	ENST00000369535	30	4180	4202	1	114704593	114704615	876141	ALLELEID=861980;CLNDISDB=MONDO:MONDO:0013186,MedGen:C2750732,OMIM:613224;CLNDN=Noonan_syndrome_6;CLNHGVS=NC_000001.11:g.114704594C>T;CLNREVSTAT=criteria_provided,_single_submitter;CLNSIG=Likely_benign;CLNVC=single_nucleotide_variant;CLNVCSO=SO:0001483;CLNVI=Illumina_Clinical_Services_Laboratory,Illumina:132079;GENEINFO=NRAS:4893;MC=SO:0001624|3_prime_UTR_variant;ORIGIN=1	TCGGCCCTTCCATTTAGGGCCAA
NRAS	ENST00000369535	30	4180	4202	1	114704593	114704615	291939	AF_TGP=0.00439;ALLELEID=276241;CLNDISDB=MONDO:MONDO:0013186,MedGen:C2750732,OMIM:613224;CLNDN=Noonan_syndrome_6;CLNHGVS=NC_000001.11:g.114704595G>A;CLNREVSTAT=criteria_provided,_single_submitter;CLNSIG=Likely_benign;CLNVC=single_nucleotide_variant;CLNVCSO=SO:0001483;CLNVI=Illumina_Clinical_Services_Laboratory,Illumina:618202;GENEINFO=NRAS:4893;MC=SO:0001624|3_prime_UTR_variant;ORIGIN=1;RS=1479262…	TCGGCCCTTCCATTTAGGGCCAA
NRAS	ENST00000369535	29	4047	4148	1	114704647	114704748	876142	ALLELEID=861981;CLNDISDB=MONDO:MONDO:0013186,MedGen:C2750732,OMIM:613224;CLNDN=Noonan_syndrome_6;CLNHGVS=NC_000001.11:g.114704664A>T;CLNREVSTAT=criteria_provided,_single_submitter;CLNSIG=Uncertain_significance;CLNVC=single_nucleotide_variant;CLNVCSO=SO:0001483;CLNVI=Illumina_Clinical_Services_Laboratory,Illumina:658076;GENEINFO=NRAS:4893;MC=SO:0001624|3_prime_UTR_variant;ORIGIN=1	ATTGCACAATTATTTTTACCTATATTTGATGGCACAAAAAAATAAAAGTCTTACAACTTCCACGGACATCCTCCCCTCCCTCCAGAGCAGAGTTCATACAAT
NRAS	ENST00000369535	29	4047	4148	1	114704647	114704748	291940	AF_TGP=0.00120;ALLELEID=275941;CLNDISDB=MONDO:MONDO:0013186,MedGen:C2750732,OMIM:613224;CLNDN=Noonan_syndrome_6;CLNHGVS=NC_000001.11:g.114704690A>G;CLNREVSTAT=criteria_provided,_single_submitter;CLNSIG=Uncertain_significance;CLNVC=single_nucleotide_variant;CLNVCSO=SO:0001483;CLNVI=Illumina_Clinical_Services_Laboratory,Illumina:741847;GENEINFO=NRAS:4893;MC=SO:0001624|3_prime_UTR_variant;ORIGIN=1;R…	ATTGCACAATTATTTTTACCTATATTTGATGGCACAAAAAAATAAAAGTCTTACAACTTCCACGGACATCCTCCCCTCCCTCCAGAGCAGAGTTCATACAAT
NRAS	ENST00000369535	29	4047	4148	1	114704647	114704748	291941	ALLELEID=276087;CLNDISDB=MONDO:MONDO:0013186,MedGen:C2750732,OMIM:613224;CLNDN=Noonan_syndrome_6;CLNHGVS=NC_000001.11:g.114704702A>G;CLNREVSTAT=criteria_provided,_single_submitter;CLNSIG=Uncertain_significance;CLNVC=single_nucleotide_variant;CLNVCSO=SO:0001483;CLNVI=Illumina_Clinical_Services_Laboratory,Illumina:775330;GENEINFO=NRAS:4893;MC=SO:0001624|3_prime_UTR_variant;ORIGIN=1;RS=886045097	ATTGCACAATTATTTTTACCTATATTTGATGGCACAAAAAAATAAAAGTCTTACAACTTCCACGGACATCCTCCCCTCCCTCCAGAGCAGAGTTCATACAAT
NRAS	ENST00000369535	29	4047	4148	1	114704647	114704748	291942	AF_TGP=0.00679;ALLELEID=276242;CLNDISDB=MONDO:MONDO:0013186,MedGen:C2750732,OMIM:613224;CLNDN=Noonan_syndrome_6;CLNHGVS=NC_000001.11:g.114704710G>A;CLNREVSTAT=criteria_provided,_single_submitter;CLNSIG=Benign;CLNVC=single_nucleotide_variant;CLNVCSO=SO:0001483;CLNVI=Illumina_Clinical_Services_Laboratory,Illumina:234747;GENEINFO=NRAS:4893;MC=SO:0001624|3_prime_UTR_variant;ORIGIN=1;RS=140049110	ATTGCACAATTATTTTTACCTATATTTGATGGCACAAAAAAATAAAAGTCTTACAACTTCCACGGACATCCTCCCCTCCCTCCAGAGCAGAGTTCATACAAT
NRAS	ENST00000369535	29	4047	4148	1	114704647	114704748	291943	AF_TGP=0.00419;ALLELEID=276346;CLNDISDB=MONDO:MONDO:0013186,MedGen:C2750732,OMIM:613224;CLNDN=Noonan_syndrome_6;CLNHGVS=NC_000001.11:g.114704728C>A;CLNREVSTAT=criteria_provided,_single_submitter;CLNSIG=Likely_benign;CLNVC=single_nucleotide_variant;CLNVCSO=SO:0001483;CLNVI=Illumina_Clinical_Services_Laboratory,Illumina:745049;GENEINFO=NRAS:4893;MC=SO:0001624|3_prime_UTR_variant;ORIGIN=1;RS=72994440	ATTGCACAATTATTTTTACCTATATTTGATGGCACAAAAAAATAAAAGTCTTACAACTTCCACGGACATCCTCCCCTCCCTCCAGAGCAGAGTTCATACAAT
NRAS	ENST00000369535	29	4047	4148	1	114704647	114704748	876279	ALLELEID=861982;CLNDISDB=MONDO:MONDO:0013186,MedGen:C2750732,OMIM:613224;CLNDN=Noonan_syndrome_6;CLNHGVS=NC_000001.11:g.114704732A>G;CLNREVSTAT=criteria_provided,_single_submitter;CLNSIG=Uncertain_significance;CLNVC=single_nucleotide_variant;CLNVCSO=SO:0001483;CLNVI=Illumina_Clinical_Services_Laboratory,Illumina:655737;GENEINFO=NRAS:4893;MC=SO:0001624|3_prime_UTR_variant;ORIGIN=1	ATTGCACAATTATTTTTACCTATATTTGATGGCACAAAAAAATAAAAGTCTTACAACTTCCACGGACATCCTCCCCTCCCTCCAGAGCAGAGTTCATACAAT
NRAS	ENST00000369535	27	3765	3813	1	114704982	114705030	876282	ALLELEID=861985;CLNDISDB=MONDO:MONDO:0013186,MedGen:C2750732,OMIM:613224;CLNDN=Noonan_syndrome_6;CLNHGVS=NC_000001.11:g.114704991C>A;CLNREVSTAT=criteria_provided,_single_submitter;CLNSIG=Uncertain_significance;CLNVC=single_nucleotide_variant;CLNVCSO=SO:0001483;CLNVI=Illumina_Clinical_Services_Laboratory,Illumina:883476;GENEINFO=NRAS:4893;MC=SO:0001624|3_prime_UTR_variant;ORIGIN=1	TCCTTGCTTCTTATAATTTATTAGCAGAGATGAATTACAAGAAGCAGAA
NRAS	ENST00000369535	24	3469	3565	1	114705230	114705326	291947	ALLELEID=275948;CLNDISDB=MONDO:MONDO:0013186,MedGen:C2750732,OMIM:613224;CLNDN=Noonan_syndrome_6;CLNHGVS=NC_000001.11:g.114705234C>T;CLNREVSTAT=criteria_provided,_single_submitter;CLNSIG=Uncertain_significance;CLNVC=single_nucleotide_variant;CLNVCSO=SO:0001483;CLNVI=Illumina_Clinical_Services_Laboratory,Illumina:765986;GENEINFO=NRAS:4893;MC=SO:0001624|3_prime_UTR_variant;ORIGIN=1;RS=886045099	GGCCCACTAAAATAGAGATTAATTTTACCTATTACACTCCTATAGTAAAAATTGTAATAAGTATGATATTGTATTAAGTAACATTCTATAGTAAGCC
NRAS	ENST00000369535	24	3469	3565	1	114705230	114705326	291948	ALLELEID=276347;CLNDISDB=MONDO:MONDO:0013186,MedGen:C2750732,OMIM:613224;CLNDN=Noonan_syndrome_6;CLNHGVS=NC_000001.11:g.114705250A>T;CLNREVSTAT=criteria_provided,_single_submitter;CLNSIG=Uncertain_significance;CLNVC=single_nucleotide_variant;CLNVCSO=SO:0001483;CLNVI=Illumina_Clinical_Services_Laboratory,Illumina:252671;GENEINFO=NRAS:4893;MC=SO:0001624|3_prime_UTR_variant;ORIGIN=1;RS=530053161	GGCCCACTAAAATAGAGATTAATTTTACCTATTACACTCCTATAGTAAAAATTGTAATAAGTATGATATTGTATTAAGTAACATTCTATAGTAAGCC
NRAS	ENST00000369535	24	3469	3565	1	114705230	114705326	874294	ALLELEID=861987;CLNDISDB=MONDO:MONDO:0013186,MedGen:C2750732,OMIM:613224;CLNDN=Noonan_syndrome_6;CLNHGVS=NC_000001.11:g.114705278A>G;CLNREVSTAT=criteria_provided,_single_submitter;CLNSIG=Likely_benign;CLNVC=single_nucleotide_variant;CLNVCSO=SO:0001483;CLNVI=Illumina_Clinical_Services_Laboratory,Illumina:702419;GENEINFO=NRAS:4893;MC=SO:0001624|3_prime_UTR_variant;ORIGIN=1	GGCCCACTAAAATAGAGATTAATTTTACCTATTACACTCCTATAGTAAAAATTGTAATAAGTATGATATTGTATTAAGTAACATTCTATAGTAAGCC
NRAS	ENST00000369535	24	3469	3565	1	114705230	114705326	874295	ALLELEID=861988;CLNDISDB=MONDO:MONDO:0013186,MedGen:C2750732,OMIM:613224;CLNDN=Noonan_syndrome_6;CLNHGVS=NC_000001.11:g.114705283G>T;CLNREVSTAT=criteria_provided,_single_submitter;CLNSIG=Uncertain_significance;CLNVC=single_nucleotide_variant;CLNVCSO=SO:0001483;CLNVI=Illumina_Clinical_Services_Laboratory,Illumina:1383906;GENEINFO=NRAS:4893;MC=SO:0001624|3_prime_UTR_variant;ORIGIN=1	GGCCCACTAAAATAGAGATTAATTTTACCTATTACACTCCTATAGTAAAAATTGTAATAAGTATGATATTGTATTAAGTAACATTCTATAGTAAGCC
NRAS	ENST00000369535	24	3469	3565	1	114705230	114705326	291949	ALLELEID=276258;CLNDISDB=MONDO:MONDO:0013186,MedGen:C2750732,OMIM:613224;CLNDN=Noonan_syndrome_6;CLNHGVS=NC_000001.11:g.114705289A>G;CLNREVSTAT=criteria_provided,_single_submitter;CLNSIG=Uncertain_significance;CLNVC=single_nucleotide_variant;CLNVCSO=SO:0001483;CLNVI=Illumina_Clinical_Services_Laboratory,Illumina:777113;GENEINFO=NRAS:4893;MC=SO:0001624|3_prime_UTR_variant;ORIGIN=1;RS=776606789	GGCCCACTAAAATAGAGATTAATTTTACCTATTACACTCCTATAGTAAAAATTGTAATAAGTATGATATTGTATTAAGTAACATTCTATAGTAAGCC
NRAS	ENST00000369535	24	3469	3565	1	114705230	114705326	291950	AF_TGP=0.00200;ALLELEID=276259;CLNDISDB=MONDO:MONDO:0013186,MedGen:C2750732,OMIM:613224;CLNDN=Noonan_syndrome_6;CLNHGVS=NC_000001.11:g.114705310A>T;CLNREVSTAT=criteria_provided,_single_submitter;CLNSIG=Likely_benign;CLNVC=single_nucleotide_variant;CLNVCSO=SO:0001483;CLNVI=Illumina_Clinical_Services_Laboratory,Illumina:107650;GENEINFO=NRAS:4893;MC=SO:0001624|3_prime_UTR_variant;ORIGIN=1;RS=3748890…	GGCCCACTAAAATAGAGATTAATTTTACCTATTACACTCCTATAGTAAAAATTGTAATAAGTATGATATTGTATTAAGTAACATTCTATAGTAAGCC
NRAS	ENST00000369535	22	3220	3235	1	114705560	114705575	875229	ALLELEID=861992;CLNDISDB=MONDO:MONDO:0013186,MedGen:C2750732,OMIM:613224;CLNDN=Noonan_syndrome_6;CLNHGVS=NC_000001.11:g.114705571T>C;CLNREVSTAT=criteria_provided,_single_submitter;CLNSIG=Uncertain_significance;CLNVC=single_nucleotide_variant;CLNVCSO=SO:0001483;CLNVI=Illumina_Clinical_Services_Laboratory,Illumina:629600;GENEINFO=NRAS:4893;MC=SO:0001624|3_prime_UTR_variant;ORIGIN=1	*
NRAS	ENST00000369535	19	3079	3136	1	114705659	114705716	876187	ALLELEID=861994;CLNDISDB=MONDO:MONDO:0013186,MedGen:C2750732,OMIM:613224;CLNDN=Noonan_syndrome_6;CLNHGVS=NC_000001.11:g.114705682C>T;CLNREVSTAT=criteria_provided,_single_submitter;CLNSIG=Uncertain_significance;CLNVC=single_nucleotide_variant;CLNVCSO=SO:0001483;CLNVI=Illumina_Clinical_Services_Laboratory,Illumina:1402506;GENEINFO=NRAS:4893;MC=SO:0001624|3_prime_UTR_variant;ORIGIN=1	ACCCAGGCTGGAGTGCAGTGGCACGATCTCTGCTCACTGTAACCTCCACCTCCTGGGT
NRAS	ENST00000369535	12	2441	2555	1	114706240	114706354	876331	ALLELEID=862002;CLNDISDB=MONDO:MONDO:0013186,MedGen:C2750732,OMIM:613224;CLNDN=Noonan_syndrome_6;CLNHGVS=NC_000001.11:g.114706249A>G;CLNREVSTAT=criteria_provided,_single_submitter;CLNSIG=Uncertain_significance;CLNVC=single_nucleotide_variant;CLNVCSO=SO:0001483;CLNVI=Illumina_Clinical_Services_Laboratory,Illumina:1378786;GENEINFO=NRAS:4893;MC=SO:0001624|3_prime_UTR_variant;ORIGIN=1	TCATAATATAGAAGATGGAGGACCTCAGTAAGTATTTAGATATTAAAGACAGGAACAAAGTGGCCATTTTGGAATTAGTCTTTTATCAAAAGTTATCCAAGTCTATTTTTCATGA
NRAS	ENST00000369535	11	2237	2319	1	114706476	114706558	874357	ALLELEID=862004;CLNDISDB=MONDO:MONDO:0013186,MedGen:C2750732,OMIM:613224;CLNDN=Noonan_syndrome_6;CLNHGVS=NC_000001.11:g.114706523T>C;CLNREVSTAT=criteria_provided,_single_submitter;CLNSIG=Uncertain_significance;CLNVC=single_nucleotide_variant;CLNVCSO=SO:0001483;CLNVI=Illumina_Clinical_Services_Laboratory,Illumina:866747;GENEINFO=NRAS:4893;MC=SO:0001624|3_prime_UTR_variant;ORIGIN=1	TCAGCTTAGATTTATCAACATCTTGTTTTAAACCCTTCAAAGAACATTATGAATAAAGAGAATTTAAAACGTTTCTCAGCTGA
NRAS	ENST00000369535	10	2043	2098	1	114706697	114706752	291964	ALLELEID=276403;CLNDISDB=MONDO:MONDO:0013186,MedGen:C2750732,OMIM:613224;CLNDN=Noonan_syndrome_6;CLNHGVS=NC_000001.11:g.114706712C>A;CLNREVSTAT=criteria_provided,_single_submitter;CLNSIG=Uncertain_significance;CLNVC=single_nucleotide_variant;CLNVCSO=SO:0001483;CLNVI=Illumina_Clinical_Services_Laboratory,Illumina:550308;GENEINFO=NRAS:4893;MC=SO:0001624|3_prime_UTR_variant;ORIGIN=1;RS=886045105	TTGCAGGGCTAACTGCAGCTACCTAGCAAAATTACTAGCTGGAGTTACTGGTGCAA
NRAS	ENST00000369535	5	1366	1473	1	114707322	114707429	291969	AF_TGP=0.00659;ALLELEID=276418;CLNDISDB=MONDO:MONDO:0013186,MedGen:C2750732,OMIM:613224;CLNDN=Noonan_syndrome_6;CLNHGVS=NC_000001.11:g.114707354C>T;CLNREVSTAT=criteria_provided,_single_submitter;CLNSIG=Benign;CLNVC=single_nucleotide_variant;CLNVCSO=SO:0001483;CLNVI=Illumina_Clinical_Services_Laboratory,Illumina:803418;GENEINFO=NRAS:4893;MC=SO:0001624|3_prime_UTR_variant;ORIGIN=1;RS=372008962	TAGCTTTCCTTCAATGGTAGATAAGTCACAGACGTATCTCAGACATTCATTTCATGCATAAGGATTTTTGAGACATCTATTCCACTGAAATATTATAAAGGAAGTCTA
NRAS	ENST00000369535	5	1366	1473	1	114707322	114707429	875279	ALLELEID=862008;CLNDISDB=MONDO:MONDO:0013186,MedGen:C2750732,OMIM:613224;CLNDN=Noonan_syndrome_6;CLNHGVS=NC_000001.11:g.114707407T>C;CLNREVSTAT=criteria_provided,_single_submitter;CLNSIG=Benign;CLNVC=single_nucleotide_variant;CLNVCSO=SO:0001483;CLNVI=Illumina_Clinical_Services_Laboratory,Illumina:911316;GENEINFO=NRAS:4893;MC=SO:0001624|3_prime_UTR_variant;ORIGIN=1	TAGCTTTCCTTCAATGGTAGATAAGTCACAGACGTATCTCAGACATTCATTTCATGCATAAGGATTTTTGAGACATCTATTCCACTGAAATATTATAAAGGAAGTCTA
NRAS	ENST00000369535	4	1135	1243	1	114707552	114707660	291971	ALLELEID=276117;CLNDISDB=MONDO:MONDO:0013186,MedGen:C2750732,OMIM:613224;CLNDN=Noonan_syndrome_6;CLNHGVS=NC_000001.11:g.114707558G>A;CLNREVSTAT=criteria_provided,_single_submitter;CLNSIG=Uncertain_significance;CLNVC=single_nucleotide_variant;CLNVCSO=SO:0001483;CLNVI=Illumina_Clinical_Services_Laboratory,Illumina:790137;GENEINFO=NRAS:4893;MC=SO:0001624|3_prime_UTR_variant;ORIGIN=1;RS=886045108	ATGCCAGTTTAGAGAATAGAGCCGATAACATTATAAACAAACCAAACAGCAATAATAACTATATTCTTGGCAAAACAGTAATTTATGACATTTCTCCAAAAATTAGCAT
NRAS	ENST00000369535	3	471	524	1	114709626	114709679	477664	AF_EXAC=0.00002;ALLELEID=447067;CLNDISDB=MONDO:MONDO:0021060,MedGen:CN166718,Orphanet:ORPHA536391;CLNDN=Rasopathy;CLNHGVS=NC_000001.11:g.114709626G>A;CLNREVSTAT=criteria_provided,_single_submitter;CLNSIG=Likely_benign;CLNVC=single_nucleotide_variant;CLNVCSO=SO:0001483;GENEINFO=NRAS:4893;MC=SO:0001819|synonymous_variant;ORIGIN=1;RS=745954671	GTGGGCTTGTTTTGTATCAACTGTCCTTGTTGGCAAATCACACTTGTTTCCCAC
NRAS	ENST00000369535	3	471	524	1	114709626	114709679	477663	ALLELEID=447126;CLNDISDB=MONDO:MONDO:0021060,MedGen:CN166718,Orphanet:ORPHA536391;CLNDN=Rasopathy;CLNHGVS=NC_000001.11:g.114709639G>A;CLNREVSTAT=criteria_provided,_single_submitter;CLNSIG=Uncertain_significance;CLNVC=single_nucleotide_variant;CLNVCSO=SO:0001483;GENEINFO=NRAS:4893;MC=SO:0001583|missense_variant;ORIGIN=1;RS=779899354	GTGGGCTTGTTTTGTATCAACTGTCCTTGTTGGCAAATCACACTTGTTTCCCAC
NRAS	ENST00000369535	3	471	524	1	114709626	114709679	291976	AF_EXAC=0.00001;ALLELEID=276440;CLNDISDB=MONDO:MONDO:0013186,MedGen:C2750732,OMIM:613224;CLNDN=Noonan_syndrome_6;CLNHGVS=NC_000001.11:g.114709639G>C;CLNREVSTAT=criteria_provided,_single_submitter;CLNSIG=Uncertain_significance;CLNVC=single_nucleotide_variant;CLNVCSO=SO:0001483;CLNVI=Illumina_Clinical_Services_Laboratory,Illumina:484053;GENEINFO=NRAS:4893;MC=SO:0001583|missense_variant;ORIGIN=1;RS=…	GTGGGCTTGTTTTGTATCAACTGTCCTTGTTGGCAAATCACACTTGTTTCCCAC
NRAS	ENST00000369535	3	471	524	1	114709626	114709679	164809	ALLELEID=172471;CLNDISDB=MedGen:CN169374;CLNDN=not_specified;CLNHGVS=NC_000001.11:g.114709651C>T;CLNREVSTAT=criteria_provided,_single_submitter;CLNSIG=Uncertain_significance;CLNVC=single_nucleotide_variant;CLNVCSO=SO:0001483;GENEINFO=NRAS:4893;MC=SO:0001583|missense_variant;ORIGIN=1;RS=727503347	GTGGGCTTGTTTTGTATCAACTGTCCTTGTTGGCAAATCACACTTGTTTCCCAC
NRAS	ENST00000369535	3	471	524	1	114709626	114709679	40476	AF_ESP=0.00038;AF_EXAC=0.00026;AF_TGP=0.00020;ALLELEID=48946;CLNDISDB=MONDO:MONDO:0013186,MedGen:C2750732,OMIM:613224|MONDO:MONDO:0021060,MedGen:CN166718,Orphanet:ORPHA536391|MedGen:CN169374|MedGen:CN517202;CLNDN=Noonan_syndrome_6|Rasopathy|not_specified|not_provided;CLNHGVS=NC_000001.11:g.114709659C>T;CLNREVSTAT=criteria_provided,_conflicting_interpretations;CLNSIG=Conflicting_interpretations_of…	GTGGGCTTGTTTTGTATCAACTGTCCTTGTTGGCAAATCACACTTGTTTCCCAC
NRAS	ENST00000369535	1	157	206	1	114716086	114716135	222971	ALLELEID=224691;CLNDISDB=MONDO:MONDO:0008104,MedGen:C4551602,OMIM:163950|MedGen:CN517202;CLNDN=Noonan_syndrome_1|not_provided;CLNHGVS=NC_000001.11:g.114716090A>T;CLNREVSTAT=criteria_provided,_single_submitter;CLNSIG=Pathogenic;CLNVC=single_nucleotide_variant;CLNVCSO=SO:0001483;GENEINFO=NRAS:4893;MC=SO:0001583|missense_variant;ORIGIN=1;RS=869025573	CTGGATTAGCTGGATTGTCAGTGCGCTTTTCCCAACACCACCTGCTCCAA
NRAS	ENST00000369535	1	157	206	1	114716086	114716135	658879	ALLELEID=626661;CLNDISDB=MONDO:MONDO:0021060,MedGen:CN166718,Orphanet:ORPHA536391;CLNDN=Rasopathy;CLNHGVS=NC_000001.11:g.114716096T>C;CLNREVSTAT=criteria_provided,_single_submitter;CLNSIG=Uncertain_significance;CLNVC=single_nucleotide_variant;CLNVCSO=SO:0001483;GENEINFO=NRAS:4893;MC=SO:0001583|missense_variant;ORIGIN=1;RS=1570877514	CTGGATTAGCTGGATTGTCAGTGCGCTTTTCCCAACACCACCTGCTCCAA
NRAS	ENST00000369535	1	157	206	1	114716086	114716135	765522	ALLELEID=761091;CLNDISDB=MedGen:CN517202;CLNDN=not_provided;CLNHGVS=NC_000001.11:g.114716107T>G;CLNREVSTAT=criteria_provided,_single_submitter;CLNSIG=Likely_benign;CLNVC=single_nucleotide_variant;CLNVCSO=SO:0001483;GENEINFO=NRAS:4893;MC=SO:0001819|synonymous_variant;ORIGIN=1;RS=1570877528	CTGGATTAGCTGGATTGTCAGTGCGCTTTTCCCAACACCACCTGCTCCAA
NRAS	ENST00000369535	1	157	206	1	114716086	114716135	376028	ALLELEID=362907;CLNDISDB=Human_Phenotype_Ontology:HP:0012056,MedGen:C0025202;CLNDN=Cutaneous_melanoma;CLNHGVS=NC_000001.11:g.114716109C>T;CLNREVSTAT=no_assertion_criteria_provided;CLNSIG=Likely_pathogenic;CLNVC=single_nucleotide_variant;CLNVCSO=SO:0001483;GENEINFO=NRAS:4893;MC=SO:0001583|missense_variant;ORIGIN=2;RS=121913248	CTGGATTAGCTGGATTGTCAGTGCGCTTTTCCCAACACCACCTGCTCCAA
NRAS	ENST00000369535	1	157	206	1	114716086	114716135	762535	ALLELEID=761092;CLNDISDB=MedGen:CN517202;CLNDN=not_provided;CLNHGVS=NC_000001.11:g.114716116C>G;CLNREVSTAT=criteria_provided,_single_submitter;CLNSIG=Likely_benign;CLNVC=single_nucleotide_variant;CLNVCSO=SO:0001483;GENEINFO=NRAS:4893;MC=SO:0001819|synonymous_variant;ORIGIN=1;RS=769226183	CTGGATTAGCTGGATTGTCAGTGCGCTTTTCCCAACACCACCTGCTCCAA
NRAS	ENST00000369535	1	157	206	1	114716086	114716135	375876	ALLELEID=362755;CLNDISDB=Human_Phenotype_Ontology:HP:0001914,Human_Phenotype_Ontology:HP:0004808,Human_Phenotype_Ontology:HP:0004843,Human_Phenotype_Ontology:HP:0005516,Human_Phenotype_Ontology:HP:0006724,Human_Phenotype_Ontology:HP:0006728,MONDO:MONDO:0018874,MeSH:D015470,MedGen:C0023467,OMIM:601626,Orphanet:ORPHA519,SNOMED_CT:17788007|Human_Phenotype_Ontology:HP:0002664,Human_Phenotype_Ontology…	CTGGATTAGCTGGATTGTCAGTGCGCTTTTCCCAACACCACCTGCTCCAA
NRAS	ENST00000369535	1	157	206	1	114716086	114716135	375877	ALLELEID=362756;CLNDISDB=Human_Phenotype_Ontology:HP:0012056,MedGen:C0025202;CLNDN=Cutaneous_melanoma;CLNHGVS=NC_000001.11:g.114716123C>G;CLNREVSTAT=no_assertion_criteria_provided;CLNSIG=Pathogenic;CLNVC=single_nucleotide_variant;CLNVCSO=SO:0001483;GENEINFO=NRAS:4893;MC=SO:0001583|missense_variant;ORIGIN=2;RS=121434596	CTGGATTAGCTGGATTGTCAGTGCGCTTTTCCCAACACCACCTGCTCCAA
NRAS	ENST00000369535	1	157	206	1	114716086	114716135	13901	AF_EXAC=0.00001;ALLELEID=28940;CLNDISDB=Human_Phenotype_Ontology:HP:0001914,Human_Phenotype_Ontology:HP:0004808,Human_Phenotype_Ontology:HP:0004843,Human_Phenotype_Ontology:HP:0005516,Human_Phenotype_Ontology:HP:0006724,Human_Phenotype_Ontology:HP:0006728,MONDO:MONDO:0018874,MeSH:D015470,MedGen:C0023467,OMIM:601626,Orphanet:ORPHA519,SNOMED_CT:17788007|Human_Phenotype_Ontology:HP:0002885,MONDO:MON…	CTGGATTAGCTGGATTGTCAGTGCGCTTTTCCCAACACCACCTGCTCCAA
NRAS	ENST00000369535	1	157	206	1	114716086	114716135	40471	ALLELEID=48941;CLNDISDB=Human_Phenotype_Ontology:HP:0012056,MedGen:C0025202;CLNDN=Cutaneous_melanoma;CLNHGVS=NC_000001.11:g.114716124C>A;CLNREVSTAT=no_assertion_criteria_provided;CLNSIG=Pathogenic;CLNVC=single_nucleotide_variant;CLNVCSO=SO:0001483;GENEINFO=NRAS:4893;MC=SO:0001583|missense_variant;ORIGIN=2;RS=121434595	CTGGATTAGCTGGATTGTCAGTGCGCTTTTCCCAACACCACCTGCTCCAA
NRAS	ENST00000369535	1	157	206	1	114716086	114716135	13899	ALLELEID=28938;CLNDISDB=Human_Phenotype_Ontology:HP:0001914,Human_Phenotype_Ontology:HP:0004808,Human_Phenotype_Ontology:HP:0004843,Human_Phenotype_Ontology:HP:0005516,Human_Phenotype_Ontology:HP:0006724,Human_Phenotype_Ontology:HP:0006728,MONDO:MONDO:0018874,MeSH:D015470,MedGen:C0023467,OMIM:601626,Orphanet:ORPHA519,SNOMED_CT:17788007|Human_Phenotype_Ontology:HP:0002885,MONDO:MONDO:0007959,MeSH:…	CTGGATTAGCTGGATTGTCAGTGCGCTTTTCCCAACACCACCTGCTCCAA
NRAS	ENST00000369535	1	157	206	1	114716086	114716135	376221	ALLELEID=363100;CLNDISDB=Human_Phenotype_Ontology:HP:0006753,MeSH:D013274,MedGen:C0038356,OMIM:613659,SNOMED_CT:126824007;CLNDN=Neoplasm_of_stomach;CLNHGVS=NC_000001.11:g.114716124C>T;CLNREVSTAT=no_assertion_criteria_provided;CLNSIG=Likely_pathogenic;CLNVC=single_nucleotide_variant;CLNVCSO=SO:0001483;GENEINFO=NRAS:4893;MC=SO:0001583|missense_variant;ORIGIN=2;RS=121434595	CTGGATTAGCTGGATTGTCAGTGCGCTTTTCCCAACACCACCTGCTCCAA
NRAS	ENST00000369535	1	157	206	1	114716086	114716135	380330	AF_EXAC=0.00006;ALLELEID=364371;CLNDISDB=MONDO:MONDO:0013186,MedGen:C2750732,OMIM:613224|MedGen:CN517202;CLNDN=Noonan_syndrome_6|not_provided;CLNHGVS=NC_000001.11:g.114716125A>C;CLNREVSTAT=criteria_provided,_multiple_submitters,_no_conflicts;CLNSIG=Likely_benign;CLNVC=single_nucleotide_variant;CLNVCSO=SO:0001483;CLNVI=Illumina_Clinical_Services_Laboratory,Illumina:825586;GENEINFO=NRAS:4893;MC=SO:…	CTGGATTAGCTGGATTGTCAGTGCGCTTTTCCCAACACCACCTGCTCCAA
NRAS	ENST00000369535	1	157	206	1	114716086	114716135	40470	ALLELEID=48940;CLNDISDB=Human_Phenotype_Ontology:HP:0001914,Human_Phenotype_Ontology:HP:0004808,Human_Phenotype_Ontology:HP:0004843,Human_Phenotype_Ontology:HP:0005516,Human_Phenotype_Ontology:HP:0006724,Human_Phenotype_Ontology:HP:0006728,MONDO:MONDO:0018874,MeSH:D015470,MedGen:C0023467,OMIM:601626,Orphanet:ORPHA519,SNOMED_CT:17788007|Human_Phenotype_Ontology:HP:0006775,MONDO:MONDO:0009693,MeSH:…	CTGGATTAGCTGGATTGTCAGTGCGCTTTTCCCAACACCACCTGCTCCAA
NRAS	ENST00000369535	1	157	206	1	114716086	114716135	219097	ALLELEID=216786;CLNDISDB=Human_Phenotype_Ontology:HP:0001914,Human_Phenotype_Ontology:HP:0004808,Human_Phenotype_Ontology:HP:0004843,Human_Phenotype_Ontology:HP:0005516,Human_Phenotype_Ontology:HP:0006724,Human_Phenotype_Ontology:HP:0006728,MONDO:MONDO:0018874,MeSH:D015470,MedGen:C0023467,OMIM:601626,Orphanet:ORPHA519,SNOMED_CT:17788007|Human_Phenotype_Ontology:HP:0006775,MONDO:MONDO:0009693,MeSH…	CTGGATTAGCTGGATTGTCAGTGCGCTTTTCCCAACACCACCTGCTCCAA
NRAS	ENST00000369535	1	157	206	1	114716086	114716135	39648	AF_ESP=0.00008;AF_EXAC=0.00001;ALLELEID=48247;CLNDISDB=Human_Phenotype_Ontology:HP:0001914,Human_Phenotype_Ontology:HP:0004808,Human_Phenotype_Ontology:HP:0004843,Human_Phenotype_Ontology:HP:0005516,Human_Phenotype_Ontology:HP:0006724,Human_Phenotype_Ontology:HP:0006728,MONDO:MONDO:0018874,MeSH:D015470,MedGen:C0023467,OMIM:601626,Orphanet:ORPHA519,SNOMED_CT:17788007|Human_Phenotype_Ontology:HP:00…	CTGGATTAGCTGGATTGTCAGTGCGCTTTTCCCAACACCACCTGCTCCAA
NRAS	ENST00000369535	1	157	206	1	114716086	114716135	40468	ALLELEID=48938;CLNDISDB=Human_Phenotype_Ontology:HP:0001914,Human_Phenotype_Ontology:HP:0004808,Human_Phenotype_Ontology:HP:0004843,Human_Phenotype_Ontology:HP:0005516,Human_Phenotype_Ontology:HP:0006724,Human_Phenotype_Ontology:HP:0006728,MONDO:MONDO:0018874,MeSH:D015470,MedGen:C0023467,OMIM:601626,Orphanet:ORPHA519,SNOMED_CT:17788007|Human_Phenotype_Ontology:HP:0006775,MONDO:MONDO:0009693,MeSH:…	CTGGATTAGCTGGATTGTCAGTGCGCTTTTCCCAACACCACCTGCTCCAA
NRAS	ENST00000369535	1	157	206	1	114716086	114716135	40469	ALLELEID=48939;CLNDISDB=Human_Phenotype_Ontology:HP:0001914,Human_Phenotype_Ontology:HP:0004808,Human_Phenotype_Ontology:HP:0004843,Human_Phenotype_Ontology:HP:0005516,Human_Phenotype_Ontology:HP:0006724,Human_Phenotype_Ontology:HP:0006728,MONDO:MONDO:0018874,MeSH:D015470,MedGen:C0023467,OMIM:601626,Orphanet:ORPHA519,SNOMED_CT:17788007|Human_Phenotype_Ontology:HP:0005506,Human_Phenotype_Ontology:…	CTGGATTAGCTGGATTGTCAGTGCGCTTTTCCCAACACCACCTGCTCCAA
NRAS	ENST00000369535	1	157	206	1	114716086	114716135	177778	ALLELEID=172332;CLNDISDB=Human_Phenotype_Ontology:HP:0001914,Human_Phenotype_Ontology:HP:0004808,Human_Phenotype_Ontology:HP:0004843,Human_Phenotype_Ontology:HP:0005516,Human_Phenotype_Ontology:HP:0006724,Human_Phenotype_Ontology:HP:0006728,MONDO:MONDO:0018874,MeSH:D015470,MedGen:C0023467,OMIM:601626,Orphanet:ORPHA519,SNOMED_CT:17788007|Human_Phenotype_Ontology:HP:0006775,MONDO:MONDO:0009693,MeSH…	CTGGATTAGCTGGATTGTCAGTGCGCTTTTCCCAACACCACCTGCTCCAA
NRAS	ENST00000369535	1	157	206	1	114716086	114716135	561350	ALLELEID=552488;CLNDISDB=MONDO:MONDO:0021060,MedGen:CN166718,Orphanet:ORPHA536391|MedGen:CN517202;CLNDN=Rasopathy|not_provided;CLNHGVS=NC_000001.11:g.114716130C>T;CLNREVSTAT=criteria_provided,_multiple_submitters,_no_conflicts;CLNSIG=Uncertain_significance;CLNVC=single_nucleotide_variant;CLNVCSO=SO:0001483;GENEINFO=NRAS:4893;MC=SO:0001583|missense_variant;ORIGIN=1;RS=1367788342	CTGGATTAGCTGGATTGTCAGTGCGCTTTTCCCAACACCACCTGCTCCAA
TENT5C	ENST00000369448	3	304	347	1	117623039	117623082	134229	AF_TGP=0.12680;ALLELEID=137968;CLNDISDB=MedGen:CN169374;CLNDN=not_specified;CLNHGVS=NC_000001.11:g.117623069C>G;CLNREVSTAT=no_assertion_provided;CLNSIG=not_provided;CLNVC=single_nucleotide_variant;CLNVCSO=SO:0001483;CLNVI=UniProtKB_(protein):Q5VWP2#VAR_060132;GENEINFO=TENT5C:54855;MC=SO:0001583|missense_variant;ORIGIN=1;RS=1630312	TCGGCTGGAGGAGGCAGGCATCAAAGTGCACGACGTCCGGCTGA
NOTCH2	ENST00000256646	52	7582	7598	1	119915380	119915396	595622	AF_EXAC=0.00005;ALLELEID=586684;CLNDISDB=MedGen:CN517202;CLNDN=not_provided;CLNHGVS=NC_000001.11:g.119915380C>A;CLNREVSTAT=criteria_provided,_single_submitter;CLNSIG=Uncertain_significance;CLNVC=single_nucleotide_variant;CLNVCSO=SO:0001483;GENEINFO=NOTCH2:4853;MC=SO:0001583|missense_variant;ORIGIN=1;RS=764210725	*
NOTCH2	ENST00000256646	52	7582	7598	1	119915380	119915396	261705	AF_ESP=0.17853;AF_EXAC=0.12930;AF_TGP=0.19249;ALLELEID=249377;CLNDISDB=MedGen:CN169374;CLNDN=not_specified;CLNHGVS=NC_000001.11:g.119915381A>T;CLNREVSTAT=criteria_provided,_multiple_submitters,_no_conflicts;CLNSIG=Benign;CLNVC=single_nucleotide_variant;CLNVCSO=SO:0001483;GENEINFO=NOTCH2:4853;MC=SO:0001819|synonymous_variant;ORIGIN=1;RS=6685892	*
NOTCH2	ENST00000256646	52	7582	7598	1	119915380	119915396	594602	ALLELEID=585665;CLNDISDB=MedGen:CN517202;CLNDN=not_provided;CLNHGVS=NC_000001.11:g.119915384C>T;CLNREVSTAT=criteria_provided,_single_submitter;CLNSIG=Uncertain_significance;CLNVC=single_nucleotide_variant;CLNVCSO=SO:0001483;GENEINFO=NOTCH2:4853;MC=SO:0001819|synonymous_variant;ORIGIN=1;RS=372087953	*
NOTCH2	ENST00000256646	51	7528	7578	1	119915400	119915450	594758	AF_ESP=0.00008;AF_EXAC=0.00002;ALLELEID=585820;CLNDISDB=MedGen:CN517202;CLNDN=not_provided;CLNHGVS=NC_000001.11:g.119915434G>A;CLNREVSTAT=criteria_provided,_single_submitter;CLNSIG=Uncertain_significance;CLNVC=single_nucleotide_variant;CLNVCSO=SO:0001483;GENEINFO=NOTCH2:4853;MC=SO:0001583|missense_variant;ORIGIN=1;RS=141961602	GTGGTCACATCTGACCAGTCAGAAGCAGAGTGGGGTGATGAACTTGACCAC
NOTCH2	ENST00000256646	51	7528	7578	1	119915400	119915450	950930	ALLELEID=921612;CLNDISDB=MedGen:C0917715,OMIM:102500,SNOMED_CT:63122002;CLNDN=Hajdu-Cheney_syndrome;CLNHGVS=NC_000001.11:g.119915442C>G;CLNREVSTAT=criteria_provided,_single_submitter;CLNSIG=Uncertain_significance;CLNVC=single_nucleotide_variant;CLNVCSO=SO:0001483;GENEINFO=NOTCH2:4853;MC=SO:0001583|missense_variant;ORIGIN=1	GTGGTCACATCTGACCAGTCAGAAGCAGAGTGGGGTGATGAACTTGACCAC
NOTCH2	ENST00000256646	50	7329	7400	1	119915578	119915649	30058	ALLELEID=39013;CLNDISDB=MedGen:C0917715,OMIM:102500,SNOMED_CT:63122002;CLNDN=Hajdu-Cheney_syndrome;CLNHGVS=NC_000001.11:g.119915603A>C;CLNREVSTAT=no_assertion_criteria_provided;CLNSIG=Pathogenic;CLNVC=single_nucleotide_variant;CLNVCSO=SO:0001483;CLNVI=OMIM_Allelic_Variant:600275.0006;GENEINFO=NOTCH2:4853;MC=SO:0001587|nonsense;ORIGIN=1;RS=1557801639	TGCCCACAGAGGCTGGGAAAGGATGATAGGCTGGGAGAATGGTCTGAGCTACCTGCCCGTCCTGCTGGGGCA
NOTCH2	ENST00000256646	50	7329	7400	1	119915578	119915649	973762	ALLELEID=962054;CLNDISDB=MedGen:C0917715,OMIM:102500,SNOMED_CT:63122002;CLNDN=Hajdu-Cheney_syndrome;CLNHGVS=NC_000001.11:g.119915632del;CLNREVSTAT=criteria_provided,_single_submitter;CLNSIG=Pathogenic;CLNVC=Deletion;CLNVCSO=SO:0000159;GENEINFO=NOTCH2:4853;MC=SO:0001589|frameshift_variant;ORIGIN=32	TGCCCACAGAGGCTGGGAAAGGATGATAGGCTGGGAGAATGGTCTGAGCTACCTGCCCGTCCTGCTGGGGCA
NOTCH2	ENST00000256646	50	7329	7400	1	119915578	119915649	596091	AF_ESP=0.00038;AF_EXAC=0.00043;ALLELEID=587152;CLNDISDB=MedGen:CN169374;CLNDN=not_specified;CLNHGVS=NC_000001.11:g.119915636G>A;CLNREVSTAT=criteria_provided,_single_submitter;CLNSIG=Likely_benign;CLNVC=single_nucleotide_variant;CLNVCSO=SO:0001483;GENEINFO=NOTCH2:4853;MC=SO:0001819|synonymous_variant;ORIGIN=1;RS=150657714	TGCCCACAGAGGCTGGGAAAGGATGATAGGCTGGGAGAATGGTCTGAGCTACCTGCCCGTCCTGCTGGGGCA
NOTCH2	ENST00000256646	50	7329	7400	1	119915578	119915649	518449	ALLELEID=509039;CLNDISDB=MedGen:C0917715,OMIM:102500,SNOMED_CT:63122002;CLNDN=Hajdu-Cheney_syndrome;CLNHGVS=NC_000001.11:g.119915644G>A;CLNREVSTAT=no_assertion_criteria_provided;CLNSIG=Pathogenic;CLNVC=single_nucleotide_variant;CLNVCSO=SO:0001483;GENEINFO=NOTCH2:4853;MC=SO:0001587|nonsense;ORIGIN=32;RS=1553193485	TGCCCACAGAGGCTGGGAAAGGATGATAGGCTGGGAGAATGGTCTGAGCTACCTGCCCGTCCTGCTGGGGCA
NOTCH2	ENST00000256646	50	7329	7400	1	119915578	119915649	134983	AF_ESP=0.00269;AF_EXAC=0.00453;AF_TGP=0.00140;ALLELEID=138722;CLNDISDB=MedGen:C0917715,OMIM:102500,SNOMED_CT:63122002|MedGen:CN169374;CLNDN=Hajdu-Cheney_syndrome|not_specified;CLNHGVS=NC_000001.11:g.119915647G>C;CLNREVSTAT=criteria_provided,_multiple_submitters,_no_conflicts;CLNSIG=Benign;CLNVC=single_nucleotide_variant;CLNVCSO=SO:0001483;GENEINFO=NOTCH2:4853;MC=SO:0001583|missense_variant;ORIGIN…	TGCCCACAGAGGCTGGGAAAGGATGATAGGCTGGGAGAATGGTCTGAGCTACCTGCCCGTCCTGCTGGGGCA
NOTCH2	ENST00000256646	49	7149	7222	1	119915756	119915829	595865	ALLELEID=586926;CLNDISDB=MedGen:CN517202;CLNDN=not_provided;CLNHGVS=NC_000001.11:g.119915760G>A;CLNREVSTAT=criteria_provided,_single_submitter;CLNSIG=Uncertain_significance;CLNVC=single_nucleotide_variant;CLNVCSO=SO:0001483;GENEINFO=NOTCH2:4853;MC=SO:0001583|missense_variant;ORIGIN=1;RS=1177513541	GGGAGCCCCCGCTGGTTGGGCAATACTGCCTTTAGGGATGAGCTGGAAAGTCACAATGGGGGGCAAGGGCTCCC
NOTCH2	ENST00000256646	49	7149	7222	1	119915756	119915829	498688	AF_ESP=0.00015;AF_EXAC=0.00008;ALLELEID=490112;CLNDISDB=MedGen:CN517202;CLNDN=not_provided;CLNHGVS=NC_000001.11:g.119915765C>T;CLNREVSTAT=criteria_provided,_single_submitter;CLNSIG=Uncertain_significance;CLNVC=single_nucleotide_variant;CLNVCSO=SO:0001483;GENEINFO=NOTCH2:4853;MC=SO:0001819|synonymous_variant;ORIGIN=1;RS=369891453	GGGAGCCCCCGCTGGTTGGGCAATACTGCCTTTAGGGATGAGCTGGAAAGTCACAATGGGGGGCAAGGGCTCCC
NOTCH2	ENST00000256646	49	7149	7222	1	119915756	119915829	196925	AF_EXAC=0.00005;AF_TGP=0.00020;ALLELEID=194086;CLNDISDB=MedGen:C0917715,OMIM:102500,SNOMED_CT:63122002|MedGen:CN517202;CLNDN=Hajdu-Cheney_syndrome|not_provided;CLNHGVS=NC_000001.11:g.119915766G>A;CLNREVSTAT=criteria_provided,_multiple_submitters,_no_conflicts;CLNSIG=Uncertain_significance;CLNVC=single_nucleotide_variant;CLNVCSO=SO:0001483;GENEINFO=NOTCH2:4853;MC=SO:0001583|missense_variant;ORIGIN…	GGGAGCCCCCGCTGGTTGGGCAATACTGCCTTTAGGGATGAGCTGGAAAGTCACAATGGGGGGCAAGGGCTCCC
NOTCH2	ENST00000256646	49	7149	7222	1	119915756	119915829	30059	ALLELEID=39014;CLNDISDB=MedGen:C0917715,OMIM:102500,SNOMED_CT:63122002;CLNDN=Hajdu-Cheney_syndrome;CLNHGVS=NC_000001.11:g.119915773G>A;CLNREVSTAT=no_assertion_criteria_provided;CLNSIG=Pathogenic;CLNVC=single_nucleotide_variant;CLNVCSO=SO:0001483;CLNVI=OMIM_Allelic_Variant:600275.0007;GENEINFO=NOTCH2:4853;MC=SO:0001587|nonsense;ORIGIN=1;RS=387906747	GGGAGCCCCCGCTGGTTGGGCAATACTGCCTTTAGGGATGAGCTGGAAAGTCACAATGGGGGGCAAGGGCTCCC
NOTCH2	ENST00000256646	49	7149	7222	1	119915756	119915829	594467	AF_TGP=0.00180;ALLELEID=585530;CLNDISDB=MedGen:CN169374;CLNDN=not_specified;CLNHGVS=NC_000001.11:g.119915798C>T;CLNREVSTAT=criteria_provided,_single_submitter;CLNSIG=Benign;CLNVC=single_nucleotide_variant;CLNVCSO=SO:0001483;GENEINFO=NOTCH2:4853;MC=SO:0001819|synonymous_variant;ORIGIN=1;RS=376191548	GGGAGCCCCCGCTGGTTGGGCAATACTGCCTTTAGGGATGAGCTGGAAAGTCACAATGGGGGGCAAGGGCTCCC
NOTCH2	ENST00000256646	49	7149	7222	1	119915756	119915829	287631	ALLELEID=271868;CLNDISDB=MedGen:CN517202;CLNDN=not_provided;CLNHGVS=NC_000001.11:g.119915801G>A;CLNREVSTAT=criteria_provided,_single_submitter;CLNSIG=Uncertain_significance;CLNVC=single_nucleotide_variant;CLNVCSO=SO:0001483;GENEINFO=NOTCH2:4853;MC=SO:0001819|synonymous_variant;ORIGIN=1;RS=886043678	GGGAGCCCCCGCTGGTTGGGCAATACTGCCTTTAGGGATGAGCTGGAAAGTCACAATGGGGGGCAAGGGCTCCC
NOTCH2	ENST00000256646	49	7149	7222	1	119915756	119915829	617549	ALLELEID=608918;CLNDISDB=MedGen:C0917715,OMIM:102500,SNOMED_CT:63122002;CLNDN=Hajdu-Cheney_syndrome;CLNHGVS=NC_000001.11:g.119915803_119915804del;CLNREVSTAT=no_assertion_criteria_provided;CLNSIG=Likely_pathogenic;CLNVC=Deletion;CLNVCSO=SO:0000159;GENEINFO=NOTCH2:4853;MC=SO:0001589|frameshift_variant;ORIGIN=1;RS=1570654979	GGGAGCCCCCGCTGGTTGGGCAATACTGCCTTTAGGGATGAGCTGGAAAGTCACAATGGGGGGCAAGGGCTCCC
NOTCH2	ENST00000256646	49	7149	7222	1	119915756	119915829	573584	ALLELEID=556609;CLNDISDB=MedGen:C0917715,OMIM:102500,SNOMED_CT:63122002;CLNDN=Hajdu-Cheney_syndrome;CLNHGVS=NC_000001.11:g.119915806T>A;CLNREVSTAT=criteria_provided,_single_submitter;CLNSIG=Uncertain_significance;CLNVC=single_nucleotide_variant;CLNVCSO=SO:0001483;GENEINFO=NOTCH2:4853;MC=SO:0001583|missense_variant;ORIGIN=1;RS=1557801809	GGGAGCCCCCGCTGGTTGGGCAATACTGCCTTTAGGGATGAGCTGGAAAGTCACAATGGGGGGCAAGGGCTCCC
NOTCH2	ENST00000256646	49	7149	7222	1	119915756	119915829	223003	ALLELEID=224678;CLNDISDB=MedGen:C0917715,OMIM:102500,SNOMED_CT:63122002|MedGen:C2698259;CLNDN=Hajdu-Cheney_syndrome|Monoclonal_B-Cell_Lymphocytosis;CLNHGVS=NC_000001.11:g.119915818dup;CLNREVSTAT=criteria_provided,_single_submitter;CLNSIG=Pathogenic;CLNVC=Duplication;CLNVCSO=SO:1000035;GENEINFO=NOTCH2:4853;MC=SO:0001589|frameshift_variant;ORIGIN=3;RS=771237928	GGGAGCCCCCGCTGGTTGGGCAATACTGCCTTTAGGGATGAGCTGGAAAGTCACAATGGGGGGCAAGGGCTCCC
NOTCH2	ENST00000256646	49	7149	7222	1	119915756	119915829	623649	ALLELEID=612470;CLNDISDB=MedGen:C0917715,OMIM:102500,SNOMED_CT:63122002;CLNDN=Hajdu-Cheney_syndrome;CLNHGVS=NC_000001.11:g.119915818del;CLNREVSTAT=criteria_provided,_single_submitter;CLNSIG=Pathogenic;CLNVC=Deletion;CLNVCSO=SO:0000159;GENEINFO=NOTCH2:4853;MC=SO:0001589|frameshift_variant;ORIGIN=0;RS=771237928	GGGAGCCCCCGCTGGTTGGGCAATACTGCCTTTAGGGATGAGCTGGAAAGTCACAATGGGGGGCAAGGGCTCCC
NOTCH2	ENST00000256646	49	7149	7222	1	119915756	119915829	30060	ALLELEID=39015;CLNDISDB=MedGen:C0917715,OMIM:102500,SNOMED_CT:63122002;CLNDN=Hajdu-Cheney_syndrome;CLNHGVS=NC_000001.11:g.119915827C>A;CLNREVSTAT=no_assertion_criteria_provided;CLNSIG=Pathogenic;CLNVC=single_nucleotide_variant;CLNVCSO=SO:0001483;CLNVI=OMIM_Allelic_Variant:600275.0008;GENEINFO=NOTCH2:4853;MC=SO:0001587|nonsense;ORIGIN=1;RS=387906748	GGGAGCCCCCGCTGGTTGGGCAATACTGCCTTTAGGGATGAGCTGGAAAGTCACAATGGGGGGCAAGGGCTCCC
NOTCH2	ENST00000256646	47	6899	6930	1	119916048	119916079	595794	ALLELEID=586856;CLNDISDB=MedGen:CN517202;CLNDN=not_provided;CLNHGVS=NC_000001.11:g.119916049G>A;CLNREVSTAT=criteria_provided,_single_submitter;CLNSIG=Uncertain_significance;CLNVC=single_nucleotide_variant;CLNVCSO=SO:0001483;GENEINFO=NOTCH2:4853;MC=SO:0001819|synonymous_variant;ORIGIN=1;RS=1314464356	AGCAACTGGCTCACTGAGGGAAGCACAGTGCT
NOTCH2	ENST00000256646	47	6899	6930	1	119916048	119916079	280845	ALLELEID=263936;CLNDISDB=MedGen:CN517202;CLNDN=not_provided;CLNHGVS=NC_000001.11:g.119916063G>C;CLNREVSTAT=criteria_provided,_single_submitter;CLNSIG=Pathogenic;CLNVC=single_nucleotide_variant;CLNVCSO=SO:0001483;GENEINFO=NOTCH2:4853;MC=SO:0001587|nonsense;ORIGIN=1;RS=886041979	AGCAACTGGCTCACTGAGGGAAGCACAGTGCT
NOTCH2	ENST00000256646	46	6818	6897	1	119916081	119916160	30057	ALLELEID=39012;CLNDISDB=MedGen:C0917715,OMIM:102500,SNOMED_CT:63122002;CLNDN=Hajdu-Cheney_syndrome;CLNHGVS=NC_000001.11:g.119916100G>A;CLNREVSTAT=no_assertion_criteria_provided;CLNSIG=Pathogenic;CLNVC=single_nucleotide_variant;CLNVCSO=SO:0001483;CLNVI=OMIM_Allelic_Variant:600275.0005;GENEINFO=NOTCH2:4853;MC=SO:0001587|nonsense;ORIGIN=1;RS=387906746	GCCCCATGTGCCAAAGGCTGCATTTCATGAAGGTTAGAAAAAGATAGTGCATGCTGGGCATGGACTGGGGCAGGAGGGGC
NOTCH2	ENST00000256646	45	6787	6817	1	119916161	119916191	595364	AF_EXAC=0.00002;ALLELEID=586426;CLNDISDB=MedGen:CN517202;CLNDN=not_provided;CLNHGVS=NC_000001.11:g.119916175T>C;CLNREVSTAT=criteria_provided,_single_submitter;CLNSIG=Uncertain_significance;CLNVC=single_nucleotide_variant;CLNVCSO=SO:0001483;GENEINFO=NOTCH2:4853;MC=SO:0001583|missense_variant;ORIGIN=1;RS=748538625	GGCAGTGGCCAACATAGGGTTGGGTGAGGCC
NOTCH2	ENST00000256646	44	6648	6703	1	119916275	119916330	418907	ALLELEID=404891;CLNDISDB=MedGen:CN517202;CLNDN=not_provided;CLNHGVS=NC_000001.11:g.119916298_119916301del;CLNREVSTAT=criteria_provided,_single_submitter;CLNSIG=Pathogenic;CLNVC=Deletion;CLNVCSO=SO:0000159;GENEINFO=NOTCH2:4853;MC=SO:0001589|frameshift_variant;ORIGIN=1;RS=1064793515	GGATAAAGTTACTGAACTCTCAGACAGTTGGACCTTCTCACTCAGAGACTTCTTCC
NOTCH2	ENST00000256646	44	6648	6703	1	119916275	119916330	951363	ALLELEID=921613;CLNDISDB=MedGen:C0917715,OMIM:102500,SNOMED_CT:63122002;CLNDN=Hajdu-Cheney_syndrome;CLNHGVS=NC_000001.11:g.119916296_119916297insAA;CLNREVSTAT=criteria_provided,_single_submitter;CLNSIG=Pathogenic;CLNVC=Insertion;CLNVCSO=SO:0000667;GENEINFO=NOTCH2:4853;MC=SO:0001589|frameshift_variant;ORIGIN=1	GGATAAAGTTACTGAACTCTCAGACAGTTGGACCTTCTCACTCAGAGACTTCTTCC
NOTCH2	ENST00000256646	44	6648	6703	1	119916275	119916330	261704	AF_ESP=0.01791;AF_EXAC=0.04155;AF_TGP=0.04832;ALLELEID=249378;CLNDISDB=MedGen:C0917715,OMIM:102500,SNOMED_CT:63122002|MedGen:CN169374;CLNDN=Hajdu-Cheney_syndrome|not_specified;CLNHGVS=NC_000001.11:g.119916301G>A;CLNREVSTAT=criteria_provided,_multiple_submitters,_no_conflicts;CLNSIG=Benign;CLNVC=single_nucleotide_variant;CLNVCSO=SO:0001483;GENEINFO=NOTCH2:4853;MC=SO:0001819|synonymous_variant;ORIG…	GGATAAAGTTACTGAACTCTCAGACAGTTGGACCTTCTCACTCAGAGACTTCTTCC
NOTCH2	ENST00000256646	44	6648	6703	1	119916275	119916330	597993	ALLELEID=589054;CLNDISDB=MedGen:CN517202;CLNDN=not_provided;CLNHGVS=NC_000001.11:g.119916310T>C;CLNREVSTAT=criteria_provided,_single_submitter;CLNSIG=Uncertain_significance;CLNVC=single_nucleotide_variant;CLNVCSO=SO:0001483;GENEINFO=NOTCH2:4853;MC=SO:0001583|missense_variant;ORIGIN=1;RS=1051003915	GGATAAAGTTACTGAACTCTCAGACAGTTGGACCTTCTCACTCAGAGACTTCTTCC
NOTCH2	ENST00000256646	44	6648	6703	1	119916275	119916330	946387	ALLELEID=921614;CLNDISDB=MedGen:C0917715,OMIM:102500,SNOMED_CT:63122002;CLNDN=Hajdu-Cheney_syndrome;CLNHGVS=NC_000001.11:g.119916319GA[1];CLNREVSTAT=criteria_provided,_single_submitter;CLNSIG=Pathogenic;CLNVC=Microsatellite;CLNVCSO=SO:0000289;GENEINFO=NOTCH2:4853;MC=SO:0001589|frameshift_variant;ORIGIN=1	GGATAAAGTTACTGAACTCTCAGACAGTTGGACCTTCTCACTCAGAGACTTCTTCC
NOTCH2	ENST00000256646	43	6593	6646	1	119916332	119916385	291023	AF_ESP=0.00054;AF_EXAC=0.00044;ALLELEID=275260;CLNDISDB=MedGen:CN517202;CLNDN=not_provided;CLNHGVS=NC_000001.11:g.119916359C>G;CLNREVSTAT=criteria_provided,_single_submitter;CLNSIG=Uncertain_significance;CLNVC=single_nucleotide_variant;CLNVCSO=SO:0001483;GENEINFO=NOTCH2:4853;MC=SO:0001583|missense_variant;ORIGIN=1;RS=144047610	CCTACTACCCTTGGCATCCTTTGCCTCCTTGGCAAGGTTAGGGAGGCTAGTAGG
NOTCH2	ENST00000256646	43	6593	6646	1	119916332	119916385	282549	AF_ESP=0.00023;AF_EXAC=0.00005;ALLELEID=266786;CLNDISDB=MedGen:CN517202;CLNDN=not_provided;CLNHGVS=NC_000001.11:g.119916360T>C;CLNREVSTAT=criteria_provided,_single_submitter;CLNSIG=Uncertain_significance;CLNVC=single_nucleotide_variant;CLNVCSO=SO:0001483;GENEINFO=NOTCH2:4853;MC=SO:0001583|missense_variant;ORIGIN=1;RS=148393324	CCTACTACCCTTGGCATCCTTTGCCTCCTTGGCAAGGTTAGGGAGGCTAGTAGG
NOTCH2	ENST00000256646	43	6593	6646	1	119916332	119916385	595692	AF_ESP=0.00008;ALLELEID=586754;CLNDISDB=MedGen:CN517202;CLNDN=not_provided;CLNHGVS=NC_000001.11:g.119916377G>A;CLNREVSTAT=criteria_provided,_single_submitter;CLNSIG=Uncertain_significance;CLNVC=single_nucleotide_variant;CLNVCSO=SO:0001483;GENEINFO=NOTCH2:4853;MC=SO:0001819|synonymous_variant;ORIGIN=1;RS=369254585	CCTACTACCCTTGGCATCCTTTGCCTCCTTGGCAAGGTTAGGGAGGCTAGTAGG
NOTCH2	ENST00000256646	43	6593	6646	1	119916332	119916385	595188	ALLELEID=586250;CLNDISDB=MedGen:CN517202;CLNDN=not_provided;CLNHGVS=NC_000001.11:g.119916378C>T;CLNREVSTAT=criteria_provided,_single_submitter;CLNSIG=Uncertain_significance;CLNVC=single_nucleotide_variant;CLNVCSO=SO:0001483;GENEINFO=NOTCH2:4853;MC=SO:0001583|missense_variant;ORIGIN=1;RS=1557802288	CCTACTACCCTTGGCATCCTTTGCCTCCTTGGCAAGGTTAGGGAGGCTAGTAGG
NOTCH2	ENST00000256646	43	6593	6646	1	119916332	119916385	501463	AF_EXAC=0.00001;ALLELEID=492887;CLNDISDB=MedGen:CN517202;CLNDN=not_provided;CLNHGVS=NC_000001.11:g.119916384G>A;CLNREVSTAT=criteria_provided,_single_submitter;CLNSIG=Uncertain_significance;CLNVC=single_nucleotide_variant;CLNVCSO=SO:0001483;GENEINFO=NOTCH2:4853;MC=SO:0001583|missense_variant;ORIGIN=1;RS=767621140	CCTACTACCCTTGGCATCCTTTGCCTCCTTGGCAAGGTTAGGGAGGCTAGTAGG
NOTCH2	ENST00000256646	42	6556	6571	1	119916407	119916422	595680	AF_EXAC=0.00009;ALLELEID=586742;CLNDISDB=MedGen:CN517202;CLNDN=not_provided;CLNHGVS=NC_000001.11:g.119916415A>T;CLNREVSTAT=criteria_provided,_single_submitter;CLNSIG=Uncertain_significance;CLNVC=single_nucleotide_variant;CLNVCSO=SO:0001483;GENEINFO=NOTCH2:4853;MC=SO:0001583|missense_variant;ORIGIN=1;RS=779311707	CCGTCTAGACTTCTTG
NOTCH2	ENST00000256646	41	6227	6296	1	119917656	119917725	597845	ALLELEID=588906;CLNDISDB=MedGen:CN517202;CLNDN=not_provided;CLNHGVS=NC_000001.11:g.119917665C>T;CLNREVSTAT=criteria_provided,_single_submitter;CLNSIG=Uncertain_significance;CLNVC=single_nucleotide_variant;CLNVCSO=SO:0001483;GENEINFO=NOTCH2:4853;MC=SO:0001819|synonymous_variant;ORIGIN=1;RS=1557802955	GAGGTGTCTCTTCCTTGTTGTCCTGCATGTCTCGGTTGGCCCCATTTTTCAACAACAAAAGAGTTGCCTC
NOTCH2	ENST00000256646	41	6227	6296	1	119917656	119917725	597811	ALLELEID=588872;CLNDISDB=MedGen:CN517202;CLNDN=not_provided;CLNHGVS=NC_000001.11:g.119917666T>C;CLNREVSTAT=criteria_provided,_single_submitter;CLNSIG=Uncertain_significance;CLNVC=single_nucleotide_variant;CLNVCSO=SO:0001483;GENEINFO=NOTCH2:4853;MC=SO:0001583|missense_variant;ORIGIN=1;RS=1557802966	GAGGTGTCTCTTCCTTGTTGTCCTGCATGTCTCGGTTGGCCCCATTTTTCAACAACAAAAGAGTTGCCTC
NOTCH2	ENST00000256646	41	6227	6296	1	119917656	119917725	41266	ALLELEID=49690;CLNDISDB=MedGen:CN517202;CLNDN=not_provided;CLNHGVS=NC_000001.11:g.119917685G>A;CLNREVSTAT=criteria_provided,_single_submitter;CLNSIG=Pathogenic;CLNVC=single_nucleotide_variant;CLNVCSO=SO:0001483;GENEINFO=NOTCH2:4853;MC=SO:0001587|nonsense;ORIGIN=1;RS=312262801	GAGGTGTCTCTTCCTTGTTGTCCTGCATGTCTCGGTTGGCCCCATTTTTCAACAACAAAAGAGTTGCCTC
NOTCH2	ENST00000256646	41	6227	6296	1	119917656	119917725	597266	AF_EXAC=0.00001;ALLELEID=588327;CLNDISDB=MedGen:CN517202;CLNDN=not_provided;CLNHGVS=NC_000001.11:g.119917688T>C;CLNREVSTAT=criteria_provided,_single_submitter;CLNSIG=Uncertain_significance;CLNVC=single_nucleotide_variant;CLNVCSO=SO:0001483;GENEINFO=NOTCH2:4853;MC=SO:0001583|missense_variant;ORIGIN=1;RS=761367735	GAGGTGTCTCTTCCTTGTTGTCCTGCATGTCTCGGTTGGCCCCATTTTTCAACAACAAAAGAGTTGCCTC
NOTCH2	ENST00000256646	41	6227	6296	1	119917656	119917725	872434	ALLELEID=858834;CLNDISDB=MedGen:CN517202;CLNDN=not_provided;CLNHGVS=NC_000001.11:g.119917710_119917711del;CLNREVSTAT=criteria_provided,_single_submitter;CLNSIG=Pathogenic;CLNVC=Deletion;CLNVCSO=SO:0000159;GENEINFO=NOTCH2:4853;MC=SO:0001589|frameshift_variant;ORIGIN=1	GAGGTGTCTCTTCCTTGTTGTCCTGCATGTCTCGGTTGGCCCCATTTTTCAACAACAAAAGAGTTGCCTC
NOTCH2	ENST00000256646	41	6227	6296	1	119917656	119917725	286430	AF_EXAC=0.00002;ALLELEID=270667;CLNDISDB=MedGen:CN517202;CLNDN=not_provided;CLNHGVS=NC_000001.11:g.119917715T>C;CLNREVSTAT=criteria_provided,_single_submitter;CLNSIG=Uncertain_significance;CLNVC=single_nucleotide_variant;CLNVCSO=SO:0001483;GENEINFO=NOTCH2:4853;MC=SO:0001583|missense_variant;ORIGIN=1;RS=779769077	GAGGTGTCTCTTCCTTGTTGTCCTGCATGTCTCGGTTGGCCCCATTTTTCAACAACAAAAGAGTTGCCTC
NOTCH2	ENST00000256646	40	5988	6015	1	119919334	119919361	595407	ALLELEID=586469;CLNDISDB=MedGen:CN517202;CLNDN=not_provided;CLNHGVS=NC_000001.11:g.119919353G>A;CLNREVSTAT=criteria_provided,_single_submitter;CLNSIG=Uncertain_significance;CLNVC=single_nucleotide_variant;CLNVCSO=SO:0001483;GENEINFO=NOTCH2:4853;MC=SO:0001583|missense_variant;ORIGIN=1;RS=1557803661	GCTGCCACTGCAGCATGGAGTGGACAGC
NOTCH2	ENST00000256646	38	5897	5960	1	119919389	119919452	952730	ALLELEID=921615;CLNDISDB=MedGen:C0917715,OMIM:102500,SNOMED_CT:63122002;CLNDN=Hajdu-Cheney_syndrome;CLNHGVS=NC_000001.11:g.119919409C>T;CLNREVSTAT=criteria_provided,_single_submitter;CLNSIG=Uncertain_significance;CLNVC=single_nucleotide_variant;CLNVCSO=SO:0001483;GENEINFO=NOTCH2:4853;MC=SO:0001583|missense_variant;ORIGIN=1	CTGCACCTGCATCCAGGAGACGCTTGGCAGCATCAGCCCGTGAGTAGCGGGCTGCAAGGTGCAG
NOTCH2	ENST00000256646	38	5897	5960	1	119919389	119919452	593268	ALLELEID=584332;CLNDISDB=MedGen:CN517202;CLNDN=not_provided;CLNHGVS=NC_000001.11:g.119919429dup;CLNREVSTAT=criteria_provided,_single_submitter;CLNSIG=Pathogenic;CLNVC=Duplication;CLNVCSO=SO:1000035;GENEINFO=NOTCH2:4853;MC=SO:0001589|frameshift_variant;ORIGIN=1;RS=927740391	CTGCACCTGCATCCAGGAGACGCTTGGCAGCATCAGCCCGTGAGTAGCGGGCTGCAAGGTGCAG
NOTCH2	ENST00000256646	38	5897	5960	1	119919389	119919452	684619	ALLELEID=672207;CLNDISDB=MONDO:MONDO:0012439,MedGen:C1857761,OMIM:610205,Orphanet:ORPHA261629;CLNDN=Alagille_syndrome_2;CLNHGVS=NC_000001.11:g.119919449G>A;CLNREVSTAT=no_assertion_criteria_provided;CLNSIG=Pathogenic;CLNVC=single_nucleotide_variant;CLNVCSO=SO:0001483;GENEINFO=NOTCH2:4853;MC=SO:0001583|missense_variant;ORIGIN=1;RS=1570658378	CTGCACCTGCATCCAGGAGACGCTTGGCAGCATCAGCCCGTGAGTAGCGGGCTGCAAGGTGCAG
NOTCH2	ENST00000256646	35	5620	5728	1	119920236	119920344	599225	ALLELEID=590450;CLNDISDB=MONDO:MONDO:0012439,MedGen:C1857761,OMIM:610205,Orphanet:ORPHA261629;CLNDN=Alagille_syndrome_2;CLNHGVS=NC_000001.11:g.119920277G>A;CLNREVSTAT=no_assertion_criteria_provided;CLNSIG=Likely_pathogenic;CLNVC=single_nucleotide_variant;CLNVCSO=SO:0001483;GENEINFO=NOTCH2:4853;MC=SO:0001587|nonsense;ORIGIN=16;RS=1557804111	ACGGACATTCACATCTAACACATCCACCTCCTGCTCTGCCTGAGGAGGGGTGAGAGCCAGCGATGGTGTCCTACGGATGTCTGCAGCTTCAAGGTGCTGCTGTGTCCAT
NOTCH2	ENST00000256646	35	5620	5728	1	119920236	119920344	284210	ALLELEID=268447;CLNDISDB=MedGen:CN517202;CLNDN=not_provided;CLNHGVS=NC_000001.11:g.119920295G>A;CLNREVSTAT=criteria_provided,_single_submitter;CLNSIG=Uncertain_significance;CLNVC=single_nucleotide_variant;CLNVCSO=SO:0001483;GENEINFO=NOTCH2:4853;MC=SO:0001819|synonymous_variant;ORIGIN=1;RS=886042822	ACGGACATTCACATCTAACACATCCACCTCCTGCTCTGCCTGAGGAGGGGTGAGAGCCAGCGATGGTGTCCTACGGATGTCTGCAGCTTCAAGGTGCTGCTGTGTCCAT
NOTCH2	ENST00000256646	35	5620	5728	1	119920236	119920344	596976	ALLELEID=588037;CLNDISDB=MedGen:CN517202;CLNDN=not_provided;CLNHGVS=NC_000001.11:g.119920301G>A;CLNREVSTAT=criteria_provided,_single_submitter;CLNSIG=Uncertain_significance;CLNVC=single_nucleotide_variant;CLNVCSO=SO:0001483;GENEINFO=NOTCH2:4853;MC=SO:0001583|missense_variant;ORIGIN=1;RS=1557804130	ACGGACATTCACATCTAACACATCCACCTCCTGCTCTGCCTGAGGAGGGGTGAGAGCCAGCGATGGTGTCCTACGGATGTCTGCAGCTTCAAGGTGCTGCTGTGTCCAT
NOTCH2	ENST00000256646	33	5472	5536	1	119921743	119921807	500759	ALLELEID=492183;CLNDISDB=MedGen:CN517202;CLNDN=not_provided;CLNHGVS=NC_000001.11:g.119921749C>T;CLNREVSTAT=criteria_provided,_single_submitter;CLNSIG=Pathogenic;CLNVC=single_nucleotide_variant;CLNVCSO=SO:0001483;GENEINFO=NOTCH2:4853;MC=SO:0001587|nonsense;ORIGIN=1;RS=1553194093	ATCGACCCAGTGTTCACTTGTTCCAGTACCAATTAGGTTAGCTTCTGAGACTTGCACTGAGAGAT
NOTCH2	ENST00000256646	33	5472	5536	1	119921743	119921807	684618	ALLELEID=672208;CLNDISDB=MONDO:MONDO:0012439,MedGen:C1857761,OMIM:610205,Orphanet:ORPHA261629;CLNDN=Alagille_syndrome_2;CLNHGVS=NC_000001.11:g.119921801G>A;CLNREVSTAT=no_assertion_criteria_provided;CLNSIG=Pathogenic;CLNVC=single_nucleotide_variant;CLNVCSO=SO:0001483;GENEINFO=NOTCH2:4853;MC=SO:0001583|missense_variant;ORIGIN=1;RS=1570660422	ATCGACCCAGTGTTCACTTGTTCCAGTACCAATTAGGTTAGCTTCTGAGACTTGCACTGAGAGAT
NOTCH2	ENST00000256646	33	5472	5536	1	119921743	119921807	290858	AF_EXAC=0.00001;ALLELEID=275095;CLNDISDB=MedGen:C0917715,OMIM:102500,SNOMED_CT:63122002|MedGen:CN517202;CLNDN=Hajdu-Cheney_syndrome|not_provided;CLNHGVS=NC_000001.11:g.119921805G>T;CLNREVSTAT=criteria_provided,_multiple_submitters,_no_conflicts;CLNSIG=Uncertain_significance;CLNVC=single_nucleotide_variant;CLNVCSO=SO:0001483;GENEINFO=NOTCH2:4853;MC=SO:0001583|missense_variant;ORIGIN=1;RS=747138507	ATCGACCCAGTGTTCACTTGTTCCAGTACCAATTAGGTTAGCTTCTGAGACTTGCACTGAGAGAT
NOTCH2	ENST00000256646	32	5420	5466	1	119922239	119922285	597278	ALLELEID=588339;CLNDISDB=MedGen:CN517202;CLNDN=not_provided;CLNHGVS=NC_000001.11:g.119922272C>T;CLNREVSTAT=criteria_provided,_single_submitter;CLNSIG=Uncertain_significance;CLNVC=single_nucleotide_variant;CLNVCSO=SO:0001483;GENEINFO=NOTCH2:4853;MC=SO:0001583|missense_variant;ORIGIN=1;RS=1557804884	AGCCCCACAGCATCCTGTCCCACTGGCTCACGACGCTTGTGATTGCT
NOTCH2	ENST00000256646	32	5420	5466	1	119922239	119922285	593729	ALLELEID=584792;CLNDISDB=MedGen:CN517202;CLNDN=not_provided;CLNHGVS=NC_000001.11:g.119922277G>C;CLNREVSTAT=criteria_provided,_single_submitter;CLNSIG=Uncertain_significance;CLNVC=single_nucleotide_variant;CLNVCSO=SO:0001483;GENEINFO=NOTCH2:4853;MC=SO:0001583|missense_variant;ORIGIN=1;RS=1557804894	AGCCCCACAGCATCCTGTCCCACTGGCTCACGACGCTTGTGATTGCT
NOTCH2	ENST00000256646	28	4929	4960	1	119923792	119923823	290899	AF_EXAC=0.00011;ALLELEID=275136;CLNDISDB=MedGen:CN517202;CLNDN=not_provided;CLNHGVS=NC_000001.11:g.119923797G>A;CLNREVSTAT=criteria_provided,_single_submitter;CLNSIG=Uncertain_significance;CLNVC=single_nucleotide_variant;CLNVCSO=SO:0001483;GENEINFO=NOTCH2:4853;MC=SO:0001583|missense_variant;ORIGIN=1;RS=552225415	TGCCCGCAAGAAGCTGCGAGCATCCTGGAGCA
NOTCH2	ENST00000256646	28	4929	4960	1	119923792	119923823	806200	ALLELEID=794393;CLNDISDB=MedGen:CN517202;CLNDN=not_provided;CLNHGVS=NC_000001.11:g.119923804G>C;CLNREVSTAT=criteria_provided,_single_submitter;CLNSIG=Uncertain_significance;CLNVC=single_nucleotide_variant;CLNVCSO=SO:0001483;GENEINFO=NOTCH2:4853;MC=SO:0001583|missense_variant;ORIGIN=1;RS=774541297	TGCCCGCAAGAAGCTGCGAGCATCCTGGAGCA
NOTCH2	ENST00000256646	27	4898	4925	1	119923827	119923854	812146	ALLELEID=800389;CLNDISDB=MONDO:MONDO:0012439,MedGen:C1857761,OMIM:610205,Orphanet:ORPHA261629;CLNDN=Alagille_syndrome_2;CLNHGVS=NC_000001.11:g.119923849A>C;CLNREVSTAT=criteria_provided,_single_submitter;CLNSIG=Uncertain_significance;CLNVC=single_nucleotide_variant;CLNVCSO=SO:0001483;GENEINFO=NOTCH2:4853;MC=SO:0001583|missense_variant;ORIGIN=16;RS=1396873392	GTTCAGGTGGCATCAATACCACAATAAC
NOTCH2	ENST00000256646	26	4814	4897	1	119923855	119923938	532028	ALLELEID=515031;CLNDISDB=MedGen:C0917715,OMIM:102500,SNOMED_CT:63122002|MedGen:CN517202;CLNDN=Hajdu-Cheney_syndrome|not_provided;CLNHGVS=NC_000001.11:g.119923857G>C;CLNREVSTAT=criteria_provided,_multiple_submitters,_no_conflicts;CLNSIG=Uncertain_significance;CLNVC=single_nucleotide_variant;CLNVCSO=SO:0001483;GENEINFO=NOTCH2:4853;MC=SO:0001583|missense_variant;ORIGIN=1;RS=1241715192	CAGGGTACCTTCTGCCAGGTTCTCAGGTTGGTCAGCAGCACAGTCCAGCCCATCCCAACCACACTCCTCACTGTTGCACCCCTG
NOTCH2	ENST00000256646	26	4814	4897	1	119923855	119923938	598403	ALLELEID=589464;CLNDISDB=MedGen:CN517202;CLNDN=not_provided;CLNHGVS=NC_000001.11:g.119923918C>T;CLNREVSTAT=criteria_provided,_single_submitter;CLNSIG=Uncertain_significance;CLNVC=single_nucleotide_variant;CLNVCSO=SO:0001483;GENEINFO=NOTCH2:4853;MC=SO:0001819|synonymous_variant;ORIGIN=1;RS=769513920	CAGGGTACCTTCTGCCAGGTTCTCAGGTTGGTCAGCAGCACAGTCCAGCCCATCCCAACCACACTCCTCACTGTTGCACCCCTG
NOTCH2	ENST00000256646	25	4588	4705	1	119925367	119925484	289193	ALLELEID=273430;CLNDISDB=MedGen:CN517202;CLNDN=not_provided;CLNHGVS=NC_000001.11:g.119925422T>C;CLNREVSTAT=criteria_provided,_single_submitter;CLNSIG=Uncertain_significance;CLNVC=single_nucleotide_variant;CLNVCSO=SO:0001483;GENEINFO=NOTCH2:4853;MC=SO:0001583|missense_variant;ORIGIN=1;RS=886044112	CAGCTCATCACACTGGTTGTTGATATAATCCCAGCAGGGAAGTGGGGAGGAGCAGTTGGCCCAGGGGTTCTCCATGGTGAGAGAACAGTCACCCCCATCCCACTGGCAGGCATGGCTG
NOTCH2	ENST00000256646	23	3652	3694	1	119937366	119937408	595217	ALLELEID=586279;CLNDISDB=MedGen:CN517202;CLNDN=not_provided;CLNHGVS=NC_000001.11:g.119937393dup;CLNREVSTAT=criteria_provided,_single_submitter;CLNSIG=Pathogenic;CLNVC=Duplication;CLNVCSO=SO:1000035;GENEINFO=NOTCH2:4853;MC=SO:0001589|frameshift_variant;ORIGIN=1;RS=1557812162	ACAGTAGCTCCCAGTATAGCCCAGGGGGCACTGACAGTAATGC
NOTCH2	ENST00000256646	23	3652	3694	1	119937366	119937408	970952	ALLELEID=952040;CLNDISDB=MedGen:C0917715,OMIM:102500,SNOMED_CT:63122002;CLNDN=Hajdu-Cheney_syndrome;CLNHGVS=NC_000001.11:g.119937398G>C;CLNREVSTAT=criteria_provided,_single_submitter;CLNSIG=Uncertain_significance;CLNVC=single_nucleotide_variant;CLNVCSO=SO:0001483;GENEINFO=NOTCH2:4853;MC=SO:0001583|missense_variant;ORIGIN=1	ACAGTAGCTCCCAGTATAGCCCAGGGGGCACTGACAGTAATGC
NOTCH2	ENST00000256646	22	3612	3650	1	119937410	119937448	134966	AF_EXAC=0.00002;ALLELEID=138705;CLNDISDB=MedGen:CN169374|MedGen:CN517202;CLNDN=not_specified|not_provided;CLNHGVS=NC_000001.11:g.119937416C>T;CLNREVSTAT=criteria_provided,_single_submitter;CLNSIG=Uncertain_significance;CLNVC=single_nucleotide_variant;CLNVCSO=SO:0001483;GENEINFO=NOTCH2:4853;MC=SO:0001583|missense_variant;ORIGIN=1;RS=782078365	TGTTGCCAGCATTGATGCAGACACCTGAGTGCTGGCACA
NOTCH2	ENST00000256646	21	3421	3516	1	119937934	119938029	597415	AF_ESP=0.00015;AF_EXAC=0.00001;ALLELEID=588476;CLNDISDB=MedGen:CN517202;CLNDN=not_provided;CLNHGVS=NC_000001.11:g.119937942C>T;CLNREVSTAT=criteria_provided,_single_submitter;CLNSIG=Uncertain_significance;CLNVC=single_nucleotide_variant;CLNVCSO=SO:0001483;GENEINFO=NOTCH2:4853;MC=SO:0001819|synonymous_variant;ORIGIN=1;RS=372751663	CACTGGGACTCTGCTTTTTTCTGAACGCAAGTACCTTTGTTTTTACATGGAGACCGACTGCAGAGATTCACCAGGGTCTGACAGTTTTTCCCAGTG
NOTCH2	ENST00000256646	21	3421	3516	1	119937934	119938029	498741	ALLELEID=490165;CLNDISDB=MedGen:CN517202;CLNDN=not_provided;CLNHGVS=NC_000001.11:g.119937953dup;CLNREVSTAT=criteria_provided,_single_submitter;CLNSIG=Pathogenic;CLNVC=Duplication;CLNVCSO=SO:1000035;GENEINFO=NOTCH2:4853;MC=SO:0001589|frameshift_variant;ORIGIN=1;RS=1553195973	CACTGGGACTCTGCTTTTTTCTGAACGCAAGTACCTTTGTTTTTACATGGAGACCGACTGCAGAGATTCACCAGGGTCTGACAGTTTTTCCCAGTG
NOTCH2	ENST00000256646	21	3421	3516	1	119937934	119938029	498958	AF_ESP=0.00023;AF_EXAC=0.00012;AF_TGP=0.00020;ALLELEID=490382;CLNDISDB=MedGen:CN517202;CLNDN=not_provided;CLNHGVS=NC_000001.11:g.119937959C>T;CLNREVSTAT=criteria_provided,_single_submitter;CLNSIG=Uncertain_significance;CLNVC=single_nucleotide_variant;CLNVCSO=SO:0001483;GENEINFO=NOTCH2:4853;MC=SO:0001583|missense_variant;ORIGIN=1;RS=368918146	CACTGGGACTCTGCTTTTTTCTGAACGCAAGTACCTTTGTTTTTACATGGAGACCGACTGCAGAGATTCACCAGGGTCTGACAGTTTTTCCCAGTG
NOTCH2	ENST00000256646	21	3421	3516	1	119937934	119938029	261702	AF_ESP=0.07151;AF_EXAC=0.02218;AF_TGP=0.07109;ALLELEID=249380;CLNDISDB=MedGen:C0917715,OMIM:102500,SNOMED_CT:63122002|MedGen:CN169374;CLNDN=Hajdu-Cheney_syndrome|not_specified;CLNHGVS=NC_000001.11:g.119937960G>A;CLNREVSTAT=criteria_provided,_multiple_submitters,_no_conflicts;CLNSIG=Benign;CLNVC=single_nucleotide_variant;CLNVCSO=SO:0001483;GENEINFO=NOTCH2:4853;MC=SO:0001819|synonymous_variant;ORIG…	CACTGGGACTCTGCTTTTTTCTGAACGCAAGTACCTTTGTTTTTACATGGAGACCGACTGCAGAGATTCACCAGGGTCTGACAGTTTTTCCCAGTG
NOTCH2	ENST00000256646	21	3421	3516	1	119937934	119938029	797366	ALLELEID=780303;CLNDISDB=MedGen:CN517202;CLNDN=not_provided;CLNHGVS=NC_000001.11:g.119937972G>A;CLNREVSTAT=criteria_provided,_single_submitter;CLNSIG=Likely_benign;CLNVC=single_nucleotide_variant;CLNVCSO=SO:0001483;GENEINFO=NOTCH2:4853;MC=SO:0001819|synonymous_variant;ORIGIN=1;RS=1570674390	CACTGGGACTCTGCTTTTTTCTGAACGCAAGTACCTTTGTTTTTACATGGAGACCGACTGCAGAGATTCACCAGGGTCTGACAGTTTTTCCCAGTG
NOTCH2	ENST00000256646	21	3421	3516	1	119937934	119938029	134965	AF_ESP=0.00031;AF_EXAC=0.00009;AF_TGP=0.00040;ALLELEID=138704;CLNDISDB=MONDO:MONDO:0012439,MedGen:C1857761,OMIM:610205,Orphanet:ORPHA261629|MedGen:C0917715,OMIM:102500,SNOMED_CT:63122002|MedGen:CN169374|MedGen:CN517202;CLNDN=Alagille_syndrome_2|Hajdu-Cheney_syndrome|not_specified|not_provided;CLNHGVS=NC_000001.11:g.119937988C>T;CLNREVSTAT=criteria_provided,_multiple_submitters,_no_conflicts;CLNSI…	CACTGGGACTCTGCTTTTTTCTGAACGCAAGTACCTTTGTTTTTACATGGAGACCGACTGCAGAGATTCACCAGGGTCTGACAGTTTTTCCCAGTG
NOTCH2	ENST00000256646	21	3421	3516	1	119937934	119938029	286426	AF_ESP=0.00008;ALLELEID=270663;CLNDISDB=MedGen:C0917715,OMIM:102500,SNOMED_CT:63122002|MedGen:CN517202;CLNDN=Hajdu-Cheney_syndrome|not_provided;CLNHGVS=NC_000001.11:g.119937989G>T;CLNREVSTAT=criteria_provided,_conflicting_interpretations;CLNSIG=Conflicting_interpretations_of_pathogenicity;CLNSIGCONF=Likely_benign(1),Uncertain_significance(1);CLNVC=single_nucleotide_variant;CLNVCSO=SO:0001483;GENE…	CACTGGGACTCTGCTTTTTTCTGAACGCAAGTACCTTTGTTTTTACATGGAGACCGACTGCAGAGATTCACCAGGGTCTGACAGTTTTTCCCAGTG
NOTCH2	ENST00000256646	21	3421	3516	1	119937934	119938029	594172	AF_EXAC=0.00001;ALLELEID=585235;CLNDISDB=MedGen:CN517202;CLNDN=not_provided;CLNHGVS=NC_000001.11:g.119937996G>C;CLNREVSTAT=criteria_provided,_single_submitter;CLNSIG=Uncertain_significance;CLNVC=single_nucleotide_variant;CLNVCSO=SO:0001483;GENEINFO=NOTCH2:4853;MC=SO:0001819|synonymous_variant;ORIGIN=1;RS=782491901	CACTGGGACTCTGCTTTTTTCTGAACGCAAGTACCTTTGTTTTTACATGGAGACCGACTGCAGAGATTCACCAGGGTCTGACAGTTTTTCCCAGTG
NOTCH2	ENST00000256646	19	2873	2954	1	119948468	119948549	595624	AF_EXAC=0.00001;ALLELEID=586686;CLNDISDB=MedGen:CN517202;CLNDN=not_provided;CLNHGVS=NC_000001.11:g.119948489C>T;CLNREVSTAT=criteria_provided,_single_submitter;CLNSIG=Uncertain_significance;CLNVC=single_nucleotide_variant;CLNVCSO=SO:0001483;GENEINFO=NOTCH2:4853;MC=SO:0001583|missense_variant;ORIGIN=1;RS=782108690	GACATTCACACATGTAGCTGCCCTGGGTGTTATGGCAGAGACCATGGTTCATGCAGGGCTTGGAGATACACTCGTCAATGTC
NOTCH2	ENST00000256646	17	2658	2745	1	119950720	119950807	286307	ALLELEID=270544;CLNDISDB=MedGen:CN517202;CLNDN=not_provided;CLNHGVS=NC_000001.11:g.119950729T>C;CLNREVSTAT=criteria_provided,_single_submitter;CLNSIG=Uncertain_significance;CLNVC=single_nucleotide_variant;CLNVCSO=SO:0001483;GENEINFO=NOTCH2:4853;MC=SO:0001583|missense_variant;ORIGIN=1;RS=886044849	CAATTCTTGCCTGTGTATGGCAGCACACAGTGGCAAGTGTAGCCACTTATGTCATCAAAGCAGGTTCCTTGGTTCAGGCATGGATTTG
NOTCH2	ENST00000256646	17	2658	2745	1	119950720	119950807	595237	ALLELEID=586299;CLNDISDB=MedGen:CN517202;CLNDN=not_provided;CLNHGVS=NC_000001.11:g.119950751T>C;CLNREVSTAT=criteria_provided,_single_submitter;CLNSIG=Uncertain_significance;CLNVC=single_nucleotide_variant;CLNVCSO=SO:0001483;GENEINFO=NOTCH2:4853;MC=SO:0001583|missense_variant;ORIGIN=1;RS=1448849716	CAATTCTTGCCTGTGTATGGCAGCACACAGTGGCAAGTGTAGCCACTTATGTCATCAAAGCAGGTTCCTTGGTTCAGGCATGGATTTG
NOTCH2	ENST00000256646	16	2533	2618	1	119953546	119953631	594772	ALLELEID=585834;CLNDISDB=MedGen:CN517202;CLNDN=not_provided;CLNHGVS=NC_000001.11:g.119953585G>C;CLNREVSTAT=criteria_provided,_single_submitter;CLNSIG=Uncertain_significance;CLNVC=single_nucleotide_variant;CLNVCSO=SO:0001483;GENEINFO=NOTCH2:4853;MC=SO:0001583|missense_variant;ORIGIN=1;RS=1230128244	TAAAGCCCTTCTTGCAAGTACACCTGTATCCATTCACCAGATTGTCACAAGTTCCTCCATTCTGGCATGGATTCGAAAGGCATTCA
NOTCH2	ENST00000256646	16	2533	2618	1	119953546	119953631	759239	AF_ESP=0.00008;AF_EXAC=0.00002;ALLELEID=761139;CLNDISDB=MedGen:CN517202;CLNDN=not_provided;CLNHGVS=NC_000001.11:g.119953613T>C;CLNREVSTAT=criteria_provided,_single_submitter;CLNSIG=Likely_benign;CLNVC=single_nucleotide_variant;CLNVCSO=SO:0001483;GENEINFO=NOTCH2:4853;MC=SO:0001819|synonymous_variant;ORIGIN=1;RS=139358772	TAAAGCCCTTCTTGCAAGTACACCTGTATCCATTCACCAGATTGTCACAAGTTCCTCCATTCTGGCATGGATTCGAAAGGCATTCA
NOTCH2	ENST00000256646	14	2219	2239	1	119959435	119959455	957268	ALLELEID=941414;CLNDISDB=MedGen:C0917715,OMIM:102500,SNOMED_CT:63122002;CLNDN=Hajdu-Cheney_syndrome;CLNHGVS=NC_000001.11:g.119959440T>C;CLNREVSTAT=criteria_provided,_single_submitter;CLNSIG=Uncertain_significance;CLNVC=single_nucleotide_variant;CLNVCSO=SO:0001483;GENEINFO=NOTCH2:4853;MC=SO:0001583|missense_variant;ORIGIN=1	ATCCATACAGATTCCATGGAT
NOTCH2	ENST00000256646	13	2169	2217	1	119959457	119959505	522754	ALLELEID=513232;CLNDISDB=MedGen:C0917715,OMIM:102500,SNOMED_CT:63122002;CLNDN=Hajdu-Cheney_syndrome;CLNHGVS=NC_000001.11:g.119959461G>T;CLNREVSTAT=criteria_provided,_single_submitter;CLNSIG=Uncertain_significance;CLNVC=single_nucleotide_variant;CLNVCSO=SO:0001483;GENEINFO=NOTCH2:4853;MC=SO:0001583|missense_variant;ORIGIN=4;RS=1553198769	CAAGGGTTACTTGCACAGTCATCAAAATTAATTTCACAATTAACCCCTG
NOTCH2	ENST00000256646	12	2102	2165	1	119963580	119963643	499596	AF_EXAC=0.00001;ALLELEID=491020;CLNDISDB=MedGen:CN517202;CLNDN=not_provided;CLNHGVS=NC_000001.11:g.119963628G>A;CLNREVSTAT=criteria_provided,_single_submitter;CLNSIG=Uncertain_significance;CLNVC=single_nucleotide_variant;CLNVCSO=SO:0001483;GENEINFO=NOTCH2:4853;MC=SO:0001583|missense_variant;ORIGIN=1;RS=781827529	TGCCTGGCTGGCAGTTGCACTGGTAGCCATTGACCAGGTCAATGCAGCGACCATCGTTCAGGCA
NOTCH2	ENST00000256646	12	2102	2165	1	119963580	119963643	593985	ALLELEID=585048;CLNDISDB=MedGen:CN517202;CLNDN=not_provided;CLNHGVS=NC_000001.11:g.119963633T>C;CLNREVSTAT=criteria_provided,_single_submitter;CLNSIG=Uncertain_significance;CLNVC=single_nucleotide_variant;CLNVCSO=SO:0001483;GENEINFO=NOTCH2:4853;MC=SO:0001583|missense_variant;ORIGIN=1;RS=1557824123	TGCCTGGCTGGCAGTTGCACTGGTAGCCATTGACCAGGTCAATGCAGCGACCATCGTTCAGGCA
NOTCH2	ENST00000256646	12	2102	2165	1	119963580	119963643	498790	ALLELEID=490214;CLNDISDB=MedGen:CN517202;CLNDN=not_provided;CLNHGVS=NC_000001.11:g.119963642C>A;CLNREVSTAT=criteria_provided,_single_submitter;CLNSIG=Uncertain_significance;CLNVC=single_nucleotide_variant;CLNVCSO=SO:0001483;GENEINFO=NOTCH2:4853;MC=SO:0001583|missense_variant;ORIGIN=1;RS=1553199297	TGCCTGGCTGGCAGTTGCACTGGTAGCCATTGACCAGGTCAATGCAGCGACCATCGTTCAGGCA
NOTCH2	ENST00000256646	11	1483	1522	1	119968075	119968114	463171	AF_ESP=0.00008;AF_EXAC=0.00003;ALLELEID=447250;CLNDISDB=MedGen:CN517202;CLNDN=not_provided;CLNHGVS=NC_000001.11:g.119968093C>T;CLNREVSTAT=criteria_provided,_single_submitter;CLNSIG=Likely_benign;CLNVC=single_nucleotide_variant;CLNVCSO=SO:0001483;GENEINFO=NOTCH2:4853;MC=SO:0001819|synonymous_variant;ORIGIN=1;RS=374135765	GGCCATGGCACATTCATCCACATCTTCTGTGCAGTCAGCC
NOTCH2	ENST00000256646	11	1483	1522	1	119968075	119968114	497956	AF_EXAC=0.00002;ALLELEID=489380;CLNDISDB=MedGen:CN517202;CLNDN=not_provided;CLNHGVS=NC_000001.11:g.119968096A>G;CLNREVSTAT=criteria_provided,_single_submitter;CLNSIG=Uncertain_significance;CLNVC=single_nucleotide_variant;CLNVCSO=SO:0001483;GENEINFO=NOTCH2:4853;MC=SO:0001819|synonymous_variant;ORIGIN=1;RS=782057759	GGCCATGGCACATTCATCCACATCTTCTGTGCAGTCAGCC
NOTCH2	ENST00000256646	11	1483	1522	1	119968075	119968114	499061	AF_ESP=0.00008;AF_EXAC=0.00002;ALLELEID=490485;CLNDISDB=MedGen:CN517202;CLNDN=not_provided;CLNHGVS=NC_000001.11:g.119968113C>A;CLNREVSTAT=criteria_provided,_single_submitter;CLNSIG=Uncertain_significance;CLNVC=single_nucleotide_variant;CLNVCSO=SO:0001483;GENEINFO=NOTCH2:4853;MC=SO:0001583|missense_variant;ORIGIN=1;RS=370349228	GGCCATGGCACATTCATCCACATCTTCTGTGCAGTCAGCC
NOTCH2	ENST00000256646	9	1112	1196	1	119969679	119969763	532030	AF_ESP=0.02683;AF_EXAC=0.00772;AF_TGP=0.03015;ALLELEID=515139;CLNDISDB=MedGen:C0917715,OMIM:102500,SNOMED_CT:63122002;CLNDN=Hajdu-Cheney_syndrome;CLNHGVS=NC_000001.11:g.119969680G>A;CLNREVSTAT=criteria_provided,_single_submitter;CLNSIG=Benign;CLNVC=single_nucleotide_variant;CLNVCSO=SO:0001483;GENEINFO=NOTCH2:4853;MC=SO:0001819|synonymous_variant;ORIGIN=1;RS=7533978	TGCCCCCATTTTGACAGGCATTGGGCTGCAGCAGGCATTCATCCACATCCTCTGTGCAGAACTGTCCTGTCCATTGTGGGGGACA
NOTCH2	ENST00000256646	9	1112	1196	1	119969679	119969763	501728	ALLELEID=493152;CLNDISDB=MedGen:CN517202;CLNDN=not_provided;CLNHGVS=NC_000001.11:g.119969753G>C;CLNREVSTAT=criteria_provided,_single_submitter;CLNSIG=Uncertain_significance;CLNVC=single_nucleotide_variant;CLNVCSO=SO:0001483;GENEINFO=NOTCH2:4853;MC=SO:0001627|intron_variant;ORIGIN=1;RS=1324363153	TGCCCCCATTTTGACAGGCATTGGGCTGCAGCAGGCATTCATCCACATCCTCTGTGCAGAACTGTCCTGTCCATTGTGGGGGACA
NOTCH2	ENST00000256646	7	880	935	1	119997069	119997124	445811	ALLELEID=439083;CLNDISDB=MedGen:CN517202;CLNDN=not_provided;CLNHGVS=NC_000001.11:g.119997088G>T;CLNREVSTAT=criteria_provided,_single_submitter;CLNSIG=Likely_benign;CLNVC=single_nucleotide_variant;CLNVCSO=SO:0001483;GENEINFO=NOTCH2:4853;MC=SO:0001583|missense_variant;ORIGIN=1;RS=112650847	GTGCACAGGGCACATACAGGCTGTCACAGTACTGGCCTGTGAAGCCCTGAGGGCAC
NOTCH2	ENST00000256646	2	333	410	1	120029907	120029984	801538	AF_EXAC=0.47360;ALLELEID=789836;CLNDISDB=MedGen:C0917715,OMIM:102500,SNOMED_CT:63122002;CLNDN=Hajdu-Cheney_syndrome;CLNHGVS=NC_000001.11:g.120029924T>C;CLNREVSTAT=criteria_provided,_single_submitter;CLNSIG=Benign;CLNVC=single_nucleotide_variant;CLNVCSO=SO:0001483;GENEINFO=NOTCH2:4853;MC=SO:0001583|missense_variant;ORIGIN=0;RS=61788900	TGCAGTATCCTGTGCCATTGTGGTAGGTAACACACATTCCTTCATTTACACAGGGTTCATAGCCATCTCGACACTGCA
NOTCH2	ENST00000256646	2	333	410	1	120029907	120029984	801539	ALLELEID=789837;CLNDISDB=MedGen:C0917715,OMIM:102500,SNOMED_CT:63122002;CLNDN=Hajdu-Cheney_syndrome;CLNHGVS=NC_000001.11:g.120029976G>A;CLNREVSTAT=criteria_provided,_single_submitter;CLNSIG=Likely_pathogenic;CLNVC=single_nucleotide_variant;CLNVCSO=SO:0001483;GENEINFO=NOTCH2:4853;MC=SO:0001587|nonsense;ORIGIN=0;RS=1174406807	TGCAGTATCCTGTGCCATTGTGGTAGGTAACACACATTCCTTCATTTACACAGGGTTCATAGCCATCTCGACACTGCA
BCL9	ENST00000234739	18	1541	1593	1	147619045	147619097	708511	AF_ESP=0.00046;AF_EXAC=0.00112;AF_TGP=0.00240;ALLELEID=718179;CLNDISDB=MedGen:CN517202;CLNDN=not_provided;CLNHGVS=NC_000001.11:g.147619060G>A;CLNREVSTAT=criteria_provided,_single_submitter;CLNSIG=Likely_benign;CLNVC=single_nucleotide_variant;CLNVCSO=SO:0001483;GENEINFO=BCL9:607;MC=SO:0001583|missense_variant;ORIGIN=1;RS=142428017	CACTGCCCCCAGATGGTACTGGGCCCAACTCAACTCCCAACAATAGGGCAGTG
BCL9	ENST00000234739	45	2908	2994	1	147620412	147620498	745937	AF_ESP=0.00008;AF_TGP=0.00040;ALLELEID=745653;CLNDISDB=MedGen:CN517202;CLNDN=not_provided;CLNHGVS=NC_000001.11:g.147620453A>G;CLNREVSTAT=criteria_provided,_single_submitter;CLNSIG=Likely_benign;CLNVC=single_nucleotide_variant;CLNVCSO=SO:0001483;GENEINFO=BCL9:607;MC=SO:0001819|synonymous_variant;ORIGIN=1;RS=369043753	GGTGGCTCAGACATGCTGCCTGCTCAGCAGAAGATGGTGCCACTGCCATTTGGTGAGCACCCCCAGCAGGAGTATGGCATGGGCCCC
SETDB1	ENST00000271640	24	2449	2524	1	150951410	150951485	737622	AF_EXAC=0.00005;ALLELEID=745676;CLNDISDB=MedGen:CN517202;CLNDN=not_provided;CLNHGVS=NC_000001.11:g.150951416A>G;CLNREVSTAT=criteria_provided,_single_submitter;CLNSIG=Likely_benign;CLNVC=single_nucleotide_variant;CLNVCSO=SO:0001483;GENEINFO=SETDB1:9869;MC=SO:0001819|synonymous_variant;ORIGIN=1;RS=750027850	TACCCCAGGAGGCCAAATCAACCCTAACTCTGGCTACCAGTACAAGAGACTAGAAGAGTGTCTACCCACAGGGGTA
SETDB1	ENST00000271640	24	2449	2524	1	150951410	150951485	738300	ALLELEID=745677;CLNDISDB=MedGen:CN517202;CLNDN=not_provided;CLNHGVS=NC_000001.11:g.150951422C>G;CLNREVSTAT=criteria_provided,_single_submitter;CLNSIG=Likely_benign;CLNVC=single_nucleotide_variant;CLNVCSO=SO:0001483;GENEINFO=SETDB1:9869;MC=SO:0001819|synonymous_variant;ORIGIN=1;RS=1571650932	TACCCCAGGAGGCCAAATCAACCCTAACTCTGGCTACCAGTACAAGAGACTAGAAGAGTGTCTACCCACAGGGGTA
SETDB1	ENST00000271640	32	3246	3266	1	150961118	150961138	710875	AF_ESP=0.00838;AF_TGP=0.02416;ALLELEID=718195;CLNDISDB=MedGen:CN517202;CLNDN=not_provided;CLNHGVS=NC_000001.11:g.150961124C>T;CLNREVSTAT=criteria_provided,_single_submitter;CLNSIG=Benign;CLNVC=single_nucleotide_variant;CLNVCSO=SO:0001483;GENEINFO=SETDB1:9869;MC=SO:0001583|missense_variant;ORIGIN=1;RS=150892641	TGGAGGCTGAGAAGGCCTCCA
TCHH	ENST00000368804	83	5716	5790	1	152107427	152107501	717537	AF_ESP=0.00033;AF_EXAC=0.00013;ALLELEID=718217;CLNDISDB=MedGen:CN517202;CLNDN=not_provided;CLNHGVS=NC_000001.11:g.152107430A>G;CLNREVSTAT=criteria_provided,_single_submitter;CLNSIG=Likely_benign;CLNVC=single_nucleotide_variant;CLNVCSO=SO:0001483;GENEINFO=TCHH:7062;MC=SO:0001819|synonymous_variant;ORIGIN=1;RS=368778419	GAGAGGGCTGGAGCGCACTGGGACACTGGCAAACTGATGAGTGCCGGGCTCCAGAAGCCGCCCATGGCCCTTCCC
TCHH	ENST00000368804	70	4374	4408	1	152108119	152108153	719891	AF_ESP=0.01163;AF_EXAC=0.00322;AF_TGP=0.00938;ALLELEID=718218;CLNDISDB=MedGen:CN517202;CLNDN=not_provided;CLNHGVS=NC_000001.11:g.152108128C>G;CLNREVSTAT=criteria_provided,_single_submitter;CLNSIG=Benign;CLNVC=single_nucleotide_variant;CLNVCSO=SO:0001483;GENEINFO=TCHH:7062;MC=SO:0001583|missense_variant;ORIGIN=1;RS=57736687	*
TCHH	ENST00000368804	81	5086	5130	1	152108087	152108131	719891	AF_ESP=0.01163;AF_EXAC=0.00322;AF_TGP=0.00938;ALLELEID=718218;CLNDISDB=MedGen:CN517202;CLNDN=not_provided;CLNHGVS=NC_000001.11:g.152108128C>G;CLNREVSTAT=criteria_provided,_single_submitter;CLNSIG=Benign;CLNVC=single_nucleotide_variant;CLNVCSO=SO:0001483;GENEINFO=TCHH:7062;MC=SO:0001583|missense_variant;ORIGIN=1;RS=57736687	GAGGAATTTTCTCTCTCGTTCCTGACGGCGGAGCTGCTGTTCCTC
TCHH	ENST00000368804	69	4312	4365	1	152108852	152108905	718796	AF_ESP=0.00317;AF_EXAC=0.00255;AF_TGP=0.00160;ALLELEID=718220;CLNDISDB=MedGen:CN517202;CLNDN=not_provided;CLNHGVS=NC_000001.11:g.152108886C>G;CLNREVSTAT=criteria_provided,_single_submitter;CLNSIG=Likely_benign;CLNVC=single_nucleotide_variant;CLNVCSO=SO:0001483;GENEINFO=TCHH:7062;MC=SO:0001583|missense_variant;ORIGIN=1;RS=182615256	CAGCTGCTGTTCCTCCTCCAGGAATTTTCTCTCTCGTTCCTGGCGGCGCACCTG
TCHH	ENST00000368804	36	2667	2740	1	152110477	152110550	711974	AF_ESP=0.00220;AF_EXAC=0.00075;AF_TGP=0.00280;ALLELEID=718222;CLNDISDB=MedGen:CN517202;CLNDN=not_provided;CLNHGVS=NC_000001.11:g.152110481C>G;CLNREVSTAT=criteria_provided,_single_submitter;CLNSIG=Benign;CLNVC=single_nucleotide_variant;CLNVCSO=SO:0001483;GENEINFO=TCHH:7062;MC=SO:0001583|missense_variant;ORIGIN=1;RS=143222885	GTAGCTCCTCCTCCTCCTCCTGCAGCAGCTGCTGTTCCTTCCTCAGCTGCTCTTGTAGGGCTGGCTTGGCGTAC
TCHH	ENST00000368804	26	2054	2124	1	152111093	152111163	783297	AF_ESP=0.00417;AF_TGP=0.00459;ALLELEID=706693;CLNDISDB=MedGen:CN517202;CLNDN=not_provided;CLNHGVS=NC_000001.11:g.152111160G>C;CLNREVSTAT=criteria_provided,_single_submitter;CLNSIG=Benign;CLNVC=single_nucleotide_variant;CLNVCSO=SO:0001483;GENEINFO=TCHH:7062;MC=SO:0001583|missense_variant;ORIGIN=1;RS=114824000	TAGCTGCCACTGCCACTTCGGGATGCGGCTCTTAATCCGCTCCCGGGCCTGTTCCTGCTCCTCCTCAGCTA
TCHH	ENST00000368804	13	963	991	1	152111245	152111273	719892	AF_ESP=0.00397;AF_TGP=0.00100;ALLELEID=718223;CLNDISDB=MedGen:CN517202;CLNDN=not_provided;CLNHGVS=NC_000001.11:g.152111269C>T;CLNREVSTAT=criteria_provided,_single_submitter;CLNSIG=Likely_benign;CLNVC=single_nucleotide_variant;CLNVCSO=SO:0001483;GENEINFO=TCHH:7062;MC=SO:0001583|missense_variant;ORIGIN=1;RS=188935941	*
TCHH	ENST00000368804	23	1907	1965	1	152111252	152111310	719892	AF_ESP=0.00397;AF_TGP=0.00100;ALLELEID=718223;CLNDISDB=MedGen:CN517202;CLNDN=not_provided;CLNHGVS=NC_000001.11:g.152111269C>T;CLNREVSTAT=criteria_provided,_single_submitter;CLNSIG=Likely_benign;CLNVC=single_nucleotide_variant;CLNVCSO=SO:0001483;GENEINFO=TCHH:7062;MC=SO:0001583|missense_variant;ORIGIN=1;RS=188935941	GCGCCTTTCCTGCTGCTCGCGCCTTAGTTGCTGCTGGCGCCTCTCCTCCTGCTCCTCGC
TCHH	ENST00000368804	22	1854	1900	1	152111317	152111363	782911	AF_ESP=0.00753;AF_EXAC=0.00763;AF_TGP=0.00359;ALLELEID=706694;CLNDISDB=MedGen:CN517202;CLNDN=not_provided;CLNHGVS=NC_000001.11:g.152111330C>T;CLNREVSTAT=criteria_provided,_single_submitter;CLNSIG=Benign;CLNVC=single_nucleotide_variant;CLNVCSO=SO:0001483;GENEINFO=TCHH:7062;MC=SO:0001819|synonymous_variant;ORIGIN=1;RS=200947543	GCAGCTGCTGGCGCCTCTCTTCCTCCGGCTCCTCGCGCTTCAGCCGC
TCHH	ENST00000368804	18	1510	1545	1	152111672	152111707	769532	ALLELEID=696099;CLNDISDB=MedGen:CN517202;CLNDN=not_provided;CLNHGVS=NC_000001.11:g.152111701_152111718GCTGCTCGCGCCTCTCCT[3];CLNREVSTAT=criteria_provided,_single_submitter;CLNSIG=Benign;CLNVC=Microsatellite;CLNVCSO=SO:0000289;GENEINFO=TCHH:7062;MC=SO:0001821|inframe_insertion;ORIGIN=1;RS=752560318	GCGCCTCTCCTCTTGCTCCCGCCTTAGTTGCTGCTC
TCHH	ENST00000368804	13	963	991	1	152112226	152112254	374835	AF_ESP=0.00048;ALLELEID=361740;CLNDISDB=MONDO:MONDO:0014990,MedGen:C4310648,OMIM:617252;CLNDN=Uncombable_hair_syndrome_3;CLNHGVS=NC_000001.11:g.152112226G>A;CLNREVSTAT=criteria_provided,_single_submitter;CLNSIG=Likely_pathogenic;CLNVC=single_nucleotide_variant;CLNVCSO=SO:0001483;CLNVI=OMIM_Allelic_Variant:190370.0001;GENEINFO=TCHH:7062;MC=SO:0001587|nonsense;ORIGIN=1;RS=201930497	GCTGCTCGCGCCTCTCCTGCTGCTCGCGC
HRNR	ENST00000368801	51	5457	5569	1	152219646	152219758	870786	ALLELEID=858846;CLNDISDB=MedGen:CN517202;CLNDN=not_provided;CLNHGVS=NC_000001.11:g.152219666C>G;CLNREVSTAT=criteria_provided,_single_submitter;CLNSIG=Uncertain_significance;CLNVC=single_nucleotide_variant;CLNVCSO=SO:0001483;GENEINFO=HRNR:388697;MC=SO:0001583|missense_variant;ORIGIN=1	*
HRNR	ENST00000368801	64	6866	6980	1	152219645	152219759	870786	ALLELEID=858846;CLNDISDB=MedGen:CN517202;CLNDN=not_provided;CLNHGVS=NC_000001.11:g.152219666C>G;CLNREVSTAT=criteria_provided,_single_submitter;CLNSIG=Uncertain_significance;CLNVC=single_nucleotide_variant;CLNVCSO=SO:0001483;GENEINFO=HRNR:388697;MC=SO:0001583|missense_variant;ORIGIN=1	*
FLG	ENST00000368799	73	11705	11766	1	152303192	152303253	429362	ALLELEID=421166;CLNDISDB=MedGen:CN517202;CLNDN=not_provided;CLNHGVS=NC_000001.11:g.152303251G>A;CLNREVSTAT=criteria_provided,_single_submitter;CLNSIG=Likely_pathogenic;CLNVC=single_nucleotide_variant;CLNVCSO=SO:0001483;GENEINFO=FLG:2312;MC=SO:0001587|nonsense;ORIGIN=1;RS=546871592	GCCATCTCTTGACTGCTCCCGAGAAGATCCATGATGGTTTCTGGAAGCAGACTCAGATCGCC
FLG	ENST00000368799	19	1979	2008	1	152304196	152304225	930358	ALLELEID=918558;CLNDISDB=Human_Phenotype_Ontology:HP:0000998,MONDO:MONDO:0019280,MedGen:C0020555,Orphanet:ORPHA79365,SNOMED_CT:29966009|Human_Phenotype_Ontology:HP:0007441,MedGen:C4024877|Human_Phenotype_Ontology:HP:0007503,MedGen:C3552528;CLNDN=Hypertrichosis|Hyperpigmented/hypopigmented_macules|Generalized_ichthyosis;CLNHGVS=NC_000001.11:g.152304216C>T;CLNREVSTAT=criteria_provided,_single_submi…	*
FLG	ENST00000368799	26	2930	3036	1	152304143	152304249	930358	ALLELEID=918558;CLNDISDB=Human_Phenotype_Ontology:HP:0000998,MONDO:MONDO:0019280,MedGen:C0020555,Orphanet:ORPHA79365,SNOMED_CT:29966009|Human_Phenotype_Ontology:HP:0007441,MedGen:C4024877|Human_Phenotype_Ontology:HP:0007503,MedGen:C3552528;CLNDN=Hypertrichosis|Hyperpigmented/hypopigmented_macules|Generalized_ichthyosis;CLNHGVS=NC_000001.11:g.152304216C>T;CLNREVSTAT=criteria_provided,_single_submi…	*
FLG	ENST00000368799	49	6823	6924	1	152304146	152304247	930358	ALLELEID=918558;CLNDISDB=Human_Phenotype_Ontology:HP:0000998,MONDO:MONDO:0019280,MedGen:C0020555,Orphanet:ORPHA79365,SNOMED_CT:29966009|Human_Phenotype_Ontology:HP:0007441,MedGen:C4024877|Human_Phenotype_Ontology:HP:0007503,MedGen:C3552528;CLNDN=Hypertrichosis|Hyperpigmented/hypopigmented_macules|Generalized_ichthyosis;CLNHGVS=NC_000001.11:g.152304216C>T;CLNREVSTAT=criteria_provided,_single_submi…	*
FLG	ENST00000368799	72	11181	11297	1	152304633	152304749	265475	ALLELEID=259626;CLNDISDB=MedGen:CN517202;CLNDN=not_provided;CLNHGVS=NC_000001.11:g.152304661G>A;CLNREVSTAT=criteria_provided,_single_submitter;CLNSIG=Pathogenic;CLNVC=single_nucleotide_variant;CLNVCSO=SO:0001483;GENEINFO=FLG:2312;MC=SO:0001587|nonsense;ORIGIN=1;RS=201356558	*
FLG	ENST00000368799	28	3383	3485	1	152304666	152304768	422769	ALLELEID=404911;CLNDISDB=MedGen:CN517202;CLNDN=not_provided;CLNHGVS=NC_000001.11:g.152304695del;CLNREVSTAT=criteria_provided,_single_submitter;CLNSIG=Pathogenic;CLNVC=Deletion;CLNVCSO=SO:0000159;GENEINFO=FLG:2312;MC=SO:0001589|frameshift_variant;ORIGIN=1;RS=1064795983	*
FLG	ENST00000368799	72	11181	11297	1	152304633	152304749	422769	ALLELEID=404911;CLNDISDB=MedGen:CN517202;CLNDN=not_provided;CLNHGVS=NC_000001.11:g.152304695del;CLNREVSTAT=criteria_provided,_single_submitter;CLNSIG=Pathogenic;CLNVC=Deletion;CLNVCSO=SO:0000159;GENEINFO=FLG:2312;MC=SO:0001589|frameshift_variant;ORIGIN=1;RS=1064795983	*
FLG	ENST00000368799	27	3259	3365	1	152304786	152304892	523447	ALLELEID=513891;CLNDISDB=Human_Phenotype_Ontology:HP:0000955,Human_Phenotype_Ontology:HP:0007547,Human_Phenotype_Ontology:HP:0008064,MONDO:MONDO:0019269,MedGen:C0020757,Orphanet:ORPHA79354|Human_Phenotype_Ontology:HP:0001075,Human_Phenotype_Ontology:HP:0007567,MedGen:C0162154|Human_Phenotype_Ontology:HP:0001796,Human_Phenotype_Ontology:HP:0001808,MedGen:C1856963|Human_Phenotype_Ontology:HP:000741…	*
FLG	ENST00000368799	65	10071	10162	1	152304796	152304887	523447	ALLELEID=513891;CLNDISDB=Human_Phenotype_Ontology:HP:0000955,Human_Phenotype_Ontology:HP:0007547,Human_Phenotype_Ontology:HP:0008064,MONDO:MONDO:0019269,MedGen:C0020757,Orphanet:ORPHA79354|Human_Phenotype_Ontology:HP:0001075,Human_Phenotype_Ontology:HP:0007567,MedGen:C0162154|Human_Phenotype_Ontology:HP:0001796,Human_Phenotype_Ontology:HP:0001808,MedGen:C1856963|Human_Phenotype_Ontology:HP:000741…	GGGGCCCAGCCTGTCCATGGCCTGACACTGACTGTGTGTCTGACTCTTCTGAATGTCCCTCACTATCACTGGCCTGACTACCACTGGACCCC
FLG	ENST00000368799	26	2930	3036	1	152305115	152305221	50930	AF_ESP=0.00238;AF_TGP=0.00040;ALLELEID=65592;CLNDISDB=MONDO:MONDO:0024304,MedGen:C0079584,OMIM:146700|MedGen:CN517202;CLNDN=Ichthyosis_vulgaris|not_provided;CLNHGVS=NC_000001.11:g.152305146G>T;CLNREVSTAT=criteria_provided,_multiple_submitters,_no_conflicts;CLNSIG=Pathogenic/Likely_pathogenic;CLNVC=single_nucleotide_variant;CLNVCSO=SO:0001483;GENEINFO=FLG:2312;MC=SO:0001587|nonsense;ORIGIN=1;RS=15…	*
FLG	ENST00000368799	64	9738	9841	1	152305117	152305220	50930	AF_ESP=0.00238;AF_TGP=0.00040;ALLELEID=65592;CLNDISDB=MONDO:MONDO:0024304,MedGen:C0079584,OMIM:146700|MedGen:CN517202;CLNDN=Ichthyosis_vulgaris|not_provided;CLNHGVS=NC_000001.11:g.152305146G>T;CLNREVSTAT=criteria_provided,_multiple_submitters,_no_conflicts;CLNSIG=Pathogenic/Likely_pathogenic;CLNVC=single_nucleotide_variant;CLNVCSO=SO:0001483;GENEINFO=FLG:2312;MC=SO:0001587|nonsense;ORIGIN=1;RS=15…	GGGACCTGGGGTGTCTGGAGCCGTGCCTTGACTGCTCCTGAACAGATCCACGATGGTTTCTGGAAGCAGACCCAGACCACCTCTCAGAGTCTTCTGAATGTCCC
FLG	ENST00000368799	26	2930	3036	1	152305115	152305221	422934	ALLELEID=404912;CLNDISDB=MedGen:CN517202;CLNDN=not_provided;CLNHGVS=NC_000001.11:g.152305165del;CLNREVSTAT=criteria_provided,_single_submitter;CLNSIG=Pathogenic;CLNVC=Deletion;CLNVCSO=SO:0000159;GENEINFO=FLG:2312;MC=SO:0001589|frameshift_variant;ORIGIN=1;RS=1064796105	*
FLG	ENST00000368799	64	9738	9841	1	152305117	152305220	422934	ALLELEID=404912;CLNDISDB=MedGen:CN517202;CLNDN=not_provided;CLNHGVS=NC_000001.11:g.152305165del;CLNREVSTAT=criteria_provided,_single_submitter;CLNSIG=Pathogenic;CLNVC=Deletion;CLNVCSO=SO:0000159;GENEINFO=FLG:2312;MC=SO:0001589|frameshift_variant;ORIGIN=1;RS=1064796105	GGGACCTGGGGTGTCTGGAGCCGTGCCTTGACTGCTCCTGAACAGATCCACGATGGTTTCTGGAAGCAGACCCAGACCACCTCTCAGAGTCTTCTGAATGTCCC
FLG	ENST00000368799	59	8693	8719	1	152305267	152305293	450599	ALLELEID=442625;CLNDISDB=MedGen:CN517202;CLNDN=not_provided;CLNHGVS=NC_000001.11:g.152305291G>A;CLNREVSTAT=criteria_provided,_single_submitter;CLNSIG=Pathogenic;CLNVC=single_nucleotide_variant;CLNVCSO=SO:0001483;GENEINFO=FLG:2312;MC=SO:0001587|nonsense;ORIGIN=1;RS=1553211362	TCCTGGACCCCTCTGATTGTCCCTGGA
FLG	ENST00000368799	21	2310	2365	1	152305786	152305841	817526	AF_EXAC=0.00050;AF_TGP=0.00100;ALLELEID=805162;CLNDISDB=MedGen:CN517202;CLNDN=not_provided;CLNHGVS=NC_000001.11:g.152305801G>A;CLNREVSTAT=criteria_provided,_single_submitter;CLNSIG=Pathogenic;CLNVC=single_nucleotide_variant;CLNVCSO=SO:0001483;GENEINFO=FLG:2312;MC=SO:0001587|nonsense;ORIGIN=1;RS=564628353	*
FLG	ENST00000368799	66	10450	10522	1	152306380	152306452	599456	AF_EXAC=0.00110;AF_TGP=0.00379;ALLELEID=590763;CLNDISDB=MedGen:CN169374;CLNDN=not_specified;CLNHGVS=NC_000001.11:g.152306400C>T;CLNREVSTAT=criteria_provided,_single_submitter;CLNSIG=Likely_benign;CLNVC=single_nucleotide_variant;CLNVCSO=SO:0001483;GENEINFO=FLG:2312;MC=SO:0001583|missense_variant;ORIGIN=1;RS=140749305	TTCTGGATCCTGACTGCCCACGGGAGGCATCAGACCTTCCCTGGGATGTGGTGTGGCTGTGATGGGACCCTGA
FLG	ENST00000368799	61	8827	8896	1	152307034	152307103	546021	AF_EXAC=0.00026;AF_TGP=0.00040;ALLELEID=536221;CLNDISDB=MedGen:CN517202;CLNDN=not_provided;CLNHGVS=NC_000001.11:g.152307049T>A;CLNREVSTAT=criteria_provided,_single_submitter;CLNSIG=Pathogenic;CLNVC=single_nucleotide_variant;CLNVCSO=SO:0001483;GENEINFO=FLG:2312;MC=SO:0001587|nonsense;ORIGIN=1;RS=567795279	GCCCATGACCAGCTCTGTCTTCTTGATGGGACCTGGGGTGTCTGGAGCCATCTCTTAGCTGCTCCTGAGC
FLG	ENST00000368799	61	8827	8896	1	152307034	152307103	445660	AF_ESP=0.00108;AF_TGP=0.00060;ALLELEID=438932;CLNDISDB=MONDO:MONDO:0011596,MedGen:C1853965,OMIM:605803|MONDO:MONDO:0024304,MedGen:C0079584,OMIM:146700|MedGen:CN517202;CLNDN=Dermatitis,_atopic,_2|Ichthyosis_vulgaris|not_provided;CLNHGVS=NC_000001.11:g.152307085C>T;CLNREVSTAT=criteria_provided,_conflicting_interpretations;CLNSIG=Conflicting_interpretations_of_pathogenicity;CLNSIGCONF=Likely_benign(…	GCCCATGACCAGCTCTGTCTTCTTGATGGGACCTGGGGTGTCTGGAGCCATCTCTTAGCTGCTCCTGAGC
FLG	ENST00000368799	52	7719	7743	1	152307215	152307239	16321	AF_EXAC=0.00003;ALLELEID=31360;CLNDISDB=MONDO:MONDO:0024304,MedGen:C0079584,OMIM:146700|MedGen:C2675432;CLNDN=Ichthyosis_vulgaris|Dermatitis,_atopic,_2,_susceptibility_to;CLNHGVS=NC_000001.11:g.152307225G>C;CLNREVSTAT=no_assertion_criteria_provided;CLNSIG=Pathogenic,_risk_factor;CLNVC=single_nucleotide_variant;CLNVCSO=SO:0001483;CLNVI=OMIM_Allelic_Variant:135940.0003;GENEINFO=FLG:2312;MC=SO:00015…	GGGCCCCTCTGATTGTCCCTGGCCC
FLG	ENST00000368799	28	3383	3485	1	152307582	152307684	265476	ALLELEID=259627;CLNDISDB=MedGen:CN517202;CLNDN=not_provided;CLNHGVS=NC_000001.11:g.152307619_152307620del;CLNREVSTAT=criteria_provided,_single_submitter;CLNSIG=Pathogenic;CLNVC=Deletion;CLNVCSO=SO:0000159;GENEINFO=FLG:2312;MC=SO:0001589|frameshift_variant;ORIGIN=1;RS=760831749	*
FLG	ENST00000368799	51	7267	7380	1	152307578	152307691	265476	ALLELEID=259627;CLNDISDB=MedGen:CN517202;CLNDN=not_provided;CLNHGVS=NC_000001.11:g.152307619_152307620del;CLNREVSTAT=criteria_provided,_single_submitter;CLNSIG=Pathogenic;CLNVC=Deletion;CLNVCSO=SO:0000159;GENEINFO=FLG:2312;MC=SO:0001589|frameshift_variant;ORIGIN=1;RS=760831749	TCCAGTGCTGGTCCCGGTCCGTCCATGGGCGGACTCAGACTGTTCATGAGTGCTCACCTGGTAGAGGAAAGACCCTGAACGTCCAGACCTTCCTGCTGACCGGCCACGTGTGGA
FLG	ENST00000368799	28	3383	3485	1	152307582	152307684	265477	AF_TGP=0.00100;ALLELEID=259628;CLNDISDB=MedGen:CN517202;CLNDN=not_provided;CLNHGVS=NC_000001.11:g.152307622C>A;CLNREVSTAT=criteria_provided,_single_submitter;CLNSIG=Pathogenic;CLNVC=single_nucleotide_variant;CLNVCSO=SO:0001483;GENEINFO=FLG:2312;MC=SO:0001587|nonsense;ORIGIN=1;RS=374588791	*
FLG	ENST00000368799	51	7267	7380	1	152307578	152307691	265477	AF_TGP=0.00100;ALLELEID=259628;CLNDISDB=MedGen:CN517202;CLNDN=not_provided;CLNHGVS=NC_000001.11:g.152307622C>A;CLNREVSTAT=criteria_provided,_single_submitter;CLNSIG=Pathogenic;CLNVC=single_nucleotide_variant;CLNVCSO=SO:0001483;GENEINFO=FLG:2312;MC=SO:0001587|nonsense;ORIGIN=1;RS=374588791	TCCAGTGCTGGTCCCGGTCCGTCCATGGGCGGACTCAGACTGTTCATGAGTGCTCACCTGGTAGAGGAAAGACCCTGAACGTCCAGACCTTCCTGCTGACCGGCCACGTGTGGA
FLG	ENST00000368799	28	3383	3485	1	152307582	152307684	381660	AF_EXAC=0.00010;AF_TGP=0.00060;ALLELEID=364387;CLNDISDB=MedGen:CN517202;CLNDN=not_provided;CLNHGVS=NC_000001.11:g.152307637G>A;CLNREVSTAT=criteria_provided,_single_submitter;CLNSIG=Pathogenic;CLNVC=single_nucleotide_variant;CLNVCSO=SO:0001483;GENEINFO=FLG:2312;MC=SO:0001587|nonsense;ORIGIN=1;RS=528722713	*
FLG	ENST00000368799	51	7267	7380	1	152307578	152307691	381660	AF_EXAC=0.00010;AF_TGP=0.00060;ALLELEID=364387;CLNDISDB=MedGen:CN517202;CLNDN=not_provided;CLNHGVS=NC_000001.11:g.152307637G>A;CLNREVSTAT=criteria_provided,_single_submitter;CLNSIG=Pathogenic;CLNVC=single_nucleotide_variant;CLNVCSO=SO:0001483;GENEINFO=FLG:2312;MC=SO:0001587|nonsense;ORIGIN=1;RS=528722713	TCCAGTGCTGGTCCCGGTCCGTCCATGGGCGGACTCAGACTGTTCATGAGTGCTCACCTGGTAGAGGAAAGACCCTGAACGTCCAGACCTTCCTGCTGACCGGCCACGTGTGGA
FLG	ENST00000368799	38	5282	5355	1	152307656	152307729	225361	AF_TGP=0.00020;ALLELEID=227199;CLNDISDB=MONDO:MONDO:0024304,MedGen:C0079584,OMIM:146700;CLNDN=Ichthyosis_vulgaris;CLNHGVS=NC_000001.11:g.152307697G>A;CLNREVSTAT=criteria_provided,_single_submitter;CLNSIG=Pathogenic;CLNVC=single_nucleotide_variant;CLNVCSO=SO:0001483;GENEINFO=FLG:2312;MC=SO:0001587|nonsense;ORIGIN=1;RS=535289422	*
FLG	ENST00000368799	21	2310	2365	1	152307730	152307785	503801	ALLELEID=495051;CLNDISDB=MedGen:CN517202;CLNDN=not_provided;CLNHGVS=NC_000001.11:g.152307787_152307790del;CLNREVSTAT=criteria_provided,_single_submitter;CLNSIG=Pathogenic;CLNVC=Deletion;CLNVCSO=SO:0000159;GENEINFO=FLG:2312;MC=SO:0001589|frameshift_variant;ORIGIN=1;RS=755823797	*
FLG	ENST00000368799	50	6941	7036	1	152307922	152308017	419605	ALLELEID=404913;CLNDISDB=MedGen:CN517202;CLNDN=not_provided;CLNHGVS=NC_000001.11:g.152307932_152307939del;CLNREVSTAT=criteria_provided,_single_submitter;CLNSIG=Pathogenic;CLNVC=Deletion;CLNVCSO=SO:0000159;GENEINFO=FLG:2312;MC=SO:0001587|nonsense;ORIGIN=1;RS=578184315	CCTGTTCATGGGATGATGCAGCCTGTCCACCAGAGGAATTCTCTGCATGATGAGTGCCTGATTGTCTGGAGCTCTCTGCAGAGTGCCCATGACCGG
FLG	ENST00000368799	35	4389	4468	1	152308543	152308622	620498	ALLELEID=611488;CLNDISDB=MedGen:CN517202;CLNDN=not_provided;CLNHGVS=NC_000001.11:g.152308610G>T;CLNREVSTAT=criteria_provided,_single_submitter;CLNSIG=Pathogenic;CLNVC=single_nucleotide_variant;CLNVCSO=SO:0001483;GENEINFO=FLG:2312;MC=SO:0001587|nonsense;ORIGIN=1;RS=1425411066	*
FLG	ENST00000368799	34	4060	4080	1	152308934	152308954	430493	ALLELEID=421168;CLNDISDB=MedGen:CN517202;CLNDN=not_provided;CLNHGVS=NC_000001.11:g.152308940_152308941TG[2];CLNREVSTAT=criteria_provided,_single_submitter;CLNSIG=Pathogenic;CLNVC=Microsatellite;CLNVCSO=SO:0000289;GENEINFO=FLG:2312;MC=SO:0001589|frameshift_variant;ORIGIN=1;RS=771027814	*
FLG	ENST00000368799	44	6007	6022	1	152308936	152308951	430493	ALLELEID=421168;CLNDISDB=MedGen:CN517202;CLNDN=not_provided;CLNHGVS=NC_000001.11:g.152308940_152308941TG[2];CLNREVSTAT=criteria_provided,_single_submitter;CLNSIG=Pathogenic;CLNVC=Microsatellite;CLNVCSO=SO:0000289;GENEINFO=FLG:2312;MC=SO:0001589|frameshift_variant;ORIGIN=1;RS=771027814	ACTCTGTGTGACGAGT
FLG	ENST00000368799	41	5903	5921	1	152309037	152309055	816950	ALLELEID=805164;CLNDISDB=MedGen:CN517202;CLNDN=not_provided;CLNHGVS=NC_000001.11:g.152309045C>T;CLNREVSTAT=criteria_provided,_single_submitter;CLNSIG=Pathogenic;CLNVC=single_nucleotide_variant;CLNVCSO=SO:0001483;GENEINFO=FLG:2312;MC=SO:0001587|nonsense;ORIGIN=1;RS=748135905	GACTGCTCCCAAGCAGATC
FLG	ENST00000368799	13	1033	1093	1	152309002	152309062	816950	ALLELEID=805164;CLNDISDB=MedGen:CN517202;CLNDN=not_provided;CLNHGVS=NC_000001.11:g.152309045C>T;CLNREVSTAT=criteria_provided,_single_submitter;CLNSIG=Pathogenic;CLNVC=single_nucleotide_variant;CLNVCSO=SO:0001483;GENEINFO=FLG:2312;MC=SO:0001587|nonsense;ORIGIN=1;RS=748135905	*
FLG	ENST00000368799	38	5282	5355	1	152309603	152309676	373021	ALLELEID=359220;CLNDISDB=MedGen:CN517202;CLNDN=not_provided;CLNHGVS=NC_000001.11:g.152309656G>A;CLNREVSTAT=criteria_provided,_single_submitter;CLNSIG=Pathogenic;CLNVC=single_nucleotide_variant;CLNVCSO=SO:0001483;GENEINFO=FLG:2312;MC=SO:0001587|nonsense;ORIGIN=1;RS=972579811	ACGTCCAGACCTTTCCCCTGACTGGCCACGTGTGGACTCTTGGTGGCTCTGCTGATGGGGCCCAGCCTGTCCGT
FLG	ENST00000368799	18	1962	1977	1	152310062	152310077	817794	AF_EXAC=0.00001;ALLELEID=805165;CLNDISDB=MedGen:CN517202;CLNDN=not_provided;CLNHGVS=NC_000001.11:g.152310074_152310078dup;CLNREVSTAT=criteria_provided,_single_submitter;CLNSIG=Pathogenic;CLNVC=Duplication;CLNVCSO=SO:1000035;GENEINFO=FLG:2312;MC=SO:0001589|frameshift_variant;ORIGIN=1;RS=775716153	*
FLG	ENST00000368799	11	961	1011	1	152310056	152310106	817794	AF_EXAC=0.00001;ALLELEID=805165;CLNDISDB=MedGen:CN517202;CLNDN=not_provided;CLNHGVS=NC_000001.11:g.152310074_152310078dup;CLNREVSTAT=criteria_provided,_single_submitter;CLNSIG=Pathogenic;CLNVC=Duplication;CLNVCSO=SO:1000035;GENEINFO=FLG:2312;MC=SO:0001589|frameshift_variant;ORIGIN=1;RS=775716153	*
FLG	ENST00000368799	11	961	1011	1	152310056	152310106	432814	ALLELEID=425310;CLNDISDB=MedGen:CN517202;CLNDN=not_provided;CLNHGVS=NC_000001.11:g.152310100_152310103del;CLNREVSTAT=criteria_provided,_single_submitter;CLNSIG=Pathogenic;CLNVC=Deletion;CLNVCSO=SO:0000159;GENEINFO=FLG:2312;MC=SO:0001589|frameshift_variant;ORIGIN=1;RS=761519693	*
FLG	ENST00000368799	11	961	1011	1	152310056	152310106	280555	ALLELEID=263941;CLNDISDB=MedGen:CN517202;CLNDN=not_provided;CLNHGVS=NC_000001.11:g.152310100G>A;CLNREVSTAT=criteria_provided,_single_submitter;CLNSIG=Pathogenic;CLNVC=single_nucleotide_variant;CLNVCSO=SO:0001483;GENEINFO=FLG:2312;MC=SO:0001587|nonsense;ORIGIN=1;RS=756998312	*
FLG	ENST00000368799	46	6312	6346	1	152310559	152310593	916211	ALLELEID=904369;CLNDISDB=MedGen:CN517202;CLNDN=not_provided;CLNHGVS=NC_000001.11:g.152310577G>A;CLNREVSTAT=criteria_provided,_single_submitter;CLNSIG=Likely_benign;CLNVC=single_nucleotide_variant;CLNVCSO=SO:0001483;GENEINFO=FLG:2312;MC=SO:0001583|missense_variant;ORIGIN=1	*
FLG	ENST00000368799	45	6285	6305	1	152310600	152310620	374307	AF_ESP=0.00069;AF_EXAC=0.00046;ALLELEID=361156;CLNDISDB=MONDO:MONDO:0024304,MedGen:C0079584,OMIM:146700;CLNDN=Ichthyosis_vulgaris;CLNHGVS=NC_000001.11:g.152310607C>T;CLNREVSTAT=no_assertion_criteria_provided;CLNSIG=Uncertain_significance;CLNVC=single_nucleotide_variant;CLNVCSO=SO:0001483;GENEINFO=FLG:2312;MC=SO:0001583|missense_variant;ORIGIN=0;RS=148844389	*
FLG	ENST00000368799	34	4060	4080	1	152310878	152310898	372768	ALLELEID=359219;CLNDISDB=MedGen:CN517202;CLNDN=not_provided;CLNHGVS=NC_000001.11:g.152310881_152310882CT[1];CLNREVSTAT=criteria_provided,_single_submitter;CLNSIG=Pathogenic;CLNVC=Microsatellite;CLNVCSO=SO:0000289;GENEINFO=FLG:2312;MC=SO:0001589|frameshift_variant;ORIGIN=1;RS=1057517973	AGACTCTGTGTGATGAGTGCC
FLG	ENST00000368799	73	11705	11766	1	152310971	152311032	225362	ALLELEID=227201;CLNDISDB=MONDO:MONDO:0024304,MedGen:C0079584,OMIM:146700|MedGen:CN517202;CLNDN=Ichthyosis_vulgaris|not_provided;CLNHGVS=NC_000001.11:g.152310981G>T;CLNREVSTAT=criteria_provided,_multiple_submitters,_no_conflicts;CLNSIG=Pathogenic;CLNVC=single_nucleotide_variant;CLNVCSO=SO:0001483;GENEINFO=FLG:2312;MC=SO:0001587|nonsense;ORIGIN=1;RS=754812742	*
FLG	ENST00000368799	31	3938	3975	1	152310983	152311020	432659	ALLELEID=425311;CLNDISDB=MedGen:CN517202;CLNDN=not_provided;CLNHGVS=NC_000001.11:g.152310995del;CLNREVSTAT=criteria_provided,_single_submitter;CLNSIG=Pathogenic;CLNVC=Deletion;CLNVCSO=SO:0000159;GENEINFO=FLG:2312;MC=SO:0001589|frameshift_variant;ORIGIN=1;RS=1553213136	*
FLG	ENST00000368799	73	11705	11766	1	152310971	152311032	432659	ALLELEID=425311;CLNDISDB=MedGen:CN517202;CLNDN=not_provided;CLNHGVS=NC_000001.11:g.152310995del;CLNREVSTAT=criteria_provided,_single_submitter;CLNSIG=Pathogenic;CLNVC=Deletion;CLNVCSO=SO:0000159;GENEINFO=FLG:2312;MC=SO:0001589|frameshift_variant;ORIGIN=1;RS=1553213136	*
FLG	ENST00000368799	30	3908	3937	1	152311021	152311050	419144	ALLELEID=404916;CLNDISDB=MedGen:CN517202;CLNDN=not_provided;CLNHGVS=NC_000001.11:g.152311049del;CLNREVSTAT=criteria_provided,_single_submitter;CLNSIG=Pathogenic;CLNVC=Deletion;CLNVCSO=SO:0000159;GENEINFO=FLG:2312;MC=SO:0001589|frameshift_variant;ORIGIN=1;RS=1064793675	ACCCAGACAACCTCTCGGAGTCGTCTGAGT
FLG	ENST00000368799	72	11181	11297	1	152311440	152311556	452639	ALLELEID=442628;CLNDISDB=MedGen:CN517202;CLNDN=not_provided;CLNHGVS=NC_000001.11:g.152311459C>A;CLNREVSTAT=criteria_provided,_single_submitter;CLNSIG=Pathogenic;CLNVC=single_nucleotide_variant;CLNVCSO=SO:0001483;GENEINFO=FLG:2312;MC=SO:0001587|nonsense;ORIGIN=1;RS=1258394093	*
FLG	ENST00000368799	72	11181	11297	1	152311440	152311556	620135	AF_ESP=0.00008;AF_TGP=0.00080;ALLELEID=611490;CLNDISDB=MedGen:CN517202;CLNDN=not_provided;CLNHGVS=NC_000001.11:g.152311468G>A;CLNREVSTAT=criteria_provided,_single_submitter;CLNSIG=Pathogenic;CLNVC=single_nucleotide_variant;CLNVCSO=SO:0001483;GENEINFO=FLG:2312;MC=SO:0001587|nonsense;ORIGIN=1;RS=141375260	*
FLG	ENST00000368799	28	3383	3485	1	152311473	152311575	420115	AF_ESP=0.00008;AF_EXAC=0.00068;AF_TGP=0.00140;ALLELEID=404918;CLNDISDB=MONDO:MONDO:0024304,MedGen:C0079584,OMIM:146700|MedGen:C2675432|MedGen:CN517202;CLNDN=Ichthyosis_vulgaris|Dermatitis,_atopic,_2,_susceptibility_to|not_provided;CLNHGVS=NC_000001.11:g.152311565del;CLNREVSTAT=criteria_provided,_single_submitter;CLNSIG=Pathogenic;CLNVC=Deletion;CLNVCSO=SO:0000159;CLNVI=OMIM_Allelic_Variant:135940…	GTGCTGGTCCTGGTCCGCCCATGGGCAGACTCAGACTGTTCATGAGTGCTCACCTGGTAGATGAAAGACCCTGAACGTCCAGACCTTCCCCCTGACCAGTCAC
FLG	ENST00000368799	28	3383	3485	1	152311473	152311575	620246	ALLELEID=611491;CLNDISDB=MedGen:CN517202;CLNDN=not_provided;CLNHGVS=NC_000001.11:g.152311569C>T;CLNREVSTAT=criteria_provided,_single_submitter;CLNSIG=Pathogenic;CLNVC=single_nucleotide_variant;CLNVCSO=SO:0001483;GENEINFO=FLG:2312;MC=SO:0001587|nonsense;ORIGIN=1;RS=150137199	GTGCTGGTCCTGGTCCGCCCATGGGCAGACTCAGACTGTTCATGAGTGCTCACCTGGTAGATGAAAGACCCTGAACGTCCAGACCTTCCCCCTGACCAGTCAC
FLG	ENST00000368799	27	3259	3365	1	152311593	152311699	50928	ALLELEID=65590;CLNDISDB=MedGen:CN517202;CLNDN=not_provided;CLNHGVS=NC_000001.11:g.152311629_152311632ACTG[1];CLNREVSTAT=criteria_provided,_single_submitter;CLNSIG=Likely_pathogenic;CLNVC=Microsatellite;CLNVCSO=SO:0000289;GENEINFO=FLG:2312;MC=SO:0001589|frameshift_variant;ORIGIN=1;RS=41370446	CTCTGCTGATGGGGCCCATCCTGTCCATGGCCTGACACTGACTGTGTGTCTGACTCCTCTGAATGTCCCTCACTATCACTGGCCTGACTACCACTGGACCCCCAGTG
FLG	ENST00000368799	65	10071	10162	1	152311603	152311694	50928	ALLELEID=65590;CLNDISDB=MedGen:CN517202;CLNDN=not_provided;CLNHGVS=NC_000001.11:g.152311629_152311632ACTG[1];CLNREVSTAT=criteria_provided,_single_submitter;CLNSIG=Likely_pathogenic;CLNVC=Microsatellite;CLNVCSO=SO:0000289;GENEINFO=FLG:2312;MC=SO:0001589|frameshift_variant;ORIGIN=1;RS=41370446	*
FLG	ENST00000368799	27	3259	3365	1	152311593	152311699	504214	ALLELEID=495060;CLNDISDB=MedGen:CN517202;CLNDN=not_provided;CLNHGVS=NC_000001.11:g.152311636_152311637GT[2];CLNREVSTAT=criteria_provided,_single_submitter;CLNSIG=Likely_pathogenic;CLNVC=Microsatellite;CLNVCSO=SO:0000289;GENEINFO=FLG:2312;MC=SO:0001589|frameshift_variant;ORIGIN=1;RS=1327598333	CTCTGCTGATGGGGCCCATCCTGTCCATGGCCTGACACTGACTGTGTGTCTGACTCCTCTGAATGTCCCTCACTATCACTGGCCTGACTACCACTGGACCCCCAGTG
FLG	ENST00000368799	65	10071	10162	1	152311603	152311694	504214	ALLELEID=495060;CLNDISDB=MedGen:CN517202;CLNDN=not_provided;CLNHGVS=NC_000001.11:g.152311636_152311637GT[2];CLNREVSTAT=criteria_provided,_single_submitter;CLNSIG=Likely_pathogenic;CLNVC=Microsatellite;CLNVCSO=SO:0000289;GENEINFO=FLG:2312;MC=SO:0001589|frameshift_variant;ORIGIN=1;RS=1327598333	*
FLG	ENST00000368799	27	3259	3365	1	152311593	152311699	817045	ALLELEID=805166;CLNDISDB=MedGen:CN517202;CLNDN=not_provided;CLNHGVS=NC_000001.11:g.152311663_152311666del;CLNREVSTAT=criteria_provided,_single_submitter;CLNSIG=Pathogenic;CLNVC=Deletion;CLNVCSO=SO:0000159;GENEINFO=FLG:2312;MC=SO:0001589|frameshift_variant;ORIGIN=1;RS=745915174	CTCTGCTGATGGGGCCCATCCTGTCCATGGCCTGACACTGACTGTGTGTCTGACTCCTCTGAATGTCCCTCACTATCACTGGCCTGACTACCACTGGACCCCCAGTG
FLG	ENST00000368799	65	10071	10162	1	152311603	152311694	817045	ALLELEID=805166;CLNDISDB=MedGen:CN517202;CLNDN=not_provided;CLNHGVS=NC_000001.11:g.152311663_152311666del;CLNREVSTAT=criteria_provided,_single_submitter;CLNSIG=Pathogenic;CLNVC=Deletion;CLNVCSO=SO:0000159;GENEINFO=FLG:2312;MC=SO:0001589|frameshift_variant;ORIGIN=1;RS=745915174	*
FLG	ENST00000368799	26	2930	3036	1	152311922	152312028	402869	AF_TGP=0.03395;ALLELEID=389324;CLNDISDB=MedGen:CN169374;CLNDN=not_specified;CLNHGVS=NC_000001.11:g.152311948G>C;CLNREVSTAT=criteria_provided,_single_submitter;CLNSIG=Benign;CLNVC=single_nucleotide_variant;CLNVCSO=SO:0001483;GENEINFO=FLG:2312;MC=SO:0001583|missense_variant;ORIGIN=1;RS=12756586	ATGGGACCTGGGGTGTCTGGAGCCATGTCTTGACTGCTCCTGAGCAGATCCACGATGGTTTCTGGAAGCAGACCCAGACCACCTCTCAGAGTCTTCTGAATGTCCCT
FLG	ENST00000368799	64	9738	9841	1	152311924	152312027	402869	AF_TGP=0.03395;ALLELEID=389324;CLNDISDB=MedGen:CN169374;CLNDN=not_specified;CLNHGVS=NC_000001.11:g.152311948G>C;CLNREVSTAT=criteria_provided,_single_submitter;CLNSIG=Benign;CLNVC=single_nucleotide_variant;CLNVCSO=SO:0001483;GENEINFO=FLG:2312;MC=SO:0001583|missense_variant;ORIGIN=1;RS=12756586	*
FLG	ENST00000368799	71	10763	10808	1	152311929	152311974	402869	AF_TGP=0.03395;ALLELEID=389324;CLNDISDB=MedGen:CN169374;CLNDN=not_specified;CLNHGVS=NC_000001.11:g.152311948G>C;CLNREVSTAT=criteria_provided,_single_submitter;CLNSIG=Benign;CLNVC=single_nucleotide_variant;CLNVCSO=SO:0001483;GENEINFO=FLG:2312;MC=SO:0001583|missense_variant;ORIGIN=1;RS=12756586	*
FLG	ENST00000368799	26	2930	3036	1	152311922	152312028	265537	AF_ESP=0.00015;ALLELEID=259629;CLNDISDB=MONDO:MONDO:0024304,MedGen:C0079584,OMIM:146700|MedGen:CN517202;CLNDN=Ichthyosis_vulgaris|not_provided;CLNHGVS=NC_000001.11:g.152311957G>A;CLNREVSTAT=criteria_provided,_multiple_submitters,_no_conflicts;CLNSIG=Pathogenic;CLNVC=single_nucleotide_variant;CLNVCSO=SO:0001483;GENEINFO=FLG:2312;MC=SO:0001587|nonsense;ORIGIN=17;RS=144419479	ATGGGACCTGGGGTGTCTGGAGCCATGTCTTGACTGCTCCTGAGCAGATCCACGATGGTTTCTGGAAGCAGACCCAGACCACCTCTCAGAGTCTTCTGAATGTCCCT
FLG	ENST00000368799	64	9738	9841	1	152311924	152312027	265537	AF_ESP=0.00015;ALLELEID=259629;CLNDISDB=MONDO:MONDO:0024304,MedGen:C0079584,OMIM:146700|MedGen:CN517202;CLNDN=Ichthyosis_vulgaris|not_provided;CLNHGVS=NC_000001.11:g.152311957G>A;CLNREVSTAT=criteria_provided,_multiple_submitters,_no_conflicts;CLNSIG=Pathogenic;CLNVC=single_nucleotide_variant;CLNVCSO=SO:0001483;GENEINFO=FLG:2312;MC=SO:0001587|nonsense;ORIGIN=17;RS=144419479	*
FLG	ENST00000368799	71	10763	10808	1	152311929	152311974	265537	AF_ESP=0.00015;ALLELEID=259629;CLNDISDB=MONDO:MONDO:0024304,MedGen:C0079584,OMIM:146700|MedGen:CN517202;CLNDN=Ichthyosis_vulgaris|not_provided;CLNHGVS=NC_000001.11:g.152311957G>A;CLNREVSTAT=criteria_provided,_multiple_submitters,_no_conflicts;CLNSIG=Pathogenic;CLNVC=single_nucleotide_variant;CLNVCSO=SO:0001483;GENEINFO=FLG:2312;MC=SO:0001587|nonsense;ORIGIN=17;RS=144419479	*
FLG	ENST00000368799	26	2930	3036	1	152311922	152312028	423169	ALLELEID=404919;CLNDISDB=MedGen:CN517202;CLNDN=not_provided;CLNHGVS=NC_000001.11:g.152311982del;CLNREVSTAT=criteria_provided,_single_submitter;CLNSIG=Pathogenic;CLNVC=Deletion;CLNVCSO=SO:0000159;GENEINFO=FLG:2312;MC=SO:0001589|frameshift_variant;ORIGIN=1;RS=1064796274	ATGGGACCTGGGGTGTCTGGAGCCATGTCTTGACTGCTCCTGAGCAGATCCACGATGGTTTCTGGAAGCAGACCCAGACCACCTCTCAGAGTCTTCTGAATGTCCCT
FLG	ENST00000368799	55	7817	7846	1	152311975	152312004	423169	ALLELEID=404919;CLNDISDB=MedGen:CN517202;CLNDN=not_provided;CLNHGVS=NC_000001.11:g.152311982del;CLNREVSTAT=criteria_provided,_single_submitter;CLNSIG=Pathogenic;CLNVC=Deletion;CLNVCSO=SO:0000159;GENEINFO=FLG:2312;MC=SO:0001589|frameshift_variant;ORIGIN=1;RS=1064796274	GATGGTTTCTGGAAGCAGACCCAGACCACC
FLG	ENST00000368799	64	9738	9841	1	152311924	152312027	423169	ALLELEID=404919;CLNDISDB=MedGen:CN517202;CLNDN=not_provided;CLNHGVS=NC_000001.11:g.152311982del;CLNREVSTAT=criteria_provided,_single_submitter;CLNSIG=Pathogenic;CLNVC=Deletion;CLNVCSO=SO:0000159;GENEINFO=FLG:2312;MC=SO:0001589|frameshift_variant;ORIGIN=1;RS=1064796274	*
FLG	ENST00000368799	70	10733	10762	1	152311975	152312004	423169	ALLELEID=404919;CLNDISDB=MedGen:CN517202;CLNDN=not_provided;CLNHGVS=NC_000001.11:g.152311982del;CLNREVSTAT=criteria_provided,_single_submitter;CLNSIG=Pathogenic;CLNVC=Deletion;CLNVCSO=SO:0000159;GENEINFO=FLG:2312;MC=SO:0001589|frameshift_variant;ORIGIN=1;RS=1064796274	GATGGTTTCTGGAAGCAGACCCAGACCACC
FLG	ENST00000368799	24	2463	2489	1	152312469	152312495	547860	ALLELEID=538328;CLNDISDB=MONDO:MONDO:0011596,MedGen:C1853965,OMIM:605803|MONDO:MONDO:0024304,MedGen:C0079584,OMIM:146700;CLNDN=Dermatitis,_atopic,_2|Ichthyosis_vulgaris;CLNHGVS=NC_000001.11:g.152312492_152312507delinsCTGAGGA;CLNREVSTAT=criteria_provided,_single_submitter;CLNSIG=Uncertain_significance;CLNVC=Indel;CLNVCSO=SO:1000032;GENEINFO=FLG:2312;ORIGIN=8;RS=1553213630	GAGGACTCAGACTGTTTATGAGTGCTC
FLG	ENST00000368799	57	8292	8330	1	152312463	152312501	547860	ALLELEID=538328;CLNDISDB=MONDO:MONDO:0011596,MedGen:C1853965,OMIM:605803|MONDO:MONDO:0024304,MedGen:C0079584,OMIM:146700;CLNDN=Dermatitis,_atopic,_2|Ichthyosis_vulgaris;CLNHGVS=NC_000001.11:g.152312492_152312507delinsCTGAGGA;CLNREVSTAT=criteria_provided,_single_submitter;CLNSIG=Uncertain_significance;CLNVC=Indel;CLNVCSO=SO:1000032;GENEINFO=FLG:2312;ORIGIN=8;RS=1553213630	*
FLG	ENST00000368799	23	2417	2458	1	152312500	152312541	450522	AF_ESP=0.00008;AF_TGP=0.00020;ALLELEID=442629;CLNDISDB=MedGen:CN517202;CLNDN=not_provided;CLNHGVS=NC_000001.11:g.152312524G>A;CLNREVSTAT=criteria_provided,_single_submitter;CLNSIG=Pathogenic;CLNVC=single_nucleotide_variant;CLNVCSO=SO:0001483;GENEINFO=FLG:2312;MC=SO:0001587|nonsense;ORIGIN=1;RS=183942200	GGTAGAGGAAAGACCCTGAACGTCGAGACCTTTCCCCTGACC
FLG	ENST00000368799	21	2310	2365	1	152312593	152312648	16320	ALLELEID=31359;CLNDISDB=.|MONDO:MONDO:0011596,MedGen:C1853965,OMIM:605803|MONDO:MONDO:0024304,MedGen:C0079584,OMIM:146700|MedGen:C2675432|MedGen:CN517202;CLNDN=FLG-Related_Disorder|Dermatitis,_atopic,_2|Ichthyosis_vulgaris|Dermatitis,_atopic,_2,_susceptibility_to|not_provided;CLNHGVS=NC_000001.11:g.152312601_152312604ACTG[1];CLNREVSTAT=criteria_provided,_conflicting_interpretations;CLNSIG=Conflic…	GGCCTGACACTGACTGTGTGTCTGAGTCTTCTGAATGTCCCTCACTGTCAGTGGCC
FLG	ENST00000368799	27	3259	3365	1	152312565	152312671	16320	ALLELEID=31359;CLNDISDB=.|MONDO:MONDO:0011596,MedGen:C1853965,OMIM:605803|MONDO:MONDO:0024304,MedGen:C0079584,OMIM:146700|MedGen:C2675432|MedGen:CN517202;CLNDN=FLG-Related_Disorder|Dermatitis,_atopic,_2|Ichthyosis_vulgaris|Dermatitis,_atopic,_2,_susceptibility_to|not_provided;CLNHGVS=NC_000001.11:g.152312601_152312604ACTG[1];CLNREVSTAT=criteria_provided,_conflicting_interpretations;CLNSIG=Conflic…	*
FLG	ENST00000368799	65	10071	10162	1	152312575	152312666	16320	ALLELEID=31359;CLNDISDB=.|MONDO:MONDO:0011596,MedGen:C1853965,OMIM:605803|MONDO:MONDO:0024304,MedGen:C0079584,OMIM:146700|MedGen:C2675432|MedGen:CN517202;CLNDN=FLG-Related_Disorder|Dermatitis,_atopic,_2|Ichthyosis_vulgaris|Dermatitis,_atopic,_2,_susceptibility_to|not_provided;CLNHGVS=NC_000001.11:g.152312601_152312604ACTG[1];CLNREVSTAT=criteria_provided,_conflicting_interpretations;CLNSIG=Conflic…	*
FLG	ENST00000368799	21	2310	2365	1	152312593	152312648	377878	AF_ESP=0.13924;AF_EXAC=0.25588;AF_TGP=0.32768;ALLELEID=364470;CLNDISDB=MedGen:CN169374;CLNDN=not_specified;CLNHGVS=NC_000001.11:g.152312623C>T;CLNREVSTAT=criteria_provided,_single_submitter;CLNSIG=Benign;CLNVC=single_nucleotide_variant;CLNVCSO=SO:0001483;GENEINFO=FLG:2312;MC=SO:0001583|missense_variant;ORIGIN=1;RS=74129461	GGCCTGACACTGACTGTGTGTCTGAGTCTTCTGAATGTCCCTCACTGTCAGTGGCC
FLG	ENST00000368799	27	3259	3365	1	152312565	152312671	377878	AF_ESP=0.13924;AF_EXAC=0.25588;AF_TGP=0.32768;ALLELEID=364470;CLNDISDB=MedGen:CN169374;CLNDN=not_specified;CLNHGVS=NC_000001.11:g.152312623C>T;CLNREVSTAT=criteria_provided,_single_submitter;CLNSIG=Benign;CLNVC=single_nucleotide_variant;CLNVCSO=SO:0001483;GENEINFO=FLG:2312;MC=SO:0001583|missense_variant;ORIGIN=1;RS=74129461	*
FLG	ENST00000368799	65	10071	10162	1	152312575	152312666	377878	AF_ESP=0.13924;AF_EXAC=0.25588;AF_TGP=0.32768;ALLELEID=364470;CLNDISDB=MedGen:CN169374;CLNDN=not_specified;CLNHGVS=NC_000001.11:g.152312623C>T;CLNREVSTAT=criteria_provided,_single_submitter;CLNSIG=Benign;CLNVC=single_nucleotide_variant;CLNVCSO=SO:0001483;GENEINFO=FLG:2312;MC=SO:0001583|missense_variant;ORIGIN=1;RS=74129461	*
FLG	ENST00000368799	27	3259	3365	1	152312565	152312671	280718	AF_EXAC=0.00004;ALLELEID=263975;CLNDISDB=MedGen:CN517202;CLNDN=not_provided;CLNHGVS=NC_000001.11:g.152312668G>A;CLNREVSTAT=criteria_provided,_single_submitter;CLNSIG=Pathogenic;CLNVC=single_nucleotide_variant;CLNVCSO=SO:0001483;GENEINFO=FLG:2312;MC=SO:0001587|nonsense;ORIGIN=1;RS=777181377	*
FLG	ENST00000368799	17	1899	1921	1	152313037	152313059	818057	ALLELEID=805167;CLNDISDB=MedGen:CN517202;CLNDN=not_provided;CLNHGVS=NC_000001.11:g.152313059del;CLNREVSTAT=criteria_provided,_single_submitter;CLNSIG=Pathogenic;CLNVC=Deletion;CLNVCSO=SO:0000159;GENEINFO=FLG:2312;MC=SO:0001589|frameshift_variant;ORIGIN=1;RS=1570913142	GGTTCCTACTTGTCCTGGGCCCC
FLG	ENST00000368799	51	7267	7380	1	152313416	152313529	666623	AF_ESP=0.15831;AF_EXAC=0.26126;AF_TGP=0.34465;ALLELEID=654171;CLNDISDB=MedGen:CN169374;CLNDN=not_specified;CLNHGVS=NC_000001.11:g.152313454G>A;CLNREVSTAT=criteria_provided,_single_submitter;CLNSIG=Benign;CLNVC=single_nucleotide_variant;CLNVCSO=SO:0001483;GENEINFO=FLG:2312;MC=SO:0001583|missense_variant;ORIGIN=1;RS=11584340	*
FLG	ENST00000368799	15	1387	1441	1	152313517	152313571	666624	AF_ESP=0.27057;AF_EXAC=0.29492;AF_TGP=0.46406;ALLELEID=654172;CLNDISDB=MedGen:CN169374;CLNDN=not_specified;CLNHGVS=NC_000001.11:g.152313526T>C;CLNREVSTAT=criteria_provided,_single_submitter;CLNSIG=Benign;CLNVC=single_nucleotide_variant;CLNVCSO=SO:0001483;GENEINFO=FLG:2312|FLG-AS1:339400;MC=SO:0001583|missense_variant,SO:0001619|non-coding_transcript_variant;ORIGIN=1;RS=2011331	GGCCACGTGTGGACTCTTGGTGGCTCTGCTGTCTCAGCCCAGCCTTTCCGTGGCC
FLG	ENST00000368799	51	7267	7380	1	152313416	152313529	666624	AF_ESP=0.27057;AF_EXAC=0.29492;AF_TGP=0.46406;ALLELEID=654172;CLNDISDB=MedGen:CN169374;CLNDN=not_specified;CLNHGVS=NC_000001.11:g.152313526T>C;CLNREVSTAT=criteria_provided,_single_submitter;CLNSIG=Benign;CLNVC=single_nucleotide_variant;CLNVCSO=SO:0001483;GENEINFO=FLG:2312|FLG-AS1:339400;MC=SO:0001583|missense_variant,SO:0001619|non-coding_transcript_variant;ORIGIN=1;RS=2011331	*
FLG	ENST00000368799	41	5903	5921	1	152313900	152313918	489072	AF_EXAC=0.00003;AF_TGP=0.00040;ALLELEID=481567;CLNDISDB=MedGen:CN517202;CLNDN=not_provided;CLNHGVS=NC_000001.11:g.152313909C>T;CLNREVSTAT=criteria_provided,_single_submitter;CLNSIG=Pathogenic;CLNVC=single_nucleotide_variant;CLNVCSO=SO:0001483;GENEINFO=FLG:2312|FLG-AS1:339400;MC=SO:0001587|nonsense,SO:0001619|non-coding_transcript_variant;ORIGIN=1;RS=201728138	*
FLG	ENST00000368799	13	1033	1093	1	152313865	152313925	489072	AF_EXAC=0.00003;AF_TGP=0.00040;ALLELEID=481567;CLNDISDB=MedGen:CN517202;CLNDN=not_provided;CLNHGVS=NC_000001.11:g.152313909C>T;CLNREVSTAT=criteria_provided,_single_submitter;CLNSIG=Pathogenic;CLNVC=single_nucleotide_variant;CLNVCSO=SO:0001483;GENEINFO=FLG:2312|FLG-AS1:339400;MC=SO:0001587|nonsense,SO:0001619|non-coding_transcript_variant;ORIGIN=1;RS=201728138	CATCATGGGACCTGGGGTGTCTGGAGCCATCTCTTGACTGCTCCCACGCAGATCCATGATG
FLG	ENST00000368799	11	961	1011	1	152313947	152313997	417897	ALLELEID=404743;CLNDISDB=MONDO:MONDO:0024304,MedGen:C0079584,OMIM:146700;CLNDN=Ichthyosis_vulgaris;CLNHGVS=NC_000001.11:g.152313987_152313991del;CLNREVSTAT=no_assertion_criteria_provided;CLNSIG=Likely_pathogenic;CLNVC=Deletion;CLNVCSO=SO:0000159;GENEINFO=FLG:2312|FLG-AS1:339400;MC=SO:0001589|frameshift_variant,SO:0001619|non-coding_transcript_variant;ORIGIN=1;RS=1060499587	GTGCCTCTCAGAGTCTTCTGAGTGTCCCTCACTGTCCCTGTCCTGGCTAAC
FLG	ENST00000368799	8	532	561	1	152314397	152314426	523875	ALLELEID=514416;CLNDISDB=MONDO:MONDO:0011596,MedGen:C1853965,OMIM:605803|MONDO:MONDO:0024304,MedGen:C0079584,OMIM:146700|MedGen:CN517202;CLNDN=Dermatitis,_atopic,_2|Ichthyosis_vulgaris|not_provided;CLNHGVS=NC_000001.11:g.152314399C>A;CLNREVSTAT=criteria_provided,_multiple_submitters,_no_conflicts;CLNSIG=Pathogenic;CLNVC=single_nucleotide_variant;CLNVCSO=SO:0001483;GENEINFO=FLG:2312|FLG-AS1:339400…	TCCTTTTCTTTCTTTTTTTTCAGAACTAGA
FLG	ENST00000368799	8	532	561	1	152314397	152314426	504216	ALLELEID=495069;CLNDISDB=MedGen:CN517202;CLNDN=not_provided;CLNHGVS=NC_000001.11:g.152314416dup;CLNREVSTAT=criteria_provided,_single_submitter;CLNSIG=Pathogenic;CLNVC=Duplication;CLNVCSO=SO:1000035;GENEINFO=FLG:2312|FLG-AS1:339400;MC=SO:0001589|frameshift_variant;ORIGIN=1;RS=746683647	TCCTTTTCTTTCTTTTTTTTCAGAACTAGA
FLG	ENST00000368799	7	445	518	1	152314440	152314513	818072	ALLELEID=805168;CLNDISDB=MedGen:CN517202;CLNDN=not_provided;CLNHGVS=NC_000001.11:g.152314498_152314501del;CLNREVSTAT=criteria_provided,_single_submitter;CLNSIG=Pathogenic;CLNVC=Deletion;CLNVCSO=SO:0000159;GENEINFO=FLG:2312|FLG-AS1:339400;MC=SO:0001589|frameshift_variant;ORIGIN=1;RS=769677999	CCCCCTGTTTCTCTTGGGCTCTTGGATCTTCCCTTATTCCCTTTTCTATTGTTTCTTCTTTCCAGACTTGAGGG
FLG	ENST00000368799	1	34	138	1	152315391	152315495	817480	ALLELEID=805169;CLNDISDB=MedGen:CN517202;CLNDN=not_provided;CLNHGVS=NC_000001.11:g.152315400del;CLNREVSTAT=criteria_provided,_single_submitter;CLNSIG=Pathogenic;CLNVC=Deletion;CLNVCSO=SO:0000159;GENEINFO=FLG:2312|FLG-AS1:339400;MC=SO:0001589|frameshift_variant;ORIGIN=1;RS=756605558	ATCTTTTTTTGAATATTGCTTGAAAAGATTAATTATGGCAAAGATGTTTTCCAGGAGAGTAGACATCTTTTGGCAATAAATGTGAACCTTGTTCACCAAAAGAGC
ZBTB7B	ENST00000368426	12	1234	1272	1	155015757	155015795	713771	AF_ESP=0.00761;AF_EXAC=0.00992;AF_TGP=0.00499;ALLELEID=718253;CLNDISDB=MedGen:CN517202;CLNDN=not_provided;CLNHGVS=NC_000001.11:g.155015779C>A;CLNREVSTAT=criteria_provided,_single_submitter;CLNSIG=Benign;CLNVC=single_nucleotide_variant;CLNVCSO=SO:0001483;GENEINFO=ZBTB7B:51043;MC=SO:0001619|non-coding_transcript_variant,SO:0001819|synonymous_variant;ORIGIN=1;RS=71628639	GGACCCACACAGGCGAGAAGCCCTTTGCCTGCGAGGTCT
NTRK1	ENST00000524377	1	2	110	1	156860895	156861003	378305	AF_TGP=0.00439;ALLELEID=364602;CLNDISDB=MedGen:CN169374;CLNDN=not_specified;CLNHGVS=NC_000001.11:g.156860896A>G;CLNREVSTAT=criteria_provided,_single_submitter;CLNSIG=Likely_benign;CLNVC=single_nucleotide_variant;CLNVCSO=SO:0001483;GENEINFO=NTRK1:4914;MC=SO:0001623|5_prime_UTR_variant,SO:0001627|intron_variant;ORIGIN=1;RS=570123832	CAGACGGCTGCCCCGCCTGAGCGAGGCGGGCGCCGCCGCGATGCTGCGAGGCGGACGGCGCGGGCAGCTTGGCTGGCACAGCTGGGCTGCGGGGCCGGGCAGCCTGCTG
NTRK1	ENST00000524377	1	2	110	1	156860895	156861003	514261	AF_EXAC=0.00111;ALLELEID=498133;CLNDISDB=MedGen:CN169374;CLNDN=not_specified;CLNHGVS=NC_000001.11:g.156860907C>A;CLNREVSTAT=criteria_provided,_single_submitter;CLNSIG=Likely_benign;CLNVC=single_nucleotide_variant;CLNVCSO=SO:0001483;GENEINFO=NTRK1:4914;MC=SO:0001623|5_prime_UTR_variant,SO:0001627|intron_variant;ORIGIN=1;RS=753655855	CAGACGGCTGCCCCGCCTGAGCGAGGCGGGCGCCGCCGCGATGCTGCGAGGCGGACGGCGCGGGCAGCTTGGCTGGCACAGCTGGGCTGCGGGGCCGGGCAGCCTGCTG
NTRK1	ENST00000524377	1	2	110	1	156860895	156861003	931321	ALLELEID=918569;CLNDISDB=Human_Phenotype_Ontology:HP:0000754,Human_Phenotype_Ontology:HP:0001255,Human_Phenotype_Ontology:HP:0001263,Human_Phenotype_Ontology:HP:0001277,Human_Phenotype_Ontology:HP:0001292,Human_Phenotype_Ontology:HP:0002433,Human_Phenotype_Ontology:HP:0002473,Human_Phenotype_Ontology:HP:0002532,Human_Phenotype_Ontology:HP:0006793,Human_Phenotype_Ontology:HP:0006867,Human_Phenotyp…	CAGACGGCTGCCCCGCCTGAGCGAGGCGGGCGCCGCCGCGATGCTGCGAGGCGGACGGCGCGGGCAGCTTGGCTGGCACAGCTGGGCTGCGGGGCCGGGCAGCCTGCTG
NTRK1	ENST00000524377	1	2	110	1	156860895	156861003	289495	AF_TGP=0.00120;ALLELEID=273732;CLNDISDB=MONDO:MONDO:0009746,MedGen:C0020074,OMIM:256800,Orphanet:ORPHA642,SNOMED_CT:62985007|MedGen:CN517202;CLNDN=Hereditary_insensitivity_to_pain_with_anhidrosis|not_provided;CLNHGVS=NC_000001.11:g.156860944G>A;CLNREVSTAT=criteria_provided,_conflicting_interpretations;CLNSIG=Conflicting_interpretations_of_pathogenicity;CLNSIGCONF=Likely_benign(1),Uncertain_signif…	CAGACGGCTGCCCCGCCTGAGCGAGGCGGGCGCCGCCGCGATGCTGCGAGGCGGACGGCGCGGGCAGCTTGGCTGGCACAGCTGGGCTGCGGGGCCGGGCAGCCTGCTG
NTRK1	ENST00000524377	1	2	110	1	156860895	156861003	526726	AF_EXAC=0.00000;ALLELEID=515286;CLNDISDB=MONDO:MONDO:0009746,MedGen:C0020074,OMIM:256800,Orphanet:ORPHA642,SNOMED_CT:62985007;CLNDN=Hereditary_insensitivity_to_pain_with_anhidrosis;CLNHGVS=NC_000001.11:g.156860946C>T;CLNREVSTAT=criteria_provided,_single_submitter;CLNSIG=Uncertain_significance;CLNVC=single_nucleotide_variant;CLNVCSO=SO:0001483;GENEINFO=NTRK1:4914;MC=SO:0001819|synonymous_variant,S…	CAGACGGCTGCCCCGCCTGAGCGAGGCGGGCGCCGCCGCGATGCTGCGAGGCGGACGGCGCGGGCAGCTTGGCTGGCACAGCTGGGCTGCGGGGCCGGGCAGCCTGCTG
NTRK1	ENST00000524377	1	2	110	1	156860895	156861003	234386	AF_EXAC=0.00307;AF_TGP=0.00040;ALLELEID=231444;CLNDISDB=MONDO:MONDO:0009746,MedGen:C0020074,OMIM:256800,Orphanet:ORPHA642,SNOMED_CT:62985007|MedGen:CN169374|MedGen:CN517202;CLNDN=Hereditary_insensitivity_to_pain_with_anhidrosis|not_specified|not_provided;CLNHGVS=NC_000001.11:g.156860950C>T;CLNREVSTAT=criteria_provided,_conflicting_interpretations;CLNSIG=Conflicting_interpretations_of_pathogenicit…	CAGACGGCTGCCCCGCCTGAGCGAGGCGGGCGCCGCCGCGATGCTGCGAGGCGGACGGCGCGGGCAGCTTGGCTGGCACAGCTGGGCTGCGGGGCCGGGCAGCCTGCTG
NTRK1	ENST00000524377	1	2	110	1	156860895	156861003	965318	ALLELEID=952096;CLNDISDB=MONDO:MONDO:0009746,MedGen:C0020074,OMIM:256800,Orphanet:ORPHA642,SNOMED_CT:62985007;CLNDN=Hereditary_insensitivity_to_pain_with_anhidrosis;CLNHGVS=NC_000001.11:g.156860956G>A;CLNREVSTAT=criteria_provided,_single_submitter;CLNSIG=Uncertain_significance;CLNVC=single_nucleotide_variant;CLNVCSO=SO:0001483;GENEINFO=NTRK1:4914;MC=SO:0001583|missense_variant,SO:0001627|intron_v…	CAGACGGCTGCCCCGCCTGAGCGAGGCGGGCGCCGCCGCGATGCTGCGAGGCGGACGGCGCGGGCAGCTTGGCTGGCACAGCTGGGCTGCGGGGCCGGGCAGCCTGCTG
NTRK1	ENST00000524377	1	2	110	1	156860895	156861003	38360	ALLELEID=27343;CLNDISDB=MONDO:MONDO:0009746,MedGen:C0020074,OMIM:256800,Orphanet:ORPHA642,SNOMED_CT:62985007;CLNDN=Hereditary_insensitivity_to_pain_with_anhidrosis;CLNHGVS=NC_000001.11:g.156860959C>T;CLNREVSTAT=no_assertion_criteria_provided;CLNSIG=Pathogenic;CLNVC=single_nucleotide_variant;CLNVCSO=SO:0001483;CLNVI=GeneReviews:NBK1769|OMIM_Allelic_Variant:191315.0005;GENEINFO=NTRK1:4914;MC=SO:000…	CAGACGGCTGCCCCGCCTGAGCGAGGCGGGCGCCGCCGCGATGCTGCGAGGCGGACGGCGCGGGCAGCTTGGCTGGCACAGCTGGGCTGCGGGGCCGGGCAGCCTGCTG
NTRK1	ENST00000524377	1	2	110	1	156860895	156861003	940376	ALLELEID=930078;CLNDISDB=MONDO:MONDO:0009746,MedGen:C0020074,OMIM:256800,Orphanet:ORPHA642,SNOMED_CT:62985007;CLNDN=Hereditary_insensitivity_to_pain_with_anhidrosis;CLNHGVS=NC_000001.11:g.156860966G>C;CLNREVSTAT=criteria_provided,_single_submitter;CLNSIG=Uncertain_significance;CLNVC=single_nucleotide_variant;CLNVCSO=SO:0001483;GENEINFO=NTRK1:4914;MC=SO:0001583|missense_variant,SO:0001627|intron_v…	CAGACGGCTGCCCCGCCTGAGCGAGGCGGGCGCCGCCGCGATGCTGCGAGGCGGACGGCGCGGGCAGCTTGGCTGGCACAGCTGGGCTGCGGGGCCGGGCAGCCTGCTG
NTRK1	ENST00000524377	1	2	110	1	156860895	156861003	193129	AF_ESP=0.00547;AF_EXAC=0.00483;AF_TGP=0.00100;ALLELEID=190294;CLNDISDB=MONDO:MONDO:0009746,MedGen:C0020074,OMIM:256800,Orphanet:ORPHA642,SNOMED_CT:62985007|MedGen:CN169374|MedGen:CN517202;CLNDN=Hereditary_insensitivity_to_pain_with_anhidrosis|not_specified|not_provided;CLNHGVS=NC_000001.11:g.156860987G>A;CLNREVSTAT=criteria_provided,_conflicting_interpretations;CLNSIG=Conflicting_interpretations_…	CAGACGGCTGCCCCGCCTGAGCGAGGCGGGCGCCGCCGCGATGCTGCGAGGCGGACGGCGCGGGCAGCTTGGCTGGCACAGCTGGGCTGCGGGGCCGGGCAGCCTGCTG
NTRK1	ENST00000524377	1	2	110	1	156860895	156861003	456622	AF_EXAC=0.00036;ALLELEID=447267;CLNDISDB=MONDO:MONDO:0009746,MedGen:C0020074,OMIM:256800,Orphanet:ORPHA642,SNOMED_CT:62985007;CLNDN=Hereditary_insensitivity_to_pain_with_anhidrosis;CLNHGVS=NC_000001.11:g.156860999T>A;CLNREVSTAT=criteria_provided,_single_submitter;CLNSIG=Uncertain_significance;CLNVC=single_nucleotide_variant;CLNVCSO=SO:0001483;GENEINFO=NTRK1:4914;MC=SO:0001583|missense_variant,SO:…	CAGACGGCTGCCCCGCCTGAGCGAGGCGGGCGCCGCCGCGATGCTGCGAGGCGGACGGCGCGGGCAGCTTGGCTGGCACAGCTGGGCTGCGGGGCCGGGCAGCCTGCTG
NTRK1	ENST00000524377	4	419	438	1	156866928	156866947	657340	ALLELEID=626938;CLNDISDB=MONDO:MONDO:0009746,MedGen:C0020074,OMIM:256800,Orphanet:ORPHA642,SNOMED_CT:62985007;CLNDN=Hereditary_insensitivity_to_pain_with_anhidrosis;CLNHGVS=NC_000001.11:g.156866946G>A;CLNREVSTAT=criteria_provided,_single_submitter;CLNSIG=Pathogenic;CLNVC=single_nucleotide_variant;CLNVCSO=SO:0001483;GENEINFO=NTRK1:4914;MC=SO:0001587|nonsense;ORIGIN=1;RS=747976486	TCTGGAGTCTCTCTCCTGGA
NTRK1	ENST00000524377	6	505	528	1	156868139	156868162	873751	ALLELEID=862440;CLNDISDB=MONDO:MONDO:0009746,MedGen:C0020074,OMIM:256800,Orphanet:ORPHA642,SNOMED_CT:62985007;CLNDN=Hereditary_insensitivity_to_pain_with_anhidrosis;CLNHGVS=NC_000001.11:g.156868143G>C;CLNREVSTAT=criteria_provided,_single_submitter;CLNSIG=Uncertain_significance;CLNVC=single_nucleotide_variant;CLNVCSO=SO:0001483;CLNVI=Illumina_Clinical_Services_Laboratory,Illumina:1376928;GENEINFO=…	CCCTGCGCTGGCTACAGCGCTGGG
NTRK1	ENST00000524377	6	505	528	1	156868139	156868162	245924	AF_ESP=0.00031;AF_TGP=0.00020;ALLELEID=244242;CLNDISDB=MONDO:MONDO:0009746,MedGen:C0020074,OMIM:256800,Orphanet:ORPHA642,SNOMED_CT:62985007|MedGen:CN517202;CLNDN=Hereditary_insensitivity_to_pain_with_anhidrosis|not_provided;CLNHGVS=NC_000001.11:g.156868145G>A;CLNREVSTAT=criteria_provided,_multiple_submitters,_no_conflicts;CLNSIG=Uncertain_significance;CLNVC=single_nucleotide_variant;CLNVCSO=SO:00…	CCCTGCGCTGGCTACAGCGCTGGG
NTRK1	ENST00000524377	6	505	528	1	156868139	156868162	854137	ALLELEID=822837;CLNDISDB=MONDO:MONDO:0009746,MedGen:C0020074,OMIM:256800,Orphanet:ORPHA642,SNOMED_CT:62985007;CLNDN=Hereditary_insensitivity_to_pain_with_anhidrosis;CLNHGVS=NC_000001.11:g.156868153C>T;CLNREVSTAT=criteria_provided,_single_submitter;CLNSIG=Pathogenic;CLNVC=single_nucleotide_variant;CLNVCSO=SO:0001483;GENEINFO=NTRK1:4914;MC=SO:0001587|nonsense;ORIGIN=1	CCCTGCGCTGGCTACAGCGCTGGG
NTRK1	ENST00000524377	6	505	528	1	156868139	156868162	378306	AF_ESP=0.00046;AF_EXAC=0.00031;ALLELEID=364603;CLNDISDB=MONDO:MONDO:0009746,MedGen:C0020074,OMIM:256800,Orphanet:ORPHA642,SNOMED_CT:62985007|MedGen:CN517202;CLNDN=Hereditary_insensitivity_to_pain_with_anhidrosis|not_provided;CLNHGVS=NC_000001.11:g.156868157G>A;CLNREVSTAT=criteria_provided,_conflicting_interpretations;CLNSIG=Conflicting_interpretations_of_pathogenicity;CLNSIGCONF=Likely_benign(1),…	CCCTGCGCTGGCTACAGCGCTGGG
NTRK1	ENST00000524377	7	535	554	1	156868169	156868188	637369	ALLELEID=624973;CLNDISDB=MONDO:MONDO:0015626,MedGen:C0007959,OMIM:PS118220,Orphanet:ORPHA166,SNOMED_CT:50548001;CLNDN=Charcot-Marie-Tooth_disease;CLNHGVS=NC_000001.11:g.156868171G>T;CLNREVSTAT=no_assertion_criteria_provided;CLNSIG=Uncertain_significance;CLNVC=single_nucleotide_variant;CLNVCSO=SO:0001483;GENEINFO=NTRK1:4914;MC=SO:0001587|nonsense;ORIGIN=1;RS=1571689630	AGGGACTGGGCGGAGTGCCT
NTRK1	ENST00000524377	7	535	554	1	156868169	156868188	837934	ALLELEID=822838;CLNDISDB=MONDO:MONDO:0009746,MedGen:C0020074,OMIM:256800,Orphanet:ORPHA642,SNOMED_CT:62985007;CLNDN=Hereditary_insensitivity_to_pain_with_anhidrosis;CLNHGVS=NC_000001.11:g.156868175T>G;CLNREVSTAT=criteria_provided,_single_submitter;CLNSIG=Uncertain_significance;CLNVC=single_nucleotide_variant;CLNVCSO=SO:0001483;GENEINFO=NTRK1:4914;MC=SO:0001583|missense_variant;ORIGIN=1	AGGGACTGGGCGGAGTGCCT
NTRK1	ENST00000524377	7	535	554	1	156868169	156868188	765721	AF_EXAC=0.00002;ALLELEID=761262;CLNDISDB=MONDO:MONDO:0009746,MedGen:C0020074,OMIM:256800,Orphanet:ORPHA642,SNOMED_CT:62985007;CLNDN=Hereditary_insensitivity_to_pain_with_anhidrosis;CLNHGVS=NC_000001.11:g.156868176G>A;CLNREVSTAT=criteria_provided,_single_submitter;CLNSIG=Likely_benign;CLNVC=single_nucleotide_variant;CLNVCSO=SO:0001483;GENEINFO=NTRK1:4914;MC=SO:0001819|synonymous_variant;ORIGIN=1;R…	AGGGACTGGGCGGAGTGCCT
NTRK1	ENST00000524377	7	535	554	1	156868169	156868188	795015	ALLELEID=780347;CLNDISDB=MedGen:CN517202;CLNDN=not_provided;CLNHGVS=NC_000001.11:g.156868179C>A;CLNREVSTAT=criteria_provided,_single_submitter;CLNSIG=Likely_benign;CLNVC=single_nucleotide_variant;CLNVCSO=SO:0001483;GENEINFO=NTRK1:4914;MC=SO:0001819|synonymous_variant;ORIGIN=1;RS=144594313	AGGGACTGGGCGGAGTGCCT
NTRK1	ENST00000524377	7	535	554	1	156868169	156868188	784764	AF_ESP=0.00031;AF_EXAC=0.00027;AF_TGP=0.00100;ALLELEID=706742;CLNDISDB=MONDO:MONDO:0009746,MedGen:C0020074,OMIM:256800,Orphanet:ORPHA642,SNOMED_CT:62985007;CLNDN=Hereditary_insensitivity_to_pain_with_anhidrosis;CLNHGVS=NC_000001.11:g.156868179C>T;CLNREVSTAT=criteria_provided,_single_submitter;CLNSIG=Likely_benign;CLNVC=single_nucleotide_variant;CLNVCSO=SO:0001483;GENEINFO=NTRK1:4914;MC=SO:0001819…	AGGGACTGGGCGGAGTGCCT
NTRK1	ENST00000524377	7	535	554	1	156868169	156868188	246246	AF_ESP=0.00023;AF_EXAC=0.00081;AF_TGP=0.00060;ALLELEID=244243;CLNDISDB=MONDO:MONDO:0009746,MedGen:C0020074,OMIM:256800,Orphanet:ORPHA642,SNOMED_CT:62985007|MedGen:CN169374;CLNDN=Hereditary_insensitivity_to_pain_with_anhidrosis|not_specified;CLNHGVS=NC_000001.11:g.156868180G>A;CLNREVSTAT=criteria_provided,_conflicting_interpretations;CLNSIG=Conflicting_interpretations_of_pathogenicity;CLNSIGCONF=L…	AGGGACTGGGCGGAGTGCCT
NTRK1	ENST00000524377	7	535	554	1	156868169	156868188	292877	AF_EXAC=0.00012;AF_TGP=0.00020;ALLELEID=276910;CLNDISDB=MONDO:MONDO:0007958,MedGen:C1833921,OMIM:155240,Orphanet:ORPHA99361|MONDO:MONDO:0009746,MedGen:C0020074,OMIM:256800,Orphanet:ORPHA642,SNOMED_CT:62985007|MedGen:CN517202;CLNDN=Familial_medullary_thyroid_carcinoma|Hereditary_insensitivity_to_pain_with_anhidrosis|not_provided;CLNHGVS=NC_000001.11:g.156868184T>C;CLNREVSTAT=criteria_provided,_con…	AGGGACTGGGCGGAGTGCCT
NTRK1	ENST00000524377	8	575	603	1	156868209	156868237	659393	ALLELEID=626939;CLNDISDB=MONDO:MONDO:0009746,MedGen:C0020074,OMIM:256800,Orphanet:ORPHA642,SNOMED_CT:62985007;CLNDN=Hereditary_insensitivity_to_pain_with_anhidrosis;CLNHGVS=NC_000001.11:g.156868213C>T;CLNREVSTAT=criteria_provided,_single_submitter;CLNSIG=Pathogenic;CLNVC=single_nucleotide_variant;CLNVCSO=SO:0001483;GENEINFO=NTRK1:4914;MC=SO:0001587|nonsense;ORIGIN=1;RS=1571689751	TGGGCAAGGGCCCCTGGCCCACATGCCCA
NTRK1	ENST00000524377	8	575	603	1	156868209	156868237	637814	ALLELEID=624974;CLNDISDB=MONDO:MONDO:0009746,MedGen:C0020074,OMIM:256800,Orphanet:ORPHA642,SNOMED_CT:62985007|MONDO:MONDO:0015626,MedGen:C0007959,OMIM:PS118220,Orphanet:ORPHA166,SNOMED_CT:50548001;CLNDN=Hereditary_insensitivity_to_pain_with_anhidrosis|Charcot-Marie-Tooth_disease;CLNHGVS=NC_000001.11:g.156868218del;CLNREVSTAT=criteria_provided,_single_submitter;CLNSIG=Pathogenic;CLNVC=Deletion;CLN…	TGGGCAAGGGCCCCTGGCCCACATGCCCA
NTRK1	ENST00000524377	8	575	603	1	156868209	156868237	969390	ALLELEID=952100;CLNDISDB=MONDO:MONDO:0009746,MedGen:C0020074,OMIM:256800,Orphanet:ORPHA642,SNOMED_CT:62985007;CLNDN=Hereditary_insensitivity_to_pain_with_anhidrosis;CLNHGVS=NC_000001.11:g.156868219C>G;CLNREVSTAT=criteria_provided,_single_submitter;CLNSIG=Uncertain_significance;CLNVC=single_nucleotide_variant;CLNVCSO=SO:0001483;GENEINFO=NTRK1:4914;MC=SO:0001583|missense_variant;ORIGIN=1	TGGGCAAGGGCCCCTGGCCCACATGCCCA
NTRK1	ENST00000524377	8	575	603	1	156868209	156868237	526740	ALLELEID=515134;CLNDISDB=MONDO:MONDO:0009746,MedGen:C0020074,OMIM:256800,Orphanet:ORPHA642,SNOMED_CT:62985007;CLNDN=Hereditary_insensitivity_to_pain_with_anhidrosis;CLNHGVS=NC_000001.11:g.156868224G>T;CLNREVSTAT=criteria_provided,_single_submitter;CLNSIG=Likely_benign;CLNVC=single_nucleotide_variant;CLNVCSO=SO:0001483;GENEINFO=NTRK1:4914;MC=SO:0001819|synonymous_variant;ORIGIN=1;RS=756232321	TGGGCAAGGGCCCCTGGCCCACATGCCCA
NTRK1	ENST00000524377	8	575	603	1	156868209	156868237	245727	ALLELEID=244245;CLNDISDB=MedGen:CN517202;CLNDN=not_provided;CLNHGVS=NC_000001.11:g.156868235C>T;CLNREVSTAT=criteria_provided,_single_submitter;CLNSIG=Uncertain_significance;CLNVC=single_nucleotide_variant;CLNVCSO=SO:0001483;GENEINFO=NTRK1:4914;MC=SO:0001583|missense_variant;ORIGIN=1;RS=879253918	TGGGCAAGGGCCCCTGGCCCACATGCCCA
NTRK1	ENST00000524377	9	849	887	1	156871713	156871751	665609	AF_ESP=0.00015;AF_EXAC=0.00005;AF_TGP=0.00020;ALLELEID=626944;CLNDISDB=MONDO:MONDO:0009746,MedGen:C0020074,OMIM:256800,Orphanet:ORPHA642,SNOMED_CT:62985007;CLNDN=Hereditary_insensitivity_to_pain_with_anhidrosis;CLNHGVS=NC_000001.11:g.156871713G>A;CLNREVSTAT=criteria_provided,_single_submitter;CLNSIG=Uncertain_significance;CLNVC=single_nucleotide_variant;CLNVCSO=SO:0001483;GENEINFO=NTRK1:4914;MC=S…	GATGTGGGCCGGGCAGAGGTCTCTGTTCAGGTCAACGTC
NTRK1	ENST00000524377	9	849	887	1	156871713	156871751	456623	AF_ESP=0.00008;AF_EXAC=0.00002;ALLELEID=447272;CLNDISDB=MONDO:MONDO:0009746,MedGen:C0020074,OMIM:256800,Orphanet:ORPHA642,SNOMED_CT:62985007;CLNDN=Hereditary_insensitivity_to_pain_with_anhidrosis;CLNHGVS=NC_000001.11:g.156871722C>T;CLNREVSTAT=criteria_provided,_single_submitter;CLNSIG=Uncertain_significance;CLNVC=single_nucleotide_variant;CLNVCSO=SO:0001483;GENEINFO=NTRK1:4914;MC=SO:0001583|misse…	GATGTGGGCCGGGCAGAGGTCTCTGTTCAGGTCAACGTC
NTRK1	ENST00000524377	9	849	887	1	156871713	156871751	968061	ALLELEID=952104;CLNDISDB=MONDO:MONDO:0009746,MedGen:C0020074,OMIM:256800,Orphanet:ORPHA642,SNOMED_CT:62985007;CLNDN=Hereditary_insensitivity_to_pain_with_anhidrosis;CLNHGVS=NC_000001.11:g.156871723G>A;CLNREVSTAT=criteria_provided,_single_submitter;CLNSIG=Uncertain_significance;CLNVC=single_nucleotide_variant;CLNVCSO=SO:0001483;GENEINFO=NTRK1:4914;MC=SO:0001583|missense_variant;ORIGIN=1	GATGTGGGCCGGGCAGAGGTCTCTGTTCAGGTCAACGTC
NTRK1	ENST00000524377	9	849	887	1	156871713	156871751	704862	AF_EXAC=0.00018;AF_TGP=0.00020;ALLELEID=690385;CLNDISDB=MONDO:MONDO:0009746,MedGen:C0020074,OMIM:256800,Orphanet:ORPHA642,SNOMED_CT:62985007;CLNDN=Hereditary_insensitivity_to_pain_with_anhidrosis;CLNHGVS=NC_000001.11:g.156871729A>C;CLNREVSTAT=criteria_provided,_single_submitter;CLNSIG=Likely_benign;CLNVC=single_nucleotide_variant;CLNVCSO=SO:0001483;GENEINFO=NTRK1:4914;MC=SO:0001583|missense_varia…	GATGTGGGCCGGGCAGAGGTCTCTGTTCAGGTCAACGTC
NTRK1	ENST00000524377	9	849	887	1	156871713	156871751	640356	ALLELEID=626945;CLNDISDB=MONDO:MONDO:0009746,MedGen:C0020074,OMIM:256800,Orphanet:ORPHA642,SNOMED_CT:62985007;CLNDN=Hereditary_insensitivity_to_pain_with_anhidrosis;CLNHGVS=NC_000001.11:g.156871735C>G;CLNREVSTAT=criteria_provided,_single_submitter;CLNSIG=Uncertain_significance;CLNVC=single_nucleotide_variant;CLNVCSO=SO:0001483;GENEINFO=NTRK1:4914;MC=SO:0001583|missense_variant;ORIGIN=1;RS=1571693…	GATGTGGGCCGGGCAGAGGTCTCTGTTCAGGTCAACGTC
NTRK1	ENST00000524377	9	849	887	1	156871713	156871751	965609	ALLELEID=952105;CLNDISDB=MONDO:MONDO:0009746,MedGen:C0020074,OMIM:256800,Orphanet:ORPHA642,SNOMED_CT:62985007;CLNDN=Hereditary_insensitivity_to_pain_with_anhidrosis;CLNHGVS=NC_000001.11:g.156871743G>T;CLNREVSTAT=criteria_provided,_single_submitter;CLNSIG=Uncertain_significance;CLNVC=single_nucleotide_variant;CLNVCSO=SO:0001483;GENEINFO=NTRK1:4914;MC=SO:0001583|missense_variant;ORIGIN=1	GATGTGGGCCGGGCAGAGGTCTCTGTTCAGGTCAACGTC
NTRK1	ENST00000524377	9	849	887	1	156871713	156871751	584598	ALLELEID=575648;CLNDISDB=MONDO:MONDO:0007958,MedGen:C1833921,OMIM:155240,Orphanet:ORPHA99361;CLNDN=Familial_medullary_thyroid_carcinoma;CLNHGVS=NC_000001.11:g.156871747A>G;CLNREVSTAT=criteria_provided,_single_submitter;CLNSIG=Uncertain_significance;CLNVC=single_nucleotide_variant;CLNVCSO=SO:0001483;GENEINFO=NTRK1:4914;MC=SO:0001583|missense_variant;ORIGIN=0;RS=547972574	GATGTGGGCCGGGCAGAGGTCTCTGTTCAGGTCAACGTC
NTRK1	ENST00000524377	9	849	887	1	156871713	156871751	572332	AF_EXAC=0.00001;ALLELEID=556971;CLNDISDB=MONDO:MONDO:0009746,MedGen:C0020074,OMIM:256800,Orphanet:ORPHA642,SNOMED_CT:62985007;CLNDN=Hereditary_insensitivity_to_pain_with_anhidrosis;CLNHGVS=NC_000001.11:g.156871749G>A;CLNREVSTAT=criteria_provided,_single_submitter;CLNSIG=Uncertain_significance;CLNVC=single_nucleotide_variant;CLNVCSO=SO:0001483;GENEINFO=NTRK1:4914;MC=SO:0001583|missense_variant;ORI…	GATGTGGGCCGGGCAGAGGTCTCTGTTCAGGTCAACGTC
NTRK1	ENST00000524377	10	892	925	1	156873633	156873666	245652	AF_ESP=0.00132;AF_EXAC=0.00092;AF_TGP=0.00040;ALLELEID=244246;CLNDISDB=MONDO:MONDO:0007958,MedGen:C1833921,OMIM:155240,Orphanet:ORPHA99361|MONDO:MONDO:0009746,MedGen:C0020074,OMIM:256800,Orphanet:ORPHA642,SNOMED_CT:62985007|MedGen:CN517202;CLNDN=Familial_medullary_thyroid_carcinoma|Hereditary_insensitivity_to_pain_with_anhidrosis|not_provided;CLNHGVS=NC_000001.11:g.156873647C>A;CLNREVSTAT=criteri…	TCCCGGCCAGTGTGCAGCTGCACACGGCGGTGGA
NTRK1	ENST00000524377	10	892	925	1	156873633	156873666	839903	ALLELEID=822840;CLNDISDB=MONDO:MONDO:0009746,MedGen:C0020074,OMIM:256800,Orphanet:ORPHA642,SNOMED_CT:62985007;CLNDN=Hereditary_insensitivity_to_pain_with_anhidrosis;CLNHGVS=NC_000001.11:g.156873649G>C;CLNREVSTAT=criteria_provided,_single_submitter;CLNSIG=Uncertain_significance;CLNVC=single_nucleotide_variant;CLNVCSO=SO:0001483;GENEINFO=NTRK1:4914;MC=SO:0001583|missense_variant;ORIGIN=1	TCCCGGCCAGTGTGCAGCTGCACACGGCGGTGGA
NTRK1	ENST00000524377	10	892	925	1	156873633	156873666	526724	AF_EXAC=0.00002;ALLELEID=515151;CLNDISDB=MONDO:MONDO:0009746,MedGen:C0020074,OMIM:256800,Orphanet:ORPHA642,SNOMED_CT:62985007;CLNDN=Hereditary_insensitivity_to_pain_with_anhidrosis;CLNHGVS=NC_000001.11:g.156873657C>T;CLNREVSTAT=criteria_provided,_single_submitter;CLNSIG=Uncertain_significance;CLNVC=single_nucleotide_variant;CLNVCSO=SO:0001483;GENEINFO=NTRK1:4914;MC=SO:0001583|missense_variant;ORI…	TCCCGGCCAGTGTGCAGCTGCACACGGCGGTGGA
NTRK1	ENST00000524377	10	892	925	1	156873633	156873666	647824	AF_EXAC=0.00003;ALLELEID=626946;CLNDISDB=MONDO:MONDO:0009746,MedGen:C0020074,OMIM:256800,Orphanet:ORPHA642,SNOMED_CT:62985007;CLNDN=Hereditary_insensitivity_to_pain_with_anhidrosis;CLNHGVS=NC_000001.11:g.156873660C>T;CLNREVSTAT=criteria_provided,_single_submitter;CLNSIG=Uncertain_significance;CLNVC=single_nucleotide_variant;CLNVCSO=SO:0001483;GENEINFO=NTRK1:4914;MC=SO:0001583|missense_variant;ORI…	TCCCGGCCAGTGTGCAGCTGCACACGGCGGTGGA
NTRK1	ENST00000524377	10	892	925	1	156873633	156873666	738382	AF_EXAC=0.00002;ALLELEID=745752;CLNDISDB=MedGen:CN517202;CLNDN=not_provided;CLNHGVS=NC_000001.11:g.156873661G>A;CLNREVSTAT=criteria_provided,_single_submitter;CLNSIG=Likely_benign;CLNVC=single_nucleotide_variant;CLNVCSO=SO:0001483;GENEINFO=NTRK1:4914;MC=SO:0001819|synonymous_variant;ORIGIN=1;RS=766259168	TCCCGGCCAGTGTGCAGCTGCACACGGCGGTGGA
NTRK1	ENST00000524377	11	926	944	1	156873667	156873685	526741	ALLELEID=515141;CLNDISDB=MONDO:MONDO:0009746,MedGen:C0020074,OMIM:256800,Orphanet:ORPHA642,SNOMED_CT:62985007;CLNDN=Hereditary_insensitivity_to_pain_with_anhidrosis;CLNHGVS=NC_000001.11:g.156873673C>T;CLNREVSTAT=criteria_provided,_single_submitter;CLNSIG=Likely_benign;CLNVC=single_nucleotide_variant;CLNVCSO=SO:0001483;GENEINFO=NTRK1:4914;MC=SO:0001819|synonymous_variant;ORIGIN=1;RS=1553262169	GATGCACCACTGGTGCATC
NTRK1	ENST00000524377	11	926	944	1	156873667	156873685	526741	ALLELEID=515141;CLNDISDB=MONDO:MONDO:0009746,MedGen:C0020074,OMIM:256800,Orphanet:ORPHA642,SNOMED_CT:62985007;CLNDN=Hereditary_insensitivity_to_pain_with_anhidrosis;CLNHGVS=NC_000001.11:g.156873673C>T;CLNREVSTAT=criteria_provided,_single_submitter;CLNSIG=Likely_benign;CLNVC=single_nucleotide_variant;CLNVCSO=SO:0001483;GENEINFO=NTRK1:4914;MC=SO:0001819|synonymous_variant;ORIGIN=1;RS=1553262169	*
NTRK1	ENST00000524377	11	926	944	1	156873667	156873685	848302	ALLELEID=822841;CLNDISDB=MONDO:MONDO:0009746,MedGen:C0020074,OMIM:256800,Orphanet:ORPHA642,SNOMED_CT:62985007;CLNDN=Hereditary_insensitivity_to_pain_with_anhidrosis;CLNHGVS=NC_000001.11:g.156873681G>A;CLNREVSTAT=criteria_provided,_single_submitter;CLNSIG=Uncertain_significance;CLNVC=single_nucleotide_variant;CLNVCSO=SO:0001483;GENEINFO=NTRK1:4914;MC=SO:0001583|missense_variant;ORIGIN=1	GATGCACCACTGGTGCATC
NTRK1	ENST00000524377	11	926	944	1	156873667	156873685	848302	ALLELEID=822841;CLNDISDB=MONDO:MONDO:0009746,MedGen:C0020074,OMIM:256800,Orphanet:ORPHA642,SNOMED_CT:62985007;CLNDN=Hereditary_insensitivity_to_pain_with_anhidrosis;CLNHGVS=NC_000001.11:g.156873681G>A;CLNREVSTAT=criteria_provided,_single_submitter;CLNSIG=Uncertain_significance;CLNVC=single_nucleotide_variant;CLNVCSO=SO:0001483;GENEINFO=NTRK1:4914;MC=SO:0001583|missense_variant;ORIGIN=1	*
NTRK1	ENST00000524377	11	926	944	1	156873667	156873685	759280	ALLELEID=761265;CLNDISDB=MONDO:MONDO:0009746,MedGen:C0020074,OMIM:256800,Orphanet:ORPHA642,SNOMED_CT:62985007;CLNDN=Hereditary_insensitivity_to_pain_with_anhidrosis;CLNHGVS=NC_000001.11:g.156873682C>T;CLNREVSTAT=criteria_provided,_single_submitter;CLNSIG=Likely_benign;CLNVC=single_nucleotide_variant;CLNVCSO=SO:0001483;GENEINFO=NTRK1:4914;MC=SO:0001819|synonymous_variant;ORIGIN=1;RS=1571695813	GATGCACCACTGGTGCATC
NTRK1	ENST00000524377	11	926	944	1	156873667	156873685	759280	ALLELEID=761265;CLNDISDB=MONDO:MONDO:0009746,MedGen:C0020074,OMIM:256800,Orphanet:ORPHA642,SNOMED_CT:62985007;CLNDN=Hereditary_insensitivity_to_pain_with_anhidrosis;CLNHGVS=NC_000001.11:g.156873682C>T;CLNREVSTAT=criteria_provided,_single_submitter;CLNSIG=Likely_benign;CLNVC=single_nucleotide_variant;CLNVCSO=SO:0001483;GENEINFO=NTRK1:4914;MC=SO:0001819|synonymous_variant;ORIGIN=1;RS=1571695813	*
NTRK1	ENST00000524377	13	964	988	1	156873705	156873729	526728	ALLELEID=515185;CLNDISDB=MONDO:MONDO:0009746,MedGen:C0020074,OMIM:256800,Orphanet:ORPHA642,SNOMED_CT:62985007;CLNDN=Hereditary_insensitivity_to_pain_with_anhidrosis;CLNHGVS=NC_000001.11:g.156873708C>T;CLNREVSTAT=criteria_provided,_single_submitter;CLNSIG=Uncertain_significance;CLNVC=single_nucleotide_variant;CLNVCSO=SO:0001483;GENEINFO=NTRK1:4914;MC=SO:0001583|missense_variant;ORIGIN=1;RS=1300360…	AGCCGGCACCGTCTCTGCGCTGGCT
NTRK1	ENST00000524377	13	964	988	1	156873705	156873729	775976	AF_ESP=0.00015;AF_EXAC=0.00007;ALLELEID=696164;CLNDISDB=MONDO:MONDO:0009746,MedGen:C0020074,OMIM:256800,Orphanet:ORPHA642,SNOMED_CT:62985007;CLNDN=Hereditary_insensitivity_to_pain_with_anhidrosis;CLNHGVS=NC_000001.11:g.156873709G>A;CLNREVSTAT=criteria_provided,_single_submitter;CLNSIG=Likely_benign;CLNVC=single_nucleotide_variant;CLNVCSO=SO:0001483;GENEINFO=NTRK1:4914;MC=SO:0001819|synonymous_var…	AGCCGGCACCGTCTCTGCGCTGGCT
NTRK1	ENST00000524377	13	964	988	1	156873705	156873729	763246	AF_EXAC=0.00002;ALLELEID=761266;CLNDISDB=MONDO:MONDO:0009746,MedGen:C0020074,OMIM:256800,Orphanet:ORPHA642,SNOMED_CT:62985007;CLNDN=Hereditary_insensitivity_to_pain_with_anhidrosis;CLNHGVS=NC_000001.11:g.156873712A>T;CLNREVSTAT=criteria_provided,_single_submitter;CLNSIG=Likely_benign;CLNVC=single_nucleotide_variant;CLNVCSO=SO:0001483;GENEINFO=NTRK1:4914;MC=SO:0001819|synonymous_variant;ORIGIN=1;R…	AGCCGGCACCGTCTCTGCGCTGGCT
NTRK1	ENST00000524377	13	964	988	1	156873705	156873729	855094	ALLELEID=822842;CLNDISDB=MONDO:MONDO:0009746,MedGen:C0020074,OMIM:256800,Orphanet:ORPHA642,SNOMED_CT:62985007;CLNDN=Hereditary_insensitivity_to_pain_with_anhidrosis;CLNHGVS=NC_000001.11:g.156873722C>G;CLNREVSTAT=criteria_provided,_single_submitter;CLNSIG=Uncertain_significance;CLNVC=single_nucleotide_variant;CLNVCSO=SO:0001483;GENEINFO=NTRK1:4914;MC=SO:0001583|missense_variant;ORIGIN=1	AGCCGGCACCGTCTCTGCGCTGGCT
NTRK1	ENST00000524377	13	964	988	1	156873705	156873729	245994	AF_ESP=0.00177;AF_EXAC=0.00048;AF_TGP=0.00240;ALLELEID=244247;CLNDISDB=MONDO:MONDO:0007958,MedGen:C1833921,OMIM:155240,Orphanet:ORPHA99361|MONDO:MONDO:0009746,MedGen:C0020074,OMIM:256800,Orphanet:ORPHA642,SNOMED_CT:62985007|MedGen:CN517202;CLNDN=Familial_medullary_thyroid_carcinoma|Hereditary_insensitivity_to_pain_with_anhidrosis|not_provided;CLNHGVS=NC_000001.11:g.156873722C>T;CLNREVSTAT=criteri…	AGCCGGCACCGTCTCTGCGCTGGCT
NTRK1	ENST00000524377	13	964	988	1	156873705	156873729	526719	AF_TGP=0.00020;ALLELEID=515289;CLNDISDB=MONDO:MONDO:0009746,MedGen:C0020074,OMIM:256800,Orphanet:ORPHA642,SNOMED_CT:62985007;CLNDN=Hereditary_insensitivity_to_pain_with_anhidrosis;CLNHGVS=NC_000001.11:g.156873723G>A;CLNREVSTAT=criteria_provided,_single_submitter;CLNSIG=Uncertain_significance;CLNVC=single_nucleotide_variant;CLNVCSO=SO:0001483;GENEINFO=NTRK1:4914;MC=SO:0001583|missense_variant;ORIG…	AGCCGGCACCGTCTCTGCGCTGGCT
NTRK1	ENST00000524377	15	1043	1129	1	156873784	156873870	662005	AF_EXAC=0.00002;ALLELEID=626949;CLNDISDB=MONDO:MONDO:0009746,MedGen:C0020074,OMIM:256800,Orphanet:ORPHA642,SNOMED_CT:62985007;CLNDN=Hereditary_insensitivity_to_pain_with_anhidrosis;CLNHGVS=NC_000001.11:g.156873786C>T;CLNREVSTAT=criteria_provided,_single_submitter;CLNSIG=Uncertain_significance;CLNVC=single_nucleotide_variant;CLNVCSO=SO:0001483;GENEINFO=NTRK1:4914;MC=SO:0001583|missense_variant;ORI…	GCCGGCAGCCAATGAGACCGTGCGGCACGGGTGTCTGCGCCTCAACCAGCCCACCCACGTCAACAACGGCAACTACACGCTGCTGGC
NTRK1	ENST00000524377	15	1043	1129	1	156873784	156873870	875647	ALLELEID=862442;CLNDISDB=MONDO:MONDO:0009746,MedGen:C0020074,OMIM:256800,Orphanet:ORPHA642,SNOMED_CT:62985007;CLNDN=Hereditary_insensitivity_to_pain_with_anhidrosis;CLNHGVS=NC_000001.11:g.156873787G>A;CLNREVSTAT=criteria_provided,_single_submitter;CLNSIG=Uncertain_significance;CLNVC=single_nucleotide_variant;CLNVCSO=SO:0001483;CLNVI=Illumina_Clinical_Services_Laboratory,Illumina:1358155;GENEINFO=…	GCCGGCAGCCAATGAGACCGTGCGGCACGGGTGTCTGCGCCTCAACCAGCCCACCCACGTCAACAACGGCAACTACACGCTGCTGGC
NTRK1	ENST00000524377	15	1043	1129	1	156873784	156873870	763624	AF_EXAC=0.00002;ALLELEID=761267;CLNDISDB=MONDO:MONDO:0009746,MedGen:C0020074,OMIM:256800,Orphanet:ORPHA642,SNOMED_CT:62985007;CLNDN=Hereditary_insensitivity_to_pain_with_anhidrosis;CLNHGVS=NC_000001.11:g.156873802C>T;CLNREVSTAT=criteria_provided,_single_submitter;CLNSIG=Likely_benign;CLNVC=single_nucleotide_variant;CLNVCSO=SO:0001483;GENEINFO=NTRK1:4914;MC=SO:0001819|synonymous_variant;ORIGIN=1;R…	GCCGGCAGCCAATGAGACCGTGCGGCACGGGTGTCTGCGCCTCAACCAGCCCACCCACGTCAACAACGGCAACTACACGCTGCTGGC
NTRK1	ENST00000524377	15	1043	1129	1	156873784	156873870	847906	ALLELEID=822843;CLNDISDB=MONDO:MONDO:0009746,MedGen:C0020074,OMIM:256800,Orphanet:ORPHA642,SNOMED_CT:62985007;CLNDN=Hereditary_insensitivity_to_pain_with_anhidrosis;CLNHGVS=NC_000001.11:g.156873806C>T;CLNREVSTAT=criteria_provided,_single_submitter;CLNSIG=Uncertain_significance;CLNVC=single_nucleotide_variant;CLNVCSO=SO:0001483;GENEINFO=NTRK1:4914;MC=SO:0001583|missense_variant;ORIGIN=1	GCCGGCAGCCAATGAGACCGTGCGGCACGGGTGTCTGCGCCTCAACCAGCCCACCCACGTCAACAACGGCAACTACACGCTGCTGGC
NTRK1	ENST00000524377	15	1043	1129	1	156873784	156873870	663987	AF_EXAC=0.00002;ALLELEID=626950;CLNDISDB=MONDO:MONDO:0009746,MedGen:C0020074,OMIM:256800,Orphanet:ORPHA642,SNOMED_CT:62985007;CLNDN=Hereditary_insensitivity_to_pain_with_anhidrosis;CLNHGVS=NC_000001.11:g.156873807G>A;CLNREVSTAT=criteria_provided,_single_submitter;CLNSIG=Uncertain_significance;CLNVC=single_nucleotide_variant;CLNVCSO=SO:0001483;GENEINFO=NTRK1:4914;MC=SO:0001583|missense_variant;ORI…	GCCGGCAGCCAATGAGACCGTGCGGCACGGGTGTCTGCGCCTCAACCAGCCCACCCACGTCAACAACGGCAACTACACGCTGCTGGC
NTRK1	ENST00000524377	15	1043	1129	1	156873784	156873870	706079	AF_EXAC=0.00005;ALLELEID=690387;CLNDISDB=MONDO:MONDO:0009746,MedGen:C0020074,OMIM:256800,Orphanet:ORPHA642,SNOMED_CT:62985007;CLNDN=Hereditary_insensitivity_to_pain_with_anhidrosis;CLNHGVS=NC_000001.11:g.156873811C>T;CLNREVSTAT=criteria_provided,_single_submitter;CLNSIG=Likely_benign;CLNVC=single_nucleotide_variant;CLNVCSO=SO:0001483;GENEINFO=NTRK1:4914;MC=SO:0001819|synonymous_variant;ORIGIN=1;R…	GCCGGCAGCCAATGAGACCGTGCGGCACGGGTGTCTGCGCCTCAACCAGCCCACCCACGTCAACAACGGCAACTACACGCTGCTGGC
NTRK1	ENST00000524377	15	1043	1129	1	156873784	156873870	649492	ALLELEID=626951;CLNDISDB=MONDO:MONDO:0009746,MedGen:C0020074,OMIM:256800,Orphanet:ORPHA642,SNOMED_CT:62985007;CLNDN=Hereditary_insensitivity_to_pain_with_anhidrosis;CLNHGVS=NC_000001.11:g.156873813_156873825del;CLNREVSTAT=criteria_provided,_single_submitter;CLNSIG=Pathogenic;CLNVC=Deletion;CLNVCSO=SO:0000159;GENEINFO=NTRK1:4914;MC=SO:0001589|frameshift_variant;ORIGIN=1;RS=1571696060	GCCGGCAGCCAATGAGACCGTGCGGCACGGGTGTCTGCGCCTCAACCAGCCCACCCACGTCAACAACGGCAACTACACGCTGCTGGC
NTRK1	ENST00000524377	15	1043	1129	1	156873784	156873870	586190	AF_ESP=0.00008;ALLELEID=576414;CLNDISDB=MedGen:CN517202;CLNDN=not_provided;CLNHGVS=NC_000001.11:g.156873819T>C;CLNREVSTAT=criteria_provided,_single_submitter;CLNSIG=Uncertain_significance;CLNVC=single_nucleotide_variant;CLNVCSO=SO:0001483;GENEINFO=NTRK1:4914;MC=SO:0001583|missense_variant;ORIGIN=1;RS=150651692	GCCGGCAGCCAATGAGACCGTGCGGCACGGGTGTCTGCGCCTCAACCAGCCCACCCACGTCAACAACGGCAACTACACGCTGCTGGC
NTRK1	ENST00000524377	15	1043	1129	1	156873784	156873870	526725	ALLELEID=515154;CLNDISDB=MONDO:MONDO:0009746,MedGen:C0020074,OMIM:256800,Orphanet:ORPHA642,SNOMED_CT:62985007;CLNDN=Hereditary_insensitivity_to_pain_with_anhidrosis;CLNHGVS=NC_000001.11:g.156873821C>G;CLNREVSTAT=criteria_provided,_single_submitter;CLNSIG=Uncertain_significance;CLNVC=single_nucleotide_variant;CLNVCSO=SO:0001483;GENEINFO=NTRK1:4914;MC=SO:0001583|missense_variant;ORIGIN=1;RS=5612431…	GCCGGCAGCCAATGAGACCGTGCGGCACGGGTGTCTGCGCCTCAACCAGCCCACCCACGTCAACAACGGCAACTACACGCTGCTGGC
NTRK1	ENST00000524377	15	1043	1129	1	156873784	156873870	842977	ALLELEID=822844;CLNDISDB=MONDO:MONDO:0009746,MedGen:C0020074,OMIM:256800,Orphanet:ORPHA642,SNOMED_CT:62985007;CLNDN=Hereditary_insensitivity_to_pain_with_anhidrosis;CLNHGVS=NC_000001.11:g.156873821C>T;CLNREVSTAT=criteria_provided,_single_submitter;CLNSIG=Uncertain_significance;CLNVC=single_nucleotide_variant;CLNVCSO=SO:0001483;GENEINFO=NTRK1:4914;MC=SO:0001583|missense_variant;ORIGIN=1	GCCGGCAGCCAATGAGACCGTGCGGCACGGGTGTCTGCGCCTCAACCAGCCCACCCACGTCAACAACGGCAACTACACGCTGCTGGC
NTRK1	ENST00000524377	15	1043	1129	1	156873784	156873870	942147	ALLELEID=930084;CLNDISDB=MONDO:MONDO:0009746,MedGen:C0020074,OMIM:256800,Orphanet:ORPHA642,SNOMED_CT:62985007;CLNDN=Hereditary_insensitivity_to_pain_with_anhidrosis;CLNHGVS=NC_000001.11:g.156873822G>A;CLNREVSTAT=criteria_provided,_single_submitter;CLNSIG=Uncertain_significance;CLNVC=single_nucleotide_variant;CLNVCSO=SO:0001483;GENEINFO=NTRK1:4914;MC=SO:0001583|missense_variant;ORIGIN=1	GCCGGCAGCCAATGAGACCGTGCGGCACGGGTGTCTGCGCCTCAACCAGCCCACCCACGTCAACAACGGCAACTACACGCTGCTGGC
NTRK1	ENST00000524377	15	1043	1129	1	156873784	156873870	209178	ALLELEID=205721;CLNDISDB=MONDO:MONDO:0009746,MedGen:C0020074,OMIM:256800,Orphanet:ORPHA642,SNOMED_CT:62985007;CLNDN=Hereditary_insensitivity_to_pain_with_anhidrosis;CLNHGVS=NC_000001.11:g.156873822G>C;CLNREVSTAT=criteria_provided,_single_submitter;CLNSIG=Likely_pathogenic;CLNVC=single_nucleotide_variant;CLNVCSO=SO:0001483;GENEINFO=NTRK1:4914;MC=SO:0001583|missense_variant;ORIGIN=8;RS=797045060	GCCGGCAGCCAATGAGACCGTGCGGCACGGGTGTCTGCGCCTCAACCAGCCCACCCACGTCAACAACGGCAACTACACGCTGCTGGC
NTRK1	ENST00000524377	15	1043	1129	1	156873784	156873870	946239	ALLELEID=921678;CLNDISDB=MONDO:MONDO:0009746,MedGen:C0020074,OMIM:256800,Orphanet:ORPHA642,SNOMED_CT:62985007;CLNDN=Hereditary_insensitivity_to_pain_with_anhidrosis;CLNHGVS=NC_000001.11:g.156873842G>A;CLNREVSTAT=criteria_provided,_single_submitter;CLNSIG=Uncertain_significance;CLNVC=single_nucleotide_variant;CLNVCSO=SO:0001483;GENEINFO=NTRK1:4914;MC=SO:0001583|missense_variant;ORIGIN=1	GCCGGCAGCCAATGAGACCGTGCGGCACGGGTGTCTGCGCCTCAACCAGCCCACCCACGTCAACAACGGCAACTACACGCTGCTGGC
NTRK1	ENST00000524377	15	1043	1129	1	156873784	156873870	384787	AF_ESP=0.00015;AF_EXAC=0.00030;ALLELEID=364611;CLNDISDB=MONDO:MONDO:0009746,MedGen:C0020074,OMIM:256800,Orphanet:ORPHA642,SNOMED_CT:62985007|MedGen:CN169374|MedGen:CN517202;CLNDN=Hereditary_insensitivity_to_pain_with_anhidrosis|not_specified|not_provided;CLNHGVS=NC_000001.11:g.156873850C>T;CLNREVSTAT=criteria_provided,_conflicting_interpretations;CLNSIG=Conflicting_interpretations_of_pathogenicit…	GCCGGCAGCCAATGAGACCGTGCGGCACGGGTGTCTGCGCCTCAACCAGCCCACCCACGTCAACAACGGCAACTACACGCTGCTGGC
NTRK1	ENST00000524377	15	1043	1129	1	156873784	156873870	12311	ALLELEID=27350;CLNDISDB=MONDO:MONDO:0009746,MedGen:C0020074,OMIM:256800,Orphanet:ORPHA642,SNOMED_CT:62985007|MONDO:MONDO:0015626,MedGen:C0007959,OMIM:PS118220,Orphanet:ORPHA166,SNOMED_CT:50548001;CLNDN=Hereditary_insensitivity_to_pain_with_anhidrosis|Charcot-Marie-Tooth_disease;CLNHGVS=NC_000001.11:g.156873858A>G;CLNREVSTAT=no_assertion_criteria_provided;CLNSIG=Conflicting_interpretations_of_path…	GCCGGCAGCCAATGAGACCGTGCGGCACGGGTGTCTGCGCCTCAACCAGCCCACCCACGTCAACAACGGCAACTACACGCTGCTGGC
NTRK1	ENST00000524377	15	1043	1129	1	156873784	156873870	381387	ALLELEID=364465;CLNDISDB=MedGen:CN169374;CLNDN=not_specified;CLNHGVS=NC_000001.11:g.156873859C>T;CLNREVSTAT=criteria_provided,_single_submitter;CLNSIG=Likely_benign;CLNVC=single_nucleotide_variant;CLNVCSO=SO:0001483;GENEINFO=NTRK1:4914;MC=SO:0001819|synonymous_variant;ORIGIN=1;RS=1057521034	GCCGGCAGCCAATGAGACCGTGCGGCACGGGTGTCTGCGCCTCAACCAGCCCACCCACGTCAACAACGGCAACTACACGCTGCTGGC
NTRK1	ENST00000524377	15	1043	1129	1	156873784	156873870	851702	ALLELEID=822845;CLNDISDB=MONDO:MONDO:0009746,MedGen:C0020074,OMIM:256800,Orphanet:ORPHA642,SNOMED_CT:62985007;CLNDN=Hereditary_insensitivity_to_pain_with_anhidrosis;CLNHGVS=NC_000001.11:g.156873861C>T;CLNREVSTAT=criteria_provided,_single_submitter;CLNSIG=Uncertain_significance;CLNVC=single_nucleotide_variant;CLNVCSO=SO:0001483;GENEINFO=NTRK1:4914;MC=SO:0001583|missense_variant;ORIGIN=1	GCCGGCAGCCAATGAGACCGTGCGGCACGGGTGTCTGCGCCTCAACCAGCCCACCCACGTCAACAACGGCAACTACACGCTGCTGGC
NTRK1	ENST00000524377	15	1043	1129	1	156873784	156873870	292883	AF_EXAC=0.00505;AF_TGP=0.00799;ALLELEID=277580;CLNDISDB=MONDO:MONDO:0009746,MedGen:C0020074,OMIM:256800,Orphanet:ORPHA642,SNOMED_CT:62985007;CLNDN=Hereditary_insensitivity_to_pain_with_anhidrosis;CLNHGVS=NC_000001.11:g.156873862G>A;CLNREVSTAT=criteria_provided,_multiple_submitters,_no_conflicts;CLNSIG=Benign;CLNVC=single_nucleotide_variant;CLNVCSO=SO:0001483;CLNVI=Illumina_Clinical_Services_Labor…	GCCGGCAGCCAATGAGACCGTGCGGCACGGGTGTCTGCGCCTCAACCAGCCCACCCACGTCAACAACGGCAACTACACGCTGCTGGC
NTRK1	ENST00000524377	15	1043	1129	1	156873784	156873870	794785	ALLELEID=780350;CLNDISDB=MONDO:MONDO:0009746,MedGen:C0020074,OMIM:256800,Orphanet:ORPHA642,SNOMED_CT:62985007;CLNDN=Hereditary_insensitivity_to_pain_with_anhidrosis;CLNHGVS=NC_000001.11:g.156873862G>T;CLNREVSTAT=criteria_provided,_single_submitter;CLNSIG=Likely_benign;CLNVC=single_nucleotide_variant;CLNVCSO=SO:0001483;GENEINFO=NTRK1:4914;MC=SO:0001819|synonymous_variant;ORIGIN=1;RS=2274498	GCCGGCAGCCAATGAGACCGTGCGGCACGGGTGTCTGCGCCTCAACCAGCCCACCCACGTCAACAACGGCAACTACACGCTGCTGGC
NTRK1	ENST00000524377	15	1043	1129	1	156873784	156873870	754267	AF_EXAC=0.00003;ALLELEID=761268;CLNDISDB=MONDO:MONDO:0009746,MedGen:C0020074,OMIM:256800,Orphanet:ORPHA642,SNOMED_CT:62985007;CLNDN=Hereditary_insensitivity_to_pain_with_anhidrosis;CLNHGVS=NC_000001.11:g.156873865G>T;CLNREVSTAT=criteria_provided,_multiple_submitters,_no_conflicts;CLNSIG=Likely_benign;CLNVC=single_nucleotide_variant;CLNVCSO=SO:0001483;GENEINFO=NTRK1:4914;MC=SO:0001819|synonymous_v…	GCCGGCAGCCAATGAGACCGTGCGGCACGGGTGTCTGCGCCTCAACCAGCCCACCCACGTCAACAACGGCAACTACACGCTGCTGGC
NTRK1	ENST00000524377	15	1043	1129	1	156873784	156873870	792381	ALLELEID=780351;CLNDISDB=MedGen:CN517202;CLNDN=not_provided;CLNHGVS=NC_000001.11:g.156873868G>A;CLNREVSTAT=criteria_provided,_single_submitter;CLNSIG=Likely_benign;CLNVC=single_nucleotide_variant;CLNVCSO=SO:0001483;GENEINFO=NTRK1:4914;MC=SO:0001819|synonymous_variant;ORIGIN=1;RS=1571696163	GCCGGCAGCCAATGAGACCGTGCGGCACGGGTGTCTGCGCCTCAACCAGCCCACCCACGTCAACAACGGCAACTACACGCTGCTGGC
NTRK1	ENST00000524377	17	1596	1629	1	156876133	156876166	637366	ALLELEID=624979;CLNDISDB=MONDO:MONDO:0015626,MedGen:C0007959,OMIM:PS118220,Orphanet:ORPHA166,SNOMED_CT:50548001;CLNDN=Charcot-Marie-Tooth_disease;CLNHGVS=NC_000001.11:g.156876133G>C;CLNREVSTAT=no_assertion_criteria_provided;CLNSIG=Uncertain_significance;CLNVC=single_nucleotide_variant;CLNVCSO=SO:0001483;GENEINFO=NTRK1:4914;MC=SO:0001583|missense_variant;ORIGIN=1;RS=1571699241	GGCGCCTTTGGGAAGGTCTTCCTTGCTGAGTGCC
NTRK1	ENST00000524377	17	1596	1629	1	156876133	156876166	515301	AF_EXAC=0.00009;AF_TGP=0.00020;ALLELEID=498079;CLNDISDB=MONDO:MONDO:0009746,MedGen:C0020074,OMIM:256800,Orphanet:ORPHA642,SNOMED_CT:62985007|MedGen:CN169374;CLNDN=Hereditary_insensitivity_to_pain_with_anhidrosis|not_specified;CLNHGVS=NC_000001.11:g.156876135C>T;CLNREVSTAT=criteria_provided,_multiple_submitters,_no_conflicts;CLNSIG=Likely_benign;CLNVC=single_nucleotide_variant;CLNVCSO=SO:0001483;G…	GGCGCCTTTGGGAAGGTCTTCCTTGCTGAGTGCC
NTRK1	ENST00000524377	17	1596	1629	1	156876133	156876166	637428	ALLELEID=624980;CLNDISDB=MONDO:MONDO:0015626,MedGen:C0007959,OMIM:PS118220,Orphanet:ORPHA166,SNOMED_CT:50548001;CLNDN=Charcot-Marie-Tooth_disease;CLNHGVS=NC_000001.11:g.156876142G>A;CLNREVSTAT=no_assertion_criteria_provided;CLNSIG=Uncertain_significance;CLNVC=single_nucleotide_variant;CLNVCSO=SO:0001483;GENEINFO=NTRK1:4914;MC=SO:0001583|missense_variant;ORIGIN=1;RS=1571699266	GGCGCCTTTGGGAAGGTCTTCCTTGCTGAGTGCC
NTRK1	ENST00000524377	18	1636	1651	1	156876173	156876188	729829	AF_EXAC=0.00015;ALLELEID=731782;CLNDISDB=MONDO:MONDO:0009746,MedGen:C0020074,OMIM:256800,Orphanet:ORPHA642,SNOMED_CT:62985007;CLNDN=Hereditary_insensitivity_to_pain_with_anhidrosis;CLNHGVS=NC_000001.11:g.156876175C>T;CLNREVSTAT=criteria_provided,_single_submitter;CLNSIG=Benign;CLNVC=single_nucleotide_variant;CLNVCSO=SO:0001483;GENEINFO=NTRK1:4914;MC=SO:0001819|synonymous_variant;ORIGIN=1;RS=76056…	*
NTRK1	ENST00000524377	20	1875	1927	1	156879150	156879202	12308	AF_EXAC=0.04240;AF_TGP=0.02296;ALLELEID=27347;CLNDISDB=MONDO:MONDO:0007958,MedGen:C1833921,OMIM:155240,Orphanet:ORPHA99361|MONDO:MONDO:0009746,MedGen:C0020074,OMIM:256800,Orphanet:ORPHA642,SNOMED_CT:62985007|MedGen:CN169374|MedGen:CN517202;CLNDN=Familial_medullary_thyroid_carcinoma|Hereditary_insensitivity_to_pain_with_anhidrosis|not_specified|not_provided;CLNHGVS=NC_000001.11:g.156879154G>T;CLNR…	GCTGGTGGGGAGGATGTGGCTCCAGGCCCCCTGGGTCTGGGGCAGCTGCTGGC
NTRK1	ENST00000524377	20	1875	1927	1	156879150	156879202	853389	ALLELEID=822853;CLNDISDB=MONDO:MONDO:0009746,MedGen:C0020074,OMIM:256800,Orphanet:ORPHA642,SNOMED_CT:62985007;CLNDN=Hereditary_insensitivity_to_pain_with_anhidrosis;CLNHGVS=NC_000001.11:g.156879159G>C;CLNREVSTAT=criteria_provided,_single_submitter;CLNSIG=Uncertain_significance;CLNVC=single_nucleotide_variant;CLNVCSO=SO:0001483;GENEINFO=NTRK1:4914;MC=SO:0001583|missense_variant;ORIGIN=1	GCTGGTGGGGAGGATGTGGCTCCAGGCCCCCTGGGTCTGGGGCAGCTGCTGGC
NTRK1	ENST00000524377	20	1875	1927	1	156879150	156879202	861608	ALLELEID=822854;CLNDISDB=MONDO:MONDO:0009746,MedGen:C0020074,OMIM:256800,Orphanet:ORPHA642,SNOMED_CT:62985007;CLNDN=Hereditary_insensitivity_to_pain_with_anhidrosis;CLNHGVS=NC_000001.11:g.156879174G>T;CLNREVSTAT=criteria_provided,_single_submitter;CLNSIG=Uncertain_significance;CLNVC=single_nucleotide_variant;CLNVCSO=SO:0001483;GENEINFO=NTRK1:4914;MC=SO:0001583|missense_variant;ORIGIN=1	GCTGGTGGGGAGGATGTGGCTCCAGGCCCCCTGGGTCTGGGGCAGCTGCTGGC
NTRK1	ENST00000524377	20	1875	1927	1	156879150	156879202	21306	ALLELEID=34158;CLNDISDB=MONDO:MONDO:0009746,MedGen:C0020074,OMIM:256800,Orphanet:ORPHA642,SNOMED_CT:62985007|MedGen:CN517202;CLNDN=Hereditary_insensitivity_to_pain_with_anhidrosis|not_provided;CLNHGVS=NC_000001.11:g.156879176_156879177insT;CLNREVSTAT=criteria_provided,_single_submitter;CLNSIG=Pathogenic;CLNVC=Insertion;CLNVCSO=SO:0000667;GENEINFO=NTRK1:4914;MC=SO:0001589|frameshift_variant;ORIGIN…	GCTGGTGGGGAGGATGTGGCTCCAGGCCCCCTGGGTCTGGGGCAGCTGCTGGC
NTRK1	ENST00000524377	20	1875	1927	1	156879150	156879202	292893	AF_ESP=0.03853;AF_EXAC=0.01271;AF_TGP=0.04233;ALLELEID=276921;CLNDISDB=MONDO:MONDO:0009746,MedGen:C0020074,OMIM:256800,Orphanet:ORPHA642,SNOMED_CT:62985007|MedGen:CN169374;CLNDN=Hereditary_insensitivity_to_pain_with_anhidrosis|not_specified;CLNHGVS=NC_000001.11:g.156879176C>T;CLNREVSTAT=criteria_provided,_multiple_submitters,_no_conflicts;CLNSIG=Benign;CLNVC=single_nucleotide_variant;CLNVCSO=SO:0…	GCTGGTGGGGAGGATGTGGCTCCAGGCCCCCTGGGTCTGGGGCAGCTGCTGGC
NTRK1	ENST00000524377	20	1875	1927	1	156879150	156879202	637476	ALLELEID=624984;CLNDISDB=MONDO:MONDO:0015626,MedGen:C0007959,OMIM:PS118220,Orphanet:ORPHA166,SNOMED_CT:50548001;CLNDN=Charcot-Marie-Tooth_disease;CLNHGVS=NC_000001.11:g.156879183G>T;CLNREVSTAT=no_assertion_criteria_provided;CLNSIG=Uncertain_significance;CLNVC=single_nucleotide_variant;CLNVCSO=SO:0001483;GENEINFO=NTRK1:4914;MC=SO:0001583|missense_variant;ORIGIN=1;RS=778746462	GCTGGTGGGGAGGATGTGGCTCCAGGCCCCCTGGGTCTGGGGCAGCTGCTGGC
NTRK1	ENST00000524377	20	1875	1927	1	156879150	156879202	969872	ALLELEID=952109;CLNDISDB=MONDO:MONDO:0009746,MedGen:C0020074,OMIM:256800,Orphanet:ORPHA642,SNOMED_CT:62985007;CLNDN=Hereditary_insensitivity_to_pain_with_anhidrosis;CLNHGVS=NC_000001.11:g.156879184G>A;CLNREVSTAT=criteria_provided,_single_submitter;CLNSIG=Uncertain_significance;CLNVC=single_nucleotide_variant;CLNVCSO=SO:0001483;GENEINFO=NTRK1:4914;MC=SO:0001583|missense_variant;ORIGIN=1	GCTGGTGGGGAGGATGTGGCTCCAGGCCCCCTGGGTCTGGGGCAGCTGCTGGC
NTRK1	ENST00000524377	20	1875	1927	1	156879150	156879202	456611	AF_EXAC=0.00007;AF_TGP=0.00060;ALLELEID=447171;CLNDISDB=MONDO:MONDO:0009746,MedGen:C0020074,OMIM:256800,Orphanet:ORPHA642,SNOMED_CT:62985007;CLNDN=Hereditary_insensitivity_to_pain_with_anhidrosis;CLNHGVS=NC_000001.11:g.156879198C>T;CLNREVSTAT=criteria_provided,_single_submitter;CLNSIG=Likely_benign;CLNVC=single_nucleotide_variant;CLNVCSO=SO:0001483;GENEINFO=NTRK1:4914;MC=SO:0001819|synonymous_var…	GCTGGTGGGGAGGATGTGGCTCCAGGCCCCCTGGGTCTGGGGCAGCTGCTGGC
NTRK1	ENST00000524377	21	1934	1968	1	156879209	156879243	637438	ALLELEID=624985;CLNDISDB=MONDO:MONDO:0015626,MedGen:C0007959,OMIM:PS118220,Orphanet:ORPHA166,SNOMED_CT:50548001;CLNDN=Charcot-Marie-Tooth_disease;CLNHGVS=NC_000001.11:g.156879211_156879212insA;CLNREVSTAT=no_assertion_criteria_provided;CLNSIG=Uncertain_significance;CLNVC=Insertion;CLNVCSO=SO:0000667;GENEINFO=NTRK1:4914;MC=SO:0001589|frameshift_variant;ORIGIN=1;RS=1571702751	TAGCCAGGTCGCTGCGGGGATGGTGTACCTGGCGG
NTRK1	ENST00000524377	21	1934	1968	1	156879209	156879243	710538	AF_ESP=0.00008;AF_EXAC=0.00001;ALLELEID=718284;CLNDISDB=MONDO:MONDO:0009746,MedGen:C0020074,OMIM:256800,Orphanet:ORPHA642,SNOMED_CT:62985007;CLNDN=Hereditary_insensitivity_to_pain_with_anhidrosis;CLNHGVS=NC_000001.11:g.156879218C>T;CLNREVSTAT=criteria_provided,_single_submitter;CLNSIG=Likely_benign;CLNVC=single_nucleotide_variant;CLNVCSO=SO:0001483;GENEINFO=NTRK1:4914;MC=SO:0001819|synonymous_var…	TAGCCAGGTCGCTGCGGGGATGGTGTACCTGGCGG
NTRK1	ENST00000524377	21	1934	1968	1	156879209	156879243	380670	AF_ESP=0.00115;AF_EXAC=0.00170;AF_TGP=0.00080;ALLELEID=364518;CLNDISDB=MONDO:MONDO:0009746,MedGen:C0020074,OMIM:256800,Orphanet:ORPHA642,SNOMED_CT:62985007|MedGen:CN169374|MedGen:CN517202;CLNDN=Hereditary_insensitivity_to_pain_with_anhidrosis|not_specified|not_provided;CLNHGVS=NC_000001.11:g.156879224G>A;CLNREVSTAT=criteria_provided,_conflicting_interpretations;CLNSIG=Conflicting_interpretations_…	TAGCCAGGTCGCTGCGGGGATGGTGTACCTGGCGG
NTRK1	ENST00000524377	21	1934	1968	1	156879209	156879243	874762	ALLELEID=862446;CLNDISDB=MONDO:MONDO:0009746,MedGen:C0020074,OMIM:256800,Orphanet:ORPHA642,SNOMED_CT:62985007;CLNDN=Hereditary_insensitivity_to_pain_with_anhidrosis;CLNHGVS=NC_000001.11:g.156879233G>A;CLNREVSTAT=criteria_provided,_single_submitter;CLNSIG=Uncertain_significance;CLNVC=single_nucleotide_variant;CLNVCSO=SO:0001483;CLNVI=Illumina_Clinical_Services_Laboratory,Illumina:824086;GENEINFO=N…	TAGCCAGGTCGCTGCGGGGATGGTGTACCTGGCGG
NTRK1	ENST00000524377	21	1934	1968	1	156879209	156879243	859610	ALLELEID=822855;CLNDISDB=MONDO:MONDO:0009746,MedGen:C0020074,OMIM:256800,Orphanet:ORPHA642,SNOMED_CT:62985007;CLNDN=Hereditary_insensitivity_to_pain_with_anhidrosis;CLNHGVS=NC_000001.11:g.156879235A>G;CLNREVSTAT=criteria_provided,_single_submitter;CLNSIG=Uncertain_significance;CLNVC=single_nucleotide_variant;CLNVCSO=SO:0001483;GENEINFO=NTRK1:4914;MC=SO:0001583|missense_variant;ORIGIN=1	TAGCCAGGTCGCTGCGGGGATGGTGTACCTGGCGG
NTRK1	ENST00000524377	21	1934	1968	1	156879209	156879243	658336	ALLELEID=626959;CLNDISDB=MONDO:MONDO:0009746,MedGen:C0020074,OMIM:256800,Orphanet:ORPHA642,SNOMED_CT:62985007;CLNDN=Hereditary_insensitivity_to_pain_with_anhidrosis;CLNHGVS=NC_000001.11:g.156879241C>T;CLNREVSTAT=criteria_provided,_single_submitter;CLNSIG=Uncertain_significance;CLNVC=single_nucleotide_variant;CLNVCSO=SO:0001483;GENEINFO=NTRK1:4914;MC=SO:0001583|missense_variant;ORIGIN=1;RS=9206926…	TAGCCAGGTCGCTGCGGGGATGGTGTACCTGGCGG
NTRK1	ENST00000524377	21	1934	1968	1	156879209	156879243	662462	ALLELEID=626960;CLNDISDB=MONDO:MONDO:0009746,MedGen:C0020074,OMIM:256800,Orphanet:ORPHA642,SNOMED_CT:62985007;CLNDN=Hereditary_insensitivity_to_pain_with_anhidrosis;CLNHGVS=NC_000001.11:g.156879242G>A;CLNREVSTAT=criteria_provided,_single_submitter;CLNSIG=Uncertain_significance;CLNVC=single_nucleotide_variant;CLNVCSO=SO:0001483;GENEINFO=NTRK1:4914;MC=SO:0001819|synonymous_variant;ORIGIN=1;RS=93081…	TAGCCAGGTCGCTGCGGGGATGGTGTACCTGGCGG
NTRK1	ENST00000524377	22	1975	2038	1	156879250	156879313	566133	AF_ESP=0.00008;ALLELEID=558160;CLNDISDB=MONDO:MONDO:0009746,MedGen:C0020074,OMIM:256800,Orphanet:ORPHA642,SNOMED_CT:62985007;CLNDN=Hereditary_insensitivity_to_pain_with_anhidrosis;CLNHGVS=NC_000001.11:g.156879255G>T;CLNREVSTAT=criteria_provided,_single_submitter;CLNSIG=Uncertain_significance;CLNVC=single_nucleotide_variant;CLNVCSO=SO:0001483;GENEINFO=NTRK1:4914;MC=SO:0001583|missense_variant;ORIG…	ATTTTGTGCACCGGGACCTGGCCACACGCAACTGTCTAGTGGGCCAGGGACTGGTGGTCAAGAT
NTRK1	ENST00000524377	22	1975	2038	1	156879250	156879313	834440	ALLELEID=822856;CLNDISDB=MONDO:MONDO:0009746,MedGen:C0020074,OMIM:256800,Orphanet:ORPHA642,SNOMED_CT:62985007;CLNDN=Hereditary_insensitivity_to_pain_with_anhidrosis;CLNHGVS=NC_000001.11:g.156879261C>T;CLNREVSTAT=criteria_provided,_single_submitter;CLNSIG=Pathogenic;CLNVC=single_nucleotide_variant;CLNVCSO=SO:0001483;GENEINFO=NTRK1:4914;MC=SO:0001583|missense_variant;ORIGIN=1	ATTTTGTGCACCGGGACCTGGCCACACGCAACTGTCTAGTGGGCCAGGGACTGGTGGTCAAGAT
NTRK1	ENST00000524377	22	1975	2038	1	156879250	156879313	190988	ALLELEID=188794;CLNDISDB=MONDO:MONDO:0009746,MedGen:C0020074,OMIM:256800,Orphanet:ORPHA642,SNOMED_CT:62985007|MedGen:CN517202;CLNDN=Hereditary_insensitivity_to_pain_with_anhidrosis|not_provided;CLNHGVS=NC_000001.11:g.156879262G>A;CLNREVSTAT=criteria_provided,_single_submitter;CLNSIG=Uncertain_significance;CLNVC=single_nucleotide_variant;CLNVCSO=SO:0001483;GENEINFO=NTRK1:4914;MC=SO:0001583|missens…	ATTTTGTGCACCGGGACCTGGCCACACGCAACTGTCTAGTGGGCCAGGGACTGGTGGTCAAGAT
NTRK1	ENST00000524377	22	1975	2038	1	156879250	156879313	637474	ALLELEID=624986;CLNDISDB=MONDO:MONDO:0015626,MedGen:C0007959,OMIM:PS118220,Orphanet:ORPHA166,SNOMED_CT:50548001;CLNDN=Charcot-Marie-Tooth_disease;CLNHGVS=NC_000001.11:g.156879262G>T;CLNREVSTAT=no_assertion_criteria_provided;CLNSIG=Uncertain_significance;CLNVC=single_nucleotide_variant;CLNVCSO=SO:0001483;GENEINFO=NTRK1:4914;MC=SO:0001583|missense_variant;ORIGIN=1;RS=786205449	ATTTTGTGCACCGGGACCTGGCCACACGCAACTGTCTAGTGGGCCAGGGACTGGTGGTCAAGAT
NTRK1	ENST00000524377	22	1975	2038	1	156879250	156879313	637430	AF_EXAC=0.00001;ALLELEID=624987;CLNDISDB=MONDO:MONDO:0015626,MedGen:C0007959,OMIM:PS118220,Orphanet:ORPHA166,SNOMED_CT:50548001;CLNDN=Charcot-Marie-Tooth_disease;CLNHGVS=NC_000001.11:g.156879276C>T;CLNREVSTAT=no_assertion_criteria_provided;CLNSIG=Uncertain_significance;CLNVC=single_nucleotide_variant;CLNVCSO=SO:0001483;GENEINFO=NTRK1:4914;MC=SO:0001583|missense_variant;ORIGIN=1;RS=764992664	ATTTTGTGCACCGGGACCTGGCCACACGCAACTGTCTAGTGGGCCAGGGACTGGTGGTCAAGAT
NTRK1	ENST00000524377	22	1975	2038	1	156879250	156879313	582158	ALLELEID=556695;CLNDISDB=MONDO:MONDO:0009746,MedGen:C0020074,OMIM:256800,Orphanet:ORPHA642,SNOMED_CT:62985007;CLNDN=Hereditary_insensitivity_to_pain_with_anhidrosis;CLNHGVS=NC_000001.11:g.156879302_156879304GGT[3];CLNREVSTAT=criteria_provided,_single_submitter;CLNSIG=Uncertain_significance;CLNVC=Microsatellite;CLNVCSO=SO:0000289;GENEINFO=NTRK1:4914;MC=SO:0001821|inframe_insertion;ORIGIN=1;RS=1433…	ATTTTGTGCACCGGGACCTGGCCACACGCAACTGTCTAGTGGGCCAGGGACTGGTGGTCAAGAT
[truncated: 35,423 more rows]
