# Supplementary material for: Analyses of human cancer driver genes uncovers evolutionarily conserved RNA structural elements involved in posttranscriptional control
Source: PLoS One. 2022 Feb 25;17(2):e0264025. doi: 10.1371/journal.pone.0264025 (PMC8880891; doi:10.1371/journal.pone.0264025)
Supplement: S5 Table — (TXT) [file pone.0264025.s005.txt]

gene_name	transcript_id	structure_number	i	j	sequence	DBN-mfe	DBN-refold	MFE	z-score	ED	tID_version
A1CF	ENST00000282641	1	103	148	UGCUGUGCCAAAAACCUGUGGAUUUUCUCUACAAAAAUUAUCAUGA	(...............((((((.....))))))............)	................((((((.....)))))).............	-4.9	-0.42	3	6
A1CF	ENST00000282641	2	149	177	CUGUUAUCUUUUUGAUGGAAAAGAUGAAG	((.((((((((((....))))))))))))	...((((((((((....))))))))))..	-7.7	-3.54	1.05	6
A1CF	ENST00000282641	3	194	220	UCUACAACUUGGCCAGAAGACUGUAGA	((((((.(((......)))..))))))	((((((.(((......)))..))))))	-5.7	-2.1	0.96	6
A1CF	ENST00000282641	4	333	427	GCAGCCCUCCGCGCACUGGUCCAGCGCACAGGAUAUAGCUUGGUCCAGGAAAAUGGACAAAGAAAAUAUGGUGGCCCUCCACCUGGUUGGGAUGC	(((.(((.((..........................................................................))..))).)))	(((.(((.((((((.........)))).((((......))))(((((......)))))...........(((((....))))).))..))).)))	-31.8	-1.65	12.56	6
A1CF	ENST00000282641	5	851	946	AGCAGCUGCCAUGGCGAGGAGGAAACUGCUACCAGGAAGAAUUCAGUUAUGGGGACAUGGUAUUGCAGUAGACUGGGCAGAGCCAGAAGUAGAAGU	(....((((..(((.....((...................................................))........)))...))))...)	.((..((((..((((....((...((((((((((.......((((....))))....)))))..)))))...)).......))))...))))..))	-22.7	-1.14	25.48	6
A1CF	ENST00000282641	6	1220	1309	CCGAGGCACAGGUGGAAGGGGCACCAUGCUGCAAGGAGAGUAUACCUACUCUUUGGGCCAAGUUUAUGAUCCCACCACAACCUACCUUGG	(((.((.....((((..((((((....(((..............................)))...)).)))).))))......)).)))	((((((.....((((..((((((....(((((..((((((((....))))))))..))..)))...)).)))).))))......))))))	-31.1	-2.67	11.17	6
A1CF	ENST00000282641	7	1351	1446	CCAGUCUUCAUUUCCCAGCCACCAAAGGACAUCUCAGCAACAGAGCCAUUAUCCGAGCCCCUUCUGUUAGAGGGGCUGCGGGAGUGAGAGGACUGG	((((..............((......))........((......))((((.((((((((((((......)))))))).))))))))......))))	(((((((((.........((......))........((......))((((.((((((((((((......)))))))).)))))))).)))))))))	-36.7	-2.96	20.86	6
A1CF	ENST00000282641	8	1454	1483	UGGCUAUUUGGCAUACACAGGCCUGGGUCG	(((((....(((........)))..)))))	.((((....(((........)))..)))).	-7.7	-1.01	1.08	6
A1CF	ENST00000282641	9	1562	1586	UCCUGUCACAUUAAAACCCCAAGGA	((((.................))))	((((.................))))	-1.7	-0.88	1.44	6
A1CF	ENST00000282641	10	1596	1644	GCUCCCCAGAUAUUAGAAGAGAUUUGUCAGAAAAAUAACUGGGGACAGC	(((((((((.((((....((......)).....)))).)))))))..))	..(((((((.((((....((......)).....)))).)))))))....	-13.2	-2.44	4.08	6
A1CF	ENST00000282641	11	1669	1682	UUGGACAAGACCAA	((((......))))	.(((......))).	-1.6	-3.03	0.85	6
A1CF	ENST00000282641	12	1871	1973	UGCUGCUACUGCUUUCCCAGGAUAUGCUGUCCCUAAUGCAACUGCACCCGUGUCUGCAGCCCAGCUCAAGCAAGCGGUAACCCUUGGACAAGACUUAGCAGCA	((((((((...((((((.(((...((((((..((...((........................))...))...))))))..))).))).)))...))))))))	((((((((...((((((.(((...((((((..((...((..(((((........)))))....))...))...))))))..))).))).)))...))))))))	-31.6	-2.51	14.71	6
A1CF	ENST00000282641	13	2019	2123	GGGGAUGGAUAUGGCACCUUCUGAAGAUGCUUUUUUAAAUUUAAGAAUAAGACACACAAAACUCUAUUAAAAAAAAAAAAGAAAUAAACCUCUAACUCGGUCCCC	((((((.((.......................................................................................)).))))))	((((((.((...((((.(((...))).))))((((((....))))))................................(((........)))...)).))))))	-15.8	-1.46	17.22	6
A1CF	ENST00000282641	14	2261	2297	GCUGGAGAGCCACUGCCCCAAAAGUUGUUCUUCCAGU	((((((((((.(((........))).)))).))))))	((((((((((.(((........))).)))).))))))	-14.8	-3.62	1.5	6
A1CF	ENST00000282641	15	2298	2317	CUUCCUGAGUGUUUGGGGAG	((((((((....))))))))	((((((((....))))))))	-6.2	-2.44	2.02	6
A1CF	ENST00000282641	16	2326	2371	CAAAUCCUGCCAGGGUGAAGAGAGAUCUUGUAGCUGGCAAGAUUUG	((((((.((((((....((((....))))....)))))).))))))	((((((.((((((....((((....))))....)))))).))))))	-19.2	-4.35	0.76	6
A1CF	ENST00000282641	17	2426	2498	CUCCAGAGUCUUACCUCUGGCUCACAGCUGCUUUUGUGAUACACAAAGUCACAAAGAGGAAAAGGGAAGGGAG	((((....(((..((((((((........)))......................)))))...)))....))))	((((....((((.((((((((........))).(((((((.......))))))))))))..))))....))))	-20.2	-1.99	11.38	6
A1CF	ENST00000282641	18	2903	2996	AGUAAAUCAGAUAUACAGAAUAUCAUUUAUGAUACUUCUUCCUUUCAGCAAAUUGACUGAAAAGUCAUUUUAAAGAGAGAAGUGCAGAUUUGCU	((((..(..(((((.....))))).....((.((((((((.((((....(((.(((((....))))).))))))).)))))))))).)..))))	((((((((.(((((.....))))).....((.((((((((.((((....(((.(((((....))))).))))))).))))))))))))))))))	-24	-3.47	5.23	6
A1CF	ENST00000282641	19	3008	3024	GAUAUUGUUGCAGUAUC	((.............))	(((((((...)))))))	-3.5	-2.94	0.22	6
A1CF	ENST00000282641	20	3109	3129	AGGAAAUCCUCUAACUUUCCU	((((((.........))))))	((((((.........))))))	-3	-2.93	1.37	6
A1CF	ENST00000282641	21	3154	3195	GGCAGCUUCACCAUACCUGAGUCCUUUUGUCUUGAAGCUGCC	((((((((((..(((...(....)...)))..))))))))))	((((((((((..(((...(....)...)))..))))))))))	-15.4	-4.41	4.12	6
A1CF	ENST00000282641	22	3214	3220	AAUCAUU	((...))	.......	0	#DIV/0!	0	6
A1CF	ENST00000282641	23	3221	3250	GCUGAUUAGAAACUGUUUCAGACAAUCAGC	(((((((.(...(((...))).))))))))	(((((((.(...(((...))).))))))))	-6.8	-2.24	3.87	6
A1CF	ENST00000282641	24	3531	3603	UUACAGAACACAAAGGAAAACAUAAACACAAAGACAUGGAAAAUUUUGUCAACUCCUUAAUGGAAUUCUGUGA	((((((((..(((((((...............((((..........))))...)))))..))...))))))))	((((((((..(((((((...............((((..........))))...)))))..))...))))))))	-11	-1.74	12.52	6
A1CF	ENST00000282641	25	3615	3638	GCCAGAUUCUAAUCAAAAUCAGGU	(((.((((........)))).)))	(((.((((........)))).)))	-3.5	-1.5	0.7	6
A1CF	ENST00000282641	26	3672	3726	UUUCAGUUGUCCUAACUCCAAUGAGAUAACAAAGCCUCCAAGGCUACAGCUGAAA	((((((((((.....(((....))).......(((((...)))))))))))))))	.(((((((((.....(((....))).......(((((...)))))))))))))).	-15.1	-3.71	3	6
A1CF	ENST00000282641	27	3731	3748	GAAAGGCCCUGUGCUUUC	(((((........)))))	(((((........)))))	-3	-1.22	4.25	6
A1CF	ENST00000282641	28	3832	3907	AAAUGCUAAUGCCAAUAACAUAUCUCAUAAAAUUUACACUAGAAUUUCCUUGGAUGGGUGCCUGGCAUCAGUAUUU	(((((((.((((((...((.(((((....((((((......))))))....))))).))...)))))).)))))))	(((((((.((((((...((.(((((....((((((......))))))....))))).))...)))))).)))))))	-19.8	-3.19	4.13	6
A1CF	ENST00000282641	29	3918	3944	CCUAGGUGAUUUCAAUGUGCACCUAGG	((((((((((......)).))))))))	((((((((((......)).))))))))	-11.9	-3.79	1.36	6
A1CF	ENST00000282641	30	4054	4158	GACAAAUAGCCAAAUCAUAUUUAUCCCAUAAAUAGUAUGAAUUUAAAUGUAACUUACGUAGGCUUCAAACUAACUCUAAAAAUGAGAAAGUAAAACAAUCUUGUC	(((((...............................................................................................)))))	(((((..((((...(((((((............)))))))......(((((...))))).))))....(((..(((.......)))..))).........)))))	-12.8	-1.52	10.65	6
A1CF	ENST00000282641	31	4360	4422	GUCUUGUCAAUGCAAAUUAGGUUUGAUUUAGAGAAGUUUUAAAUUUAAUCGCAAUGAAAAGAU	(((((.(((.(((..(((((((((((............))))))))))).))).))).)))))	(((((.(((.(((..(((((((((((............))))))))))).))).))).)))))	-13.9	-2.35	7.06	6
A1CF	ENST00000282641	32	4633	4660	UUGCUAAAAUUUUACUUUGUUUUAGUAA	((((((((((........))))))))))	.(((((((((........))))))))).	-6.9	-5.13	0.69	6
A1CF	ENST00000282641	33	4785	4821	AGUUUAAAAUUAUUAAGACAACGGGCUUUUUUAAAUU	(.(((((((...................))))))).)	.((((((((...................)))))))).	-1.4	0.69	4.81	6
A1CF	ENST00000282641	34	4838	4881	GCUAAUUUUGCAUAGGUUUAUAUUUUUAGACUUAAGAAAUUAGC	(((((((((...((((((((......)))))))).)))))))))	(((((((((...((((((((......)))))))).)))))))))	-13.4	-3.35	0.82	6
A1CF	ENST00000282641	35	4921	4969	UUUUUCUGUAAUUUCUUAUUUGAAUGCUUCCUAAUUCUUUACAGAAAAA	(((((((((((..........((((........)))).)))))))))))	.((((((((((..........((((........)))).)))))))))).	-8.3	-3.07	6.39	6
A1CF	ENST00000282641	36	4978	4999	UUGUCACCCAACCAGGUGAUAA	((((((((......))))))))	.(((((((......))))))).	-8.5	-4.53	0.7	6
A1CF	ENST00000282641	37	5014	5051	UUUAGGAACAUCCAGUAAAUUUGAAUUAGUUCUCUAAA	(((((((((((.(((.....))).))..)))).)))))	.((((((((((.(((.....))).))..)))).)))).	-4.4	-1.48	4.01	6
A1CF	ENST00000282641	38	5060	5076	AUUAAUAGCUUAUUGAU	(((((((...)))))))	(((((((...)))))))	-0.3	-0.87	2.95	6
A1CF	ENST00000282641	39	5115	5184	UUGAUCAGCAAUGGGAUUGGGUAUCUAUUUUCUUUCCUAUAAAAGUGCUGCCUCUUCUCAAAUUGCUUUA	(.....((((((((((..(((((..((((((..(....)..)))))).)))))..)))))..)))))..)	......((((((((((..(((((..((((((..(....)..)))))).)))))..)))))..)))))...	-15.3	-2.44	8.26	6
A1CF	ENST00000282641	40	5247	5262	UCCUAGAUGACUAGGA	((((((....))))))	((((((....))))))	-6.2	-4.64	0.5	6
A1CF	ENST00000282641	41	5266	5277	CCUCCAAUCUGG	((........))	............	0	0.29	2.04	6
A1CF	ENST00000282641	42	5285	5304	CCAAACAACACUAUGUUUGG	(((((((......)))))))	(((((((......)))))))	-6.4	-4.18	0.4	6
A1CF	ENST00000282641	43	5309	5325	CAGCACCCGAAAUGCUG	(((((.......)))))	(((((.......)))))	-3.8	-2.12	0.38	6
A1CF	ENST00000282641	44	5398	5411	CCCAGUACUUUGGG	(((((....)))))	(((((....)))))	-4.7	-5.08	0.49	6
A1CF	ENST00000282641	45	5418	5459	AGGCAGGAGGAUUGCUGGAGGCCAGGAGUUCAAGACCAGCCU	((((.((.(((((.((((...)))).)))))....)).))))	((((.((.(((((.((((...)))).)))))....)).))))	-15.2	-2.04	0.86	6
A1CF	ENST00000282641	46	5469	5479	GGAGAGACUCC	((((...))))	((((...))))	-2.4	-5.29	0.3	6
A1CF	ENST00000282641	47	5533	5551	CGUGGGCCUGUGGUCCCAG	(..(((((...)).))).)	..((((((...)).)))).	-6.5	-0.95	4.02	6
A1CF	ENST00000282641	48	5556	5567	UUGGGAAGCUAA	(.((....)).)	.(((....))).	-0.2	-2.5	1.71	6
A1CF	ENST00000282641	49	5588	5642	CCUGGAGGGCAAGGCUGCAGUGAGCCAUGUUCACAUCGCUGCACUCCAGCCUGGG	(((........((((((.(((((((.(((....))).))).)))).)))))))))	...........((((((.(((((((.(((....))).))).)))).))))))...	-20.4	-1.09	15.84	6
A1CF	ENST00000282641	50	6222	6304	UAGAAACUUGGCACUUUUUAUGUAUUGUAGAUACACUUUCAUAUAUUGUAAAUACAUCUGUUAAAGAUAAAACUAAGUUUCUA	(((((((((((...((((((.....((((..((((...........))))..)))).....)))))).....)))))))))))	(((((((((((...((((((.....((((..((((...........))))..)))).....)))))).....)))))))))))	-16.8	-2.91	13.33	6
A1CF	ENST00000282641	51	6632	6732	GGAAAAUGAGAUUUUUCUGACUCCCAUUCCCUCUCUUAAAAAGUAAAAUAUUUAAGCUUUUUUUAUUAAAGGAAAAAUGGGUACAGAAUACUCUAUUGCCC	((.....(((....(((((...((((((.(((.....(((((((...........))))))).......)))...))))))..)))))..)))......))	((.....(((....(((((...((((((.(((.....(((((((...........))))))).......)))...))))))..)))))..))).....)).	-19.9	-2.83	18.4	6
A1CF	ENST00000282641	52	7056	7093	GAGAGAAAUUCAAGAAGAAGAAUACAGCUUGUUCUCUU	(((((((...((((..(.......)..)))))))))))	(((((((...((((..(.......)..)))))))))))	-6.8	-2	3.9	6
A1CF	ENST00000282641	53	7097	7112	ACAAAUGAUACUUUGU	(((((......)))))	(((((......)))))	-0.5	-0.95	2.1	6
A1CF	ENST00000282641	54	7126	7146	AGAUACCAAGAAACAGUAUCU	((((((.........))))))	((((((.........))))))	-3.2	-3.54	0.59	6
A1CF	ENST00000282641	55	7162	7171	GCCCACAGGC	(((....)))	(((....)))	-2.1	-3.18	0.28	6
A1CF	ENST00000282641	56	7178	7251	GGAGAAUGAAGAAUAUCAGCCCCAUUCAGGGUUUACCAAUGUCUCUCUGAGGUGACAAUACAUUCUGGUUUUCC	(((((((..(((((...(((((......)))))......((((.((....)).))))....))))).)))))))	(((((((..(((((...(((((......)))))......((((.((....)).))))....))))).)))))))	-16.7	-0.9	12.75	6
A1CF	ENST00000282641	57	7252	7281	AGGACAGUCCUGGCUUAGGUCUGCUGUCCU	((((((((...(((....))).))))))))	((((((((((((...))))...))))))))	-13	-2.95	3.63	6
A1CF	ENST00000282641	58	7350	7368	UGUCUGCCCCCAACACACA	(((.((.......)).)))	...................	0	0.39	3.2	6
A1CF	ENST00000282641	59	7371	7400	CACACACCCCACCAUCUUUAUGGGUUGUUG	((.(((.((((.........)))).)))))	...(((.((((.........)))).)))..	-5.6	-1.75	4.75	6
A1CF	ENST00000282641	60	7431	7443	AUUGGCUUUGUCU	(..(((...))))	.............	0	0.15	1.49	6
A1CF	ENST00000282641	61	7452	7463	GCAGAUAACAGC	(..........)	............	0	0.23	0.9	6
A1CF	ENST00000282641	62	7471	7509	AAAGAGCCUAGCUACUUCUUUCUGACUGAGCAGGGUCAU	(..((.(((.(((...((.....))...)))))).)).)	...((.(((.(((...((.....))...)))))).))..	-10.7	-1.85	1	6
A1CF	ENST00000282641	63	7515	7569	ACAGAGAAGAAUGGAUCACUUCCUCCUCUGAAAUCUCCAUCAAUCCACUUUCUGU	(((((((.(((((((....(((.......)))...)))))...))...)))))))	(((((((.(((((((....(((.......)))...)))))...))...)))))))	-8.3	-1.68	14.13	6
A1CF	ENST00000282641	64	7589	7601	GCCUAUUUUUGGU	(((.......)))	(((.......)))	-1.4	-4.33	1.16	6
A1CF	ENST00000282641	65	7605	7669	AGUUUUCCUCUCAUAACCCCUGGGCUGUGAGUCCUGAGUUCUGCCUUCAUAUGGCAGAGCAAGCU	((((.....(((((..((....))..)))))......((((((((.......)))))))).))))	.........((((((.((....)).))))))......((((((((.......)))))))).....	-21.2	-3.44	4.85	6
A1CF	ENST00000282641	66	8141	8214	GAAUAUAUGAUCAGCCUGUGUUUACUAUGCACCUACUCUUAUACCAGAAACUGUGAAUACAAAUACAUAUAUUU	(((..((((.......(((((((((...........................)))))))))....))))..)))	(((((((((.......(((((((((...........................)))))))))....)))))))))	-11.3	-1.72	3.55	6
A1CF	ENST00000282641	67	8233	8249	UGGGGCACACAGUCCCA	((((((.....))))))	((((((.....))))))	-8	-3.17	0.52	6
A1CF	ENST00000282641	68	8369	8450	AAACUCUGGACUGAUACAAUAAGCCUUUUAAAAGGUGAAUUUAACACUUCACCUAUUAUGGUUAUUUAAGUAAAAUGAGUUU	(((((......(.....(((...((...(((.(((((((........))))))).))).))..)))..)........)))))	((((((...(((.....(((((.((...(((.(((((((........))))))).))).)))))))..))).....))))))	-16.2	-2.23	7.83	6
A1CF	ENST00000282641	69	8455	8476	AUAUUUCCCCCAGGAGAAAUAU	(((((((((...)).)))))))	(((((((((...)).)))))))	-4.6	-3.92	3.52	6
A1CF	ENST00000282641	70	8696	8763	AUGCCUUUCUUUGCAAUAAAGUAUAUAUACCUUUUUACAAAUGUAAAUUUUAUUUUGAAACUUGGCAU	(((((..........................................................)))))	(((((....((((.((((((((.(((((............))))).)))))))).))))....)))))	-10.8	-1.9	5.56	6
A1CF	ENST00000282641	71	8803	8860	UACAGAUAAAUCUAUUUAAAUCAAUUCAUCAUUAUCACUGGUUUAAAUAUUUAAUGUA	((((..((((..(((((((((((...............))))))))))))))).))))	((((..((((..(((((((((((...............))))))))))))))).))))	-7.7	-2.2	3.95	6
A1CF	ENST00000282641	72	8867	8886	GGAAUUUUUAUUCUUAUUCC	(((((..........)))))	(((((..........)))))	-2.1	-3.73	4.22	6
A1CF	ENST00000373993	1	96	192	AGCAGCCCUCCGCGCACUGGUCCAGCGCACAGGAUAUAGCUUGGUCCAGGAAAAUGGACAAAGAAAAUAUGGUGGCCCUCCACCUGGUUGGGAUGCU	((((.(((.((..........................................................................))..))).))))	((((.(((.((((((.........)))).((((......))))(((((......)))))...........(((((....))))).))..))).))))	-33.4	-2.45	12.62	5
A1CF	ENST00000373993	2	322	438	GGCAACAAUAGAGGAUAUGCAUUUGUAACAUUUUCAAAUAAAGUGGAAGCCAAGAAUGCAAUCAAGCAACUUAAUAAUUAUGAAAUUAGAAAUGGGCGCCUCUUAGGGGUUUGUGCC	(...................................................................................................................)	((((.(((.....(((.(((((((((..((((((.....))))))...))...))))))))))..((.......(((((....))))).......))(((((...))))))))))))	-20.8	-0.25	24.78	5
A1CF	ENST00000373993	3	615	710	AGCAGCUGCCAUGGCGAGGAGGAAACUGCUACCAGGAAGAAUUCAGUUAUGGGGACAUGGUAUUGCAGUAGACUGGGCAGAGCCAGAAGUAGAAGU	(....((((..(((.....((...................................................))........)))...))))...)	.((..((((..((((....((...((((((((((.......((((....))))....)))))..)))))...)).......))))...))))..))	-22.7	-0.83	25.48	5
A1CF	ENST00000373993	4	984	1073	CCGAGGCACAGGUGGAAGGGGCACCAUGCUGCAAGGAGAGUAUACCUACUCUUUGGGCCAAGUUUAUGAUCCCACCACAACCUACCUUGG	(((.((.....((((..((((((....(((..............................)))...)).)))).))))......)).)))	((((((.....((((..((((((....(((((..((((((((....))))))))..))..)))...)).)))).))))......))))))	-31.1	-2.51	11.17	5
A1CF	ENST00000373993	5	1126	1221	UUCCCAGCCACCAAAGGACAUCUCAGCAACAGAGCCAUUAUCCGAGCCCCUUCUGUUAGAGAAAUUUACAUGAAUGUACCUGUAGGGGCUGCGGGA	((........((..((((((......................................................))).)))...))<<......))	(((((((((.((..((((((((((...(((((((((.......).))....)))))).))))............))).)))...))))))).))))	-26.7	-1.86	9.45	5
A1CF	ENST00000373993	6	1241	1257	GUGGCUAUUUGGCAUAC	(((...........)))	(((.(.....).)))..	-2.4	-1.42	4.41	5
A1CF	ENST00000373993	7	1350	1374	UCCUGUCACAUUAAAACCCCAAGGA	((((.................))))	((((.................))))	-1.7	-0.88	1.44	5
A1CF	ENST00000373993	8	1384	1432	GCUCCCCAGAUAUUAGAAGAGAUUUGUCAGAAAAAUAACUGGGGACAGC	(((((((((.((((....((......)).....)))).)))))))..))	..(((((((.((((....((......)).....)))).)))))))....	-13.2	-2.77	4.08	5
A1CF	ENST00000373993	9	1659	1761	UGCUGCUACUGCUUUCCCAGGAUAUGCUGUCCCUAAUGCAACUGCACCCGUGUCUGCAGCCCAGCUCAAGCAAGCGGUAACCCUUGGACAAGACUUAGCAGCA	((((((((...((((((.(((...((((((..((...((........................))...))...))))))..))).))).)))...))))))))	((((((((...((((((.(((...((((((..((...((..(((((........)))))....))...))...))))))..))).))).)))...))))))))	-31.6	-2.68	14.71	5
A1CF	ENST00000373993	10	1807	1911	GGGGAUGGAUAUGGCACCUUCUGAAGAUGCUUUUUUAAAUUUAAGAAUAAGACACACAAAACUCUAUUAAAAAAAAAAAAGAAAUAAACCUCUAACUCGGUCCCC	((.....................................................................................................))	((((((.((...((((.(((...))).))))((((((....))))))................................(((........)))...)).))))))	-15.8	-1.28	17.22	5
A1CF	ENST00000373995	1	249	267	GGUUCCUAUAGAUGGAAGC	(..(((.......)))..)	(.((((.......)))).)	-4.1	-2.54	0.61	7
A1CF	ENST00000373995	2	270	295	UGUGUCUGGGCACAUGCCCAGAGCCA	((..(((((((....)))))))..))	((..(((((((....)))))))..))	-14	-3.76	1.2	7
A1CF	ENST00000373995	3	309	350	GCACAGCAAUUCCUGGCCUCAAAAAAGGAAAUAAUGCUUUGC	((...((..(((((...........))))).....))...))	(((.((((.(((((...........)))))....)))).)))	-9.6	-2.69	2.73	7
A1CF	ENST00000373995	4	353	391	UCCAUCAUUUUGCAAACUUUGCUGGAAAAGGAAAAUGGA	((((((.((((.((........)).)))).))...))))	((((((.((((.((........)).)))).))...))))	-5.5	-0.76	10.98	7
A1CF	ENST00000373995	5	853	948	AGCAGCUGCCAUGGCGAGGAGGAAACUGCUACCAGGAAGAAUUCAGUUAUGGGGACAUGGUAUUGCAGUAGACUGGGCAGAGCCAGAAGUAGAAGU	(....((((..(((.....((...................................................))........)))...))))...)	.((..((((..((((....((...((((((((((.......((((....))))....)))))..)))))...)).......))))...))))..))	-22.7	-0.66	25.48	7
A1CF	ENST00000373995	6	1222	1311	CCGAGGCACAGGUGGAAGGGGCACCAUGCUGCAAGGAGAGUAUACCUACUCUUUGGGCCAAGUUUAUGAUCCCACCACAACCUACCUUGG	(((.((.....((((..((((((....(((..............................)))...)).)))).))))......)).)))	((((((.....((((..((((((....(((((..((((((((....))))))))..))..)))...)).)))).))))......))))))	-31.1	-2.44	11.17	7
A1CF	ENST00000373995	7	1353	1448	CCAGUCUUCAUUUCCCAGCCACCAAAGGACAUCUCAGCAACAGAGCCAUUAUCCGAGCCCCUUCUGUUAGAGGGGCUGCGGGAGUGAGAGGACUGG	((((..............((......))........((......))((((.((((((((((((......)))))))).))))))))......))))	(((((((((.........((......))........((......))((((.((((((((((((......)))))))).)))))))).)))))))))	-36.7	-2.59	20.86	7
A1CF	ENST00000373995	8	1456	1485	UGGCUAUUUGGCAUACACAGGCCUGGGUCG	(((((....(((........)))..)))))	.((((....(((........)))..)))).	-7.7	-0.83	1.08	7
A1CF	ENST00000373995	9	1552	1561	CACCCCAAUG	((......))	..........	0	#DIV/0!	0.03	7
A1CF	ENST00000373995	10	1564	1588	UCCUGUCACAUUAAAACCCCAAGGA	((((.................))))	((((.................))))	-1.7	-0.71	1.44	7
A1CF	ENST00000373995	11	1598	1646	GCUCCCCAGAUAUUAGAAGAGAUUUGUCAGAAAAAUAACUGGGGACAGC	(((((((((.((((....((......)).....)))).)))))))..))	..(((((((.((((....((......)).....)))).)))))))....	-13.2	-2.15	4.08	7
A1CF	ENST00000373995	12	1873	1975	UGCUGCUACUGCUUUCCCAGGAUAUGCUGUCCCUAAUGCAACUGCACCCGUGUCUGCAGCCCAGCUCAAGCAAGCGGUAACCCUUGGACAAGACUUAGCAGCA	((((((((...((((((.(((...((((((..((...((........................))...))...))))))..))).))).)))...))))))))	((((((((...((((((.(((...((((((..((...((..(((((........)))))....))...))...))))))..))).))).)))...))))))))	-31.6	-1.85	14.71	7
A1CF	ENST00000373995	13	2021	2125	GGGGAUGGAUAUGGCACCUUCUGAAGAUGCUUUUUUAAAUUUAAGAAUAAGACACACAAAACUCUAUUAAAAAAAAAAAAGAAAUAAACCUCUAACUCGGUCCCC	(.......................................................................................................)	((((((.((...((((.(((...))).))))((((((....))))))................................(((........)))...)).))))))	-15.8	-1.47	17.22	7
A1CF	ENST00000373997	1	192	286	GCAGCCCUCCGCGCACUGGUCCAGCGCACAGGAUAUAGCUUGGUCCAGGAAAAUGGACAAAGAAAAUAUGGUGGCCCUCCACCUGGUUGGGAUGC	(((.(((.((..........................................................................))..))).)))	(((.(((.((((((.........)))).((((......))))(((((......)))))...........(((((....))))).))..))).)))	-31.8	-1.48	12.56	8
A1CF	ENST00000373997	2	710	805	AGCAGCUGCCAUGGCGAGGAGGAAACUGCUACCAGGAAGAAUUCAGUUAUGGGGACAUGGUAUUGCAGUAGACUGGGCAGAGCCAGAAGUAGAAGU	(....((((..(((.....((...................................................))........)))...))))...)	.((..((((..((((....((...((((((((((.......((((....))))....)))))..)))))...)).......))))...))))..))	-22.7	-1.07	25.48	8
A1CF	ENST00000373997	3	1079	1168	CCGAGGCACAGGUGGAAGGGGCACCAUGCUGCAAGGAGAGUAUACCUACUCUUUGGGCCAAGUUUAUGAUCCCACCACAACCUACCUUGG	(((.((.....((((..((((((....(((..............................)))...)).)))).))))......)).)))	((((((.....((((..((((((....(((((..((((((((....))))))))..))..)))...)).)))).))))......))))))	-31.1	-2.06	11.17	8
A1CF	ENST00000373997	4	1210	1305	CCAGUCUUCAUUUCCCAGCCACCAAAGGACAUCUCAGCAACAGAGCCAUUAUCCGAGCCCCUUCUGUUAGAGGGGCUGCGGGAGUGAGAGGACUGG	((((..............((......))........((......))((((.((((((((((((......)))))))).))))))))......))))	(((((((((.........((......))........((......))((((.((((((((((((......)))))))).)))))))).)))))))))	-36.7	-2.8	20.86	8
A1CF	ENST00000373997	5	1313	1342	UGGCUAUUUGGCAUACACAGGCCUGGGUCG	(((((....(((........)))..)))))	.((((....(((........)))..)))).	-7.7	-0.54	1.08	8
A1CF	ENST00000373997	6	1421	1445	UCCUGUCACAUUAAAACCCCAAGGA	((((.................))))	((((.................))))	-1.7	-1.61	1.44	8
A1CF	ENST00000373997	7	1455	1503	GCUCCCCAGAUAUUAGAAGAGAUUUGUCAGAAAAAUAACUGGGGACAGC	(((((((((.((((....((......)).....)))).)))))))..))	..(((((((.((((....((......)).....)))).)))))))....	-13.2	-2.69	4.08	8
A1CF	ENST00000373997	8	1730	1832	UGCUGCUACUGCUUUCCCAGGAUAUGCUGUCCCUAAUGCAACUGCACCCGUGUCUGCAGCCCAGCUCAAGCAAGCGGUAACCCUUGGACAAGACUUAGCAGCA	((((((((...((((((.(((...((((((..((...((........................))...))...))))))..))).))).)))...))))))))	((((((((...((((((.(((...((((((..((...((..(((((........)))))....))...))...))))))..))).))).)))...))))))))	-31.6	-2.15	14.71	8
A1CF	ENST00000373997	9	1878	1982	GGGGAUGGAUAUGGCACCUUCUGAAGAUGCUUUUUUAAAUUUAAGAAUAAGACACACAAAACUCUAUUAAAAAAAAAAAAGAAAUAAACCUCUAACUCGGUCCCC	((.....................................................................................................))	((((((.((...((((.(((...))).))))((((((....))))))................................(((........)))...)).))))))	-15.8	-1.28	17.22	8
A1CF	ENST00000373997	10	2120	2156	GCUGGAGAGCCACUGCCCCAAAAGUUGUUCUUCCAGU	((((((((((.(((........))).)))).))))))	((((((((((.(((........))).)))).))))))	-14.8	-3.4	1.5	8
A1CF	ENST00000373997	11	2157	2176	CUUCCUGAGUGUUUGGGGAG	((((((((....))))))))	((((((((....))))))))	-6.2	-2.23	2.02	8
A1CF	ENST00000373997	12	2185	2230	CAAAUCCUGCCAGGGUGAAGAGAGAUCUUGUAGCUGGCAAGAUUUG	((((((.((((((....((((....))))....)))))).))))))	((((((.((((((....((((....))))....)))))).))))))	-19.2	-3.34	0.76	8
A1CF	ENST00000373997	13	2285	2357	CUCCAGAGUCUUACCUCUGGCUCACAGCUGCUUUUGUGAUACACAAAGUCACAAAGAGGAAAAGGGAAGGGAG	((((....(((..((((((((........)))......................)))))...)))....))))	((((....((((.((((((((........))).(((((((.......))))))))))))..))))....))))	-20.2	-1.78	11.38	8
A1CF	ENST00000373997	14	2762	2855	AGUAAAUCAGAUAUACAGAAUAUCAUUUAUGAUACUUCUUCCUUUCAGCAAAUUGACUGAAAAGUCAUUUUAAAGAGAGAAGUGCAGAUUUGCU	((((..(..(((((.....))))).....((.((((((((.((((....(((.(((((....))))).))))))).)))))))))).)..))))	((((((((.(((((.....))))).....((.((((((((.((((....(((.(((((....))))).))))))).))))))))))))))))))	-24	-4.26	5.23	8
A1CF	ENST00000373997	15	2867	2883	GAUAUUGUUGCAGUAUC	(((...........)))	(((((((...)))))))	-3.5	-2.98	0.22	8
A1CF	ENST00000373997	16	2898	2911	GCAAUCAGAGAUGC	(((........)))	(((........)))	-0.3	-0.06	2.61	8
A1CF	ENST00000373997	17	2968	2988	AGGAAAUCCUCUAACUUUCCU	((((((.........))))))	((((((.........))))))	-3	-3.97	1.37	8
A1CF	ENST00000373997	18	3013	3054	GGCAGCUUCACCAUACCUGAGUCCUUUUGUCUUGAAGCUGCC	((((((((((..(((...(....)...)))..))))))))))	((((((((((..(((...(....)...)))..))))))))))	-15.4	-3.33	4.12	8
A1CF	ENST00000373997	19	3074	3078	AUCAU	(...)	.....	0	#DIV/0!	0	8
A1CF	ENST00000373997	20	3079	3110	UGCUGAUUAGAAACUGUUUCAGACAAUCAGCA	((((((((.(...(((...))).)))))))))	((((((((.(...(((...))).)))))))))	-8.4	-2.75	4.28	8
A1CF	ENST00000373997	21	3390	3462	UUACAGAACACAAAGGAAAACAUAAACACAAAGACAUGGAAAAUUUUGUCAACUCCUUAAUGGAAUUCUGUGA	((((((((..(((((((...............((((..........))))...)))))..))...))))))))	((((((((..(((((((...............((((..........))))...)))))..))...))))))))	-11	-2.23	12.52	8
A1CF	ENST00000373997	22	3474	3497	GCCAGAUUCUAAUCAAAAUCAGGU	(((.((((........)))).)))	(((.((((........)))).)))	-3.5	-1.58	0.7	8
A1CF	ENST00000373997	23	3531	3585	UUUCAGUUGUCCUAACUCCAAUGAGAUAACAAAGCCUCCAAGGCUACAGCUGAAA	((((((((((.....(((....))).......(((((...)))))))))))))))	.(((((((((.....(((....))).......(((((...)))))))))))))).	-15.1	-3.25	3	8
A1CF	ENST00000373997	24	3590	3607	GAAAGGCCCUGUGCUUUC	(((((........)))))	(((((........)))))	-3	-0.57	4.25	8
A1CF	ENST00000373997	25	3691	3766	AAAUGCUAAUGCCAAUAACAUAUCUCAUAAAAUUUACACUAGAAUUUCCUUGGAUGGGUGCCUGGCAUCAGUAUUU	(((((((.((((((...((.(((((....((((((......))))))....))))).))...)))))).)))))))	(((((((.((((((...((.(((((....((((((......))))))....))))).))...)))))).)))))))	-19.8	-3.4	4.13	8
A1CF	ENST00000373997	26	3777	3803	CCUAGGUGAUUUCAAUGUGCACCUAGG	((((((((((......)).))))))))	((((((((((......)).))))))))	-11.9	-3.84	1.36	8
A1CF	ENST00000373997	27	3913	4017	GACAAAUAGCCAAAUCAUAUUUAUCCCAUAAAUAGUAUGAAUUUAAAUGUAACUUACGUAGGCUUCAAACUAACUCUAAAAAUGAGAAAGUAAAACAAUCUUGUC	(((((...............................................................................................)))))	(((((..((((...(((((((............)))))))......(((((...))))).))))....(((..(((.......)))..))).........)))))	-12.8	-1.47	10.65	8
A1CF	ENST00000373997	28	4219	4281	GUCUUGUCAAUGCAAAUUAGGUUUGAUUUAGAGAAGUUUUAAAUUUAAUCGCAAUGAAAAGAU	(((((.(((.(((..(((((((((((............))))))))))).))).))).)))))	(((((.(((.(((..(((((((((((............))))))))))).))).))).)))))	-13.9	-3.4	7.06	8
A1CF	ENST00000373997	29	4492	4519	UUGCUAAAAUUUUACUUUGUUUUAGUAA	((((((((((........))))))))))	.(((((((((........))))))))).	-6.9	-4.22	0.69	8
A1CF	ENST00000373997	30	4644	4680	AGUUUAAAAUUAUUAAGACAACGGGCUUUUUUAAAUU	(((((((((...................)))))))))	.((((((((...................)))))))).	-1.4	0.4	4.81	8
A1CF	ENST00000373997	31	4697	4740	GCUAAUUUUGCAUAGGUUUAUAUUUUUAGACUUAAGAAAUUAGC	(((((((((...((((((((......)))))))).)))))))))	(((((((((...((((((((......)))))))).)))))))))	-13.4	-3.73	0.82	8
A1CF	ENST00000373997	32	4780	4828	UUUUUCUGUAAUUUCUUAUUUGAAUGCUUCCUAAUUCUUUACAGAAAAA	(((((((((((..........((((........)))).)))))))))))	.((((((((((..........((((........)))).)))))))))).	-8.3	-2.53	6.39	8
A1CF	ENST00000373997	33	4837	4858	UUGUCACCCAACCAGGUGAUAA	((((((((......))))))))	.(((((((......))))))).	-8.5	-4.93	0.7	8
A1CF	ENST00000373997	34	4873	4910	UUUAGGAACAUCCAGUAAAUUUGAAUUAGUUCUCUAAA	(((((((((((.(((.....))).))..)))).)))))	.((((((((((.(((.....))).))..)))).)))).	-4.4	-1.96	4.01	8
A1CF	ENST00000373997	35	4919	4935	AUUAAUAGCUUAUUGAU	(((((((...)))))))	(((((((...)))))))	-0.3	-0.23	2.95	8
A1CF	ENST00000373997	36	4980	5040	AGCAAUGGGAUUGGGUAUCUAUUUUCUUUCCUAUAAAAGUGCUGCCUCUUCUCAAAUUGCU	((((((((((..(((((..((((((..(....)..)))))).)))))..)))))..)))))	((((((((((..(((((..((((((..(....)..)))))).)))))..)))))..)))))	-14.7	-2.91	7.93	8
A1CF	ENST00000373997	37	5106	5121	UCCUAGAUGACUAGGA	((((((....))))))	((((((....))))))	-6.2	-4.99	0.5	8
A1CF	ENST00000373997	38	5125	5136	CCUCCAAUCUGG	((........))	............	0	0.22	2.04	8
A1CF	ENST00000373997	39	5144	5163	CCAAACAACACUAUGUUUGG	(((((((......)))))))	(((((((......)))))))	-6.4	-4.62	0.4	8
A1CF	ENST00000373997	40	5168	5184	CAGCACCCGAAAUGCUG	(((((.......)))))	(((((.......)))))	-3.8	-2.03	0.38	8
A1CF	ENST00000373997	41	5257	5270	CCCAGUACUUUGGG	(((((....)))))	(((((....)))))	-4.7	-4.99	0.49	8
A1CF	ENST00000373997	42	5277	5318	AGGCAGGAGGAUUGCUGGAGGCCAGGAGUUCAAGACCAGCCU	((((.((.(((((.((((...)))).)))))....)).))))	((((.((.(((((.((((...)))).)))))....)).))))	-15.2	-2.65	0.86	8
A1CF	ENST00000373997	43	5328	5338	GGAGAGACUCC	((((...))))	((((...))))	-2.4	-4.61	0.3	8
A1CF	ENST00000373997	44	5392	5410	CGUGGGCCUGUGGUCCCAG	(..(((((...)).))).)	..((((((...)).)))).	-6.5	-1.58	4.02	8
A1CF	ENST00000373997	45	5415	5426	UUGGGAAGCUAA	(.((....)).)	.(((....))).	-0.2	-7.21	1.71	8
A1CF	ENST00000373997	46	5447	5501	CCUGGAGGGCAAGGCUGCAGUGAGCCAUGUUCACAUCGCUGCACUCCAGCCUGGG	(((........((((((.(((((((.(((....))).))).)))).)))))))))	...........((((((.(((((((.(((....))).))).)))).))))))...	-20.4	-0.98	15.84	8
A1CF	ENST00000373997	47	6081	6163	UAGAAACUUGGCACUUUUUAUGUAUUGUAGAUACACUUUCAUAUAUUGUAAAUACAUCUGUUAAAGAUAAAACUAAGUUUCUA	(((((((((((...((((((.....((((..((((...........))))..)))).....)))))).....)))))))))))	(((((((((((...((((((.....((((..((((...........))))..)))).....)))))).....)))))))))))	-16.8	-2.19	13.33	8
A1CF	ENST00000373997	48	6491	6591	GGAAAAUGAGAUUUUUCUGACUCCCAUUCCCUCUCUUAAAAAGUAAAAUAUUUAAGCUUUUUUUAUUAAAGGAAAAAUGGGUACAGAAUACUCUAUUGCCC	((.....(((....(((((...((((((.(((.....(((((((...........))))))).......)))...))))))..)))))..)))......))	((.....(((....(((((...((((((.(((.....(((((((...........))))))).......)))...))))))..)))))..))).....)).	-19.9	-2.32	18.4	8
A1CF	ENST00000373997	49	6927	6943	AGAAGAAGAAUACAGCU	((..(.......)..))	.................	0	0.22	0.19	8
A1CF	ENST00000373997	50	6944	6982	UGUUCUCUUUCCACAAAUGAUACUUUGUCUAAGGGAAUA	(((((((((...(((((......)))))..)))))))))	(((((((((...(((((......)))))..)))))))))	-9.1	-2.64	1.95	8
A1CF	ENST00000373997	51	6985	7005	AGAUACCAAGAAACAGUAUCU	((((((.........))))))	((((((.........))))))	-3.2	-4.69	0.59	8
A1CF	ENST00000373997	52	7021	7030	GCCCACAGGC	(((....)))	(((....)))	-2.1	-5.45	0.28	8
A1CF	ENST00000373997	53	7037	7110	GGAGAAUGAAGAAUAUCAGCCCCAUUCAGGGUUUACCAAUGUCUCUCUGAGGUGACAAUACAUUCUGGUUUUCC	(((((((..(((((...(((((......)))))......((((.((....)).))))....))))).)))))))	(((((((..(((((...(((((......)))))......((((.((....)).))))....))))).)))))))	-16.7	-1.27	12.75	8
A1CF	ENST00000373997	54	7111	7140	AGGACAGUCCUGGCUUAGGUCUGCUGUCCU	((((((((...(((....))).))))))))	((((((((((((...))))...))))))))	-13	-3.51	3.63	8
A1CF	ENST00000373997	55	7194	7273	CAACAAAUUAUACAGUGUCUGCCCCCAACACACACACACACACCCCACCAUCUUUAUGGGUUGUUGUUGUUUUCUUGUUG	((............((((.((.......)).)))).((.(((.((((.........)))).)))))............))	((((((.....(((((((.((.......)).))))(((.(((.((((.........)))).)))))))))....))))))	-12.9	-1.66	19.05	8
A1CF	ENST00000373997	56	7311	7322	GCAGAUAACAGC	(..........)	............	0	0.26	0.9	8
A1CF	ENST00000373997	57	7327	7371	ACUAAAGAGCCUAGCUACUUCUUUCUGACUGAGCAGGGUCAUAGU	((((..((.(((.(((...((.....))...)))))).)).))))	((((..((.(((.(((...((.....))...)))))).)).))))	-11.3	-1.76	2.49	8
A1CF	ENST00000373997	58	7374	7428	ACAGAGAAGAAUGGAUCACUUCCUCCUCUGAAAUCUCCAUCAAUCCACUUUCUGU	(((((((.(((((((....(((.......)))...)))))...))...)))))))	(((((((.(((((((....(((.......)))...)))))...))...)))))))	-8.3	-1.46	14.13	8
A1CF	ENST00000373997	59	7448	7460	GCCUAUUUUUGGU	(((.......)))	(((.......)))	-1.4	-6.5	1.16	8
A1CF	ENST00000373997	60	7464	7528	AGUUUUCCUCUCAUAACCCCUGGGCUGUGAGUCCUGAGUUCUGCCUUCAUAUGGCAGAGCAAGCU	((((.....(((((..((....))..)))))......((((((((.......)))))))).))))	.........((((((.((....)).))))))......((((((((.......)))))))).....	-21.2	-3.02	4.85	8
A1CF	ENST00000373997	61	8000	8073	GAAUAUAUGAUCAGCCUGUGUUUACUAUGCACCUACUCUUAUACCAGAAACUGUGAAUACAAAUACAUAUAUUU	(((..((((.......(((((((((...........................)))))))))....))))..)))	(((((((((.......(((((((((...........................)))))))))....)))))))))	-11.3	-1.77	3.55	8
A1CF	ENST00000373997	62	8092	8108	UGGGGCACACAGUCCCA	((((((.....))))))	((((((.....))))))	-8	-3.72	0.52	8
A1CF	ENST00000373997	63	8228	8309	AAACUCUGGACUGAUACAAUAAGCCUUUUAAAAGGUGAAUUUAACACUUCACCUAUUAUGGUUAUUUAAGUAAAAUGAGUUU	(((((......(.....((((..((...(((.(((((((........))))))).))).)).))))..)........)))))	((((((...(((.....(((((.((...(((.(((((((........))))))).))).)))))))..))).....))))))	-16.2	-2.19	7.83	8
A1CF	ENST00000373997	64	8314	8335	AUAUUUCCCCCAGGAGAAAUAU	(((((((((...)).)))))))	(((((((((...)).)))))))	-4.6	-3.67	3.52	8
A1CF	ENST00000373997	65	8555	8622	AUGCCUUUCUUUGCAAUAAAGUAUAUAUACCUUUUUACAAAUGUAAAUUUUAUUUUGAAACUUGGCAU	(((((..........................................................)))))	(((((....((((.((((((((.(((((............))))).)))))))).))))....)))))	-10.8	-1.97	5.56	8
A1CF	ENST00000373997	66	8662	8719	UACAGAUAAAUCUAUUUAAAUCAAUUCAUCAUUAUCACUGGUUUAAAUAUUUAAUGUA	((((..((((..(((((((((((...............))))))))))))))).))))	((((..((((..(((((((((((...............))))))))))))))).))))	-7.7	-1.91	3.95	8
A1CF	ENST00000373997	67	8726	8745	GGAAUUUUUAUUCUUAUUCC	(((((..........)))))	(((((..........)))))	-2.1	-4.45	4.22	8
A1CF	ENST00000374001	1	62	169	CCUUUUCCGGGUGGGGAUCUCUGAAAUUACUCAGUGAGCAACCCUAAUUAACCUGAUUUUUUGCUGAUAAUCACUCUCAAUGGAAUCAAAUCACAAAUCCGGGGAUGG	((........................................................................................................))	((.((((((((((((..((.((((......)))).))....))).........((((((((((..((.......)).))).)))))))........))))))))).))	-25.6	-1.46	15.31	6
A1CF	ENST00000374001	2	191	287	AGCAGCCCUCCGCGCACUGGUCCAGCGCACAGGAUAUAGCUUGGUCCAGGAAAAUGGACAAAGAAAAUAUGGUGGCCCUCCACCUGGUUGGGAUGCU	((((.(((.((..........................................................................))..))).))))	((((.(((.((((((.........)))).((((......))))(((((......)))))...........(((((....))))).))..))).))))	-33.4	-2.08	12.62	6
A1CF	ENST00000374001	3	710	805	AGCAGCUGCCAUGGCGAGGAGGAAACUGCUACCAGGAAGAAUUCAGUUAUGGGGACAUGGUAUUGCAGUAGACUGGGCAGAGCCAGAAGUAGAAGU	(....((((..(((.....((...................................................))........)))...))))...)	.((..((((..((((....((...((((((((((.......((((....))))....)))))..)))))...)).......))))...))))..))	-22.7	-0.88	25.48	6
A1CF	ENST00000374001	4	1079	1168	CCGAGGCACAGGUGGAAGGGGCACCAUGCUGCAAGGAGAGUAUACCUACUCUUUGGGCCAAGUUUAUGAUCCCACCACAACCUACCUUGG	(((.((.....((((..((((((....(((..............................)))...)).)))).))))......)).)))	((((((.....((((..((((((....(((((..((((((((....))))))))..))..)))...)).)))).))))......))))))	-31.1	-2.41	11.17	6
A1CF	ENST00000374001	5	1210	1305	CCAGUCUUCAUUUCCCAGCCACCAAAGGACAUCUCAGCAACAGAGCCAUUAUCCGAGCCCCUUCUGUUAGAGGGGCUGCGGGAGUGAGAGGACUGG	((((..............((......))........((......))((((.((((((((((((......)))))))).))))))))......))))	(((((((((.........((......))........((......))((((.((((((((((((......)))))))).)))))))).)))))))))	-36.7	-2.12	20.86	6
A1CF	ENST00000374001	6	1313	1342	UGGCUAUUUGGCAUACACAGGCCUGGGUCG	(((((....(((........)))..)))))	.((((....(((........)))..)))).	-7.7	-0.66	1.08	6
A1CF	ENST00000374001	7	1421	1445	UCCUGUCACAUUAAAACCCCAAGGA	((((.................))))	((((.................))))	-1.7	-1.73	1.44	6
A1CF	ENST00000374001	8	1455	1503	GCUCCCCAGAUAUUAGAAGAGAUUUGUCAGAAAAAUAACUGGGGACAGC	(((((((((.((((....((......)).....)))).)))))))..))	..(((((((.((((....((......)).....)))).)))))))....	-13.2	-2.43	4.08	6
A1CF	ENST00000374001	9	1730	1832	UGCUGCUACUGCUUUCCCAGGAUAUGCUGUCCCUAAUGCAACUGCACCCGUGUCUGCAGCCCAGCUCAAGCAAGCGGUAACCCUUGGACAAGACUUAGCAGCA	((((((((...((((((.(((...((((((..((...((........................))...))...))))))..))).))).)))...))))))))	((((((((...((((((.(((...((((((..((...((..(((((........)))))....))...))...))))))..))).))).)))...))))))))	-31.6	-2.87	14.71	6
A1CF	ENST00000374001	10	1878	1982	GGGGAUGGAUAUGGCACCUUCUGAAGAUGCUUUUUUAAAUUUAAGAAUAAGACACACAAAACUCUAUUAAAAAAAAAAAAGAAAUAAACCUCUAACUCGGUCCCC	(.......................................................................................................)	((((((.((...((((.(((...))).))))((((((....))))))................................(((........)))...)).))))))	-15.8	-1.47	17.22	6
A1CF	ENST00000374001	11	2120	2156	GCUGGAGAGCCACUGCCCCAAAAGUUGUUCUUCCAGU	((((((((((.(((........))).)))).))))))	((((((((((.(((........))).)))).))))))	-14.8	-3.24	1.5	6
A1CF	ENST00000374001	12	2157	2176	CUUCCUGAGUGUUUGGGGAG	((((((((....))))))))	((((((((....))))))))	-6.2	-3.15	2.02	6
A1CF	ENST00000374001	13	2185	2230	CAAAUCCUGCCAGGGUGAAGAGAGAUCUUGUAGCUGGCAAGAUUUG	((((((.((((((....((((....))))....)))))).))))))	((((((.((((((....((((....))))....)))))).))))))	-19.2	-3.71	0.76	6
A1CF	ENST00000374001	14	2285	2357	CUCCAGAGUCUUACCUCUGGCUCACAGCUGCUUUUGUGAUACACAAAGUCACAAAGAGGAAAAGGGAAGGGAG	((((....(((..((((((((........)))......................)))))...)))....))))	((((....((((.((((((((........))).(((((((.......))))))))))))..))))....))))	-20.2	-1.61	11.38	6
A1CF	ENST00000374001	15	2762	2855	AGUAAAUCAGAUAUACAGAAUAUCAUUUAUGAUACUUCUUCCUUUCAGCAAAUUGACUGAAAAGUCAUUUUAAAGAGAGAAGUGCAGAUUUGCU	((((..(..(((((.....))))).....((.((((((((.((((....(((.(((((....))))).))))))).)))))))))).)..))))	((((((((.(((((.....))))).....((.((((((((.((((....(((.(((((....))))).))))))).))))))))))))))))))	-24	-2.94	5.23	6
A1CF	ENST00000374001	16	2867	2883	GAUAUUGUUGCAGUAUC	(((...........)))	(((((((...)))))))	-3.5	-2.44	0.22	6
A1CF	ENST00000374001	17	2968	2988	AGGAAAUCCUCUAACUUUCCU	((((((.........))))))	((((((.........))))))	-3	-3.75	1.37	6
A1CF	ENST00000374001	18	3013	3054	GGCAGCUUCACCAUACCUGAGUCCUUUUGUCUUGAAGCUGCC	((((((((((..(((...(....)...)))..))))))))))	((((((((((..(((...(....)...)))..))))))))))	-15.4	-3.36	4.12	6
A1CF	ENST00000374001	19	3079	3110	UGCUGAUUAGAAACUGUUUCAGACAAUCAGCA	((((((((.(...(((...))).)))))))))	((((((((.(...(((...))).)))))))))	-8.4	-3.02	4.28	6
A1CF	ENST00000374001	20	3390	3462	UUACAGAACACAAAGGAAAACAUAAACACAAAGACAUGGAAAAUUUUGUCAACUCCUUAAUGGAAUUCUGUGA	((((((((..(((((((...............((((..........))))...)))))..))...))))))))	((((((((..(((((((...............((((..........))))...)))))..))...))))))))	-11	-1.62	12.52	6
A1CF	ENST00000374001	21	3474	3497	GCCAGAUUCUAAUCAAAAUCAGGU	(((.((((........)))).)))	(((.((((........)))).)))	-3.5	-2.2	0.7	6
A1CF	ENST00000374001	22	3531	3585	UUUCAGUUGUCCUAACUCCAAUGAGAUAACAAAGCCUCCAAGGCUACAGCUGAAA	((((((((((.....(((....))).......(((((...)))))))))))))))	.(((((((((.....(((....))).......(((((...)))))))))))))).	-15.1	-3.84	3	6
A1CF	ENST00000374001	23	3590	3607	GAAAGGCCCUGUGCUUUC	(((((........)))))	(((((........)))))	-3	-0.74	4.25	6
A1CF	ENST00000374001	24	3691	3766	AAAUGCUAAUGCCAAUAACAUAUCUCAUAAAAUUUACACUAGAAUUUCCUUGGAUGGGUGCCUGGCAUCAGUAUUU	(((((((.((((((...((.(((((....((((((......))))))....))))).))...)))))).)))))))	(((((((.((((((...((.(((((....((((((......))))))....))))).))...)))))).)))))))	-19.8	-3.09	4.13	6
A1CF	ENST00000374001	25	3777	3803	CCUAGGUGAUUUCAAUGUGCACCUAGG	((((((((((......)).))))))))	((((((((((......)).))))))))	-11.9	-3.69	1.36	6
A1CF	ENST00000374001	26	3913	4017	GACAAAUAGCCAAAUCAUAUUUAUCCCAUAAAUAGUAUGAAUUUAAAUGUAACUUACGUAGGCUUCAAACUAACUCUAAAAAUGAGAAAGUAAAACAAUCUUGUC	(((((...............................................................................................)))))	(((((..((((...(((((((............)))))))......(((((...))))).))))....(((..(((.......)))..))).........)))))	-12.8	-1.66	10.65	6
A1CF	ENST00000374001	27	4219	4281	GUCUUGUCAAUGCAAAUUAGGUUUGAUUUAGAGAAGUUUUAAAUUUAAUCGCAAUGAAAAGAU	(((((.(((.(((..(((((((((((............))))))))))).))).))).)))))	(((((.(((.(((..(((((((((((............))))))))))).))).))).)))))	-13.9	-2.37	7.06	6
A1CF	ENST00000374001	28	4492	4519	UUGCUAAAAUUUUACUUUGUUUUAGUAA	((((((((((........))))))))))	.(((((((((........))))))))).	-6.9	-3.94	0.69	6
A1CF	ENST00000374001	29	4644	4680	AGUUUAAAAUUAUUAAGACAACGGGCUUUUUUAAAUU	(.(((((((...................))))))).)	.((((((((...................)))))))).	-1.4	0.47	4.81	6
A1CF	ENST00000374001	30	4697	4740	GCUAAUUUUGCAUAGGUUUAUAUUUUUAGACUUAAGAAAUUAGC	(((((((((...((((((((......)))))))).)))))))))	(((((((((...((((((((......)))))))).)))))))))	-13.4	-2.91	0.82	6
A1CF	ENST00000374001	31	4780	4828	UUUUUCUGUAAUUUCUUAUUUGAAUGCUUCCUAAUUCUUUACAGAAAAA	(((((((((((..........((((........)))).)))))))))))	.((((((((((..........((((........)))).)))))))))).	-8.3	-2.72	6.39	6
A1CF	ENST00000374001	32	4837	4858	UUGUCACCCAACCAGGUGAUAA	((((((((......))))))))	.(((((((......))))))).	-8.5	-4.93	0.7	6
A1CF	ENST00000374001	33	4873	4910	UUUAGGAACAUCCAGUAAAUUUGAAUUAGUUCUCUAAA	(((((((((((.(((.....))).))..)))).)))))	.((((((((((.(((.....))).))..)))).)))).	-4.4	-0.78	4.01	6
A1CF	ENST00000374001	34	4919	4935	AUUAAUAGCUUAUUGAU	(((((((...)))))))	(((((((...)))))))	-0.3	-0.71	2.95	6
A1CF	ENST00000374001	35	4974	5043	UUGAUCAGCAAUGGGAUUGGGUAUCUAUUUUCUUUCCUAUAAAAGUGCUGCCUCUUCUCAAAUUGCUUUA	(.....((((((((((..(((((..((((((..(....)..)))))).)))))..)))))..)))))..)	......((((((((((..(((((..((((((..(....)..)))))).)))))..)))))..)))))...	-15.3	-3.2	8.26	6
A1CF	ENST00000374001	36	5077	5090	GCACCUUCAACUGC	((..........))	(((........)))	-0.2	-0.43	1.48	6
A1CF	ENST00000374001	37	5106	5121	UCCUAGAUGACUAGGA	((((((....))))))	((((((....))))))	-6.2	-5.74	0.5	6
A1CF	ENST00000374001	38	5125	5136	CCUCCAAUCUGG	((........))	............	0	0.15	2.04	6
A1CF	ENST00000374001	39	5144	5163	CCAAACAACACUAUGUUUGG	(((((((......)))))))	(((((((......)))))))	-6.4	-4.78	0.4	6
A1CF	ENST00000374001	40	5168	5184	CAGCACCCGAAAUGCUG	(((((.......)))))	(((((.......)))))	-3.8	-2.35	0.38	6
A1CF	ENST00000374001	41	5257	5270	CCCAGUACUUUGGG	(((((....)))))	(((((....)))))	-4.7	-4.56	0.49	6
A1CF	ENST00000374001	42	5277	5318	AGGCAGGAGGAUUGCUGGAGGCCAGGAGUUCAAGACCAGCCU	((((.((.(((((.((((...)))).)))))....)).))))	((((.((.(((((.((((...)))).)))))....)).))))	-15.2	-2.07	0.86	6
A1CF	ENST00000374001	43	5328	5338	GGAGAGACUCC	((((...))))	((((...))))	-2.4	-4.25	0.3	6
A1CF	ENST00000374001	44	5392	5410	CGUGGGCCUGUGGUCCCAG	(..(((((...)).))).)	..((((((...)).)))).	-6.5	-0.93	4.02	6
A1CF	ENST00000374001	45	5415	5426	UUGGGAAGCUAA	(.((....)).)	.(((....))).	-0.2	-2.25	1.71	6
A1CF	ENST00000374001	46	5447	5501	CCUGGAGGGCAAGGCUGCAGUGAGCCAUGUUCACAUCGCUGCACUCCAGCCUGGG	(((........((((((.(((((((.(((....))).))).)))).)))))))))	...........((((((.(((((((.(((....))).))).)))).))))))...	-20.4	-1.16	15.84	6
A1CF	ENST00000374001	47	6081	6163	UAGAAACUUGGCACUUUUUAUGUAUUGUAGAUACACUUUCAUAUAUUGUAAAUACAUCUGUUAAAGAUAAAACUAAGUUUCUA	(((((((((((...((((((.....((((..((((...........))))..)))).....)))))).....)))))))))))	(((((((((((...((((((.....((((..((((...........))))..)))).....)))))).....)))))))))))	-16.8	-2.6	13.33	6
A1CF	ENST00000374001	48	6491	6591	GGAAAAUGAGAUUUUUCUGACUCCCAUUCCCUCUCUUAAAAAGUAAAAUAUUUAAGCUUUUUUUAUUAAAGGAAAAAUGGGUACAGAAUACUCUAUUGCCC	((.....(((....(((((...((((((.(((.....(((((((...........))))))).......)))...))))))..)))))..)))......))	((.....(((....(((((...((((((.(((.....(((((((...........))))))).......)))...))))))..)))))..))).....)).	-19.9	-3.03	18.4	6
A1CF	ENST00000374001	49	6596	6608	AAUGUCCAACAUU	(((((...)))))	.............	0	#DIV/0!	2.34	6
A1CF	ENST00000374001	50	6915	6952	GAGAGAAAUUCAAGAAGAAGAAUACAGCUUGUUCUCUU	(((((((...((((..(.......)..)))))))))))	(((((((...((((..(.......)..)))))))))))	-6.8	-2.01	3.9	6
A1CF	ENST00000374001	51	6956	6971	ACAAAUGAUACUUUGU	(((((......)))))	(((((......)))))	-0.5	-1.01	2.1	6
A1CF	ENST00000374001	52	6985	7005	AGAUACCAAGAAACAGUAUCU	((((((.........))))))	((((((.........))))))	-3.2	-2.73	0.59	6
A1CF	ENST00000374001	53	7021	7030	GCCCACAGGC	(((....)))	(((....)))	-2.1	-2.75	0.28	6
A1CF	ENST00000374001	54	7037	7110	GGAGAAUGAAGAAUAUCAGCCCCAUUCAGGGUUUACCAAUGUCUCUCUGAGGUGACAAUACAUUCUGGUUUUCC	(((((((..(((((...(((((......)))))......((((.((....)).))))....))))).)))))))	(((((((..(((((...(((((......)))))......((((.((....)).))))....))))).)))))))	-16.7	-1.45	12.75	6
A1CF	ENST00000374001	55	7111	7140	AGGACAGUCCUGGCUUAGGUCUGCUGUCCU	((((((((...(((....))).))))))))	((((((((((((...))))...))))))))	-13	-2.58	3.63	6
A1CF	ENST00000374001	56	7208	7228	GUGUCUGCCCCCAACACACAC	((((.((.......)).))))	((((.((....))))))....	-2.5	-1.34	6.25	6
A1CF	ENST00000374001	57	7230	7259	CACACACCCCACCAUCUUUAUGGGUUGUUG	((.(((.((((.........)))).)))))	...(((.((((.........)))).)))..	-5.6	-1.19	4.75	6
A1CF	ENST00000374001	58	7311	7322	GCAGAUAACAGC	(..........)	............	0	0.32	0.9	6
A1CF	ENST00000374001	59	7327	7371	ACUAAAGAGCCUAGCUACUUCUUUCUGACUGAGCAGGGUCAUAGU	((((..((.(((.(((...((.....))...)))))).)).))))	((((..((.(((.(((...((.....))...)))))).)).))))	-11.3	-1.65	2.49	6
A1CF	ENST00000374001	60	7374	7428	ACAGAGAAGAAUGGAUCACUUCCUCCUCUGAAAUCUCCAUCAAUCCACUUUCUGU	(((((((.(((((((....(((.......)))...)))))...))...)))))))	(((((((.(((((((....(((.......)))...)))))...))...)))))))	-8.3	-1.91	14.13	6
A1CF	ENST00000374001	61	7448	7460	GCCUAUUUUUGGU	(((.......)))	(((.......)))	-1.4	-4.12	1.16	6
A1CF	ENST00000374001	62	7464	7528	AGUUUUCCUCUCAUAACCCCUGGGCUGUGAGUCCUGAGUUCUGCCUUCAUAUGGCAGAGCAAGCU	((((.....(((((..((....))..)))))......((((((((.......)))))))).))))	.........((((((.((....)).))))))......((((((((.......)))))))).....	-21.2	-2.74	4.85	6
A1CF	ENST00000374001	63	8000	8073	GAAUAUAUGAUCAGCCUGUGUUUACUAUGCACCUACUCUUAUACCAGAAACUGUGAAUACAAAUACAUAUAUUU	(((.(((((.......(((((((((...........................)))))))))....))))).)))	(((((((((.......(((((((((...........................)))))))))....)))))))))	-11.3	-2.29	3.55	6
A1CF	ENST00000374001	64	8092	8108	UGGGGCACACAGUCCCA	((((((.....))))))	((((((.....))))))	-8	-3.16	0.52	6
A1CF	ENST00000374001	65	8228	8309	AAACUCUGGACUGAUACAAUAAGCCUUUUAAAAGGUGAAUUUAACACUUCACCUAUUAUGGUUAUUUAAGUAAAAUGAGUUU	(((((......(.....(((...((...(((.(((((((........))))))).))).))..)))..)........)))))	((((((...(((.....(((((.((...(((.(((((((........))))))).))).)))))))..))).....))))))	-16.2	-2.87	7.83	6
A1CF	ENST00000374001	66	8314	8335	AUAUUUCCCCCAGGAGAAAUAU	(((((((((...)).)))))))	(((((((((...)).)))))))	-4.6	-2.22	3.52	6
A1CF	ENST00000374001	67	8555	8622	AUGCCUUUCUUUGCAAUAAAGUAUAUAUACCUUUUUACAAAUGUAAAUUUUAUUUUGAAACUUGGCAU	(((((..........................................................)))))	(((((....((((.((((((((.(((((............))))).)))))))).))))....)))))	-10.8	-2.17	5.56	6
A1CF	ENST00000374001	68	8662	8719	UACAGAUAAAUCUAUUUAAAUCAAUUCAUCAUUAUCACUGGUUUAAAUAUUUAAUGUA	((((..((((..(((((((((((...............))))))))))))))).))))	((((..((((..(((((((((((...............))))))))))))))).))))	-7.7	-2.26	3.95	6
A1CF	ENST00000374001	69	8726	8745	GGAAUUUUUAUUCUUAUUCC	(((((..........)))))	(((((..........)))))	-2.1	-3.61	4.22	6
A1CF	ENST00000395489	1	103	148	UGCUGUGCCAAAAACCUGUGGAUUUUCUCUACAAAAAUUAUCAUGA	(...............((((((.....))))))............)	................((((((.....)))))).............	-4.9	-0.31	3	6
A1CF	ENST00000395489	2	149	177	CUGUUAUCUUUUUGAUGGAAAAGAUGAAG	((.((((((((((....))))))))))))	...((((((((((....))))))))))..	-7.7	-2.76	1.05	6
A1CF	ENST00000395489	3	194	220	UCUACAACUUGGCCAGAAGACUGUAGA	((((((.(((......)))..))))))	((((((.(((......)))..))))))	-5.7	-1.46	0.96	6
A1CF	ENST00000395489	4	390	408	GGUUCCUAUAGAUGGAAGC	(..(((.......)))..)	(.((((.......)))).)	-4.1	-1.55	0.61	6
A1CF	ENST00000395489	5	411	436	UGUGUCUGGGCACAUGCCCAGAGCCA	((..(((((((....)))))))..))	((..(((((((....)))))))..))	-14	-3.47	1.2	6
A1CF	ENST00000395489	6	444	451	GCAUGAGC	((....))	........	0	#DIV/0!	0.74	6
A1CF	ENST00000395489	7	455	486	GCAAUUCCUGGCCUCAAAAAAGGAAAUAAUGC	((..(((((...........))))).....))	....(((((...........))))).......	-3.9	-1.02	3.35	6
A1CF	ENST00000395489	8	494	532	UCCAUCAUUUUGCAAACUUUGCUGGAAAAGGAAAAUGGA	((((((.((((.((........)).)))).))...))))	((((((.((((.((........)).)))).))...))))	-5.5	-0.98	10.98	6
A1CF	ENST00000395489	9	994	1089	AGCAGCUGCCAUGGCGAGGAGGAAACUGCUACCAGGAAGAAUUCAGUUAUGGGGACAUGGUAUUGCAGUAGACUGGGCAGAGCCAGAAGUAGAAGU	(....((((..(((.....((...................................................))........)))...))))...)	.((..((((..((((....((...((((((((((.......((((....))))....)))))..)))))...)).......))))...))))..))	-22.7	-1.23	25.48	6
A1CF	ENST00000395489	10	1363	1452	CCGAGGCACAGGUGGAAGGGGCACCAUGCUGCAAGGAGAGUAUACCUACUCUUUGGGCCAAGUUUAUGAUCCCACCACAACCUACCUUGG	(((.((.....((((..((((((....(((..............................)))...)).)))).))))......)).)))	((((((.....((((..((((((....(((((..((((((((....))))))))..))..)))...)).)))).))))......))))))	-31.1	-2.18	11.17	6
A1CF	ENST00000395489	11	1515	1590	CCAAAGGACAUCUCAGCAACAGAGCCAUUAUCCGAGCCCCUUCUGUUAGAGAAAUUUACAUGAAUGUACCUGUAGG	((..((((((......................................................))).)))...))	((..((((((((((...(((((((((.......).))....)))))).))))............))).)))...))	-11.2	0.49	10.54	6
A1CF	ENST00000395489	12	1591	1619	GGCUGCGGGAGUGAGAGGACUGGGCGGCC	((((((.................))))))	((((((...(((......)))..))))))	-12.1	-2.5	0.31	6
A1CF	ENST00000395489	13	1620	1636	GUGGCUAUUUGGCAUAC	(((...........)))	(((.(.....).)))..	-2.4	-0.98	4.41	6
A1CF	ENST00000395489	14	1729	1753	UCCUGUCACAUUAAAACCCCAAGGA	((((.................))))	((((.................))))	-1.7	-1.25	1.44	6
A1CF	ENST00000395489	15	1763	1811	GCUCCCCAGAUAUUAGAAGAGAUUUGUCAGAAAAAUAACUGGGGACAGC	(((((((((.((((....((......)).....)))).)))))))..))	..(((((((.((((....((......)).....)))).)))))))....	-13.2	-2.95	4.08	6
A1CF	ENST00000395489	16	2038	2140	UGCUGCUACUGCUUUCCCAGGAUAUGCUGUCCCUAAUGCAACUGCACCCGUGUCUGCAGCCCAGCUCAAGCAAGCGGUAACCCUUGGACAAGACUUAGCAGCA	((((((((...((((((.(((...((((((..((...((........................))...))...))))))..))).))).)))...))))))))	((((((((...((((((.(((...((((((..((...((..(((((........)))))....))...))...))))))..))).))).)))...))))))))	-31.6	-2.4	14.71	6
A1CF	ENST00000395489	17	2186	2290	GGGGAUGGAUAUGGCACCUUCUGAAGAUGCUUUUUUAAAUUUAAGAAUAAGACACACAAAACUCUAUUAAAAAAAAAAAAGAAAUAAACCUCUAACUCGGUCCCC	((((((.((.......................................................................................)).))))))	((((((.((...((((.(((...))).))))((((((....))))))................................(((........)))...)).))))))	-15.8	-1.53	17.22	6
A1CF	ENST00000395489	18	2428	2464	GCUGGAGAGCCACUGCCCCAAAAGUUGUUCUUCCAGU	((((((((((.(((........))).)))).))))))	((((((((((.(((........))).)))).))))))	-14.8	-3.18	1.5	6
A1CF	ENST00000395489	19	2465	2484	CUUCCUGAGUGUUUGGGGAG	((((((((....))))))))	((((((((....))))))))	-6.2	-2.39	2.02	6
A1CF	ENST00000395489	20	2493	2538	CAAAUCCUGCCAGGGUGAAGAGAGAUCUUGUAGCUGGCAAGAUUUG	((((((.((((((....((((....))))....)))))).))))))	((((((.((((((....((((....))))....)))))).))))))	-19.2	-4.1	0.76	6
A1CF	ENST00000395489	21	2593	2665	CUCCAGAGUCUUACCUCUGGCUCACAGCUGCUUUUGUGAUACACAAAGUCACAAAGAGGAAAAGGGAAGGGAG	((((....(((..((((((((........)))......................)))))...)))....))))	((((....((((.((((((((........))).(((((((.......))))))))))))..))))....))))	-20.2	-1.85	11.38	6
A1CF	ENST00000395489	22	3070	3163	AGUAAAUCAGAUAUACAGAAUAUCAUUUAUGAUACUUCUUCCUUUCAGCAAAUUGACUGAAAAGUCAUUUUAAAGAGAGAAGUGCAGAUUUGCU	((((..(..(((((.....))))).....((.((((((((.((((....(((.(((((....))))).))))))).)))))))))).)..))))	((((((((.(((((.....))))).....((.((((((((.((((....(((.(((((....))))).))))))).))))))))))))))))))	-24	-3.24	5.23	6
A1CF	ENST00000395489	23	3175	3191	GAUAUUGUUGCAGUAUC	((.............))	(((((((...)))))))	-3.5	-4.27	0.22	6
A1CF	ENST00000395489	24	3276	3296	AGGAAAUCCUCUAACUUUCCU	((((((.........))))))	((((((.........))))))	-3	-3.71	1.37	6
A1CF	ENST00000395489	25	3321	3362	GGCAGCUUCACCAUACCUGAGUCCUUUUGUCUUGAAGCUGCC	((((((((((..(((...(....)...)))..))))))))))	((((((((((..(((...(....)...)))..))))))))))	-15.4	-3.27	4.12	6
A1CF	ENST00000395489	26	3382	3386	AUCAU	(...)	.....	0	#DIV/0!	0	6
A1CF	ENST00000395489	27	3387	3418	UGCUGAUUAGAAACUGUUUCAGACAAUCAGCA	((((((((.(...(((...))).)))))))))	((((((((.(...(((...))).)))))))))	-8.4	-2.68	4.28	6
A1CF	ENST00000395489	28	3698	3770	UUACAGAACACAAAGGAAAACAUAAACACAAAGACAUGGAAAAUUUUGUCAACUCCUUAAUGGAAUUCUGUGA	((((((((..(((((((...............((((..........))))...)))))..))...))))))))	((((((((..(((((((...............((((..........))))...)))))..))...))))))))	-11	-1.93	12.52	6
A1CF	ENST00000395489	29	3782	3805	GCCAGAUUCUAAUCAAAAUCAGGU	(((.((((........)))).)))	(((.((((........)))).)))	-3.5	-2.44	0.7	6
A1CF	ENST00000395489	30	3839	3893	UUUCAGUUGUCCUAACUCCAAUGAGAUAACAAAGCCUCCAAGGCUACAGCUGAAA	((((((((((.....(((....))).......(((((...)))))))))))))))	.(((((((((.....(((....))).......(((((...)))))))))))))).	-15.1	-3.68	3	6
A1CF	ENST00000395489	31	3898	3915	GAAAGGCCCUGUGCUUUC	(((((........)))))	(((((........)))))	-3	-1.48	4.25	6
A1CF	ENST00000395489	32	3999	4074	AAAUGCUAAUGCCAAUAACAUAUCUCAUAAAAUUUACACUAGAAUUUCCUUGGAUGGGUGCCUGGCAUCAGUAUUU	(((((((.((((((...((.(((((....((((((......))))))....))))).))...)))))).)))))))	(((((((.((((((...((.(((((....((((((......))))))....))))).))...)))))).)))))))	-19.8	-3.56	4.13	6
A1CF	ENST00000395489	33	4085	4111	CCUAGGUGAUUUCAAUGUGCACCUAGG	((((((((((......)).))))))))	((((((((((......)).))))))))	-11.9	-3.26	1.36	6
A1CF	ENST00000395489	34	4221	4325	GACAAAUAGCCAAAUCAUAUUUAUCCCAUAAAUAGUAUGAAUUUAAAUGUAACUUACGUAGGCUUCAAACUAACUCUAAAAAUGAGAAAGUAAAACAAUCUUGUC	(((((...............................................................................................)))))	(((((..((((...(((((((............)))))))......(((((...))))).))))....(((..(((.......)))..))).........)))))	-12.8	-1.15	10.65	6
A1CF	ENST00000395489	35	4527	4589	GUCUUGUCAAUGCAAAUUAGGUUUGAUUUAGAGAAGUUUUAAAUUUAAUCGCAAUGAAAAGAU	(((((.(((.(((..(((((((((((............))))))))))).))).))).)))))	(((((.(((.(((..(((((((((((............))))))))))).))).))).)))))	-13.9	-2.87	7.06	6
A1CF	ENST00000395489	36	4800	4827	UUGCUAAAAUUUUACUUUGUUUUAGUAA	((((((((((........))))))))))	.(((((((((........))))))))).	-6.9	-4.47	0.69	6
A1CF	ENST00000395489	37	4952	4988	AGUUUAAAAUUAUUAAGACAACGGGCUUUUUUAAAUU	(((((((((...................)))))))))	.((((((((...................)))))))).	-1.4	0.59	4.81	6
A1CF	ENST00000395489	38	5005	5048	GCUAAUUUUGCAUAGGUUUAUAUUUUUAGACUUAAGAAAUUAGC	(((((((((...((((((((......)))))))).)))))))))	(((((((((...((((((((......)))))))).)))))))))	-13.4	-3.08	0.82	6
A1CF	ENST00000395489	39	5088	5136	UUUUUCUGUAAUUUCUUAUUUGAAUGCUUCCUAAUUCUUUACAGAAAAA	(((((((((((..........((((........)))).)))))))))))	.((((((((((..........((((........)))).)))))))))).	-8.3	-2.71	6.39	6
A1CF	ENST00000395489	40	5145	5166	UUGUCACCCAACCAGGUGAUAA	((((((((......))))))))	.(((((((......))))))).	-8.5	-5.02	0.7	6
A1CF	ENST00000395489	41	5181	5218	UUUAGGAACAUCCAGUAAAUUUGAAUUAGUUCUCUAAA	(((((((((((.(((.....))).))..)))).)))))	.((((((((((.(((.....))).))..)))).)))).	-4.4	-0.86	4.01	6
A1CF	ENST00000395489	42	5227	5243	AUUAAUAGCUUAUUGAU	(((((((...)))))))	(((((((...)))))))	-0.3	-0.19	2.95	6
A1CF	ENST00000395489	43	5288	5348	AGCAAUGGGAUUGGGUAUCUAUUUUCUUUCCUAUAAAAGUGCUGCCUCUUCUCAAAUUGCU	((((((((((..(((((..((((((..(....)..)))))).)))))..)))))..)))))	((((((((((..(((((..((((((..(....)..)))))).)))))..)))))..)))))	-14.7	-2.25	7.93	6
A1CF	ENST00000395489	44	5385	5398	GCACCUUCAACUGC	((..........))	(((........)))	-0.2	-0.32	1.48	6
A1CF	ENST00000395489	45	5414	5429	UCCUAGAUGACUAGGA	((((((....))))))	((((((....))))))	-6.2	-4.69	0.5	6
A1CF	ENST00000395489	46	5433	5444	CCUCCAAUCUGG	((........))	............	0	0.29	2.04	6
A1CF	ENST00000395489	47	5452	5471	CCAAACAACACUAUGUUUGG	(((((((......)))))))	(((((((......)))))))	-6.4	-4.04	0.4	6
A1CF	ENST00000395489	48	5476	5492	CAGCACCCGAAAUGCUG	(((((.......)))))	(((((.......)))))	-3.8	-2.07	0.38	6
A1CF	ENST00000395489	49	5565	5578	CCCAGUACUUUGGG	(((((....)))))	(((((....)))))	-4.7	-4.25	0.49	6
A1CF	ENST00000395489	50	5585	5626	AGGCAGGAGGAUUGCUGGAGGCCAGGAGUUCAAGACCAGCCU	((((.((.(((((.((((...)))).)))))....)).))))	((((.((.(((((.((((...)))).)))))....)).))))	-15.2	-1.81	0.86	6
A1CF	ENST00000395489	51	5636	5646	GGAGAGACUCC	((((...))))	((((...))))	-2.4	-3.21	0.3	6
A1CF	ENST00000395489	52	5700	5718	CGUGGGCCUGUGGUCCCAG	(..(((((...)).))).)	..((((((...)).)))).	-6.5	-1.1	4.02	6
A1CF	ENST00000395489	53	5723	5734	UUGGGAAGCUAA	(.((....)).)	.(((....))).	-0.2	-2.5	1.71	6
A1CF	ENST00000395489	54	5755	5809	CCUGGAGGGCAAGGCUGCAGUGAGCCAUGUUCACAUCGCUGCACUCCAGCCUGGG	(((........((((((.(((((((.(((....))).))).)))).)))))))))	...........((((((.(((((((.(((....))).))).)))).))))))...	-20.4	-1.27	15.84	6
A1CF	ENST00000395489	55	6389	6471	UAGAAACUUGGCACUUUUUAUGUAUUGUAGAUACACUUUCAUAUAUUGUAAAUACAUCUGUUAAAGAUAAAACUAAGUUUCUA	(((((((((((...((((((.....((((..((((...........))))..)))).....)))))).....)))))))))))	(((((((((((...((((((.....((((..((((...........))))..)))).....)))))).....)))))))))))	-16.8	-2.77	13.33	6
A1CF	ENST00000395489	56	6799	6899	GGAAAAUGAGAUUUUUCUGACUCCCAUUCCCUCUCUUAAAAAGUAAAAUAUUUAAGCUUUUUUUAUUAAAGGAAAAAUGGGUACAGAAUACUCUAUUGCCC	((.....(((....(((((...((((((.(((.....(((((((...........))))))).......)))...))))))..)))))..)))......))	((.....(((....(((((...((((((.(((.....(((((((...........))))))).......)))...))))))..)))))..))).....)).	-19.9	-2.16	18.4	6
A1CF	ENST00000395489	57	6904	6916	AAUGUCCAACAUU	(((((...)))))	.............	0	#DIV/0!	2.34	6
A1CF	ENST00000395489	58	7223	7260	GAGAGAAAUUCAAGAAGAAGAAUACAGCUUGUUCUCUU	(((((((...((((..(.......)..)))))))))))	(((((((...((((..(.......)..)))))))))))	-6.8	-1.73	3.9	6
A1CF	ENST00000395489	59	7264	7279	ACAAAUGAUACUUUGU	(((((......)))))	(((((......)))))	-0.5	-3.3	2.1	6
A1CF	ENST00000395489	60	7293	7313	AGAUACCAAGAAACAGUAUCU	((((((.........))))))	((((((.........))))))	-3.2	-2.9	0.59	6
A1CF	ENST00000395489	61	7329	7338	GCCCACAGGC	(((....)))	(((....)))	-2.1	-4.65	0.28	6
A1CF	ENST00000395489	62	7345	7418	GGAGAAUGAAGAAUAUCAGCCCCAUUCAGGGUUUACCAAUGUCUCUCUGAGGUGACAAUACAUUCUGGUUUUCC	(((((((..(((((...(((((......)))))......((((.((....)).))))....))))).)))))))	(((((((..(((((...(((((......)))))......((((.((....)).))))....))))).)))))))	-16.7	-1.25	12.75	6
A1CF	ENST00000395489	63	7419	7448	AGGACAGUCCUGGCUUAGGUCUGCUGUCCU	((((((((...(((....))).))))))))	((((((((((((...))))...))))))))	-13	-3.39	3.63	6
A1CF	ENST00000395489	64	7516	7536	GUGUCUGCCCCCAACACACAC	((((.((.......)).))))	((((.((....))))))....	-2.5	-2.27	6.25	6
A1CF	ENST00000395489	65	7538	7567	CACACACCCCACCAUCUUUAUGGGUUGUUG	((.(((.((((.........)))).)))))	...(((.((((.........)))).)))..	-5.6	-1.5	4.75	6
A1CF	ENST00000395489	66	7598	7610	AUUGGCUUUGUCU	(..(((...))))	.............	0	0.15	1.49	6
A1CF	ENST00000395489	67	7619	7630	GCAGAUAACAGC	(..........)	............	0	0.34	0.9	6
A1CF	ENST00000395489	68	7635	7679	ACUAAAGAGCCUAGCUACUUCUUUCUGACUGAGCAGGGUCAUAGU	((((..((.(((.(((...((.....))...)))))).)).))))	((((..((.(((.(((...((.....))...)))))).)).))))	-11.3	-1.79	2.49	6
A1CF	ENST00000395489	69	7682	7736	ACAGAGAAGAAUGGAUCACUUCCUCCUCUGAAAUCUCCAUCAAUCCACUUUCUGU	(((((((.(((((((....(((.......)))...)))))...))...)))))))	(((((((.(((((((....(((.......)))...)))))...))...)))))))	-8.3	-2	14.13	6
A1CF	ENST00000395489	70	7756	7768	GCCUAUUUUUGGU	(((.......)))	(((.......)))	-1.4	-5	1.16	6
A1CF	ENST00000395489	71	7772	7836	AGUUUUCCUCUCAUAACCCCUGGGCUGUGAGUCCUGAGUUCUGCCUUCAUAUGGCAGAGCAAGCU	((((.....(((((..((....))..)))))......((((((((.......)))))))).))))	.........((((((.((....)).))))))......((((((((.......)))))))).....	-21.2	-2.5	4.85	6
A1CF	ENST00000395489	72	8308	8381	GAAUAUAUGAUCAGCCUGUGUUUACUAUGCACCUACUCUUAUACCAGAAACUGUGAAUACAAAUACAUAUAUUU	(((((((((.......(((((((((...........................)))))))))....)))))))))	(((((((((.......(((((((((...........................)))))))))....)))))))))	-11.3	-1.69	3.55	6
A1CF	ENST00000395489	73	8400	8416	UGGGGCACACAGUCCCA	((((((.....))))))	((((((.....))))))	-8	-2.88	0.52	6
A1CF	ENST00000395489	74	8536	8617	AAACUCUGGACUGAUACAAUAAGCCUUUUAAAAGGUGAAUUUAACACUUCACCUAUUAUGGUUAUUUAAGUAAAAUGAGUUU	(((((......(.....((((..((...(((.(((((((........))))))).))).)).))))..)........)))))	((((((...(((.....(((((.((...(((.(((((((........))))))).))).)))))))..))).....))))))	-16.2	-2.14	7.83	6
A1CF	ENST00000395489	75	8622	8643	AUAUUUCCCCCAGGAGAAAUAU	(((((((((...)).)))))))	(((((((((...)).)))))))	-4.6	-4.85	3.52	6
A1CF	ENST00000395489	76	8863	8930	AUGCCUUUCUUUGCAAUAAAGUAUAUAUACCUUUUUACAAAUGUAAAUUUUAUUUUGAAACUUGGCAU	(((((..........................................................)))))	(((((....((((.((((((((.(((((............))))).)))))))).))))....)))))	-10.8	-2.3	5.56	6
A1CF	ENST00000395489	77	8970	9027	UACAGAUAAAUCUAUUUAAAUCAAUUCAUCAUUAUCACUGGUUUAAAUAUUUAAUGUA	((((..((((..(((((((((((...............))))))))))))))).))))	((((..((((..(((((((((((...............))))))))))))))).))))	-7.7	-2.04	3.95	6
A1CF	ENST00000395489	78	9034	9053	GGAAUUUUUAUUCUUAUUCC	(((((..........)))))	(((((..........)))))	-2.1	-5.43	4.22	6
A1CF	ENST00000395495	1	297	315	GGUUCCUAUAGAUGGAAGC	(..(((.......)))..)	(.((((.......)))).)	-4.1	-2.63	0.61	5
A1CF	ENST00000395495	2	318	343	UGUGUCUGGGCACAUGCCCAGAGCCA	((..(((((((....)))))))..))	((..(((((((....)))))))..))	-14	-3.7	1.2	5
A1CF	ENST00000395495	3	351	358	GCAUGAGC	((....))	........	0	#DIV/0!	0.74	5
A1CF	ENST00000395495	4	362	393	GCAAUUCCUGGCCUCAAAAAAGGAAAUAAUGC	((..(((((...........))))).....))	....(((((...........))))).......	-3.9	-1.52	3.35	5
A1CF	ENST00000395495	5	401	439	UCCAUCAUUUUGCAAACUUUGCUGGAAAAGGAAAAUGGA	((((((.((((.((........)).)))).))...))))	((((((.((((.((........)).)))).))...))))	-5.5	-0.68	10.98	5
A1CF	ENST00000395495	6	901	996	AGCAGCUGCCAUGGCGAGGAGGAAACUGCUACCAGGAAGAAUUCAGUUAUGGGGACAUGGUAUUGCAGUAGACUGGGCAGAGCCAGAAGUAGAAGU	(....((((..(((.....((...................................................))........)))...))))...)	.((..((((..((((....((...((((((((((.......((((....))))....)))))..)))))...)).......))))...))))..))	-22.7	-0.77	25.48	5
A1CF	ENST00000395495	7	1270	1359	CCGAGGCACAGGUGGAAGGGGCACCAUGCUGCAAGGAGAGUAUACCUACUCUUUGGGCCAAGUUUAUGAUCCCACCACAACCUACCUUGG	(((.((.....((((..((((((....(((..............................)))...)).)))).))))......)).)))	((((((.....((((..((((((....(((((..((((((((....))))))))..))..)))...)).)))).))))......))))))	-31.1	-2.43	11.17	5
A1CF	ENST00000395495	8	1401	1496	CCAGUCUUCAUUUCCCAGCCACCAAAGGACAUCUCAGCAACAGAGCCAUUAUCCGAGCCCCUUCUGUUAGAGGGGCUGCGGGAGUGAGAGGACUGG	((((..............((......))........((......))((((.((((((((((((......)))))))).))))))))......))))	(((((((((.........((......))........((......))((((.((((((((((((......)))))))).)))))))).)))))))))	-36.7	-2.78	20.86	5
A1CF	ENST00000395495	9	1505	1532	GGCUAUUUGGCAUACACAGGCCUGGGUC	((((....(((........)))..))))	((((....(((........)))..))))	-6.2	-0.21	4.32	5
A1CF	ENST00000395495	10	1612	1636	UCCUGUCACAUUAAAACCCCAAGGA	((((.................))))	((((.................))))	-1.7	-1.76	1.44	5
A1CF	ENST00000395495	11	1646	1694	GCUCCCCAGAUAUUAGAAGAGAUUUGUCAGAAAAAUAACUGGGGACAGC	(((((((((.((((....((......)).....)))).)))))))..))	..(((((((.((((....((......)).....)))).)))))))....	-13.2	-3.01	4.08	5
A1CF	ENST00000395495	12	1699	1709	GUACCAGCUGC	((.......))	...........	0	0.45	0.56	5
A1CF	ENST00000395495	13	1921	2023	UGCUGCUACUGCUUUCCCAGGAUAUGCUGUCCCUAAUGCAACUGCACCCGUGUCUGCAGCCCAGCUCAAGCAAGCGGUAACCCUUGGACAAGACUUAGCAGCA	((((((((...((((((.(((...((((((..((...((........................))...))...))))))..))).))).)))...))))))))	((((((((...((((((.(((...((((((..((...((..(((((........)))))....))...))...))))))..))).))).)))...))))))))	-31.6	-2.39	14.71	5
A1CF	ENST00000395495	14	2069	2173	GGGGAUGGAUAUGGCACCUUCUGAAGAUGCUUUUUUAAAUUUAAGAAUAAGACACACAAAACUCUAUUAAAAAAAAAAAAGAAAUAAACCUCUAACUCGGUCCCC	((.....................................................................................................))	((((((.((...((((.(((...))).))))((((((....))))))................................(((........)))...)).))))))	-15.8	-1.89	17.22	5
A1CF	ENST00000395495	15	2311	2347	GCUGGAGAGCCACUGCCCCAAAAGUUGUUCUUCCAGU	((((((((((.(((........))).)))).))))))	((((((((((.(((........))).)))).))))))	-14.8	-4.28	1.5	5
A1CF	ENST00000395495	16	2348	2367	CUUCCUGAGUGUUUGGGGAG	((((((((....))))))))	((((((((....))))))))	-6.2	-2.34	2.02	5
A1CF	ENST00000395495	17	2376	2421	CAAAUCCUGCCAGGGUGAAGAGAGAUCUUGUAGCUGGCAAGAUUUG	((((((.((((((....((((....))))....)))))).))))))	((((((.((((((....((((....))))....)))))).))))))	-19.2	-3.81	0.76	5
A1CF	ENST00000395495	18	2476	2548	CUCCAGAGUCUUACCUCUGGCUCACAGCUGCUUUUGUGAUACACAAAGUCACAAAGAGGAAAAGGGAAGGGAG	((((....((((.((((((((........)))......................)))))..))))....))))	((((....((((.((((((((........))).(((((((.......))))))))))))..))))....))))	-20.2	-1.92	11.38	5
A1CF	ENST00000395495	19	2953	3046	AGUAAAUCAGAUAUACAGAAUAUCAUUUAUGAUACUUCUUCCUUUCAGCAAAUUGACUGAAAAGUCAUUUUAAAGAGAGAAGUGCAGAUUUGCU	((((..(..(((((.....))))).....((.((((((((.((((....(((.(((((....))))).))))))).)))))))))).)..))))	((((((((.(((((.....))))).....((.((((((((.((((....(((.(((((....))))).))))))).))))))))))))))))))	-24	-4.29	5.23	5
A1CF	ENST00000395495	20	3058	3074	GAUAUUGUUGCAGUAUC	((.............))	(((((((...)))))))	-3.5	-3.81	0.22	5
A1CF	ENST00000395495	21	3159	3179	AGGAAAUCCUCUAACUUUCCU	((((((.........))))))	((((((.........))))))	-3	-2.79	1.37	5
A1CF	ENST00000395495	22	3204	3245	GGCAGCUUCACCAUACCUGAGUCCUUUUGUCUUGAAGCUGCC	((((((((((..(((...(....)...)))..))))))))))	((((((((((..(((...(....)...)))..))))))))))	-15.4	-3.29	4.12	5
A1CF	ENST00000395495	23	3270	3301	UGCUGAUUAGAAACUGUUUCAGACAAUCAGCA	((((((((.(...(((...))).)))))))))	((((((((.(...(((...))).)))))))))	-8.4	-2.99	4.28	5
A1CF	ENST00000395495	24	3581	3653	UUACAGAACACAAAGGAAAACAUAAACACAAAGACAUGGAAAAUUUUGUCAACUCCUUAAUGGAAUUCUGUGA	((((((((..(((((((...............((((..........))))...)))))..))...))))))))	((((((((..(((((((...............((((..........))))...)))))..))...))))))))	-11	-2.11	12.52	5
A1CF	ENST00000395495	25	3665	3688	GCCAGAUUCUAAUCAAAAUCAGGU	(((.((((........)))).)))	(((.((((........)))).)))	-3.5	-2.07	0.7	5
A1CF	ENST00000395495	26	3722	3776	UUUCAGUUGUCCUAACUCCAAUGAGAUAACAAAGCCUCCAAGGCUACAGCUGAAA	((((((((((.....(((....))).......(((((...)))))))))))))))	.(((((((((.....(((....))).......(((((...)))))))))))))).	-15.1	-4.33	3	5
A1CF	ENST00000395495	27	3781	3798	GAAAGGCCCUGUGCUUUC	(((((........)))))	(((((........)))))	-3	-0.92	4.25	5
A1CF	ENST00000395495	28	3882	3957	AAAUGCUAAUGCCAAUAACAUAUCUCAUAAAAUUUACACUAGAAUUUCCUUGGAUGGGUGCCUGGCAUCAGUAUUU	(((((((.((((((...((.(((((....((((((......))))))....))))).))...)))))).)))))))	(((((((.((((((...((.(((((....((((((......))))))....))))).))...)))))).)))))))	-19.8	-2.94	4.13	5
A1CF	ENST00000395495	29	3968	3994	CCUAGGUGAUUUCAAUGUGCACCUAGG	((((((((((......)).))))))))	((((((((((......)).))))))))	-11.9	-3.37	1.36	5
A1CF	ENST00000395495	30	4104	4208	GACAAAUAGCCAAAUCAUAUUUAUCCCAUAAAUAGUAUGAAUUUAAAUGUAACUUACGUAGGCUUCAAACUAACUCUAAAAAUGAGAAAGUAAAACAAUCUUGUC	(((((...............................................................................................)))))	(((((..((((...(((((((............)))))))......(((((...))))).))))....(((..(((.......)))..))).........)))))	-12.8	-1.24	10.65	5
A1CF	ENST00000395495	31	4410	4472	GUCUUGUCAAUGCAAAUUAGGUUUGAUUUAGAGAAGUUUUAAAUUUAAUCGCAAUGAAAAGAU	(((((.(((.(((..(((((((((((............))))))))))).))).))).)))))	(((((.(((.(((..(((((((((((............))))))))))).))).))).)))))	-13.9	-2.2	7.06	5
A1CF	ENST00000395495	32	4683	4710	UUGCUAAAAUUUUACUUUGUUUUAGUAA	((((((((((........))))))))))	.(((((((((........))))))))).	-6.9	-4.48	0.69	5
A1CF	ENST00000395495	33	4835	4871	AGUUUAAAAUUAUUAAGACAACGGGCUUUUUUAAAUU	(((((((((...................)))))))))	.((((((((...................)))))))).	-1.4	0.57	4.81	5
A1CF	ENST00000395495	34	4888	4931	GCUAAUUUUGCAUAGGUUUAUAUUUUUAGACUUAAGAAAUUAGC	(((((((((...((((((((......)))))))).)))))))))	(((((((((...((((((((......)))))))).)))))))))	-13.4	-3.9	0.82	5
A1CF	ENST00000395495	35	4971	5019	UUUUUCUGUAAUUUCUUAUUUGAAUGCUUCCUAAUUCUUUACAGAAAAA	(((((((((((..........((((........)))).)))))))))))	.((((((((((..........((((........)))).)))))))))).	-8.3	-3.66	6.39	5
A1CF	ENST00000395495	36	5028	5049	UUGUCACCCAACCAGGUGAUAA	((((((((......))))))))	.(((((((......))))))).	-8.5	-3.81	0.7	5
A1CF	ENST00000395495	37	5063	5102	AUUUAGGAACAUCCAGUAAAUUUGAAUUAGUUCUCUAAAU	((((((((((((.(((.....))).))..)))).))))))	((((((((((((.(((.....))).))..)))).))))))	-5.4	-0.97	3.76	5
A1CF	ENST00000395495	38	5110	5126	AUUAAUAGCUUAUUGAU	(((((((...)))))))	(((((((...)))))))	-0.3	-0.89	2.95	5
A1CF	ENST00000395495	39	5164	5235	AUUGAUCAGCAAUGGGAUUGGGUAUCUAUUUUCUUUCCUAUAAAAGUGCUGCCUCUUCUCAAAUUGCUUUAU	((.....((((((((((..(((((..((((((..(....)..)))))).)))))..)))))..)))))..))	.......((((((((((..(((((..((((((..(....)..)))))).)))))..)))))..)))))....	-15.3	-2.31	8.6	5
A1CF	ENST00000395495	40	5297	5312	UCCUAGAUGACUAGGA	((((((....))))))	((((((....))))))	-6.2	-3.77	0.5	5
A1CF	ENST00000395495	41	5316	5327	CCUCCAAUCUGG	((........))	............	0	0.29	2.04	5
A1CF	ENST00000395495	42	5335	5354	CCAAACAACACUAUGUUUGG	(((((((......)))))))	(((((((......)))))))	-6.4	-5.06	0.4	5
A1CF	ENST00000395495	43	5359	5375	CAGCACCCGAAAUGCUG	(((((.......)))))	(((((.......)))))	-3.8	-1.84	0.38	5
A1CF	ENST00000395495	44	5448	5461	CCCAGUACUUUGGG	(((((....)))))	(((((....)))))	-4.7	-3.87	0.49	5
A1CF	ENST00000395495	45	5468	5509	AGGCAGGAGGAUUGCUGGAGGCCAGGAGUUCAAGACCAGCCU	((((.((.(((((.((((...)))).)))))....)).))))	((((.((.(((((.((((...)))).)))))....)).))))	-15.2	-2.28	0.86	5
A1CF	ENST00000395495	46	5519	5529	GGAGAGACUCC	((((...))))	((((...))))	-2.4	-3.89	0.3	5
A1CF	ENST00000395495	47	5583	5601	CGUGGGCCUGUGGUCCCAG	(..(((((...)).))).)	..((((((...)).)))).	-6.5	-0.96	4.02	5
A1CF	ENST00000395495	48	5606	5617	UUGGGAAGCUAA	(.((....)).)	.(((....))).	-0.2	-7.21	1.71	5
A1CF	ENST00000395495	49	5638	5692	CCUGGAGGGCAAGGCUGCAGUGAGCCAUGUUCACAUCGCUGCACUCCAGCCUGGG	(((........((((((.(((((((.(((....))).))).)))).)))))))))	...........((((((.(((((((.(((....))).))).)))).))))))...	-20.4	-1.37	15.84	5
A1CF	ENST00000395495	50	6272	6354	UAGAAACUUGGCACUUUUUAUGUAUUGUAGAUACACUUUCAUAUAUUGUAAAUACAUCUGUUAAAGAUAAAACUAAGUUUCUA	(((((((((((...((((((.....((((..((((...........))))..)))).....)))))).....)))))))))))	(((((((((((...((((((.....((((..((((...........))))..)))).....)))))).....)))))))))))	-16.8	-3.03	13.33	5
A1CF	ENST00000395495	51	6682	6782	GGAAAAUGAGAUUUUUCUGACUCCCAUUCCCUCUCUUAAAAAGUAAAAUAUUUAAGCUUUUUUUAUUAAAGGAAAAAUGGGUACAGAAUACUCUAUUGCCC	((.....(((....(((((...((((((.(((.....(((((((...........))))))).......)))...))))))..)))))..)))......))	((.....(((....(((((...((((((.(((.....(((((((...........))))))).......)))...))))))..)))))..))).....)).	-19.9	-2.42	18.4	5
A1CF	ENST00000395495	52	7106	7143	GAGAGAAAUUCAAGAAGAAGAAUACAGCUUGUUCUCUU	(((((((...((((..(.......)..)))))))))))	(((((((...((((..(.......)..)))))))))))	-6.8	-2.25	3.9	5
A1CF	ENST00000395495	53	7147	7162	ACAAAUGAUACUUUGU	(((((......)))))	(((((......)))))	-0.5	-1.17	2.1	5
A1CF	ENST00000395495	54	7176	7196	AGAUACCAAGAAACAGUAUCU	((((((.........))))))	((((((.........))))))	-3.2	-3.16	0.59	5
A1CF	ENST00000395495	55	7212	7221	GCCCACAGGC	(((....)))	(((....)))	-2.1	-3.66	0.28	5
A1CF	ENST00000395495	56	7228	7301	GGAGAAUGAAGAAUAUCAGCCCCAUUCAGGGUUUACCAAUGUCUCUCUGAGGUGACAAUACAUUCUGGUUUUCC	(((((((..(((((...(((((......)))))......((((.((....)).))))....))))).)))))))	(((((((..(((((...(((((......)))))......((((.((....)).))))....))))).)))))))	-16.7	-1.2	12.75	5
A1CF	ENST00000395495	57	7302	7331	AGGACAGUCCUGGCUUAGGUCUGCUGUCCU	((((((((...(((....))).))))))))	((((((((((((...))))...))))))))	-13	-2.84	3.63	5
A1CF	ENST00000395495	58	7385	7464	CAACAAAUUAUACAGUGUCUGCCCCCAACACACACACACACACCCCACCAUCUUUAUGGGUUGUUGUUGUUUUCUUGUUG	((............((((.((.......)).)))).((.(((.((((.........)))).)))))............))	((((((.....(((((((.((.......)).))))(((.(((.((((.........)))).)))))))))....))))))	-12.9	-1.5	19.05	5
A1CF	ENST00000395495	59	7481	7493	AUUGGCUUUGUCU	(..(.(...).))	.............	0	0.15	1.49	5
A1CF	ENST00000395495	60	7502	7513	GCAGAUAACAGC	(..........)	............	0	0.43	0.9	5
A1CF	ENST00000395495	61	7518	7562	ACUAAAGAGCCUAGCUACUUCUUUCUGACUGAGCAGGGUCAUAGU	((((..((.(((.(((...((.....))...)))))).)).))))	((((..((.(((.(((...((.....))...)))))).)).))))	-11.3	-1.76	2.49	5
A1CF	ENST00000395495	62	7565	7619	ACAGAGAAGAAUGGAUCACUUCCUCCUCUGAAAUCUCCAUCAAUCCACUUUCUGU	(((((((.(((((((....(((.......)))...)))))...))...)))))))	(((((((.(((((((....(((.......)))...)))))...))...)))))))	-8.3	-1.99	14.13	5
A1CF	ENST00000395495	63	7639	7651	GCCUAUUUUUGGU	(((.......)))	(((.......)))	-1.4	-5.12	1.16	5
A1CF	ENST00000395495	64	7655	7719	AGUUUUCCUCUCAUAACCCCUGGGCUGUGAGUCCUGAGUUCUGCCUUCAUAUGGCAGAGCAAGCU	((((.....(((((..((....))..)))))......((((((((.......)))))))).))))	.........((((((.((....)).))))))......((((((((.......)))))))).....	-21.2	-2.46	4.85	5
A1CF	ENST00000395495	65	8191	8264	GAAUAUAUGAUCAGCCUGUGUUUACUAUGCACCUACUCUUAUACCAGAAACUGUGAAUACAAAUACAUAUAUUU	(((..((((.......(((((((((...........................)))))))))....))))..)))	(((((((((.......(((((((((...........................)))))))))....)))))))))	-11.3	-1.47	3.55	5
A1CF	ENST00000395495	66	8283	8299	UGGGGCACACAGUCCCA	((((((.....))))))	((((((.....))))))	-8	-3.22	0.52	5
A1CF	ENST00000395495	67	8419	8500	AAACUCUGGACUGAUACAAUAAGCCUUUUAAAAGGUGAAUUUAACACUUCACCUAUUAUGGUUAUUUAAGUAAAAUGAGUUU	(((((......(.....((((..((...(((.(((((((........))))))).))).)).))))..)........)))))	((((((...(((.....(((((.((...(((.(((((((........))))))).))).)))))))..))).....))))))	-16.2	-2.04	7.83	5
A1CF	ENST00000395495	68	8505	8526	AUAUUUCCCCCAGGAGAAAUAU	(((((((((...)).)))))))	(((((((((...)).)))))))	-4.6	-3.14	3.52	5
A1CF	ENST00000395495	69	8746	8813	AUGCCUUUCUUUGCAAUAAAGUAUAUAUACCUUUUUACAAAUGUAAAUUUUAUUUUGAAACUUGGCAU	(((((..........................................................)))))	(((((....((((.((((((((.(((((............))))).)))))))).))))....)))))	-10.8	-2.22	5.56	5
A1CF	ENST00000395495	70	8853	8910	UACAGAUAAAUCUAUUUAAAUCAAUUCAUCAUUAUCACUGGUUUAAAUAUUUAAUGUA	((((..((((..(((((((((((...............))))))))))))))).))))	((((..((((..(((((((((((...............))))))))))))))).))))	-7.7	-1.29	3.95	5
A1CF	ENST00000395495	71	8917	8936	GGAAUUUUUAUUCUUAUUCC	(((((..........)))))	(((((..........)))))	-2.1	-2.78	4.22	5
A1CF	ENST00000414883	1	103	148	UGCUGUGCCAAAAACCUGUGGAUUUUCUCUACAAAAAUUAUCAUGA	(...............((((((.....))))))............)	................((((((.....)))))).............	-4.9	-0.54	3	1
A1CF	ENST00000414883	2	149	177	CUGUUAUCUUUUUGAUGGAAAAGAUGAAG	((.((((((((((....))))))))))))	...((((((((((....))))))))))..	-7.7	-3.27	1.05	1
A1CF	ENST00000414883	3	194	220	UCUACAACUUGGCCAGAAGACUGUAGA	((((((.(((......)))..))))))	((((((.(((......)))..))))))	-5.7	-1.39	0.96	1
A1CF	ENST00000414883	4	333	427	GCAGCCCUCCGCGCACUGGUCCAGCGCACAGGAUAUAGCUUGGUCCAGGAAAAUGGACAAAGAAAAUAUGGUGGCCCUCCACCUGGUUGGGAUGC	(((.(((.((..........................................................................))..))).)))	(((.(((.((((((.........)))).((((......))))(((((......)))))...........(((((....))))).))..))).)))	-31.8	-1.39	12.56	1
A1CF	ENST00000473480	1	321	437	GGCAACAAUAGAGGAUAUGCAUUUGUAACAUUUUCAAAUAAAGUGGAAGCCAAGAAUGCAAUCAAGCAACUUAAUAAUUAUGAAAUUAGAAAUGGGCGCCUCUUAGGGGUUUGUGCC	(...................................................................................................................)	((((.(((.....(((.(((((((((..((((((.....))))))...))...))))))))))..((.......(((((....))))).......))(((((...))))))))))))	-20.8	-0.66	24.78	5
A1CF	ENST00000473480	2	625	698	UGGCGAGGAGGAAACUGCUACCAGGAAGAAUUCAGUUAUGGGGACAUGGUAUUGCAGUAGACUGGGCAGAGCCA	(((.....((...................................................))........)))	((((....((...((((((((((.......((((....))))....)))))..)))))...)).......))))	-16.9	-0.82	8.26	5
A1CF	ENST00000473480	3	702	769	GUAGAAGUUGAUGAAGAUACAAUGUCUUCAGUGAAAAUCCUAUAUGUAAGAAAUCUUAUGCUGUCUAC	((((...(...................................................)....))))	((((((((...((((((((...))))))))...............(((((....)))))))).)))))	-11.7	-1.01	7.78	5
A1CF	ENST00000473480	4	779	806	GAUGAUUGAAAAGGAAUUCAACAAUAUC	((((.(((((......)))))...))))	..((.(((((......))))))).....	-2	-0.99	4.46	5
A1CF	ENST00000493415	1	123	200	CAGAAGUAGAAGUUGAUGAAGAUACAAUGUCUUCAGUGAAAAUCCUAUAUGUAAGAAAUCUUAUGCUGUCUACCUCUG	((((......................................................................))))	((((.((((((((...((((((((...))))))))...............(((((....)))))))).))))).))))	-17.1	-1.86	5.44	5
A1CF	ENST00000493415	2	409	498	CCGAGGCACAGGUGGAAGGGGCACCAUGCUGCAAGGAGAGUAUACCUACUCUUUGGGCCAAGUUUAUGAUCCCACCACAACCUACCUUGG	((((((.....((((..((((((....(((..............................)))...)).)))).))))......))))))	((((((.....((((..((((((....(((((..((((((((....))))))))..))..)))...)).)))).))))......))))))	-31.1	-2.53	11.17	5
A1CF	ENST00000493415	3	540	635	CCAGUCUUCAUUUCCCAGCCACCAAAGGACAUCUCAGCAACAGAGCCAUUAUCCGAGCCCCUUCUGUUAGAGGGGCUGCGGGAGUGAGAGGACUGG	((((..............((......))........((......))((((.((((((((((((......)))))))).))))))))......))))	(((((((((.........((......))........((......))((((.((((((((((((......)))))))).)))))))).)))))))))	-36.7	-2.59	20.86	5
A1CF	ENST00000493415	4	644	671	GGCUAUUUGGCAUACACAGGCCUGGGUC	((((....(((........)))..))))	((((....(((........)))..))))	-6.2	-0.74	4.32	5
A1CF	ENST00000493415	5	739	748	CACCCCAAUG	((......))	..........	0	#DIV/0!	0.03	5
A1CF	ENST00000493415	6	751	775	UCCUGUCACAUUAAAACCCCAAGGA	((((.................))))	((((.................))))	-1.7	-1.48	1.44	5
A1CF	ENST00000493415	7	781	837	ACUCGCUCCCCAGAUAUUAGAAGAGAUUUGUCAGAAAAAUAACUGGGGACAGCCAGU	(((.(((((((((.((((....((......)).....)))).)))))))..)).)))	(((.(((((((((.((((....((......)).....)))).)))))))..)).)))	-15.7	-2.35	4	5
A1CF	ENST00000493415	8	838	889	GUACCAGCUGCACUCUGCUAUUGGACAAGACCAAAGACAGCUAUUCUUGUAC	(....((..(.....(....((((......)))))..)..)).........)	...((((..(((...)))..))))((((((..............))))))..	-8.8	-0.34	11.8	5
ABCA12	ENST00000272895	1	41	139	GUUCAGCUGCUGCUUUUUUUUUUUUUUCAGUGAGGCAUUAUCUGAAUGAUGCUCAUUCUCUCUUGAGUCUGGACUUCGUGCAACAAGCAGCAACUGGAU	((((((.((((((((.............((((((.................))))))............(...(...)...)..)))))))).))))))	((((((.((((((((.............((((((.((((((....))))))))))))(((....)))..((.((...)).))..)))))))).))))))	-29.2	-3.03	11.42	12
ABCA12	ENST00000272895	2	244	253	GGAAAAAUCC	((......))	(((....)))	-0.4	-7.21	1.35	12
ABCA12	ENST00000272895	3	348	431	ACGGGGCAUCAGUUCUUCAUUUGUGGAGUGGAGAAAAGAAGAGGAAAUCUCUCAUUUGGGGCAUUUGAAGGAUGGCUUCCCUGU	(.(((.......(((((((..(.(.((((.((((.............))))..))))...).)..))))))).......))).)	((((((.....((((((((..(((.(((((((((.............)))).)))))...)))..)))))))).....))))))	-26.9	-2.55	5.51	12
ABCA12	ENST00000272895	4	445	454	GAUCCUGGUC	((......))	..........	0	0.28	0.43	12
ABCA12	ENST00000272895	5	465	502	GGCUAGGUGUAAAAAGGCAGCCGCUUUGGACACUUGUC	(((.((((((...(((((....)))))..)))))))))	(((.((((((...(((((....)))))..)))))))))	-12	-2.37	4.25	12
ABCA12	ENST00000272895	6	511	543	AUGGCCAGUCAUUAUUUUCAUAAUUUUGGCUAU	((((((((..(((((....))))).))))))))	((((((((..(((((....))))).))))))))	-9	-3.03	1.7	12
ABCA12	ENST00000272895	7	1150	1227	GGAAAUAGUCAGAAUGCUGUCUUUCUUCUCACAAGUGCAAGAGCAGAAAGCUGUGUGGCAGCUUCUGUCUAGUUUUCC	(.((((((.(((((.(((((((((((.(((..........))).)))))).......)))))))))).)))..))).)	((((((((.(((((.(((((((((((.(((..........))).)))))).......)))))))))).)))..)))))	-25.2	-2.75	10.12	12
ABCA12	ENST00000272895	8	1230	1250	AUGUGUUUCAGAAUGACACAU	(((((((.......)))))))	(((((((.......)))))))	-5.4	-4.48	0.99	12
ABCA12	ENST00000272895	9	1732	1772	ACUUCUUUGUGAAUCUGAAACUUUCAGUUUGAUAGAGAAGU	((((((((((.((.(((((...))))).)).))))))))))	((((((((((.((.(((((...))))).)).))))))))))	-15.9	-4.11	1.43	12
ABCA12	ENST00000272895	10	1773	1811	CAUGCCAGCUCUCUGAUAUGAGCUUUGGGAGCCUGUGUG	((((...((((((.............))))))...))))	(((((..((((((.............))))))..)))))	-11.3	-1.23	5.74	12
ABCA12	ENST00000272895	11	2155	2192	UAUUGACAAGUUGCUGGCCAUUCCCAUCCCUGAUAAUA	(((((...((....(((......)))...))..)))))	..............(((......)))............	-1	1.22	6.94	12
ABCA12	ENST00000272895	12	2194	2214	AGCUGAGAUUAUUUCUCAGGU	(.((((((.....)))))).)	..((((((.....))))))..	-8	-4.06	0.56	12
ABCA12	ENST00000272895	13	2232	2247	GUGAUACUAAUAUCAC	((((((....))))))	((((((....))))))	-3.6	-6.83	0.5	12
ABCA12	ENST00000272895	14	2268	2341	CAAUGAAAGAAUUCUGCAACCUGUCUCUUUCAGAGAGAUCCCGGCAGUCUUACCUCAUCGGACUCACCCUUCUG	(.((((((((...((((.....(((((((...)))))))....))))))))...))))...............)	..((((((((...((((.....(((((((...)))))))....))))))))...)))).((......)).....	-14.6	-1.22	9.39	12
ABCA12	ENST00000272895	15	2400	2461	AGCCAGUAGAAAAGAUGAUGGAGCUCUUCAUAAGACUAAAAGAGAUUCUCAAUCAGAUGGCU	(((((....................................................)))))	(((((..........((((.((((((((...........)))))...))).))))..)))))	-12.1	-1.56	9.26	12
ABCA12	ENST00000272895	16	2711	2723	GAGCAAAUUGCUU	(((((...)))))	(((((...)))))	-2.5	-4.77	0.99	12
ABCA12	ENST00000272895	17	2879	2898	AUAAUGGAAAAGUCCAAUGU	(((.((((....)))).)))	....((((....))))....	-2.8	-3.64	1.98	12
ABCA12	ENST00000272895	18	2907	2985	GACAGCUGGCGGAAUUAAGAGAAAAAUCUCAAGAGUGGAUGGAUAAGUCGCCACUUUUCAUGAAUUCCUUCCAUCUGUU	(((((.(((.((((((..((((....))))((((((((.(((.....)))))))))))....))))))..))).)))))	(((((.(((.((((((..((((....))))((((((((.(((.....)))))))))))....))))))..))).)))))	-23.6	-2.68	3.86	12
ABCA12	ENST00000272895	19	3271	3382	ACUCUUUGGAAGUGUUAUUUUUAAGCUUCCUUCUAACAGAAGCUGGCACAGAGGCUAUGACUCUGGAAAUGUCUUUCUUCCUCCUGUCAUAAAAUAUACCAUCCGGAUGAGU	(..............................................................................................................)	((((((((((.((((.(((((..((((((.........))))))(((......)))(((((...((((.........))))....))))))))))))))..)))))).))))	-25.8	-1.68	27.41	12
ABCA12	ENST00000272895	20	3622	3722	UCUUCCAAUUGUGCUUAUGGUUGCCUGGGUUGUAUUUAUAGCUGCCUUUGUAAAAAAGCUUGUCUAUGAGAAAGACCUCCGGCUUCAUGAGUACAUGAAGA	(((((....(((((((((((..(((.(((((...((((((((.((.(((....))).))..).)))))))...)))))..))).))))))))))).)))))	(((((....(((((((((((..(((.(((((...((((((((.((.(((....))).))..).)))))))...)))))..))).))))))))))).)))))	-33.1	-3.65	9.02	12
ABCA12	ENST00000272895	21	3990	4011	UUGUUCUGGUUACAGUGGAGAA	((.((............)).))	((.(.(((....))).).))..	-2	-0.78	3.71	12
ABCA12	ENST00000272895	22	4233	4244	GGAAUGUCUUCC	(.((....)).)	((((....))))	-1.3	-2.38	1.11	12
ABCA12	ENST00000272895	23	4247	4270	GGGACAUACGGUAUGGCAGCUCCC	((((((((...)))).....))))	((((((((...)))).....))))	-3.1	0.48	3.6	12
ABCA12	ENST00000272895	24	4273	4320	GUAUUUUCCAAUUCUUCCUUCCUAUUGGAAGGAGCGAUUUGGGUGUGC	((((..(((((.((((((((((....)))))))).)).))))).))))	((((..(((((.((((((((((....)))))))).)).))))).))))	-20.7	-4.26	1.89	12
ABCA12	ENST00000272895	25	4322	4351	GAGGUGAAGCCUGAGAAGAGCAAUGGCCUC	(((((.(.((((....)).))..).)))))	(((((.(.((((....)).))..).)))))	-8.9	-2.02	1.01	12
ABCA12	ENST00000272895	26	4524	4544	AUGAAGGGCAUAUUACUUCAU	((((((.........))))))	((((((.........))))))	-4.2	-2.85	0.86	12
ABCA12	ENST00000272895	27	4545	4615	UGCUGGGGCCCAAUGGAGCUGGGAAAACUACUACCAUUUCCAUGUUAACUGGGCUGUUUGGGGCCUCAGCA	(((((((((((...(.((((.((..(((...............)))..)).)))).)...)))))))))))	(((((((((((...(.((((.((..(((...............)))..)).)))).)...)))))))))))	-32.1	-3.46	5.72	12
ABCA12	ENST00000272895	28	4620	4635	CCAUUUUUGUAUAUGG	((((........))))	((((........))))	-1.9	-4.34	0.65	12
ABCA12	ENST00000272895	29	4756	4794	AGUUCCUCACUGGACUAAAAAGCAGCUCCACGAGGAAGU	(.((((((..((((((.......)).)))).)))))).)	..((((((..((((((.......)).)))).))))))..	-11	-2.23	1.9	12
ABCA12	ENST00000272895	30	4811	4835	GAUACUGGACUAUAUAGCCAUCGUC	(((..(((.((....)))))..)))	(((..(((.((....)))))..)))	-3	-0.35	2.75	12
ABCA12	ENST00000272895	31	4889	4980	AUAGCUCUCAUUGGUGGAUCAAGGGUAGUAAUUUUGGAUGAACCAUCUACUGGAGUUGACCCAUGUUCUCGCCGAAGUAUAUGGGAUGUUAU	((((((...(((.............................................................))......)...).)))))	((((((((((((((((((.((.((((..((((((((((((...))))))...)))))))))).)).)).))))))......))))).)))))	-27.2	-2.02	7.46	12
ABCA12	ENST00000272895	32	5035	5149	GGCUGAAGUGCUGAGUGACCGCAUCGCCUUCCUGGAGCAGGGUGGGCUUAGGUGCUGUGGGUCCCCAUUUUACCUCAAGGAAGCCUUUGGCGAUGGGUAUCACCUCACGCUUACC	((...(((((.(((((((.................................................................................))).))))))))).))	.....(((((.(((((((((.(((((((.(((((...))))).(((((((((((..((((....))))..))))).....))))))..)))))))))..))).)))))))))...	-42.9	-1.01	19.56	12
ABCA12	ENST00000272895	33	5374	5406	UUCAGAUACCACCGUGGAGGAGGUCUUUCUGAA	((((((.(((.((.....)).)))...))))))	.(((((.(((.((.....)).)))...))))).	-10.3	-1.88	1.54	12
ABCA12	ENST00000272895	34	5409	5422	UGACCAAAGAGUCA	((((......))))	((((......))))	-1.8	-2.31	0.82	12
ABCA12	ENST00000272895	35	5432	5453	AGUGCUAUGAGUCUUGAGCACU	((((((..........))))))	((((((..........))))))	-5.4	-2.16	1.83	12
ABCA12	ENST00000272895	36	5468	5482	AUUGGGAAUUCCAAU	(((((.....)))))	(((((.....)))))	-2.7	-2.81	1.43	12
ABCA12	ENST00000272895	37	5483	5491	GCCAAUGGC	(((...)))	(((...)))	-1.3	-5.43	0.62	12
ABCA12	ENST00000272895	38	5493	5570	UCUCAACUCCUGACGAUUUAUCUGUGAGCAGCAGCAAUUUCACAGACAGAGAUGACAAAAUCCUGACAAGAGGAGAGA	((((..(((.((........(((((((((....))....)))))))(((.(((......)))))).)).)))..))))	((((..(((.((........(((((((((....))....)))))))(((.(((......)))))).)).)))..))))	-19.6	-2.87	5.88	12
ABCA12	ENST00000272895	39	5877	5920	CCAGUGAUCUACAGUGUUUAAACAAAGACAGUCUGGAAAAAUGG	(((....((((.(.(((((......))))).).))))....)))	(((....((((.(.(((((......))))).).))))....)))	-8.3	-1.52	2.65	12
ABCA12	ENST00000272895	40	6231	6277	CAGCUUACCUCAACAGCCUGAAUAAUUUCCUUCUGCGAGUUAACAUG	((...........................................))	....(((.(((..(((...(((....)))...))).))).)))....	-4.5	0.15	4.52	12
ABCA12	ENST00000272895	41	6547	6625	GGUGCCUGUAGCGUUUUCAAUUGGUAUCAUUGCGAUUUUCAAAUUACCUGCAUUCUACAGUGAAAACAACCUAGGCGCU	((((((((...............................................................))))))))	((((((((....(((((((....(((....((((..............))))...)))..)))))))....))))))))	-19.9	-1.85	7.68	12
ABCA12	ENST00000272895	42	6669	6728	GGAUGUACUUGCUGGCUGGGCUCUUCCAUGAAACAGGAAUGGCCUUCAUCACUUACGUCU	(((((((..((.(((..(((((.((((........)))).)))))))).))..)))))))	(((((((..((.(((..(((((.((((........)))).)))))))).))..)))))))	-20.2	-2.82	2.39	12
ABCA12	ENST00000272895	43	7049	7057	CUGAUAAAG	((.....))	.........	0	#DIV/0!	0.14	12
ABCA12	ENST00000272895	44	7539	7556	UUAGGAGACUUCACCUGA	(((((........)))))	(((((........)))))	-2.8	-1.32	1.09	12
ABCA12	ENST00000272895	45	7559	7636	CCCUUCAAGGACAGAGCUACCUCUAUGUGCAGUUAUGGCACAAAAAGAAAAUUAUCCACUGCACUGGCCUUGAUAGGG	((((((((((.(((.((....(((.(((((.......)))))...)))............)).))).)))))).))))	((((((((((.(((.((....(((.(((((.......)))))...)))............)).))).)))))).))))	-22.7	-3	15.94	12
ABCA12	ENST00000272895	46	8098	8123	GGUUUUCAUCAACUUUGCCAAAGACC	((((((...((....))...))))))	((((((...((....))...))))))	-2.6	-0.48	3.5	12
ABCA12	ENST00000272895	47	8130	8160	CCUAUGAAACUGCUGAUACCAGCAGCCAAGG	((..((...((((((....)))))).)).))	(((.((...((((((....)))))).)))))	-10	-2.39	1.69	12
ABCA12	ENST00000272895	48	8161	8237	UUCCACUAUAAGUGUUGACUCACAAGAUGACCAGAUGGAGUCUUAACACUUCCAGCAAACUCAAUCUCAGCGUGUGA	((.......((((((((((((.((...........)))))))..)))))))........................))	.....((..((((((((((((.((...........)))))))..)))))))..))......................	-12.2	-0.3	17.88	12
ABCA12	ENST00000272895	49	8639	8740	ACAGAAUGAACAUCAUCAUGAAUACAUGAAUCGGCUGUGAUGUGUGAACUGCUAAGGGCCAAAUGAACGUUUGCAGAGCAGUGGGCACAAUGUUUACAAUGU	(((...(((((((................((((....))))................................................)))))))...)))	(((...(((((((..(((((....)))))((((....))))((((..((((((....((.((((....))))))..))))))..)))).)))))))...)))	-24.8	-2.28	7.27	12
ABCA12	ENST00000272895	50	8981	9022	GAGAAUCCAUGUGCUACUGGCAGGCAACAUUUUUUAAAGCUC	(.............(.......)(...............).)	........(((((((.......))).))))............	-3.8	1.16	10.44	12
ABCA12	ENST00000272895	51	9035	9089	UCAUAUUUGGGGUUUCUUUUCAGGAAACAUUCCUGUGGAGGGAAAACGAAUAUGA	(((((((((...(((((((.((((((...)))))).)))))))...)))))))))	(((((((((...(((((((.((((((...)))))).)))))))...)))))))))	-21.6	-3.94	3.97	12
ABCA12	ENST00000272895	52	9110	9124	UCUGGGUGACCCAGA	((((((...))))))	((((((...))))))	-7.3	-3.74	0.53	12
ABCA12	ENST00000272895	53	9126	9145	UCGUGUAUAUGGCUAUAGGA	((.(.((......)).).))	((.((((......)))).))	-1.9	-0.79	1.59	12
ABCA12	ENST00000389661	1	25	70	UUCCAACAAAAGAGCAUAGAUGUCUUUUAUACAAUUCUUUUGAGAA	(.....(((((((..(((((.....))))).....)))))))...)	......((((((((.(((((.....)))))....))))))))....	-5.6	-0.62	6.04	4
ABCA12	ENST00000389661	2	77	90	UGCAGAUUUCUGCA	(((((....)))))	(((((....)))))	-5.1	-6.13	0.52	4
ABCA12	ENST00000389661	3	91	138	UUUUCUCCUCAUUAAUUUGACCUGGGAUGGUUUUCACUGAGGAAAAAA	((((.((((((.......((((......)))).....)))))).))))	.....((((((.......((((......)))).....)))))).....	-11.6	-2.45	3.8	4
ABCA12	ENST00000389661	4	519	559	ACUUCUUUGUGAAUCUGAAACUUUCAGUUUGAUAGAGAAGU	((((((((((.((.(((((...))))).)).))))))))))	((((((((((.((.(((((...))))).)).))))))))))	-15.9	-4.72	1.43	4
ABCA12	ENST00000389661	5	560	598	CAUGCCAGCUCUCUGAUAUGAGCUUUGGGAGCCUGUGUG	((((...((((((.............))))))...))))	(((((..((((((.............))))))..)))))	-11.3	-1.37	5.74	4
ABCA12	ENST00000389661	6	942	979	UAUUGACAAGUUGCUGGCCAUUCCCAUCCCUGAUAAUA	(((((...((....(((......)))...))..)))))	..............(((......)))............	-1	1.35	6.94	4
ABCA12	ENST00000389661	7	981	1001	AGCUGAGAUUAUUUCUCAGGU	(.((((((.....)))))).)	..((((((.....))))))..	-8	-4.43	0.56	4
ABCA12	ENST00000389661	8	1019	1034	GUGAUACUAAUAUCAC	((((((....))))))	((((((....))))))	-3.6	-5.72	0.5	4
ABCA12	ENST00000389661	9	1055	1128	CAAUGAAAGAAUUCUGCAACCUGUCUCUUUCAGAGAGAUCCCGGCAGUCUUACCUCAUCGGACUCACCCUUCUG	(.((((((((...((((.....(((((((...)))))))....))))))))...))))...............)	..((((((((...((((.....(((((((...)))))))....))))))))...)))).((......)).....	-14.6	-1.29	9.39	4
ABCA12	ENST00000389661	10	1187	1248	AGCCAGUAGAAAAGAUGAUGGAGCUCUUCAUAAGACUAAAAGAGAUUCUCAAUCAGAUGGCU	(((((....................................................)))))	(((((..........((((.((((((((...........)))))...))).))))..)))))	-12.1	-1.63	9.26	4
ABCA12	ENST00000389661	11	1498	1510	GAGCAAAUUGCUU	(((((...)))))	(((((...)))))	-2.5	-5.09	0.99	4
ABCA12	ENST00000389661	12	1666	1685	AUAAUGGAAAAGUCCAAUGU	(((.((((....)))).)))	....((((....))))....	-2.8	-2.55	1.98	4
ABCA12	ENST00000389661	13	1691	1778	UGAGACAGCUGGCGGAAUUAAGAGAAAAAUCUCAAGAGUGGAUGGAUAAGUCGCCACUUUUCAUGAAUUCCUUCCAUCUGUUAAACCA	(..(((((.(((.((((((..((((....))))((((((((.(((.....)))))))))))....))))))..))).))))).....)	...(((((.(((.((((((..((((....))))((((((((.(((.....)))))))))))....))))))..))).)))))......	-24.6	-1.98	3.7	4
ABCA12	ENST00000389661	14	2063	2163	UUGGAAGUGUUAUUUUUAAGCUUCCUUCUAACAGAAGCUGGCACAGAGGCUAUGACUCUGGAAAUGUCUUUCUUCCUCCUGUCAUAAAAUAUACCAUCCGG	(...................................................................................................)	.((((.((((.(((((..((((((.........))))))(((......)))(((((...((((.........))))....))))))))))))))..)))).	-20	-0.91	29.28	4
ABCA12	ENST00000389661	15	2409	2509	UCUUCCAAUUGUGCUUAUGGUUGCCUGGGUUGUAUUUAUAGCUGCCUUUGUAAAAAAGCUUGUCUAUGAGAAAGACCUCCGGCUUCAUGAGUACAUGAAGA	(((((....(((((((((((..(((.(((((...((((((((.((.(((....))).))..).)))))))...)))))..))).))))))))))).)))))	(((((....(((((((((((..(((.(((((...((((((((.((.(((....))).))..).)))))))...)))))..))).))))))))))).)))))	-33.1	-3.71	9.02	4
ABCA12	ENST00000389661	16	2777	2798	UUGUUCUGGUUACAGUGGAGAA	((.((............)).))	((.(.(((....))).).))..	-2	-0.87	3.71	4
ABCA12	ENST00000389661	17	3020	3031	GGAAUGUCUUCC	(.((....)).)	((((....))))	-1.3	-3.56	1.11	4
ABCA12	ENST00000389661	18	3034	3057	GGGACAUACGGUAUGGCAGCUCCC	(((((.(.....).).....))))	((((((((...)))).....))))	-3.1	0.62	3.6	4
ABCA12	ENST00000389661	19	3060	3107	GUAUUUUCCAAUUCUUCCUUCCUAUUGGAAGGAGCGAUUUGGGUGUGC	((((..(((((.((((((((((....)))))))).)).))))).))))	((((..(((((.((((((((((....)))))))).)).))))).))))	-20.7	-4.58	1.89	4
ABCA12	ENST00000389661	20	3109	3138	GAGGUGAAGCCUGAGAAGAGCAAUGGCCUC	(((((.(.((((....)).))..).)))))	(((((.(.((((....)).))..).)))))	-8.9	-2.34	1.01	4
ABCA12	ENST00000389661	21	3287	3299	UUGAUAACCUCAA	((((.....))))	.............	0	#DIV/0!	1.86	4
ABCA12	ENST00000389661	22	3311	3331	AUGAAGGGCAUAUUACUUCAU	((((((.........))))))	((((((.........))))))	-4.2	-2.81	0.86	4
ABCA12	ENST00000389661	23	3332	3402	UGCUGGGGCCCAAUGGAGCUGGGAAAACUACUACCAUUUCCAUGUUAACUGGGCUGUUUGGGGCCUCAGCA	(((((((((((...(.((((.((..(((...............)))..)).)))).)...)))))))))))	(((((((((((...(.((((.((..(((...............)))..)).)))).)...)))))))))))	-32.1	-3.36	5.72	4
ABCA12	ENST00000389661	24	3407	3422	CCAUUUUUGUAUAUGG	((((........))))	((((........))))	-1.9	-4.68	0.65	4
ABCA12	ENST00000389661	25	3543	3581	AGUUCCUCACUGGACUAAAAAGCAGCUCCACGAGGAAGU	(.((((((..((((((.......)).)))).)))))).)	..((((((..((((((.......)).)))).))))))..	-11	-2.13	1.9	4
ABCA12	ENST00000389661	26	3598	3622	GAUACUGGACUAUAUAGCCAUCGUC	(((..(((.((....)))))..)))	(((..(((.((....)))))..)))	-3	-0.58	2.75	4
ABCA12	ENST00000389661	27	3676	3767	AUAGCUCUCAUUGGUGGAUCAAGGGUAGUAAUUUUGGAUGAACCAUCUACUGGAGUUGACCCAUGUUCUCGCCGAAGUAUAUGGGAUGUUAU	((((((...(((((((.....................................................))))))......)...).)))))	((((((((((((((((((.((.((((..((((((((((((...))))))...)))))))))).)).)).))))))......))))).)))))	-27.2	-2.28	7.46	4
ABCA12	ENST00000389661	28	3822	3936	GGCUGAAGUGCUGAGUGACCGCAUCGCCUUCCUGGAGCAGGGUGGGCUUAGGUGCUGUGGGUCCCCAUUUUACCUCAAGGAAGCCUUUGGCGAUGGGUAUCACCUCACGCUUACC	((...(((((.(((((((.................................................................................))).))))))))).))	.....(((((.(((((((((.(((((((.(((((...))))).(((((((((((..((((....))))..))))).....))))))..)))))))))..))).)))))))))...	-42.9	-1.29	19.56	4
ABCA12	ENST00000389661	29	4161	4193	UUCAGAUACCACCGUGGAGGAGGUCUUUCUGAA	((((((.(((.((.....)).)))...))))))	.(((((.(((.((.....)).)))...))))).	-10.3	-2.16	1.54	4
ABCA12	ENST00000389661	30	4196	4209	UGACCAAAGAGUCA	((((......))))	((((......))))	-1.8	-5.41	0.82	4
ABCA12	ENST00000389661	31	4219	4240	AGUGCUAUGAGUCUUGAGCACU	((((((..........))))))	((((((..........))))))	-5.4	-2.13	1.83	4
ABCA12	ENST00000389661	32	4255	4269	AUUGGGAAUUCCAAU	(((((.....)))))	(((((.....)))))	-2.7	-4.68	1.43	4
ABCA12	ENST00000389661	33	4270	4278	GCCAAUGGC	(((...)))	(((...)))	-1.3	-7.21	0.62	4
ABCA12	ENST00000389661	34	4280	4357	UCUCAACUCCUGACGAUUUAUCUGUGAGCAGCAGCAAUUUCACAGACAGAGAUGACAAAAUCCUGACAAGAGGAGAGA	((((..(((.((........(((((((((....))....)))))))(((.(((......)))))).)).)))..))))	((((..(((.((........(((((((((....))....)))))))(((.(((......)))))).)).)))..))))	-19.6	-2.58	5.88	4
ABCA12	ENST00000389661	35	4664	4707	CCAGUGAUCUACAGUGUUUAAACAAAGACAGUCUGGAAAAAUGG	(((....((((.(.(((((......))))).).))))....)))	(((....((((.(.(((((......))))).).))))....)))	-8.3	-1.56	2.65	4
ABCA12	ENST00000389661	36	5018	5064	CAGCUUACCUCAACAGCCUGAAUAAUUUCCUUCUGCGAGUUAACAUG	((...........................................))	....(((.(((..(((...(((....)))...))).))).)))....	-4.5	0.22	4.52	4
ABCA12	ENST00000389661	37	5334	5412	GGUGCCUGUAGCGUUUUCAAUUGGUAUCAUUGCGAUUUUCAAAUUACCUGCAUUCUACAGUGAAAACAACCUAGGCGCU	((((((((...............................................................))))))))	((((((((....(((((((....(((....((((..............))))...)))..)))))))....))))))))	-19.9	-2.4	7.68	4
ABCA12	ENST00000389661	38	5456	5515	GGAUGUACUUGCUGGCUGGGCUCUUCCAUGAAACAGGAAUGGCCUUCAUCACUUACGUCU	(((((((..((.(((..(((((.((((........)))).)))))))).))..)))))))	(((((((..((.(((..(((((.((((........)))).)))))))).))..)))))))	-20.2	-2.5	2.39	4
ABCA12	ENST00000389661	39	5836	5844	CUGAUAAAG	((.....))	.........	0	#DIV/0!	0.14	4
ABCA12	ENST00000389661	40	6211	6301	UGUCCUCAGGAAGAUGCCUUAGAUGACCUGGUAACUGUGGAAGAACAUUUGUAUUUCUAUGCCAGGGUACAUGGAAUUCCAGAAAAGGAUA	(.(((.................................................................................))).)	(((((((.((((....((........((((((....(((((((.((....)).)))))))))))))......))..)))).))...)))))	-24	-2.49	8.17	4
ABCA12	ENST00000389661	41	6326	6343	UUAGGAGACUUCACCUGA	(((((........)))))	(((((........)))))	-2.8	-1.94	1.09	4
ABCA12	ENST00000389661	42	6346	6423	CCCUUCAAGGACAGAGCUACCUCUAUGUGCAGUUAUGGCACAAAAAGAAAAUUAUCCACUGCACUGGCCUUGAUAGGG	((((((((((.(((.((....(((.(((((.......)))))...)))............)).))).)))))).))))	((((((((((.(((.((....(((.(((((.......)))))...)))............)).))).)))))).))))	-22.7	-2.22	15.94	4
ABCA12	ENST00000389661	43	6862	6970	GUGAGUCAGACCACUCUGGAAGAGGUUUUCAUCAACUUUGCCAAAGACCAGAAGUCCUAUGAAACUGCUGAUACCAGCAGCCAAGGUUCCACUAUAAGUGUUGACUCAC	(((((((.........(((((..((((((...((....))...))))))......(((.((...((((((....)))))).))))))))))<<..<<<<<<<)))))))	(((((((((..((((.(((((..((((((...((....))...))))))......(((.((...((((((....)))))).)))))))))).....)))))))))))))	-30.6	-2.86	27.38	4
ABCA12	ENST00000412081	1	42	143	GAAGAACUGUGGGUUUCUUACCCCAGCCCUCAAGGAAGCUAUGCCGUGAAAGGGGUACUGAUACACUGACAUACAGCAAGUUGGACGGGGCAUCAGUUCUUC	(...................................................................................<................)	(((((((((.((((.....))))..(((((......((((.(((.(((....(((((....))).))....))).)))))))....)))))..)))))))))	-30.9	-1.78	17.5	1
ABCA12	ENST00000412081	2	144	191	AUUUGUGGAGUGGAGAAAAGAAGAGGAAAUCUCUCAUUUGGGGCAUUU	(..(.(.((((.((((.............))))..))))...).)..)	.......(((((....(((..((((.....))))..)))....)))))	-7.4	-0.94	12.28	1
ABCA12	ENST00000412081	3	223	232	GAUCCUGGUC	((......))	..........	0	0.15	0.43	1
ABCA12	ENST00000412081	4	243	280	GGCUAGGUGUAAAAAGGCAGCCGCUUUGGACACUUGUC	(((.((((((...(((((....)))))..)))))))))	(((.((((((...(((((....)))))..)))))))))	-12	-1.99	4.25	1
ABCA12	ENST00000412081	5	289	321	AUGGCCAGUCAUUAUUUUCAUAAUUUUGGCUAU	((((((((..(((((....))))).))))))))	((((((((..(((((....))))).))))))))	-9	-4.31	1.7	1
ABCB1	ENST00000265724	1	15	26	CCAUUUUAAAGG	((........))	............	0	#DIV/0!	0.79	8
ABCB1	ENST00000265724	2	34	55	UACUCUUUACCUGUGAAGAGUA	(((((((((....)))))))))	(((((((((....)))))))))	-7.3	-3.57	0.98	8
ABCB1	ENST00000265724	3	61	92	UGAAGAAAUCUACUUUAUUCAGAUAUUCUCCA	((.((((((((.........)))).)))).))	((.((((((((.........)))).)))).))	-2.4	-1.22	3.96	8
ABCB1	ENST00000265724	4	95	133	UUCCUAAAGAUUAGAGAUCAUUUCUCAUUCUCCUAGGAG	(((....(((.(.((((.....))))).)))<<<.<)))	.(((((.(((.(.((((.....))))).)))..))))).	-9.9	-2.58	2.63	8
ABCB1	ENST00000265724	5	134	139	UACUCA	(....)	......	0	#DIV/0!	0	8
ABCB1	ENST00000265724	6	175	191	GGAAGCCAGAACAUUCC	((((.........))))	((((.........))))	-1.4	-1.41	1.46	8
ABCB1	ENST00000265724	7	361	406	CGAGUAGCGGCUCUUCCAAGCUCAAAGAAGCAGAGGCCGCUGUUCG	((((((((((((..((...(((......))).))))))))))))))	((((((((((((..((...(((......))).))))))))))))))	-18.4	-2.79	6.39	8
ABCB1	ENST00000265724	8	456	522	CACGUCUUGGUGGCCGUUCCAAGGAGCGCGAGGUCGGAAUGGAUCUUGAAGGGGACCGCAAUGGAGG	(.(......((((((.....................................)).))))......))	..(.(((..((((((((((....)))).(((((((......)))))))....)).))))...))).)	-21.1	-0.56	10.72	8
ABCB1	ENST00000265724	9	689	741	CCUCUCAUGAUGCUGGUGUUUGGAGAAAUGACAGAUAUCUUUGCAAAUGCAGG	(((..((...(((.((((((((.........))))))))...)))..)).)))	(((..(((..(((.((((((((.........))))))))...))).))).)))	-11.6	-1.22	7.29	8
ABCB1	ENST00000265724	10	749	805	GAAGAUCUGAUGUCAAACAUCACUAAUAGAAGUGAUAUCAAUGAUACAGGGUUCUUC	(((((((((.(((((...((((((......)))))).....)))))))))..)))))	(((((((((.(((((...((((((......)))))).....)))))))))..)))))	-15.1	-3.2	5.53	8
ABCB1	ENST00000265724	11	810	833	AUCUGGAGGAAGACAUGACCAGGU	((((((............))))))	((((((............))))))	-4.3	-1.62	1.72	8
ABCB1	ENST00000265724	12	941	1052	CAGUUUUUUCAUGCUAUAAUGCGACAGGAGAUAGGCUGGUUUGAUGUGCACGAUGUUGGGGAGCUUAACACCCGACUUACAGAUGAUGUCUCCAAGAUUAAUGAAGGAAUUG	(((..........................................................................................................)))	((((((((((((((......))....(((((((..(((................((((((..........))))))...)))....))))))).......))))))))))))	-28.6	-1.32	9.45	8
ABCB1	ENST00000265724	13	1194	1226	AGAUACUAUCUUCAUUUACUGAUAAAGAACUCU	(((.......((...(....)...))....)))	........((((.(((....))).)))).....	-1.5	-0.25	6.68	8
ABCB1	ENST00000265724	14	1229	1242	GCGUAUGCAAAAGC	((..........))	((....))......	-1	-1.65	1.14	8
ABCB1	ENST00000265724	15	1264	1310	CUUGGCAGCAAUUAGAACUGUGAUUGCAUUUGGAGGACAAAAGAAAG	(......(((((((......)))))))...................)	.......(((((((......))))))).((((.....))))......	-8	-1.09	4.62	8
ABCB1	ENST00000265724	16	1354	1375	UGGGAUAAAGAAAGCUAUUACA	((..(((........)))..))	......................	0	0.65	3.51	8
ABCB1	ENST00000265724	17	1377	1479	CCAAUAUUUCUAUAGGUGCUGCUUUCCUGCUGAUCUAUGCAUCUUAUGCUCUGGCCUUCUGGUAUGGGACCACCUUGGUCCUCUCAGGGGAAUAUUCUAUUGG	((...................................................................................................))	((((((.....((((((.(.((......)).)))))))((((...))))......(((((((...(((((((...))))))).))))))).......))))))	-28.3	-1.88	16.02	8
ABCB1	ENST00000265724	18	2330	2338	GAUGAACUC	((.....))	.........	0	0.15	0.04	8
ABCB1	ENST00000265724	19	2352	2442	GCAUUUACUUCAAACUUGUCACAAUGCAGACAGCAGGAAAUGAAGUUGAAUUAGAAAAUGCAGCUGAUGAAUCCAAAAGUGAAAUUGAUGC	(((((...(......(...........................)......................................)...)))))	(((((...((((...(((((........)))))..(((.....(((((.(((....))).)))))......))).....))))...)))))	-14.3	-0.57	24.9	8
ABCB1	ENST00000265724	20	2761	2868	ACUAUUGUUUCUAGCCCUUGGAAUUAUUUCUUUUAUUACAUUUUUCCUUCAGGGUUUCACAUUUGGCAAAGCUGGAGAGAUCCUCACCAAGCGGCUCCGAUACAUGGU	(((((.((.((.(((((((((...........................(....................................)))))).))))..)).)))))))	(((((.((.((.(((((((((...........................(.((((((((...((((((...)))))))))))))).)))))).))))..)).)))))))	-23.1	-1.1	16.33	8
ABCB1	ENST00000265724	21	2982	3027	GUUCCAGGCUUGCUGUAAUUACCCAGAAUAUAGCAAAUCUUGGGAC	((((((((.((((((((.((.....)).))))))))..))))))))	((((((((.((((((((.((.....)).))))))))..))))))))	-16.5	-3.64	3.84	8
ABCB1	ENST00000265724	22	3028	3044	AGGAAUAAUUAUAUCCU	((((.........))))	((((.........))))	-1.2	-1.73	2.6	8
ABCB1	ENST00000265724	23	3093	3122	UCAUUGCAAUAGCAGGAGUUGUUGAAAUGA	(((((.(((((((....))))))).)))))	(((((.(((((((....))))))).)))))	-9.2	-3.79	1.04	8
ABCB1	ENST00000265724	24	3137	3145	CAAGCACUG	((.....))	.........	0	0.15	0.03	8
ABCB1	ENST00000265724	25	3152	3221	AAGAAAGAACUAGAAGGUUCUGGGAAGAUCGCUACUGAAGCAAUAGAAAACUUCCGAACCGUUGUUUCUU	((((((.(((.....(((((..(((((.(..(((.((...)).)))..).))))))))))))).))))))	((((((.(((.....(((((..(((((.(..(((.((...)).)))..).))))))))))))).))))))	-17.9	-3.22	6.45	8
ABCB1	ENST00000265724	26	3347	3373	UCCUAUGCUGGAUGUUUCCGGUUUGGA	(((.....................)))	..(((.((((((....)))))).))).	-10.3	-3.29	3.14	8
ABCB1	ENST00000265724	27	3388	3445	ACAUAAACUCAUGAGCUUUGAGGAUGUUCUGUUAGUAUUUUCAGCUGUUGUCUUUGGU	((.((((..((..((((..(((((((.........)))))))))))..))..))))))	...((((..((..((((..(((((((.........)))))))))))..))..))))..	-7.6	0.35	6.69	8
ABCB1	ENST00000265724	28	3448	3488	CAUGGCCGUGGGGCAAGUCAGUUCAUUUGCUCCUGACUAUG	(((((.((.(((((((((......))))))))))).)))))	(((((.((.(((((((((......))))))))))).)))))	-15.5	-2.95	1.11	8
ABCB1	ENST00000265724	29	3515	3525	AUCAUCAUGAU	((((...))))	...........	0	#DIV/0!	1.7	8
ABCB1	ENST00000265724	30	3597	3609	UCACAUUUGGUGA	((((.....))))	((((.....))))	-1.9	-3.08	0.76	8
ABCB1	ENST00000265724	31	3640	3673	CAUCCCAGUGCUUCAGGGACUGAGCCUGGAGGUG	((((((((.(((.(((...)))))))))).))))	((((((((.(((.(((...)))))))))).))))	-14.4	-2.07	1.68	8
ABCB1	ENST00000265724	32	3678	3696	AGGGCCAGACGCUGGCUCU	((((((((...))))))))	((((((((...))))))))	-10.7	-3.18	0.54	8
ABCB1	ENST00000265724	33	3702	3715	GCAGCAGUGGCUGU	(((((....)))))	(((((....)))))	-5.4	-3.09	0.34	8
ABCB1	ENST00000265724	34	3758	3769	CCCUUGGCAGGG	((((....))))	((((....))))	-3.2	-2.01	0.65	8
ABCB1	ENST00000265724	35	3798	3819	AGCGACUGAAUGUUCAGUGGCU	(((.(((((....))))).)))	(((.(((((....))))).)))	-10.1	-3.6	0.64	8
ABCB1	ENST00000265724	36	3821	3863	CGAGCACACCUGGGCAUCGUGUCCCAGGAGCCCAUCCUGUUUG	((((((....(((((.((.((...)).)))))))...))))))	((((((....(((((.((.((...)).)))))))...))))))	-14.7	-1.91	4.9	8
ABCB1	ENST00000265724	37	4296	4353	UUUCAAUGGUCAGUGUCCAGGCUGGAACAAAGCGCCAGUGAACUCUGACUGUAUGAGA	(((((((((((((.((....(((((.........)))))..)).)))))))).)))))	(((((((((((((.((....(((((.........)))))..)).)))))))).)))))	-18.6	-2.05	4.56	8
ABCB1	ENST00000265724	38	4365	4406	UUUUAAUAUUUGUUUAGAUAUGACAUUUAUUCAAAGUUAAAA	((((((.......................)).......))))	.((((((.((((..(((((.....)))))..)))))))))).	-5.5	-2.01	4.01	8
ABCB1	ENST00000265724	39	4513	4618	CAAGUGGAGAGAAAUCAUAGUUUAAACUGCAUUAUAAAUUUUAUAACAGAAUUAAAGUAGAUUUUAAAAGAUAAAAUGUGUAAUUUUGUUUAUAUUUUCCCAUUUG	(((((((.((.......................................................................................)))))))))	(((((((.((((((((.((.(((((.(((..((((((...)))))))))..))))).))))))))...(((((((((.....)))))))))......)))))))))	-19.5	-2.38	20.93	8
ABCB1	ENST00000416177	1	5	26	UACUCUUUACCUGUGAAGAGUA	(((((((((....)))))))))	(((((((((....)))))))))	-7.3	-4	0.98	1
ABCB1	ENST00000416177	2	27	68	GAACAUGAAGAAAUCUACUUUAUUCAGAUAUUCUCCAGAUUC	(((..((.((((((((.........)))).)))).))..)))	(((..((.((((((((.........)))).)))).))..)))	-4.9	-1.15	2.65	1
ABCB1	ENST00000416177	3	79	91	GAGAUCAUUUCUC	((((.....))))	((((.....))))	-2.4	-6.26	0.47	1
ABCB1	ENST00000416177	4	96	118	UCCUAGGAGUACUCACUUCAGGA	((((.(...(....)...)))))	((((.(((((....)))))))))	-7.4	-2.65	0.76	1
ABCB1	ENST00000416177	5	146	162	GGAAGCCAGAACAUUCC	((((.........))))	((((.........))))	-1.4	-0.36	1.46	1
ABCB1	ENST00000416177	6	284	343	UCUUGGUGGCCGUUCCAAGGAGCGCGAGGUCGGAAUGGAUCUUGAAGGGGACCGCAAUGG	(....((((((.....................................)).))))....)	.....((((((((((....)))).(((((((......)))))))....)).)))).....	-18.6	-0.82	3.95	1
ABCB1	ENST00000476862	1	6	27	UACUCUUUACCUGUGAAGAGUA	(((((((((....)))))))))	(((((((((....)))))))))	-7.3	-3.93	0.98	1
ABCB1	ENST00000476862	2	28	69	GAACAUGAAGAAAUCUACUUUAUUCAGAUAUUCUCCAGAUUC	(((..((.((((((((.........)))).)))).))..)))	(((..((.((((((((.........)))).)))).))..)))	-4.9	-1.23	2.65	1
ABCB1	ENST00000476862	3	472	555	CAGCCGCUUCGCUCUCUUUGCCACAGGAAGCCUGAGCUCAUUCGAGUAGCGGCUCUUCCAAGCUCAAAGAAGCAGAGGCCGCUG	((((.((((((((.((((((.....<<<<<<<<<<<............................))))))))).))))).))))	((((.((((((((.((((((.....(((((((...((((....))))...))))..))).....))))))))).))))).))))	-33.6	-3.27	5.01	1
ABCB1	ENST00000482527	1	14	123	CCUGCGGUGAUCAGCAGUCACAUUGCACAUCUUUCUGAUGUUGCCCUUUCAAUUACAAAUGUAUGAAAGUCACACUUACUUUUUAUUCCAGGUCAGUGUUGAUGGACAGG	(((((.(((((.....)))))...(((..............)))............................................................).))))	(((((.(((((.....)))))...(((((((.....)))).))).((((((..(((....)))))))))(((((((.((((........)))).)))).)))..).))))	-26.6	-2.09	9.56	1
ABCB1	ENST00000482527	2	186	280	GUAUUGUUUGCCACCACGAUAGCUGAAAACAUUCGCUAUGGCCGUGAAAAUGUCACCAUGGAUGAGAUUGAGAAAGCUGUCAAGGAAGCCAAUGC	((((((...................................................................................))))))	((((((...((..((..(((((((.......((((((((((.(((....)))...)))))).))))........)))))))..))..))))))))	-25.8	-1.8	6.69	1
ABCB1	ENST00000482527	3	427	543	CGUCAGCCUUGGACACAGAAAGCGAAGCAGUGGUUCAGGUGGCUCUGGAUAAGGCCAGAAAAGGUCGGACCACCAUUGUGAUAGCUCAUCGUUUGUCUACAGUUCGUAAUGCUGACG	(((((((((...........................................................................................))........)))))))	(((((((((((((((..((.(((...((((((((...(((((((((((......)))))....)))..)))))))))))....)))..))...)))))).))........)))))))	-37.9	-1.37	35.22	1
ABCB1	ENST00000483831	1	168	248	GUCUGUUUUAUAGAAUUCAAAUUAAUCACCACUAUUUACUCUUGUGCCUCUUGGUGAUCGGUGCUGUCUGUUACAGAUCGC	((((((...(((((......(((.(((((((.....(((....))).....))))))).)))....))))).))))...))	((((((...(((((......(((.(((((((.....(((....))).....))))))).)))....))))).))))))...	-18.7	-1.97	5.08	1
ABCB1	ENST00000483831	2	270	300	CCGAACCGUUGUUUCUUUGACUCAGGAGCAG	(.........(((.....))).........)	.........(((((((.......))))))).	-4.7	0.29	2.73	1
ABCB1	ENST00000483831	3	469	495	UUUGAGGAUGUUCUGUUAGUAUUUUCA	(..(((((((.........))))))))	..((((((((.........))))))))	-2.4	-0.7	2.61	1
ABCB1	ENST00000483831	4	496	575	GCUGUUGUCUUUGGUGCCAUGGCCGUGGGGCAAGUCAGUUCAUUUGCUCCUGACUAUGCCAAAGCCAAAAUAUCAGCAGC	((((.((..((((((..(((((.((.(((((((((......))))))))))).))))).....))))))....)).))))	(((((((..((((((..(((((.((.(((((((((......))))))))))).))))).....))))))....)))))))	-31.1	-3.07	11.24	1
ABCB1	ENST00000483831	5	589	611	AUCAUUGAAAAAACCCCUUUGAU	((...................))	((((..(.........)..))))	-0.1	0.29	3.54	1
ABCB1	ENST00000488737	1	85	109	GUUCAUUACUGAUAAAAUAAUGAAU	((((((((.(.....).))))))))	((((((((.(.....).))))))))	-3.5	-2.43	1.66	6
ABCB1	ENST00000488737	2	119	196	UGAAGGCUAUAGGUUCCAGGCUUGCUGUAAUUACCCAGAAUAUAGCAAAUCUUGGGACAGGAAUAAUUAUAUCCUUCA	((.(((......((((((((.((((((((.((.....)).))))))))..))))))))..............))).))	((((((.(((((((((((((.((((((((.((.....)).))))))))..))))))))........))))).))))))	-24.7	-3.66	4.74	6
ABCB1	ENST00000488737	3	242	271	UCAUUGCAAUAGCAGGAGUUGUUGAAAUGA	(((((.(((((((....))))))).)))))	(((((.(((((((....))))))).)))))	-9.2	-2.67	1.04	6
ABCB1	ENST00000488737	4	286	294	CAAGCACUG	((.....))	.........	0	0.15	0.03	6
ABCB1	ENST00000488737	5	301	370	AAGAAAGAACUAGAAGGUUCUGGGAAGAUCGCUACUGAAGCAAUAGAAAACUUCCGAACCGUUGUUUCUU	((((((.(((.....(((((..(((((.(..(((.((...)).)))..).))))))))))))).))))))	((((((.(((.....(((((..(((((.(..(((.((...)).)))..).))))))))))))).))))))	-17.9	-2.64	6.45	6
ABCB1	ENST00000488737	6	537	594	ACAUAAACUCAUGAGCUUUGAGGAUGUUCUGUUAGUAUUUUCAGCUGUUGUCUUUGGU	((.((((..((..((((..(((((((.........)))))))))))..))..))))))	...((((..((..((((..(((((((.........)))))))))))..))..))))..	-7.6	0.29	6.69	6
ABCB1	ENST00000488737	7	597	637	CAUGGCCGUGGGGCAAGUCAGUUCAUUUGCUCCUGACUAUG	(((((.((.(((((((((......))))))))))).)))))	(((((.((.(((((((((......))))))))))).)))))	-15.5	-1.87	1.11	6
ABCB1	ENST00000488737	8	664	674	AUCAUCAUGAU	((((...))))	...........	0	#DIV/0!	1.7	6
ABCB1	ENST00000488737	9	746	758	UCACAUUUGGUGA	((((.....))))	((((.....))))	-1.9	-6.48	0.76	6
ABCB1	ENST00000488737	10	789	822	CAUCCCAGUGCUUCAGGGACUGAGCCUGGAGGUG	((((((((.(((.(((...)))))))))).))))	((((((((.(((.(((...)))))))))).))))	-14.4	-2.76	1.68	6
ABCB1	ENST00000488737	11	827	845	AGGGCCAGACGCUGGCUCU	((((((((...))))))))	((((((((...))))))))	-10.7	-3.67	0.54	6
ABCB1	ENST00000488737	12	851	864	GCAGCAGUGGCUGU	(((((....)))))	(((((....)))))	-5.4	-3.62	0.34	6
ABCB1	ENST00000488737	13	907	918	CCCUUGGCAGGG	((((....))))	((((....))))	-3.2	-1.61	0.65	6
ABCB1	ENST00000488737	14	947	968	AGCGACUGAAUGUUCAGUGGCU	(((.(((((....))))).)))	(((.(((((....))))).)))	-10.1	-4.42	0.64	6
ABCB1	ENST00000488737	15	970	1012	CGAGCACACCUGGGCAUCGUGUCCCAGGAGCCCAUCCUGUUUG	((((((....(((((.((.((...)).)))))))...))))))	((((((....(((((.((.((...)).)))))))...))))))	-14.7	-1.37	4.9	6
ABCB1	ENST00000488737	16	1445	1502	UUUCAAUGGUCAGUGUCCAGGCUGGAACAAAGCGCCAGUGAACUCUGACUGUAUGAGA	(((((((((((((.((....(((((.........)))))..)).)))))))).)))))	(((((((((((((.((....(((((.........)))))..)).)))))))).)))))	-18.6	-3.13	4.56	6
ABCB1	ENST00000488737	17	1513	1556	UUUUUAAUAUUUGUUUAGAUAUGACAUUUAUUCAAAGUUAAAAG	(((((.(.......................)........)))))	.(((((((.((((..(((((.....)))))..))))))))))).	-6.4	-2.51	3.01	6
ABCB1	ENST00000488737	18	1662	1767	CAAGUGGAGAGAAAUCAUAGUUUAAACUGCAUUAUAAAUUUUAUAACAGAAUUAAAGUAGAUUUUAAAAGAUAAAAUGUGUAAUUUUGUUUAUAUUUUCCCAUUUG	(((((((.((.......................................................................................)))))))))	(((((((.((((((((.((.(((((.(((..((((((...)))))))))..))))).))))))))...(((((((((.....)))))))))......)))))))))	-19.5	-2.43	20.93	6
ABCB1	ENST00000491360	1	19	122	GUCUAUCCUACUUUCUAUAAGCAAGCUGUUAGAACUUUACUUUCAGUUCUACUUUCAUAACAACAAAACCUUAUUUACAGAAAUAUAGCACUAAAGUAGGAGAC	(((..((((((((((((((......(((((((((((........))))))).........................))))...)))))....))))))))))))	(((..((((((((((((((......(((((((((((........))))))).........................))))...)))))....))))))))))))	-19.2	-3.2	10.61	1
ABCB1	ENST00000491360	2	412	469	UUUCAAUGGUCAGUGUCCAGGCUGGAACAAAGCGCCAGUGAACUCUGACUGUAUGAGA	(((((((((((((.((....(((((.........)))))..)).)))))))).)))))	(((((((((((((.((....(((((.........)))))..)).)))))))).)))))	-18.6	-2.02	4.56	1
ABCB1	ENST00000491360	3	470	525	UGUUAAAUACUUUUUAAUAUUUGUUUAGAUAUGACAUUUAUUCAAAGUUAAAAGCA	((((....(((((..((((..((((.......))))..)))).)))))....))))	((((....(((((..((((..((((.......))))..)))).)))))....))))	-7.2	-1.2	15.83	1
ABCB1	ENST00000496821	1	63	82	GAGCAUUGACUACCAGGCUC	((((.(((.....)))))))	((((.(((.....)))))))	-4.7	-1.66	0.69	5
ABCB1	ENST00000496821	2	83	111	GCCAAUGAUGCUGCUCAAGUUAAAGGGGC	(((..(...((.......))...)..)))	(((..(...(((.....)))...)..)))	-5.5	-0.68	1.57	5
ABCB1	ENST00000496821	3	117	162	GUUCCAGGCUUGCUGUAAUUACCCAGAAUAUAGCAAAUCUUGGGAC	((((((((.((((((((.((.....)).))))))))..))))))))	((((((((.((((((((.((.....)).))))))))..))))))))	-16.5	-3.68	3.84	5
ABCB1	ENST00000496821	4	163	179	AGGAAUAAUUAUAUCCU	((((.........))))	((((.........))))	-1.2	-4.01	2.6	5
ABCB1	ENST00000496821	5	228	257	UCAUUGCAAUAGCAGGAGUUGUUGAAAUGA	(((((.(((((((....))))))).)))))	(((((.(((((((....))))))).)))))	-9.2	-3.48	1.04	5
ABCB1	ENST00000496821	6	272	280	CAAGCACUG	((.....))	.........	0	0.19	0.03	5
ABCB1	ENST00000496821	7	287	356	AAGAAAGAACUAGAAGGUUCUGGGAAGAUCGCUACUGAAGCAAUAGAAAACUUCCGAACCGUUGUUUCUU	((((((.(((.....(((((..(((((.(..(((.((...)).)))..).))))))))))))).))))))	((((((.(((.....(((((..(((((.(..(((.((...)).)))..).))))))))))))).))))))	-17.9	-2.21	6.45	5
ABCB1	ENST00000496821	8	523	580	ACAUAAACUCAUGAGCUUUGAGGAUGUUCUGUUAGUAUUUUCAGCUGUUGUCUUUGGU	((.((((..((..((((..(((((((.........)))))))))))..))..))))))	...((((..((..((((..(((((((.........)))))))))))..))..))))..	-7.6	0.42	6.69	5
ABCB1	ENST00000496821	9	583	623	CAUGGCCGUGGGGCAAGUCAGUUCAUUUGCUCCUGACUAUG	(((((.((.(((((((((......))))))))))).)))))	(((((.((.(((((((((......))))))))))).)))))	-15.5	-2.41	1.11	5
ABCB1	ENST00000496821	10	650	660	AUCAUCAUGAU	((((...))))	...........	0	#DIV/0!	1.7	5
ABCB1	ENST00000496821	11	732	744	UCACAUUUGGUGA	((((.....))))	((((.....))))	-1.9	-4.48	0.76	5
ABCB1	ENST00000496821	12	762	836	CCACCCGACCGGACAUCCCAGUGCUUCAGGGACUGAGCCUGGAGGUGAAGAAGGGCCAGACGCUGGCUCUGGUGG	(.(..........((((((((.(((.((.....))))))))).))))....((((((((...))))))))..).)	(((((........((((((((.(((.(((...)))))))))).))))....((((((((...)))))))))))))	-32.4	-2.69	3.82	5
ABCB1	ENST00000496821	13	837	850	GCAGCAGUGGCUGU	(((((....)))))	(((((....)))))	-5.4	-4.85	0.34	5
ABCB1	ENST00000496821	14	886	911	CUACGACCCCUUGGCAGGGAAAGUGG	((((...((((....))))...))))	((((...((((....))))...))))	-7.5	-1.66	1.04	5
ABCB1	ENST00000543898	1	15	26	CCAUUUUAAAGG	((........))	............	0	0.15	0.79	5
ABCB1	ENST00000543898	2	34	55	UACUCUUUACCUGUGAAGAGUA	(((((((((....)))))))))	(((((((((....)))))))))	-7.3	-4.54	0.98	5
ABCB1	ENST00000543898	3	56	97	GAACAUGAAGAAAUCUACUUUAUUCAGAUAUUCUCCAGAUUC	((...((.((((((((.........)))).)))).))..<))	(((..((.((((((((.........)))).)))).))..)))	-4.9	-1.65	2.65	5
ABCB1	ENST00000543898	4	102	125	AGAUUAGAGAUCAUUUCUCAUUCU	(((.(.((((.....))))).)))	......((((.....)))).....	-3.9	-3.38	2.6	5
ABCB1	ENST00000543898	5	134	139	UACUCA	(....)	......	0	#DIV/0!	0	5
ABCB1	ENST00000543898	6	175	191	GGAAGCCAGAACAUUCC	((((.........))))	((((.........))))	-1.4	-0.68	1.46	5
ABCB1	ENST00000543898	7	350	416	CUGAGCUCAUUCGAGUAGCGGCUCUUCCAAGCUCAAAGAAGCAGAGGCCGCUGUUCGUUUCCUUUAG	(.(.(......((((((((((((..((...(((......))).)))))))))))))).....).).)	(((((......((((((((((((..((...(((......))).)))))))))))))).....)))))	-20.1	-1.23	9.52	5
ABCB1	ENST00000543898	8	456	522	CACGUCUUGGUGGCCGUUCCAAGGAGCGCGAGGUCGGAAUGGAUCUUGAAGGGGACCGCAAUGGAGG	(.(......((((((.....................................)).))))......))	..(.(((..((((((((((....)))).(((((((......)))))))....)).))))...))).)	-21.1	-0.42	10.72	5
ABCB1	ENST00000543898	9	689	741	CCUCUCAUGAUGCUGGUGUUUGGAGAAAUGACAGAUAUCUUUGCAAAUGCAGG	((.........((.((((((((.........))))))))...)).......))	(((..(((..(((.((((((((.........))))))))...))).))).)))	-11.6	-0.96	7.29	5
ABCB1	ENST00000543898	10	754	798	UCUGAUGUCAAACAUCACUAAUAGAAGUGAUAUCAAUGAUACAGG	((((.(((((...((((((......)))))).....)))))))))	.(((.(((((...((((((......)))))).....)))))))).	-11.1	-3.35	1.47	5
ABCB1	ENST00000543898	11	810	846	AUCUGGAGGAAGACAUGACCAGUGAUGUCUCCAAGAU	((.(...(((.(((((........)))))))).).))	((((...(((.(((((........)))))))).))))	-9.9	-1.82	7.98	5
ABCB1	ENST00000543898	12	892	897	GGCAAC	(....)	......	0	#DIV/0!	0.01	5
ABCB1	ENST00000543898	13	1012	1027	UUCAUUUACUGAUAAA	((...(....)...))	................	0	0.19	1.6	5
ABCB1	ENST00000543898	14	1033	1053	CUUAGCGUAUGCAAAAGCUGG	(...((..........))..)	..((((..........)))).	-2.8	-0.43	1.44	5
ABCB1	ENST00000543898	15	1072	1118	CUUGGCAGCAAUUAGAACUGUGAUUGCAUUUGGAGGACAAAAGAAAG	(......(((((((......)))))))...................)	.......(((((((......))))))).((((.....))))......	-8	-1.62	4.62	5
ABCB1	ENST00000543898	16	1162	1183	UGGGAUAAAGAAAGCUAUUACA	((..(((........)))..))	......................	0	0.63	3.51	5
ABCB1	ENST00000543898	17	1185	1287	CCAAUAUUUCUAUAGGUGCUGCUUUCCUGCUGAUCUAUGCAUCUUAUGCUCUGGCCUUCUGGUAUGGGACCACCUUGGUCCUCUCAGGGGAAUAUUCUAUUGG	((...................................................................................................))	((((((.....((((((.(.((......)).)))))))((((...))))......(((((((...(((((((...))))))).))))))).......))))))	-28.3	-2.06	16.02	5
ABCB1	ENST00000543898	18	2138	2146	GAUGAACUC	((.....))	.........	0	0.15	0.04	5
ABCB1	ENST00000543898	19	2160	2250	GCAUUUACUUCAAACUUGUCACAAUGCAGACAGCAGGAAAUGAAGUUGAAUUAGAAAAUGCAGCUGAUGAAUCCAAAAGUGAAAUUGAUGC	(((((...(......(...........................)......................................)...)))))	(((((...((((...(((((........)))))..(((.....(((((.(((....))).)))))......))).....))))...)))))	-14.3	-0.92	24.9	5
ABCB1	ENST00000543898	20	2569	2676	ACUAUUGUUUCUAGCCCUUGGAAUUAUUUCUUUUAUUACAUUUUUCCUUCAGGGUUUCACAUUUGGCAAAGCUGGAGAGAUCCUCACCAAGCGGCUCCGAUACAUGGU	(((((.((.((.(((((((((...........................(....................................)))))).))))..)).)))))))	(((((.((.((.(((((((((...........................(.((((((((...((((((...)))))))))))))).)))))).))))..)).)))))))	-23.1	-1.18	16.33	5
ABCB1	ENST00000543898	21	2790	2835	GUUCCAGGCUUGCUGUAAUUACCCAGAAUAUAGCAAAUCUUGGGAC	((((((((.((((((((.((.....)).))))))))..))))))))	((((((((.((((((((.((.....)).))))))))..))))))))	-16.5	-3.69	3.84	5
ABCB1	ENST00000543898	22	2836	2852	AGGAAUAAUUAUAUCCU	((((.........))))	((((.........))))	-1.2	-3.09	2.6	5
ABCB1	ENST00000543898	23	2901	2930	UCAUUGCAAUAGCAGGAGUUGUUGAAAUGA	(((((.(((((((....))))))).)))))	(((((.(((((((....))))))).)))))	-9.2	-3.42	1.04	5
ABCB1	ENST00000543898	24	2945	2953	CAAGCACUG	((.....))	.........	0	0.15	0.03	5
ABCB1	ENST00000543898	25	2960	3029	AAGAAAGAACUAGAAGGUUCUGGGAAGAUCGCUACUGAAGCAAUAGAAAACUUCCGAACCGUUGUUUCUU	((((((.(((.....(((((..(((((.(..(((.((...)).)))..).))))))))))))).))))))	((((((.(((.....(((((..(((((.(..(((.((...)).)))..).))))))))))))).))))))	-17.9	-2.74	6.45	5
ABCB1	ENST00000543898	26	3196	3253	ACAUAAACUCAUGAGCUUUGAGGAUGUUCUGUUAGUAUUUUCAGCUGUUGUCUUUGGU	((.((((..((..((((..(((((((.........)))))))))))..))..))))))	...((((..((..((((..(((((((.........)))))))))))..))..))))..	-7.6	0.29	6.69	5
ABCB1	ENST00000543898	27	3256	3296	CAUGGCCGUGGGGCAAGUCAGUUCAUUUGCUCCUGACUAUG	(((((.((.(((((((((......))))))))))).)))))	(((((.((.(((((((((......))))))))))).)))))	-15.5	-2.65	1.11	5
ABCB1	ENST00000543898	28	3323	3333	AUCAUCAUGAU	((((...))))	...........	0	#DIV/0!	1.7	5
ABCB1	ENST00000543898	29	3405	3417	UCACAUUUGGUGA	((((.....))))	((((.....))))	-1.9	-5.82	0.76	5
ABCB1	ENST00000543898	30	3448	3481	CAUCCCAGUGCUUCAGGGACUGAGCCUGGAGGUG	((((((((.(((.(((...)))))))))).))))	((((((((.(((.(((...)))))))))).))))	-14.4	-2.57	1.68	5
ABCB1	ENST00000543898	31	3486	3504	AGGGCCAGACGCUGGCUCU	((((((((...))))))))	((((((((...))))))))	-10.7	-2.62	0.54	5
ABCB1	ENST00000543898	32	3510	3523	GCAGCAGUGGCUGU	(((((....)))))	(((((....)))))	-5.4	-3.98	0.34	5
ABCB1	ENST00000543898	33	3566	3577	CCCUUGGCAGGG	((((....))))	((((....))))	-3.2	-2.05	0.65	5
ABCB1	ENST00000543898	34	3606	3627	AGCGACUGAAUGUUCAGUGGCU	(((.(((((....))))).)))	(((.(((((....))))).)))	-10.1	-4.37	0.64	5
ABCB1	ENST00000543898	35	3629	3671	CGAGCACACCUGGGCAUCGUGUCCCAGGAGCCCAUCCUGUUUG	((((((....(((((.((.((...)).)))))))...))))))	((((((....(((((.((.((...)).)))))))...))))))	-14.7	-1.44	4.9	5
ABCB1	ENST00000543898	36	4104	4161	UUUCAAUGGUCAGUGUCCAGGCUGGAACAAAGCGCCAGUGAACUCUGACUGUAUGAGA	(((((((((((((.((....(((((.........)))))..)).)))))))).)))))	(((((((((((((.((....(((((.........)))))..)).)))))))).)))))	-18.6	-2.08	4.56	5
ABCB1	ENST00000543898	37	4163	4253	GUUAAAUACUUUUUAAUAUUUGUUUAGAUAUGACAUUUAUUCAAAGUUAAAAGCAAACACUUACAGAAUUAUGAAGAGGUAUCUGUUUAAC	((.......(((((..................................)))))....................................))	(((....(((((..((((..((((.......))))..)))).)))))....)))........(((((..(((......)))))))).....	-10.7	0.01	36.62	5
ABCB1	ENST00000543898	38	4321	4426	CAAGUGGAGAGAAAUCAUAGUUUAAACUGCAUUAUAAAUUUUAUAACAGAAUUAAAGUAGAUUUUAAAAGAUAAAAUGUGUAAUUUUGUUUAUAUUUUCCCAUUUG	(((((((.((.......................................................................................)))))))))	(((((((.((((((((.((.(((((.(((..((((((...)))))))))..))))).))))))))...(((((((((.....)))))))))......)))))))))	-19.5	-2.49	20.93	5
ABCB1	ENST00000622132	1	4	49	CGAGUAGCGGCUCUUCCAAGCUCAAAGAAGCAGAGGCCGCUGUUCG	((((((((..............................))))))))	((((((((((((..((...(((......))).))))))))))))))	-18.4	-2.85	6.39	5
ABCB1	ENST00000622132	2	77	184	GGAGUAUCUUCUUCCAAAAUUUCACGUCUUGGUGGCCGUUCCAAGGAGCGCGAGGUCGGAAUGGAUCUUGAAGGGGACCGCAAUGGAGGAGCAAAGAAGAAGAACUUU	((((...(..((((........(.(.(....((((((.....................................)).))))....).))......))))..)..))))	.((((.((((((((......(((.(.((...((((((((((....)))).(((((((......)))))))....)).))))...)).))))....)))))))))))).	-32.5	-1.99	17.15	5
ABCB1	ENST00000622132	3	332	384	CCUCUCAUGAUGCUGGUGUUUGGAGAAAUGACAGAUAUCUUUGCAAAUGCAGG	(((..((...(((.((((((((.........))))))))...)))..)).)))	(((..(((..(((.((((((((.........))))))))...))).))).)))	-11.6	-0.88	7.29	5
ABCB1	ENST00000622132	4	392	448	GAAGAUCUGAUGUCAAACAUCACUAAUAGAAGUGAUAUCAAUGAUACAGGGUUCUUC	(((((((((.(((((...((((((......)))))).....)))))))))..)))))	(((((((((.(((((...((((((......)))))).....)))))))))..)))))	-15.1	-3.06	5.53	5
ABCB1	ENST00000622132	5	453	476	AUCUGGAGGAAGACAUGACCAGGU	((((((............))))))	((((((............))))))	-4.3	-1.19	1.72	5
ABCB1	ENST00000622132	6	585	694	AGUUUUUUCAUGCUAUAAUGCGACAGGAGAUAGGCUGGUUUGAUGUGCACGAUGUUGGGGAGCUUAACACCCGACUUACAGAUGAUGUCUCCAAGAUUAAUGAAGGAAUU	((..........................................................................................................))	.((((((((((((......))....(((((((..(((................((((((..........))))))...)))....))))))).......)))))))))).	-26.1	-0.71	9.96	5
ABCB1	ENST00000622132	7	847	862	UUCAUUUACUGAUAAA	((...(....)...))	................	0	0.24	1.6	5
ABCB1	ENST00000622132	8	868	888	CUUAGCGUAUGCAAAAGCUGG	(...((..........))..)	..((((..........)))).	-2.8	-0.48	1.44	5
ABCB1	ENST00000622132	9	907	953	CUUGGCAGCAAUUAGAACUGUGAUUGCAUUUGGAGGACAAAAGAAAG	(......(((((((......)))))))...................)	.......(((((((......))))))).((((.....))))......	-8	-1.39	4.62	5
ABCB1	ENST00000622132	10	997	1018	UGGGAUAAAGAAAGCUAUUACA	((..(((........)))..))	......................	0	0.42	3.51	5
ABCB1	ENST00000622132	11	1020	1122	CCAAUAUUUCUAUAGGUGCUGCUUUCCUGCUGAUCUAUGCAUCUUAUGCUCUGGCCUUCUGGUAUGGGACCACCUUGGUCCUCUCAGGGGAAUAUUCUAUUGG	((...................................................................................................))	((((((.....((((((.(.((......)).)))))))((((...))))......(((((((...(((((((...))))))).))))))).......))))))	-28.3	-1.67	16.02	5
ABCB1	ENST00000622132	12	1973	1981	GAUGAACUC	((.....))	.........	0	0.15	0.04	5
ABCB1	ENST00000622132	13	1995	2085	GCAUUUACUUCAAACUUGUCACAAUGCAGACAGCAGGAAAUGAAGUUGAAUUAGAAAAUGCAGCUGAUGAAUCCAAAAGUGAAAUUGAUGC	(((((...(......(...........................)......................................)...)))))	(((((...((((...(((((........)))))..(((.....(((((.(((....))).)))))......))).....))))...)))))	-14.3	-0.55	24.9	5
ABCB1	ENST00000622132	14	2404	2511	ACUAUUGUUUCUAGCCCUUGGAAUUAUUUCUUUUAUUACAUUUUUCCUUCAGGGUUUCACAUUUGGCAAAGCUGGAGAGAUCCUCACCAAGCGGCUCCGAUACAUGGU	(((((.((.((.(((((((((...........................(....................................)))))).))))..)).)))))))	(((((.((.((.(((((((((...........................(.((((((((...((((((...)))))))))))))).)))))).))))..)).)))))))	-23.1	-1.72	16.33	5
ABCB1	ENST00000622132	15	2625	2670	GUUCCAGGCUUGCUGUAAUUACCCAGAAUAUAGCAAAUCUUGGGAC	((((((((.((((((((.((.....)).))))))))..))))))))	((((((((.((((((((.((.....)).))))))))..))))))))	-16.5	-3.13	3.84	5
ABCB1	ENST00000622132	16	2671	2687	AGGAAUAAUUAUAUCCU	((((.........))))	((((.........))))	-1.2	-1.43	2.6	5
ABCB1	ENST00000622132	17	2736	2765	UCAUUGCAAUAGCAGGAGUUGUUGAAAUGA	(((((.(((((((....))))))).)))))	(((((.(((((((....))))))).)))))	-9.2	-4.14	1.04	5
ABCB1	ENST00000622132	18	2780	2788	CAAGCACUG	((.....))	.........	0	#DIV/0!	0.03	5
ABCB1	ENST00000622132	19	2795	2864	AAGAAAGAACUAGAAGGUUCUGGGAAGAUCGCUACUGAAGCAAUAGAAAACUUCCGAACCGUUGUUUCUU	((((((.(((.....(((((..(((((.(..(((.((...)).)))..).))))))))))))).))))))	((((((.(((.....(((((..(((((.(..(((.((...)).)))..).))))))))))))).))))))	-17.9	-2.54	6.45	5
ABCB1	ENST00000622132	20	3031	3088	ACAUAAACUCAUGAGCUUUGAGGAUGUUCUGUUAGUAUUUUCAGCUGUUGUCUUUGGU	((.((((..((..((((..(((((((.........)))))))))))..))..))))))	...((((..((..((((..(((((((.........)))))))))))..))..))))..	-7.6	0.71	6.69	5
ABCB1	ENST00000622132	21	3091	3131	CAUGGCCGUGGGGCAAGUCAGUUCAUUUGCUCCUGACUAUG	(((((.((.(((((((((......))))))))))).)))))	(((((.((.(((((((((......))))))))))).)))))	-15.5	-3.3	1.11	5
ABCB1	ENST00000622132	22	3158	3168	AUCAUCAUGAU	((((...))))	...........	0	#DIV/0!	1.7	5
ABCB1	ENST00000622132	23	3240	3252	UCACAUUUGGUGA	((((.....))))	((((.....))))	-1.9	-3.02	0.76	5
ABCB1	ENST00000622132	24	3283	3316	CAUCCCAGUGCUUCAGGGACUGAGCCUGGAGGUG	((((((((.(((.(((...)))))))))).))))	((((((((.(((.(((...)))))))))).))))	-14.4	-2.44	1.68	5
ABCB1	ENST00000622132	25	3321	3339	AGGGCCAGACGCUGGCUCU	((((((((...))))))))	((((((((...))))))))	-10.7	-2.54	0.54	5
ABCB1	ENST00000622132	26	3345	3358	GCAGCAGUGGCUGU	(((((....)))))	(((((....)))))	-5.4	-3.68	0.34	5
ABCB1	ENST00000622132	27	3401	3412	CCCUUGGCAGGG	((((....))))	((((....))))	-3.2	-1.87	0.65	5
ABCB1	ENST00000622132	28	3441	3462	AGCGACUGAAUGUUCAGUGGCU	(((.(((((....))))).)))	(((.(((((....))))).)))	-10.1	-3.42	0.64	5
ABCB1	ENST00000622132	29	3464	3506	CGAGCACACCUGGGCAUCGUGUCCCAGGAGCCCAUCCUGUUUG	((((((....(((((.((.((...)).)))))))...))))))	((((((....(((((.((.((...)).)))))))...))))))	-14.7	-1.47	4.9	5
ABCB1	ENST00000622132	30	3939	3996	UUUCAAUGGUCAGUGUCCAGGCUGGAACAAAGCGCCAGUGAACUCUGACUGUAUGAGA	(((((((((((((.((....(((((.........)))))..)).)))))))).)))))	(((((((((((((.((....(((((.........)))))..)).)))))))).)))))	-18.6	-2.08	4.56	5
ABCB1	ENST00000622132	31	4007	4050	UUUUUAAUAUUUGUUUAGAUAUGACAUUUAUUCAAAGUUAAAAG	(((((..................................)))))	.(((((((.((((..(((((.....)))))..))))))))))).	-6.4	-1.67	3.01	5
ABCB1	ENST00000622132	32	4156	4261	CAAGUGGAGAGAAAUCAUAGUUUAAACUGCAUUAUAAAUUUUAUAACAGAAUUAAAGUAGAUUUUAAAAGAUAAAAUGUGUAAUUUUGUUUAUAUUUUCCCAUUUG	(((((((.((.......................................................................................)))))))))	(((((((.((((((((.((.(((((.(((..((((((...)))))))))..))))).))))))))...(((((((((.....)))))))))......)))))))))	-19.5	-2.54	20.93	5
ABCB1	ENST00000622132	33	4378	4488	AACUGCCUGUGAAUAUAUCUUCUCUCAAUUGGAAUAUUGUAGAUAACUUCUGCUUUAAAAAAGUUUUCUUUAAAUAUACCUACUCAUUUUUGUGGGAAUGGUUAAGCAGUU	((...........................................................................................................))	((((((.....(((((.(((..........))))))))(((((.....)))))................((((.(((.(((((........))))).))).))))))))))	-19.1	-1.15	25.23	5
ABCB1	ENST00000622132	34	4579	4666	GCAUUUCCACAUUAAGGUGGCUCUCAAACCCAAAACACAGAUCGAUAUAAGAUUUUAGGAGGUGGGGUGAGGCACAAUUAUGAAGUGC	((((..(............((.((((..((((...(.....................)....)))).))))))........)..))))	((((((((((......)))((.((((..((((...(..(((((.......)))))..)....)))).))))))........)))))))	-22.6	-2.29	12.66	5
ABCB1	ENST00000622132	35	4767	4830	GUCUUGAUAAUGAAUCACUUUUGCCAGUAAUUGGCCUCUUCCAAAAGUGAUCCUUCUGACUUAC	((...........(((((((((((((.....)))).......)))))))))...........))	(((..((....((.((((((((((((.....)))).......))))))))))..)).)))....	-13.1	-2.3	5.56	5
ABI1	ENST00000346832	1	211	271	GCAGACUACUGUGAAAACAACUACAUACAGAGACAUGGUUUUGCUGUGUUGCUGUGUCUGC	((((((.................................................))))))	((((((...(((....))).......((((.((((((((...)))))))).))))))))))	-18.6	-2.99	5.18	10
ABI1	ENST00000346832	2	343	429	UCUCUAGCUAGUGUUGCUUAUCAAAUAAAUGCAUUGGCCAACAAUGUACUCCAGUUGCUGGAUAUCCAAGCCUCUCAGCUUCGGAGA	(((((((((.(.(..(.((..........(((((((.....))))))).(((((...))))).....)).)..).)))))..)))))	(((((((((.(.(..((((..........(((((((.....))))))).(((((...))))).....))))..).)))))..)))))	-22	-1.86	9.8	10
ABI1	ENST00000346832	3	430	443	AUGGAGUCUUCCAU	(((((....)))))	(((((....)))))	-3.3	-4.76	0.87	10
ABI1	ENST00000346832	4	732	738	GUCAGGC	(.....)	.......	0	#DIV/0!	0.02	10
ABI1	ENST00000346832	5	751	764	GGACGGAAUACUCC	(((.(.....))))	....(((....)))	-0.9	-1.04	3.4	10
ABI1	ENST00000346832	6	777	803	GGAACCUGUUAAACCCCCAACAGUUCC	(((((.((((........)))))))))	(((((.((((........)))))))))	-7.1	-3.17	1.19	10
ABI1	ENST00000346832	7	821	860	GUCCUGCUAGGCUUGGAAGUCAGCAUAGUCCAGGCAGGAC	((((((((.((((((........)).))))..))))))))	((((((((.((((((........)).))))..))))))))	-16.6	-2.48	4.05	10
ABI1	ENST00000346832	8	946	960	GGCAUUCCCAUUGCU	((.(.......).))	((((.......))))	-2.3	-3.02	0.83	10
ABI1	ENST00000346832	9	988	1009	GGACCAGAAAACAUUUCUGUCC	((((.(((((...)))))))))	((((.(((((...)))))))))	-6.6	-4.03	1.74	10
ABI1	ENST00000346832	10	1013	1024	CUCCUUCUGGAG	((((....))))	((((....))))	-4.3	-6.27	0.17	10
ABI1	ENST00000346832	11	1164	1275	UGGUGGAUACAGACGAACUCCCUCUGUGACUGCUCAAUUUUCUGCUCAGCCUCAUGUUAAUGGAGGUCCACUUUAUUCUCAAAAUUCAAUUGCUGAUAGUCCAACUCCACCG	(((((((..................................................................................................)))))))	.((((((.(((((.(.....).)))))(((((.............(((((....((..(((((((.....)))))))..))..........))))))))))....)))))).	-22.9	-1.05	21.18	10
ABI1	ENST00000346832	12	1398	1420	UGGGGAUCCUGCUUGGGCCCCCA	(((((.(((.....))).)))))	(((((.(((.....))).)))))	-11.5	-3.31	2.48	10
ABI1	ENST00000346832	13	1738	1756	GGUAAAUUGAAUGUCUACC	((((.((.....)).))))	((((.((.....)).))))	-1.5	-0.29	1.57	10
ABI1	ENST00000346832	14	1758	1839	GUAAGCAUAAAUCUUUGAGGCAGUUUAUGUAUUGCUGAAUAGCAAUUUAUACAAGAAGCUGUCCAUAACUGAUUAUGCUUAU	((((((((((.((..((.((((((((.(((((((((....))))....)))))..)))))))))).....))))))))))))	((((((((((.((..((.((((((((.(((((((((....))))....)))))..)))))))))).....))))))))))))	-25.9	-4.05	10.43	10
ABI1	ENST00000346832	15	2111	2220	AGAUGCUUCCCAUUUGUGUAAUAUUUACCUGGAGGACUCGUACUUAGGUGUCUUAACGUGAAUUGAGUCUCCAAGGUCUCCAUGUGAAACAAGCAAAAAGAGAAUUAUCU	((.((.......((.................................................................................))........)).))	(((((.((((..(((((......(((((.(((((((((((...(((.((......)).)))..))))))........))))).)))))....)))))..).))).)))))	-25.6	-1.33	24.87	10
ABI1	ENST00000346832	16	2285	2379	UCAUAAAUACAUAAGUGAACCAAAGGUUUUUGUCCUUUCCUUCACUGAUUUGCUUUAAAAAAAAUAAAAGAUAAUGAUUUAUUGCAGAAUUAUGA	(....(..........................................(((((..((((..................))))..))))).)....)	((((((.......((((((..(((((.......)))))..))))))..(((((..((((..................))))..))))).))))))	-15.4	-2.18	8.01	10
ABI1	ENST00000346832	17	2429	2457	AAUCUGUCCCAACAGCAAUGUGACGGAUU	((((((((...(((....)))))))))))	((((((((...(((....)))))))))))	-8.2	-2.37	3.06	10
ABI1	ENST00000346832	18	2459	2479	UUGCAGAUUCAAAAUCUGCAA	(((((((((...)))))))))	.((((((((...)))))))).	-8.7	-5.24	1.16	10
ABI1	ENST00000346832	19	2481	2524	GGUUAUUUACAAGUCAAUCUACUGAAUUCCUUUUUUAAAUAAUC	(((((((((.(((....((....))....)))...)))))))))	(((((((((.(((....((....))....)))...)))))))))	-4.5	-1.26	5.91	10
ABI1	ENST00000346832	20	2600	2646	UCCUUCAGUUGUACAGUGAACUGUUGUACACUGGUUCAAUGAAAGGA	(((((..((((..(((((.((....)).)))))...))))..)))))	(((((..((((..(((((.((....)).)))))...))))..)))))	-16.5	-3.24	2.26	10
ABI1	ENST00000346832	21	2659	2679	CUUUUACAUAUUGUAAAAGUG	((((((((...)))))))..)	((((((((...))))))))..	-5.1	-4.62	0.57	10
ABI1	ENST00000346832	22	2814	2828	AGACUUGGAUUGUCU	(.((.......)).)	((((.......))))	-2.3	-1.99	0.54	10
ABI1	ENST00000346832	23	2832	2868	GACAUAAUCAAAAUGCAACACAUGCACUUUGUGUGUC	((((((..((((.((((.....)))).))))))))))	((((((..((((.((((.....)))).))))))))))	-10	-3.13	1.2	10
ABI1	ENST00000346832	24	2880	2909	GAAGGGAGGGCUGAGGGAUGUUUUCUCUUC	(((((((((((........)))))))))))	(((((((((((........)))))))))))	-12.1	-3.82	0.17	10
ABI1	ENST00000346832	25	2911	2943	UGUCUUGUGUAUAAUUCUCUAUUGCUUAGGAUA	(((((((.(((...........))).)))))))	(((((((.(((...........))).)))))))	-5	-1.52	2.87	10
ABI1	ENST00000346832	26	3196	3212	UCCAUUUUUCAAGUGGA	(((((((...)))))))	(((((((...)))))))	-4.3	-2.82	1.09	10
ABI1	ENST00000359188	1	241	327	UCUCUAGCUAGUGUUGCUUAUCAAAUAAAUGCAUUGGCCAACAAUGUACUCCAGUUGCUGGAUAUCCAAGCCUCUCAGCUUCGGAGA	(((((((((.(.(..((((..........(((((((.....))))))).(((((...))))).....))))..).)))))..)))))	(((((((((.(.(..((((..........(((((((.....))))))).(((((...))))).....))))..).)))))..)))))	-22	-2.16	9.8	8
ABI1	ENST00000359188	2	328	341	AUGGAGUCUUCCAU	(((((....)))))	(((((....)))))	-3.3	-4.34	0.87	8
ABI1	ENST00000359188	3	630	636	GUCAGGC	(.....)	.......	0	#DIV/0!	0.02	8
ABI1	ENST00000359188	4	649	662	GGACGGAAUACUCC	(((.(.....))))	....(((....)))	-0.9	-0.64	3.4	8
ABI1	ENST00000359188	5	675	701	GGAACCUGUUAAACCCCCAACAGUUCC	(((((.((((........)))))))))	(((((.((((........)))))))))	-7.1	-3.93	1.19	8
ABI1	ENST00000359188	6	719	758	GUCCUGCUAGGCUUGGAAGUCAGCAUAGUCCAGGCAGGAC	((((((((.((((((........)).))))..))))))))	((((((((.((((((........)).))))..))))))))	-16.6	-3.13	4.05	8
ABI1	ENST00000359188	7	873	924	GCCACCCACUAUUGGACCAGCCCCGGGCUCAGCUCCUGGUUCCCAGUAUGGC	((((............................................))))	((((.....(((((((((((....((((...)))))))))..))))))))))	-16.9	-1.64	10.4	8
ABI1	ENST00000359188	8	982	1079	GGAUACAGACGAACUCCCUCUGUGACUGCUCAAUUUUCUGCUCAGCCUCAUGUUAAUGGAGGUCCACUUUAUUCUCAAAAUUCAAUUUCUAUUGCUCC	(((...............................................................................((((....)))).)))	(((((((((.(.....).)))))).(((..((......))..))).....((..(((((((.....)))))))..)).....((((....)))).)))	-12	0.63	26.5	8
ABI1	ENST00000359188	9	1299	1321	UGGGGAUCCUGCUUGGGCCCCCA	(((((.(((.....))).)))))	(((((.(((.....))).)))))	-11.5	-2.24	2.48	8
ABI1	ENST00000359188	10	1639	1657	GGUAAAUUGAAUGUCUACC	((((.((.....)).))))	((((.((.....)).))))	-1.5	-0.85	1.57	8
ABI1	ENST00000359188	11	1659	1740	GUAAGCAUAAAUCUUUGAGGCAGUUUAUGUAUUGCUGAAUAGCAAUUUAUACAAGAAGCUGUCCAUAACUGAUUAUGCUUAU	((((((((((.((..((.((((((((.(((((((((....))))....)))))..)))))))))).....))))))))))))	((((((((((.((..((.((((((((.(((((((((....))))....)))))..)))))))))).....))))))))))))	-25.9	-4.4	10.43	8
ABI1	ENST00000359188	12	2012	2121	AGAUGCUUCCCAUUUGUGUAAUAUUUACCUGGAGGACUCGUACUUAGGUGUCUUAACGUGAAUUGAGUCUCCAAGGUCUCCAUGUGAAACAAGCAAAAAGAGAAUUAUCU	((.((.......((.................................................................................))........)).))	(((((.((((..(((((......(((((.(((((((((((...(((.((......)).)))..))))))........))))).)))))....)))))..).))).)))))	-25.6	-1.4	24.87	8
ABI1	ENST00000359188	13	2186	2280	UCAUAAAUACAUAAGUGAACCAAAGGUUUUUGUCCUUUCCUUCACUGAUUUGCUUUAAAAAAAAUAAAAGAUAAUGAUUUAUUGCAGAAUUAUGA	(....(..........................................(((((..((((..................))))..))))).)....)	((((((.......((((((..(((((.......)))))..))))))..(((((..((((..................))))..))))).))))))	-15.4	-1.57	8.01	8
ABI1	ENST00000359188	14	2330	2358	AAUCUGUCCCAACAGCAAUGUGACGGAUU	((((((((...(((....)))))))))))	((((((((...(((....)))))))))))	-8.2	-2.72	3.06	8
ABI1	ENST00000359188	15	2360	2380	UUGCAGAUUCAAAAUCUGCAA	(((((((((...)))))))))	.((((((((...)))))))).	-8.7	-5.88	1.16	8
ABI1	ENST00000359188	16	2382	2425	GGUUAUUUACAAGUCAAUCUACUGAAUUCCUUUUUUAAAUAAUC	(((((((((.(((....((....))....)))...)))))))))	(((((((((.(((....((....))....)))...)))))))))	-4.5	-1.41	5.91	8
ABI1	ENST00000359188	17	2501	2547	UCCUUCAGUUGUACAGUGAACUGUUGUACACUGGUUCAAUGAAAGGA	(((((..((((..(((((.((....)).)))))...))))..)))))	(((((..((((..(((((.((....)).)))))...))))..)))))	-16.5	-2.91	2.26	8
ABI1	ENST00000359188	18	2559	2581	CCUUUUACAUAUUGUAAAAGUGG	(((((((((...)))))))..))	.((((((((...))))))))...	-5.5	-2.58	1.04	8
ABI1	ENST00000359188	19	2715	2729	AGACUUGGAUUGUCU	(.((.......)).)	((((.......))))	-2.3	-3.22	0.54	8
ABI1	ENST00000359188	20	2733	2769	GACAUAAUCAAAAUGCAACACAUGCACUUUGUGUGUC	((((((..((((.((((.....)))).))))))))))	((((((..((((.((((.....)))).))))))))))	-10	-2.76	1.2	8
ABI1	ENST00000359188	21	2781	2810	GAAGGGAGGGCUGAGGGAUGUUUUCUCUUC	(((((((((((........)))))))))))	(((((((((((........)))))))))))	-12.1	-3.59	0.17	8
ABI1	ENST00000359188	22	2812	2844	UGUCUUGUGUAUAAUUCUCUAUUGCUUAGGAUA	(((((((.(((...........))).)))))))	(((((((.(((...........))).)))))))	-5	-1.38	2.87	8
ABI1	ENST00000359188	23	3127	3161	UUGUAUAUAACCUGUUGUCUAAAUUUUAUGUACAG	((((((((((...(((.....))).))))))))))	.(((((((((...(((.....))).))))))))).	-6.2	-2.32	2.48	8
ABI1	ENST00000359188	24	3400	3415	UAGAAUGACAGAUUCA	(.((((.....)))))	..((((.....)))).	-1.7	-3.68	0.65	8
ABI1	ENST00000359188	25	3416	3483	GGUGGUUUAUUAAUUACAUUUAAAAAGUUUUCUGAAAAAACUUUUGCAAUAAAAAAAAAUAAAUUGCC	(((((((((((...........(((((((((.....)))))))))............)))))))))))	(((((((((((...........(((((((((.....)))))))))............)))))))))))	-12.3	-3.02	3.95	8
ABI1	ENST00000376137	1	81	190	AAGGGGAGGAGGUGCCGUCCCACAAUACCAGGCGGGAGGGCGGGUAGGCGGUUUGUAUCCGGGCUGUGAGGUGCUCGGAGCCUCGGCGGACCUUGCUGCCUCUGUCUCUU	(..(....(((.(.............................(...(.............................................)...)).)))....)..)	((((((.(((((((((.((((.(........).)))).))).(((((..((((((...(((((((.((((...)))).)))).)))))))))))))))))))).))))))	-50.6	-2.31	12.78	8
ABI1	ENST00000376137	2	393	479	UCUCUAGCUAGUGUUGCUUAUCAAAUAAAUGCAUUGGCCAACAAUGUACUCCAGUUGCUGGAUAUCCAAGCCUCUCAGCUUCGGAGA	(((((((((.(.(..(.((..........(((((((.....))))))).(((((...))))).....)).)..).)))))..)))))	(((((((((.(.(..((((..........(((((((.....))))))).(((((...))))).....))))..).)))))..)))))	-22	-2.46	9.8	8
ABI1	ENST00000376137	3	480	493	AUGGAGUCUUCCAU	(((((....)))))	(((((....)))))	-3.3	-3.14	0.87	8
ABI1	ENST00000376137	4	782	788	GUCAGGC	(.....)	.......	0	#DIV/0!	0.02	8
ABI1	ENST00000376137	5	801	814	GGACGGAAUACUCC	(((.(.....))))	....(((....)))	-0.9	-0.57	3.4	8
ABI1	ENST00000376137	6	827	853	GGAACCUGUUAAACCCCCAACAGUUCC	(((((.((((........)))))))))	(((((.((((........)))))))))	-7.1	-3.26	1.19	8
ABI1	ENST00000376137	7	871	910	GUCCUGCUAGGCUUGGAAGUCAGCAUAGUCCAGGCAGGAC	((((((((.((((((........)).))))..))))))))	((((((((.((((((........)).))))..))))))))	-16.6	-2.61	4.05	8
ABI1	ENST00000376137	8	1015	1124	CUACACCUUCGCCACCCACUAUUGGACCAGUUUCUAUUGCUCCACCCCCUCCCCCUAUGCCUCAGUUGACUCCACAGAUACCUCUCACAGGCUUCGUGGCCAGGGUGCAG	(..((.((..(((((.......((((.((((....)))).))))...................................................)))))..)).))..)	...((((((.(((((.......((((.((((....)))).))))..............((((.((..(..((....))..)..))...))))...))))).))))))...	-26	-2.31	9.66	8
ABI1	ENST00000376137	9	1277	1299	UGGGGAUCCUGCUUGGGCCCCCA	(((((.(((.....))).)))))	(((((.(((.....))).)))))	-11.5	-2.44	2.48	8
ABI1	ENST00000376137	10	1617	1635	GGUAAAUUGAAUGUCUACC	((((.((.....)).))))	((((.((.....)).))))	-1.5	-0.99	1.57	8
ABI1	ENST00000376137	11	1637	1718	GUAAGCAUAAAUCUUUGAGGCAGUUUAUGUAUUGCUGAAUAGCAAUUUAUACAAGAAGCUGUCCAUAACUGAUUAUGCUUAU	((((((((((.((..((.((((((((.(((((((((....))))....)))))..)))))))))).....))))))))))))	((((((((((.((..((.((((((((.(((((((((....))))....)))))..)))))))))).....))))))))))))	-25.9	-3.72	10.43	8
ABI1	ENST00000376137	12	1990	2099	AGAUGCUUCCCAUUUGUGUAAUAUUUACCUGGAGGACUCGUACUUAGGUGUCUUAACGUGAAUUGAGUCUCCAAGGUCUCCAUGUGAAACAAGCAAAAAGAGAAUUAUCU	((.((.......((.................................................................................))........)).))	(((((.((((..(((((......(((((.(((((((((((...(((.((......)).)))..))))))........))))).)))))....)))))..).))).)))))	-25.6	-2.04	24.87	8
ABI1	ENST00000376137	13	2164	2258	UCAUAAAUACAUAAGUGAACCAAAGGUUUUUGUCCUUUCCUUCACUGAUUUGCUUUAAAAAAAAUAAAAGAUAAUGAUUUAUUGCAGAAUUAUGA	(....(..........................................(((((..((((..................))))..))))).)....)	((((((.......((((((..(((((.......)))))..))))))..(((((..((((..................))))..))))).))))))	-15.4	-2.38	8.01	8
ABI1	ENST00000376137	14	2308	2336	AAUCUGUCCCAACAGCAAUGUGACGGAUU	((((((((...(((....)))))))))))	((((((((...(((....)))))))))))	-8.2	-2.67	3.06	8
ABI1	ENST00000376137	15	2338	2358	UUGCAGAUUCAAAAUCUGCAA	(((((((((...)))))))))	.((((((((...)))))))).	-8.7	-5.57	1.16	8
ABI1	ENST00000376137	16	2360	2403	GGUUAUUUACAAGUCAAUCUACUGAAUUCCUUUUUUAAAUAAUC	(((((((((.(((....((....))....)))...)))))))))	(((((((((.(((....((....))....)))...)))))))))	-4.5	-1.2	5.91	8
ABI1	ENST00000376137	17	2449	2460	AGGUAAAAUUCU	(((......)))	............	0	0.15	0.8	8
ABI1	ENST00000376137	18	2479	2525	UCCUUCAGUUGUACAGUGAACUGUUGUACACUGGUUCAAUGAAAGGA	(((((..((((..(((((.((....)).)))))...))))..)))))	(((((..((((..(((((.((....)).)))))...))))..)))))	-16.5	-2.49	2.26	8
ABI1	ENST00000376137	19	2538	2558	CUUUUACAUAUUGUAAAAGUG	((((((((...)))))))..)	((((((((...))))))))..	-5.1	-3.41	0.57	8
ABI1	ENST00000376137	20	2693	2707	AGACUUGGAUUGUCU	(.((.......)).)	((((.......))))	-2.3	-3.29	0.54	8
ABI1	ENST00000376137	21	2711	2747	GACAUAAUCAAAAUGCAACACAUGCACUUUGUGUGUC	((((((..((((.((((.....)))).))))))))))	((((((..((((.((((.....)))).))))))))))	-10	-3.34	1.2	8
ABI1	ENST00000376137	22	2759	2788	GAAGGGAGGGCUGAGGGAUGUUUUCUCUUC	(((((((((((........)))))))))))	(((((((((((........)))))))))))	-12.1	-3.56	0.17	8
ABI1	ENST00000376137	23	2790	2822	UGUCUUGUGUAUAAUUCUCUAUUGCUUAGGAUA	(((((((.(((...........))).)))))))	(((((((.(((...........))).)))))))	-5	-1.61	2.87	8
ABI1	ENST00000376137	24	3105	3139	UUGUAUAUAACCUGUUGUCUAAAUUUUAUGUACAG	((((((((((...(((.....))).))))))))))	.(((((((((...(((.....))).))))))))).	-6.2	-2.68	2.48	8
ABI1	ENST00000376137	25	3378	3393	UAGAAUGACAGAUUCA	(.((((.....)))))	..((((.....)))).	-1.7	-3.74	0.65	8
ABI1	ENST00000376137	26	3394	3461	GGUGGUUUAUUAAUUACAUUUAAAAAGUUUUCUGAAAAAACUUUUGCAAUAAAAAAAAAUAAAUUGCC	(((((((((((...........(((((((((.....)))))))))............)))))))))))	(((((((((((...........(((((((((.....)))))))))............)))))))))))	-12.3	-2.15	3.95	8
ABI1	ENST00000376138	1	23	134	GAAGGGGAGGAGGUGCCGUCCCACAAUACCAGGCGGGAGGGCGGGUAGGCGGUUUGUAUCCGGGCUGUGAGGUGCUCGGAGCCUCGGCGGACCUUGCUGCCUCUGUCUCUUU	(((((((.((((((.............................(((((.............................................))))))))))).)))))))	(((((((.(((((((((.((((.(........).)))).))).(((((..((((((...(((((((.((((...)))).)))).)))))))))))))))))))).)))))))	-51.9	-2.17	12.47	7
ABI1	ENST00000376138	2	336	422	UCUCUAGCUAGUGUUGCUUAUCAAAUAAAUGCAUUGGCCAACAAUGUACUCCAGUUGCUGGAUAUCCAAGCCUCUCAGCUUCGGAGA	(((((((((.(.(..(.((..........(((((((.....))))))).(((((...))))).....)).)..).)))))..)))))	(((((((((.(.(..((((..........(((((((.....))))))).(((((...))))).....))))..).)))))..)))))	-22	-2.06	9.8	7
ABI1	ENST00000376138	3	423	436	AUGGAGUCUUCCAU	(((((....)))))	(((((....)))))	-3.3	-3.64	0.87	7
ABI1	ENST00000376138	4	725	731	GUCAGGC	(.....)	.......	0	#DIV/0!	0.02	7
ABI1	ENST00000376138	5	744	757	GGACGGAAUACUCC	(((.(.....))))	....(((....)))	-0.9	-0.39	3.4	7
ABI1	ENST00000376138	6	770	796	GGAACCUGUUAAACCCCCAACAGUUCC	(((((.((((........)))))))))	(((((.((((........)))))))))	-7.1	-3.61	1.19	7
ABI1	ENST00000376138	7	814	853	GUCCUGCUAGGCUUGGAAGUCAGCAUAGUCCAGGCAGGAC	((((((((.((((((........)).))))..))))))))	((((((((.((((((........)).))))..))))))))	-16.6	-3.09	4.05	7
ABI1	ENST00000376138	8	968	1022	GCCACCCACUAUUGGACCAGCAGCCCCGGGCUCAGCUCCUGGUUCCCAGUAUGGC	((((...............................................))))	((((.....(((((((((((.(((..........))).)))))..))))))))))	-17.7	-1.24	13.52	7
ABI1	ENST00000376138	9	1310	1332	UGGGGAUCCUGCUUGGGCCCCCA	(((((.(((.....))).)))))	(((((.(((.....))).)))))	-11.5	-2.25	2.48	7
ABI1	ENST00000376138	10	1650	1668	GGUAAAUUGAAUGUCUACC	((((.((.....)).))))	((((.((.....)).))))	-1.5	-0.31	1.57	7
ABI1	ENST00000376138	11	1670	1751	GUAAGCAUAAAUCUUUGAGGCAGUUUAUGUAUUGCUGAAUAGCAAUUUAUACAAGAAGCUGUCCAUAACUGAUUAUGCUUAU	((((((((((.((..((.((((((((.(((((((((....))))....)))))..)))))))))).....))))))))))))	((((((((((.((..((.((((((((.(((((((((....))))....)))))..)))))))))).....))))))))))))	-25.9	-4.38	10.43	7
ABI1	ENST00000376138	12	2023	2132	AGAUGCUUCCCAUUUGUGUAAUAUUUACCUGGAGGACUCGUACUUAGGUGUCUUAACGUGAAUUGAGUCUCCAAGGUCUCCAUGUGAAACAAGCAAAAAGAGAAUUAUCU	((.((.......((.................................................................................))........)).))	(((((.((((..(((((......(((((.(((((((((((...(((.((......)).)))..))))))........))))).)))))....)))))..).))).)))))	-25.6	-1.35	24.87	7
ABI1	ENST00000376138	13	2197	2291	UCAUAAAUACAUAAGUGAACCAAAGGUUUUUGUCCUUUCCUUCACUGAUUUGCUUUAAAAAAAAUAAAAGAUAAUGAUUUAUUGCAGAAUUAUGA	(...((..........................................(((((..((((..................))))..))))).))...)	((((((.......((((((..(((((.......)))))..))))))..(((((..((((..................))))..))))).))))))	-15.4	-1.93	8.01	7
ABI1	ENST00000376138	14	2341	2369	AAUCUGUCCCAACAGCAAUGUGACGGAUU	((((((((...(((....)))))))))))	((((((((...(((....)))))))))))	-8.2	-3.29	3.06	7
ABI1	ENST00000376138	15	2371	2391	UUGCAGAUUCAAAAUCUGCAA	(((((((((...)))))))))	.((((((((...)))))))).	-8.7	-5.48	1.16	7
ABI1	ENST00000376138	16	2393	2436	GGUUAUUUACAAGUCAAUCUACUGAAUUCCUUUUUUAAAUAAUC	(((((((((.(((....((....))....)))...)))))))))	(((((((((.(((....((....))....)))...)))))))))	-4.5	-2.03	5.91	7
ABI1	ENST00000376138	17	2512	2558	UCCUUCAGUUGUACAGUGAACUGUUGUACACUGGUUCAAUGAAAGGA	(((((..((((..(((((.((....)).)))))...))))..)))))	(((((..((((..(((((.((....)).)))))...))))..)))))	-16.5	-3.62	2.26	7
ABI1	ENST00000376138	18	2571	2591	CUUUUACAUAUUGUAAAAGUG	((((((((...)))))))..)	((((((((...))))))))..	-5.1	-4.23	0.57	7
ABI1	ENST00000376138	19	2726	2740	AGACUUGGAUUGUCU	(.((.......)).)	((((.......))))	-2.3	-3.85	0.54	7
ABI1	ENST00000376138	20	2744	2780	GACAUAAUCAAAAUGCAACACAUGCACUUUGUGUGUC	((((((..((((.((((.....)))).))))))))))	((((((..((((.((((.....)))).))))))))))	-10	-2.69	1.2	7
ABI1	ENST00000376138	21	2792	2821	GAAGGGAGGGCUGAGGGAUGUUUUCUCUUC	(((((((((((........)))))))))))	(((((((((((........)))))))))))	-12.1	-3.28	0.17	7
ABI1	ENST00000376138	22	2823	2855	UGUCUUGUGUAUAAUUCUCUAUUGCUUAGGAUA	(((((((.(((...........))).)))))))	(((((((.(((...........))).)))))))	-5	-1.54	2.87	7
ABI1	ENST00000376138	23	3108	3124	UCCAUUUUUCAAGUGGA	(...............)	(((((((...)))))))	-4.3	-3.72	1.09	7
ABI1	ENST00000376138	24	3138	3172	UUGUAUAUAACCUGUUGUCUAAAUUUUAUGUACAG	((((((((((...(((.....))).))))))))))	.(((((((((...(((.....))).))))))))).	-6.2	-1.82	2.48	7
ABI1	ENST00000376138	25	3411	3426	UAGAAUGACAGAUUCA	(.((((.....)))))	..((((.....)))).	-1.7	-4.23	0.65	7
ABI1	ENST00000376138	26	3427	3494	GGUGGUUUAUUAAUUACAUUUAAAAAGUUUUCUGAAAAAACUUUUGCAAUAAAAAAAAAUAAAUUGCC	(((((((((((...........(((((((((.....)))))))))............)))))))))))	(((((((((((...........(((((((((.....)))))))))............)))))))))))	-12.3	-2.49	3.95	7
ABI1	ENST00000376139	1	277	363	UCUCUAGCUAGUGUUGCUUAUCAAAUAAAUGCAUUGGCCAACAAUGUACUCCAGUUGCUGGAUAUCCAAGCCUCUCAGCUUCGGAGA	(((((((((.(.(..(.((..........(((((((.....))))))).(((((...))))).....)).)..).)))))..)))))	(((((((((.(.(..((((..........(((((((.....))))))).(((((...))))).....))))..).)))))..)))))	-22	-3	9.8	6
ABI1	ENST00000376139	2	364	377	AUGGAGUCUUCCAU	(((((....)))))	(((((....)))))	-3.3	-4.35	0.87	6
ABI1	ENST00000376139	3	670	683	GGACGGAAUACUCC	(((.(.....))))	....(((....)))	-0.9	-0.21	3.4	6
ABI1	ENST00000376139	4	696	722	GGAACCUGUUAAACCCCCAACAGUUCC	(((((.((((........)))))))))	(((((.((((........)))))))))	-7.1	-3.61	1.19	6
ABI1	ENST00000376139	5	740	779	GUCCUGCUAGGCUUGGAAGUCAGCAUAGUCCAGGCAGGAC	((((((((.((((((........)).))))..))))))))	((((((((.((((((........)).))))..))))))))	-16.6	-3.33	4.05	6
ABI1	ENST00000376139	6	894	948	GCCACCCACUAUUGGACCAGCAGCCCCGGGCUCAGCUCCUGGUUCCCAGUAUGGC	((((...............................................))))	((((.....(((((((((((.(((..........))).)))))..))))))))))	-17.7	-2	13.52	6
ABI1	ENST00000376139	7	1005	1104	UGGAUACAGACGAACUCCCUCUGUGACUGCUCAAUUUUCUGCUCAGCCUCAUGUUAAUGGAGGUCCACUUUAUUCUCAAAAUUCAAUUUCUAUUGCUCCA	((((...............................................................................((((....)))).))))	((((((((((.(.....).)))))).(((..((......))..))).....((..(((((((.....)))))))..)).....((((....)))).))))	-13.6	-0.07	21.66	6
ABI1	ENST00000376139	8	1323	1345	UGGGGAUCCUGCUUGGGCCCCCA	(((((.(((.....))).)))))	(((((.(((.....))).)))))	-11.5	-2.86	2.48	6
ABI1	ENST00000376139	9	1663	1681	GGUAAAUUGAAUGUCUACC	((((.((.....)).))))	((((.((.....)).))))	-1.5	-0.7	1.57	6
ABI1	ENST00000376139	10	1683	1764	GUAAGCAUAAAUCUUUGAGGCAGUUUAUGUAUUGCUGAAUAGCAAUUUAUACAAGAAGCUGUCCAUAACUGAUUAUGCUUAU	((((((((((.((..((.((((((((.(((((((((....))))....)))))..)))))))))).....))))))))))))	((((((((((.((..((.((((((((.(((((((((....))))....)))))..)))))))))).....))))))))))))	-25.9	-4.25	10.43	6
ABI1	ENST00000376139	11	2036	2145	AGAUGCUUCCCAUUUGUGUAAUAUUUACCUGGAGGACUCGUACUUAGGUGUCUUAACGUGAAUUGAGUCUCCAAGGUCUCCAUGUGAAACAAGCAAAAAGAGAAUUAUCU	((.((...(...((.................................................................................))....)...)).))	(((((.((((..(((((......(((((.(((((((((((...(((.((......)).)))..))))))........))))).)))))....)))))..).))).)))))	-25.6	-1.34	24.87	6
ABI1	ENST00000376139	12	2210	2304	UCAUAAAUACAUAAGUGAACCAAAGGUUUUUGUCCUUUCCUUCACUGAUUUGCUUUAAAAAAAAUAAAAGAUAAUGAUUUAUUGCAGAAUUAUGA	(....(..........................................(((((..((((..................))))..))))).)....)	((((((.......((((((..(((((.......)))))..))))))..(((((..((((..................))))..))))).))))))	-15.4	-2.05	8.01	6
ABI1	ENST00000376139	13	2354	2382	AAUCUGUCCCAACAGCAAUGUGACGGAUU	((((((((...(((....)))))))))))	((((((((...(((....)))))))))))	-8.2	-2.38	3.06	6
ABI1	ENST00000376139	14	2384	2404	UUGCAGAUUCAAAAUCUGCAA	(((((((((...)))))))))	.((((((((...)))))))).	-8.7	-6.41	1.16	6
ABI1	ENST00000376139	15	2406	2449	GGUUAUUUACAAGUCAAUCUACUGAAUUCCUUUUUUAAAUAAUC	(((((((((.(((....((....))....)))...)))))))))	(((((((((.(((....((....))....)))...)))))))))	-4.5	-1.41	5.91	6
ABI1	ENST00000376139	16	2525	2571	UCCUUCAGUUGUACAGUGAACUGUUGUACACUGGUUCAAUGAAAGGA	(((((..((((..(((((.((....)).)))))...))))..)))))	(((((..((((..(((((.((....)).)))))...))))..)))))	-16.5	-3.71	2.26	6
ABI1	ENST00000376139	17	2584	2604	CUUUUACAUAUUGUAAAAGUG	((((((((...)))))))..)	((((((((...))))))))..	-5.1	-4.37	0.57	6
ABI1	ENST00000376139	18	2739	2753	AGACUUGGAUUGUCU	(.((.......)).)	((((.......))))	-2.3	-2.64	0.54	6
ABI1	ENST00000376139	19	2757	2793	GACAUAAUCAAAAUGCAACACAUGCACUUUGUGUGUC	((((((..((((.((((.....)))).))))))))))	((((((..((((.((((.....)))).))))))))))	-10	-3.39	1.2	6
ABI1	ENST00000376139	20	2805	2834	GAAGGGAGGGCUGAGGGAUGUUUUCUCUUC	(((((((((((........)))))))))))	(((((((((((........)))))))))))	-12.1	-3.73	0.17	6
ABI1	ENST00000376139	21	2836	2868	UGUCUUGUGUAUAAUUCUCUAUUGCUUAGGAUA	(((((((.(((...........))).)))))))	(((((((.(((...........))).)))))))	-5	-1.96	2.87	6
ABI1	ENST00000376139	22	3121	3137	UCCAUUUUUCAAGUGGA	(((((((...)))))))	(((((((...)))))))	-4.3	-4.27	1.09	6
ABI1	ENST00000376139	23	3151	3185	UUGUAUAUAACCUGUUGUCUAAAUUUUAUGUACAG	((((((((((...(((.....))).))))))))))	.(((((((((...(((.....))).))))))))).	-6.2	-2.36	2.48	6
ABI1	ENST00000376139	24	3424	3439	UAGAAUGACAGAUUCA	(.((((.....)))))	..((((.....)))).	-1.7	-1.78	0.65	6
ABI1	ENST00000376139	25	3440	3507	GGUGGUUUAUUAAUUACAUUUAAAAAGUUUUCUGAAAAAACUUUUGCAAUAAAAAAAAAUAAAUUGCC	(((((((((((...........(((((((((.....)))))))))............)))))))))))	(((((((((((...........(((((((((.....)))))))))............)))))))))))	-12.3	-2.58	3.95	6
ABI1	ENST00000376140	1	264	350	UCUCUAGCUAGUGUUGCUUAUCAAAUAAAUGCAUUGGCCAACAAUGUACUCCAGUUGCUGGAUAUCCAAGCCUCUCAGCUUCGGAGA	(((((((((.(.(..(.((..........(((((((.....))))))).(((((...))))).....)).)..).)))))..)))))	(((((((((.(.(..((((..........(((((((.....))))))).(((((...))))).....))))..).)))))..)))))	-22	-2.47	9.8	4
ABI1	ENST00000376140	2	351	364	AUGGAGUCUUCCAU	(((((....)))))	(((((....)))))	-3.3	-2.79	0.87	4
ABI1	ENST00000376140	3	672	685	GGACGGAAUACUCC	(((.(.....))))	....(((....)))	-0.9	-0.33	3.4	4
ABI1	ENST00000376140	4	698	724	GGAACCUGUUAAACCCCCAACAGUUCC	(((((.((((........)))))))))	(((((.((((........)))))))))	-7.1	-3.68	1.19	4
ABI1	ENST00000376140	5	742	781	GUCCUGCUAGGCUUGGAAGUCAGCAUAGUCCAGGCAGGAC	((((((((.((((((........)).))))..))))))))	((((((((.((((((........)).))))..))))))))	-16.6	-2.65	4.05	4
ABI1	ENST00000376140	6	1007	1106	UGGAUACAGACGAACUCCCUCUGUGACUGCUCAAUUUUCUGCUCAGCCUCAUGUUAAUGGAGGUCCACUUUAUUCUCAAAAUUCAAUUUCUAUUGCUCCA	((((...............................................................................((((....)))).))))	((((((((((.(.....).)))))).(((..((......))..))).....((..(((((((.....)))))))..)).....((((....)))).))))	-13.6	-0.12	21.66	4
ABI1	ENST00000376140	7	1325	1347	UGGGGAUCCUGCUUGGGCCCCCA	(((((.(((.....))).)))))	(((((.(((.....))).)))))	-11.5	-3.06	2.48	4
ABI1	ENST00000376140	8	1665	1683	GGUAAAUUGAAUGUCUACC	((((.((.....)).))))	((((.((.....)).))))	-1.5	-0.61	1.57	4
ABI1	ENST00000376140	9	1685	1766	GUAAGCAUAAAUCUUUGAGGCAGUUUAUGUAUUGCUGAAUAGCAAUUUAUACAAGAAGCUGUCCAUAACUGAUUAUGCUUAU	((((((((((.((..((.((((((((.(((((((((....))))....)))))..)))))))))).....))))))))))))	((((((((((.((..((.((((((((.(((((((((....))))....)))))..)))))))))).....))))))))))))	-25.9	-4.82	10.43	4
ABI1	ENST00000376140	10	2038	2147	AGAUGCUUCCCAUUUGUGUAAUAUUUACCUGGAGGACUCGUACUUAGGUGUCUUAACGUGAAUUGAGUCUCCAAGGUCUCCAUGUGAAACAAGCAAAAAGAGAAUUAUCU	((.((.......((.................................................................................))........)).))	(((((.((((..(((((......(((((.(((((((((((...(((.((......)).)))..))))))........))))).)))))....)))))..).))).)))))	-25.6	-1.64	24.87	4
ABI1	ENST00000376140	11	2212	2306	UCAUAAAUACAUAAGUGAACCAAAGGUUUUUGUCCUUUCCUUCACUGAUUUGCUUUAAAAAAAAUAAAAGAUAAUGAUUUAUUGCAGAAUUAUGA	(....(..........................................(((((..((((..................))))..))))).)....)	((((((.......((((((..(((((.......)))))..))))))..(((((..((((..................))))..))))).))))))	-15.4	-1.87	8.01	4
ABI1	ENST00000376140	12	2356	2384	AAUCUGUCCCAACAGCAAUGUGACGGAUU	((((((((...(((....)))))))))))	((((((((...(((....)))))))))))	-8.2	-2.68	3.06	4
ABI1	ENST00000376140	13	2386	2406	UUGCAGAUUCAAAAUCUGCAA	(((((((((...)))))))))	.((((((((...)))))))).	-8.7	-5.66	1.16	4
ABI1	ENST00000376140	14	2408	2451	GGUUAUUUACAAGUCAAUCUACUGAAUUCCUUUUUUAAAUAAUC	(((((((((.(((....((....))....)))...)))))))))	(((((((((.(((....((....))....)))...)))))))))	-4.5	-1.7	5.91	4
ABI1	ENST00000376140	15	2527	2573	UCCUUCAGUUGUACAGUGAACUGUUGUACACUGGUUCAAUGAAAGGA	(((((..((((..(((((.((....)).)))))...))))..)))))	(((((..((((..(((((.((....)).)))))...))))..)))))	-16.5	-3.98	2.26	4
ABI1	ENST00000376140	16	2585	2607	CCUUUUACAUAUUGUAAAAGUGG	(((((((((...)))))))..))	.((((((((...))))))))...	-5.5	-2.69	1.04	4
ABI1	ENST00000376140	17	2741	2755	AGACUUGGAUUGUCU	(.((.......)).)	((((.......))))	-2.3	-3.26	0.54	4
ABI1	ENST00000376140	18	2759	2795	GACAUAAUCAAAAUGCAACACAUGCACUUUGUGUGUC	((((((..((((.((((.....)))).))))))))))	((((((..((((.((((.....)))).))))))))))	-10	-3.31	1.2	4
ABI1	ENST00000376140	19	2807	2836	GAAGGGAGGGCUGAGGGAUGUUUUCUCUUC	(((((((((((........)))))))))))	(((((((((((........)))))))))))	-12.1	-3.2	0.17	4
ABI1	ENST00000376140	20	2838	2870	UGUCUUGUGUAUAAUUCUCUAUUGCUUAGGAUA	(((((((.(((...........))).)))))))	(((((((.(((...........))).)))))))	-5	-1.45	2.87	4
ABI1	ENST00000376140	21	3153	3187	UUGUAUAUAACCUGUUGUCUAAAUUUUAUGUACAG	((((((((((...(((.....))).))))))))))	.(((((((((...(((.....))).))))))))).	-6.2	-1.79	2.48	4
ABI1	ENST00000376140	22	3426	3441	UAGAAUGACAGAUUCA	(.((((.....)))))	..((((.....)))).	-1.7	-2.73	0.65	4
ABI1	ENST00000376140	23	3442	3509	GGUGGUUUAUUAAUUACAUUUAAAAAGUUUUCUGAAAAAACUUUUGCAAUAAAAAAAAAUAAAUUGCC	(((((((((((...........(((((((((.....)))))))))............)))))))))))	(((((((((((...........(((((((((.....)))))))))............)))))))))))	-12.3	-2.38	3.95	4
ABI1	ENST00000376142	1	241	327	UCUCUAGCUAGUGUUGCUUAUCAAAUAAAUGCAUUGGCCAACAAUGUACUCCAGUUGCUGGAUAUCCAAGCCUCUCAGCUUCGGAGA	(((((((((.(.(..((((..........(((((((.....))))))).(((((...))))).....))))..).)))))..)))))	(((((((((.(.(..((((..........(((((((.....))))))).(((((...))))).....))))..).)))))..)))))	-22	-2.37	9.8	6
ABI1	ENST00000376142	2	328	341	AUGGAGUCUUCCAU	(((((....)))))	(((((....)))))	-3.3	-4.54	0.87	6
ABI1	ENST00000376142	3	630	636	GUCAGGC	(.....)	.......	0	#DIV/0!	0.02	6
ABI1	ENST00000376142	4	649	662	GGACGGAAUACUCC	(((.(.....))))	....(((....)))	-0.9	-0.61	3.4	6
ABI1	ENST00000376142	5	675	701	GGAACCUGUUAAACCCCCAACAGUUCC	(((((.((((........)))))))))	(((((.((((........)))))))))	-7.1	-2.81	1.19	6
ABI1	ENST00000376142	6	719	758	GUCCUGCUAGGCUUGGAAGUCAGCAUAGUCCAGGCAGGAC	((((((((.((((((........)).))))..))))))))	((((((((.((((((........)).))))..))))))))	-16.6	-2.62	4.05	6
ABI1	ENST00000376142	7	844	858	GGCAUUCCCAUUGCU	((.(.......).))	((((.......))))	-2.3	-1.49	0.83	6
ABI1	ENST00000376142	8	886	907	GGACCAGAAAACAUUUCUGUCC	((((.(((((...)))))))))	((((.(((((...)))))))))	-6.6	-5.24	1.74	6
ABI1	ENST00000376142	9	911	922	CUCCUUCUGGAG	((((....))))	((((....))))	-4.3	-5.54	0.17	6
ABI1	ENST00000376142	10	1063	1166	GGUGGAUACAGACGAACUCCCUCUGUGACUGCUCAAUUUUCUGCUCAGCCUCAUGUUAAUGGAGGUCCACUUUAUUCUCAAAAUUCAAUUUCUAUUGCUCCACC	((((((...............................................................................((((....)))).))))))	((((((((((((.(.....).)))))).(((..((......))..))).....((..(((((((.....)))))))..)).....((((....)))).))))))	-19.6	-1.49	19.23	6
ABI1	ENST00000376142	11	1383	1405	UGGGGAUCCUGCUUGGGCCCCCA	(((((.(((.....))).)))))	(((((.(((.....))).)))))	-11.5	-2.77	2.48	6
ABI1	ENST00000376142	12	1723	1741	GGUAAAUUGAAUGUCUACC	((((.((.....)).))))	((((.((.....)).))))	-1.5	-1.43	1.57	6
ABI1	ENST00000376142	13	1743	1824	GUAAGCAUAAAUCUUUGAGGCAGUUUAUGUAUUGCUGAAUAGCAAUUUAUACAAGAAGCUGUCCAUAACUGAUUAUGCUUAU	((((((((((.((..((.((((((((.(((((((((....))))....)))))..)))))))))).....))))))))))))	((((((((((.((..((.((((((((.(((((((((....))))....)))))..)))))))))).....))))))))))))	-25.9	-3.82	10.43	6
ABI1	ENST00000376142	14	2096	2205	AGAUGCUUCCCAUUUGUGUAAUAUUUACCUGGAGGACUCGUACUUAGGUGUCUUAACGUGAAUUGAGUCUCCAAGGUCUCCAUGUGAAACAAGCAAAAAGAGAAUUAUCU	((.((...(...((.................................................................................))....)...)).))	(((((.((((..(((((......(((((.(((((((((((...(((.((......)).)))..))))))........))))).)))))....)))))..).))).)))))	-25.6	-1.62	24.87	6
ABI1	ENST00000376142	15	2270	2364	UCAUAAAUACAUAAGUGAACCAAAGGUUUUUGUCCUUUCCUUCACUGAUUUGCUUUAAAAAAAAUAAAAGAUAAUGAUUUAUUGCAGAAUUAUGA	(....(..........................................(((((..((((..................))))..))))).)....)	((((((.......((((((..(((((.......)))))..))))))..(((((..((((..................))))..))))).))))))	-15.4	-2.16	8.01	6
ABI1	ENST00000376142	16	2414	2442	AAUCUGUCCCAACAGCAAUGUGACGGAUU	((((((((...(((....)))))))))))	((((((((...(((....)))))))))))	-8.2	-2.64	3.06	6
ABI1	ENST00000376142	17	2444	2464	UUGCAGAUUCAAAAUCUGCAA	(((((((((...)))))))))	.((((((((...)))))))).	-8.7	-6.33	1.16	6
ABI1	ENST00000376142	18	2466	2509	GGUUAUUUACAAGUCAAUCUACUGAAUUCCUUUUUUAAAUAAUC	(((((((((.(((....((....))....)))...)))))))))	(((((((((.(((....((....))....)))...)))))))))	-4.5	-1.14	5.91	6
ABI1	ENST00000376142	19	2555	2566	AGGUAAAAUUCU	(((......)))	............	0	#DIV/0!	0.8	6
ABI1	ENST00000376142	20	2585	2631	UCCUUCAGUUGUACAGUGAACUGUUGUACACUGGUUCAAUGAAAGGA	(((((..((((..(((((.((....)).)))))...))))..)))))	(((((..((((..(((((.((....)).)))))...))))..)))))	-16.5	-3.83	2.26	6
ABI1	ENST00000376142	21	2644	2664	CUUUUACAUAUUGUAAAAGUG	((((((((...)))))))..)	((((((((...))))))))..	-5.1	-3.55	0.57	6
ABI1	ENST00000376142	22	2799	2813	AGACUUGGAUUGUCU	(.((.......)).)	((((.......))))	-2.3	-2	0.54	6
ABI1	ENST00000376142	23	2817	2853	GACAUAAUCAAAAUGCAACACAUGCACUUUGUGUGUC	((((((..((((.((((.....)))).))))))))))	((((((..((((.((((.....)))).))))))))))	-10	-3.98	1.2	6
ABI1	ENST00000376142	24	2865	2894	GAAGGGAGGGCUGAGGGAUGUUUUCUCUUC	(((((((((((........)))))))))))	(((((((((((........)))))))))))	-12.1	-3.45	0.17	6
ABI1	ENST00000376142	25	2896	2928	UGUCUUGUGUAUAAUUCUCUAUUGCUUAGGAUA	(((((((.(((...........))).)))))))	(((((((.(((...........))).)))))))	-5	-1.63	2.87	6
ABI1	ENST00000376142	26	3181	3197	UCCAUUUUUCAAGUGGA	(((((((...)))))))	(((((((...)))))))	-4.3	-3.42	1.09	6
ABI1	ENST00000376142	27	3211	3245	UUGUAUAUAACCUGUUGUCUAAAUUUUAUGUACAG	((((((((((...(((.....))).))))))))))	.(((((((((...(((.....))).))))))))).	-6.2	-2.69	2.48	6
ABI1	ENST00000376142	28	3484	3499	UAGAAUGACAGAUUCA	(.((((.....)))))	..((((.....)))).	-1.7	-4.03	0.65	6
ABI1	ENST00000376142	29	3500	3567	GGUGGUUUAUUAAUUACAUUUAAAAAGUUUUCUGAAAAAACUUUUGCAAUAAAAAAAAAUAAAUUGCC	(((((((((((...........(((((((((.....)))))))))............)))))))))))	(((((((((((...........(((((((((.....)))))))))............)))))))))))	-12.3	-2.38	3.95	6
ABI1	ENST00000376160	1	279	365	UCUCUAGCUAGUGUUGCUUAUCAAAUAAAUGCAUUGGCCAACAAUGUACUCCAGUUGCUGGAUAUCCAAGCCUCUCAGCUUCGGAGA	(((((((((.(.(..(.((..........(((((((.....))))))).(((((...))))).....)).)..).)))))..)))))	(((((((((.(.(..((((..........(((((((.....))))))).(((((...))))).....))))..).)))))..)))))	-22	-1.48	9.8	5
ABI1	ENST00000376160	2	366	379	AUGGAGUCUUCCAU	(((((....)))))	(((((....)))))	-3.3	-3.58	0.87	5
ABI1	ENST00000376160	3	650	662	CAUGUCAGGCCGG	(..((...))..)	.............	0	1.01	0.22	5
ABI1	ENST00000376160	4	672	685	GGACGGAAUACUCC	(((.(.....))))	....(((....)))	-0.9	-0.09	3.4	5
ABI1	ENST00000376160	5	698	724	GGAACCUGUUAAACCCCCAACAGUUCC	(((((.((((........)))))))))	(((((.((((........)))))))))	-7.1	-3.6	1.19	5
ABI1	ENST00000376160	6	742	781	GUCCUGCUAGGCUUGGAAGUCAGCAUAGUCCAGGCAGGAC	((((((((.((((((........)).))))..))))))))	((((((((.((((((........)).))))..))))))))	-16.6	-2.59	4.05	5
ABI1	ENST00000376160	7	896	947	GCCACCCACUAUUGGACCAGCCCCGGGCUCAGCUCCUGGUUCCCAGUAUGGC	((((............................................))))	((((.....(((((((((((....((((...)))))))))..))))))))))	-16.9	-1.31	10.4	5
ABI1	ENST00000376160	8	1005	1102	GGAUACAGACGAACUCCCUCUGUGACUGCUCAAUUUUCUGCUCAGCCUCAUGUUAAUGGAGGUCCACUUUAUUCUCAAAAUUCAAUUUCUAUUGCUCC	(((...............................................................................((((....)))).)))	(((((((((.(.....).)))))).(((..((......))..))).....((..(((((((.....)))))))..)).....((((....)))).)))	-12	0.19	26.5	5
ABI1	ENST00000376160	9	1322	1344	UGGGGAUCCUGCUUGGGCCCCCA	(((((.(((.....))).)))))	(((((.(((.....))).)))))	-11.5	-2.91	2.48	5
ABI1	ENST00000376160	10	1662	1680	GGUAAAUUGAAUGUCUACC	((((.((.....)).))))	((((.((.....)).))))	-1.5	-0.69	1.57	5
ABI1	ENST00000376160	11	1682	1763	GUAAGCAUAAAUCUUUGAGGCAGUUUAUGUAUUGCUGAAUAGCAAUUUAUACAAGAAGCUGUCCAUAACUGAUUAUGCUUAU	((((((((((.((..((.((((((((.(((((((((....))))....)))))..)))))))))).....))))))))))))	((((((((((.((..((.((((((((.(((((((((....))))....)))))..)))))))))).....))))))))))))	-25.9	-3.45	10.43	5
ABI1	ENST00000376160	12	2035	2144	AGAUGCUUCCCAUUUGUGUAAUAUUUACCUGGAGGACUCGUACUUAGGUGUCUUAACGUGAAUUGAGUCUCCAAGGUCUCCAUGUGAAACAAGCAAAAAGAGAAUUAUCU	((.((...(...((.................................................................................))....)...)).))	(((((.((((..(((((......(((((.(((((((((((...(((.((......)).)))..))))))........))))).)))))....)))))..).))).)))))	-25.6	-1.4	24.87	5
ABI1	ENST00000376160	13	2209	2303	UCAUAAAUACAUAAGUGAACCAAAGGUUUUUGUCCUUUCCUUCACUGAUUUGCUUUAAAAAAAAUAAAAGAUAAUGAUUUAUUGCAGAAUUAUGA	(....(..........................................(((((..((((..................))))..))))).)....)	((((((.......((((((..(((((.......)))))..))))))..(((((..((((..................))))..))))).))))))	-15.4	-1.9	8.01	5
ABI1	ENST00000376160	14	2353	2381	AAUCUGUCCCAACAGCAAUGUGACGGAUU	((((((((...(((....)))))))))))	((((((((...(((....)))))))))))	-8.2	-2.71	3.06	5
ABI1	ENST00000376160	15	2383	2403	UUGCAGAUUCAAAAUCUGCAA	(((((((((...)))))))))	.((((((((...)))))))).	-8.7	-5.03	1.16	5
ABI1	ENST00000376160	16	2405	2448	GGUUAUUUACAAGUCAAUCUACUGAAUUCCUUUUUUAAAUAAUC	(((((((((.(((....((....))....)))...)))))))))	(((((((((.(((....((....))....)))...)))))))))	-4.5	-1.08	5.91	5
ABI1	ENST00000376160	17	2524	2570	UCCUUCAGUUGUACAGUGAACUGUUGUACACUGGUUCAAUGAAAGGA	(((((..((((..(((((.((....)).)))))...))))..)))))	(((((..((((..(((((.((....)).)))))...))))..)))))	-16.5	-3.89	2.26	5
ABI1	ENST00000376160	18	2583	2603	CUUUUACAUAUUGUAAAAGUG	((((((((...)))))))..)	((((((((...))))))))..	-5.1	-4.25	0.57	5
ABI1	ENST00000376160	19	2738	2752	AGACUUGGAUUGUCU	(.((.......)).)	((((.......))))	-2.3	-2.15	0.54	5
ABI1	ENST00000376160	20	2756	2792	GACAUAAUCAAAAUGCAACACAUGCACUUUGUGUGUC	((((((..((((.((((.....)))).))))))))))	((((((..((((.((((.....)))).))))))))))	-10	-3.55	1.2	5
ABI1	ENST00000376160	21	2804	2833	GAAGGGAGGGCUGAGGGAUGUUUUCUCUUC	(((((((((((........)))))))))))	(((((((((((........)))))))))))	-12.1	-3.1	0.17	5
ABI1	ENST00000376160	22	2835	2867	UGUCUUGUGUAUAAUUCUCUAUUGCUUAGGAUA	(((((((.(((...........))).)))))))	(((((((.(((...........))).)))))))	-5	-1.26	2.87	5
ABI1	ENST00000376160	23	3150	3184	UUGUAUAUAACCUGUUGUCUAAAUUUUAUGUACAG	((((((((((...(((.....))).))))))))))	.(((((((((...(((.....))).))))))))).	-6.2	-2.47	2.48	5
ABI1	ENST00000376160	24	3423	3438	UAGAAUGACAGAUUCA	(.((((.....)))))	..((((.....)))).	-1.7	-4.04	0.65	5
ABI1	ENST00000376160	25	3439	3506	GGUGGUUUAUUAAUUACAUUUAAAAAGUUUUCUGAAAAAACUUUUGCAAUAAAAAAAAAUAAAUUGCC	(((((((((((...........(((((((((.....)))))))))............)))))))))))	(((((((((((...........(((((((((.....)))))))))............)))))))))))	-12.3	-2.69	3.95	5
ABI1	ENST00000376166	1	292	378	UCUCUAGCUAGUGUUGCUUAUCAAAUAAAUGCAUUGGCCAACAAUGUACUCCAGUUGCUGGAUAUCCAAGCCUCUCAGCUUCGGAGA	(((((((((.(.(..(.((..........(((((((.....))))))).(((((...))))).....)).)..).)))))..)))))	(((((((((.(.(..((((..........(((((((.....))))))).(((((...))))).....))))..).)))))..)))))	-22	-1.94	9.8	5
ABI1	ENST00000376166	2	379	392	AUGGAGUCUUCCAU	(((((....)))))	(((((....)))))	-3.3	-5.95	0.87	5
ABI1	ENST00000376166	3	685	698	GGACGGAAUACUCC	(((.(.....))))	....(((....)))	-0.9	-1.21	3.4	5
ABI1	ENST00000376166	4	711	737	GGAACCUGUUAAACCCCCAACAGUUCC	(((((.((((........)))))))))	(((((.((((........)))))))))	-7.1	-3.5	1.19	5
ABI1	ENST00000376166	5	755	794	GUCCUGCUAGGCUUGGAAGUCAGCAUAGUCCAGGCAGGAC	((((((((.((((((........)).))))..))))))))	((((((((.((((((........)).))))..))))))))	-16.6	-3.25	4.05	5
ABI1	ENST00000376166	6	909	960	GCCACCCACUAUUGGACCAGCCCCGGGCUCAGCUCCUGGUUCCCAGUAUGGC	((((............................................))))	((((.....(((((((((((....((((...)))))))))..))))))))))	-16.9	-1.66	10.4	5
ABI1	ENST00000376166	7	1248	1270	UGGGGAUCCUGCUUGGGCCCCCA	(((((.(((.....))).)))))	(((((.(((.....))).)))))	-11.5	-2.52	2.48	5
ABI1	ENST00000376166	8	1588	1606	GGUAAAUUGAAUGUCUACC	((((.((.....)).))))	((((.((.....)).))))	-1.5	-1.1	1.57	5
ABI1	ENST00000376166	9	1608	1689	GUAAGCAUAAAUCUUUGAGGCAGUUUAUGUAUUGCUGAAUAGCAAUUUAUACAAGAAGCUGUCCAUAACUGAUUAUGCUUAU	((((((((((.((..((.((((((((.(((((((((....))))....)))))..)))))))))).....))))))))))))	((((((((((.((..((.((((((((.(((((((((....))))....)))))..)))))))))).....))))))))))))	-25.9	-4.21	10.43	5
ABI1	ENST00000376166	10	1961	2070	AGAUGCUUCCCAUUUGUGUAAUAUUUACCUGGAGGACUCGUACUUAGGUGUCUUAACGUGAAUUGAGUCUCCAAGGUCUCCAUGUGAAACAAGCAAAAAGAGAAUUAUCU	((.((.......((.................................................................................))........)).))	(((((.((((..(((((......(((((.(((((((((((...(((.((......)).)))..))))))........))))).)))))....)))))..).))).)))))	-25.6	-1.91	24.87	5
ABI1	ENST00000376166	11	2135	2229	UCAUAAAUACAUAAGUGAACCAAAGGUUUUUGUCCUUUCCUUCACUGAUUUGCUUUAAAAAAAAUAAAAGAUAAUGAUUUAUUGCAGAAUUAUGA	(....(..........................................(((((..((((..................))))..))))).)....)	((((((.......((((((..(((((.......)))))..))))))..(((((..((((..................))))..))))).))))))	-15.4	-1.45	8.01	5
ABI1	ENST00000376166	12	2279	2307	AAUCUGUCCCAACAGCAAUGUGACGGAUU	((((((((...(((....)))))))))))	((((((((...(((....)))))))))))	-8.2	-2.95	3.06	5
ABI1	ENST00000376166	13	2309	2329	UUGCAGAUUCAAAAUCUGCAA	(((((((((...)))))))))	.((((((((...)))))))).	-8.7	-5.52	1.16	5
ABI1	ENST00000376166	14	2331	2374	GGUUAUUUACAAGUCAAUCUACUGAAUUCCUUUUUUAAAUAAUC	(((((((((.(((....((....))....)))...)))))))))	(((((((((.(((....((....))....)))...)))))))))	-4.5	-1.27	5.91	5
ABI1	ENST00000376166	15	2420	2431	AGGUAAAAUUCU	(((......)))	............	0	0.15	0.8	5
ABI1	ENST00000376166	16	2450	2496	UCCUUCAGUUGUACAGUGAACUGUUGUACACUGGUUCAAUGAAAGGA	(((((..((((..(((((.((....)).)))))...))))..)))))	(((((..((((..(((((.((....)).)))))...))))..)))))	-16.5	-4.15	2.26	5
ABI1	ENST00000376166	17	2508	2530	CCUUUUACAUAUUGUAAAAGUGG	(((((((((...)))))))..))	.((((((((...))))))))...	-5.5	-3.24	1.04	5
ABI1	ENST00000376166	18	2664	2678	AGACUUGGAUUGUCU	(.((.......)).)	((((.......))))	-2.3	-3.06	0.54	5
ABI1	ENST00000376166	19	2682	2718	GACAUAAUCAAAAUGCAACACAUGCACUUUGUGUGUC	((((((..((((.((((.....)))).))))))))))	((((((..((((.((((.....)))).))))))))))	-10	-3.51	1.2	5
ABI1	ENST00000376166	20	2730	2759	GAAGGGAGGGCUGAGGGAUGUUUUCUCUUC	(((((((((((........)))))))))))	(((((((((((........)))))))))))	-12.1	-3.12	0.17	5
ABI1	ENST00000376166	21	2761	2793	UGUCUUGUGUAUAAUUCUCUAUUGCUUAGGAUA	(((((((.(((...........))).)))))))	(((((((.(((...........))).)))))))	-5	-1.81	2.87	5
ABI1	ENST00000376166	22	3076	3110	UUGUAUAUAACCUGUUGUCUAAAUUUUAUGUACAG	((((((((((...(((.....))).))))))))))	.(((((((((...(((.....))).))))))))).	-6.2	-1.8	2.48	5
ABI1	ENST00000376166	23	3349	3364	UAGAAUGACAGAUUCA	(.((((.....)))))	..((((.....)))).	-1.7	-3.1	0.65	5
ABI1	ENST00000376166	24	3365	3432	GGUGGUUUAUUAAUUACAUUUAAAAAGUUUUCUGAAAAAACUUUUGCAAUAAAAAAAAAUAAAUUGCC	(((((((((((...........(((((((((.....)))))))))............)))))))))))	(((((((((((...........(((((((((.....)))))))))............)))))))))))	-12.3	-2.59	3.95	5
ABI1	ENST00000376170	1	198	284	UCUCUAGCUAGUGUUGCUUAUCAAAUAAAUGCAUUGGCCAACAAUGUACUCCAGUUGCUGGAUAUCCAAGCCUCUCAGCUUCGGAGA	(((((((((.(.(..(.((..........(((((((.....))))))).(((((...))))).....)).)..).)))))..)))))	(((((((((.(.(..((((..........(((((((.....))))))).(((((...))))).....))))..).)))))..)))))	-22	-2.26	9.8	8
ABI1	ENST00000376170	2	285	298	AUGGAGUCUUCCAU	(((((....)))))	(((((....)))))	-3.3	-3.68	0.87	8
ABI1	ENST00000376170	3	587	593	GUCAGGC	(.....)	.......	0	#DIV/0!	0.02	8
ABI1	ENST00000376170	4	606	619	GGACGGAAUACUCC	(((.(.....))))	....(((....)))	-0.9	-0.36	3.4	8
ABI1	ENST00000376170	5	632	658	GGAACCUGUUAAACCCCCAACAGUUCC	(((((.((((........)))))))))	(((((.((((........)))))))))	-7.1	-3.87	1.19	8
ABI1	ENST00000376170	6	676	715	GUCCUGCUAGGCUUGGAAGUCAGCAUAGUCCAGGCAGGAC	((((((((.((((((........)).))))..))))))))	((((((((.((((((........)).))))..))))))))	-16.6	-3.04	4.05	8
ABI1	ENST00000376170	7	803	813	CAUUCCCAUUG	((.......))	...........	0	#DIV/0!	0.06	8
ABI1	ENST00000376170	8	830	881	GCCACCCACUAUUGGACCAGCCCCGGGCUCAGCUCCUGGUUCCCAGUAUGGC	((((............................................))))	((((.....(((((((((((....((((...)))))))))..))))))))))	-16.9	-1.53	10.4	8
ABI1	ENST00000376170	9	1169	1191	UGGGGAUCCUGCUUGGGCCCCCA	(((((.(((.....))).)))))	(((((.(((.....))).)))))	-11.5	-2.58	2.48	8
ABI1	ENST00000376170	10	1509	1527	GGUAAAUUGAAUGUCUACC	((((.((.....)).))))	((((.((.....)).))))	-1.5	-0.75	1.57	8
ABI1	ENST00000376170	11	1529	1610	GUAAGCAUAAAUCUUUGAGGCAGUUUAUGUAUUGCUGAAUAGCAAUUUAUACAAGAAGCUGUCCAUAACUGAUUAUGCUUAU	((((((((((.((..((.((((((((.(((((((((....))))....)))))..)))))))))).....))))))))))))	((((((((((.((..((.((((((((.(((((((((....))))....)))))..)))))))))).....))))))))))))	-25.9	-4.33	10.43	8
ABI1	ENST00000376170	12	1882	1991	AGAUGCUUCCCAUUUGUGUAAUAUUUACCUGGAGGACUCGUACUUAGGUGUCUUAACGUGAAUUGAGUCUCCAAGGUCUCCAUGUGAAACAAGCAAAAAGAGAAUUAUCU	((.((.......((.................................................................................))........)).))	(((((.((((..(((((......(((((.(((((((((((...(((.((......)).)))..))))))........))))).)))))....)))))..).))).)))))	-25.6	-1.52	24.87	8
ABI1	ENST00000376170	13	2056	2150	UCAUAAAUACAUAAGUGAACCAAAGGUUUUUGUCCUUUCCUUCACUGAUUUGCUUUAAAAAAAAUAAAAGAUAAUGAUUUAUUGCAGAAUUAUGA	(....(..........................................(((((..((((..................))))..))))).)....)	((((((.......((((((..(((((.......)))))..))))))..(((((..((((..................))))..))))).))))))	-15.4	-1.32	8.01	8
ABI1	ENST00000376170	14	2200	2228	AAUCUGUCCCAACAGCAAUGUGACGGAUU	((((((((...(((....)))))))))))	((((((((...(((....)))))))))))	-8.2	-2.16	3.06	8
ABI1	ENST00000376170	15	2230	2250	UUGCAGAUUCAAAAUCUGCAA	(((((((((...)))))))))	.((((((((...)))))))).	-8.7	-5.65	1.16	8
ABI1	ENST00000376170	16	2252	2295	GGUUAUUUACAAGUCAAUCUACUGAAUUCCUUUUUUAAAUAAUC	(((((((((.(((....((....))....)))...)))))))))	(((((((((.(((....((....))....)))...)))))))))	-4.5	-1.47	5.91	8
ABI1	ENST00000376170	17	2371	2417	UCCUUCAGUUGUACAGUGAACUGUUGUACACUGGUUCAAUGAAAGGA	(((((..((((..(((((.((....)).)))))...))))..)))))	(((((..((((..(((((.((....)).)))))...))))..)))))	-16.5	-3.24	2.26	8
ABI1	ENST00000376170	18	2430	2450	CUUUUACAUAUUGUAAAAGUG	((((((((...)))))))..)	((((((((...))))))))..	-5.1	-5.18	0.57	8
ABI1	ENST00000376170	19	2585	2599	AGACUUGGAUUGUCU	(.((.......)).)	((((.......))))	-2.3	-3.11	0.54	8
ABI1	ENST00000376170	20	2603	2639	GACAUAAUCAAAAUGCAACACAUGCACUUUGUGUGUC	((((((..((((.((((.....)))).))))))))))	((((((..((((.((((.....)))).))))))))))	-10	-3.03	1.2	8
ABI1	ENST00000376170	21	2651	2680	GAAGGGAGGGCUGAGGGAUGUUUUCUCUUC	(((((((((((........)))))))))))	(((((((((((........)))))))))))	-12.1	-3.42	0.17	8
ABI1	ENST00000376170	22	2682	2714	UGUCUUGUGUAUAAUUCUCUAUUGCUUAGGAUA	(((((((.(((...........))).)))))))	(((((((.(((...........))).)))))))	-5	-1.52	2.87	8
ABI1	ENST00000376170	23	2967	2983	UCCAUUUUUCAAGUGGA	(((((((...)))))))	(((((((...)))))))	-4.3	-4.16	1.09	8
ABI1	ENST00000376170	24	2997	3031	UUGUAUAUAACCUGUUGUCUAAAUUUUAUGUACAG	((((((((((...(((.....))).))))))))))	.(((((((((...(((.....))).))))))))).	-6.2	-2.31	2.48	8
ABI1	ENST00000376170	25	3270	3285	UAGAAUGACAGAUUCA	(.((((.....)))))	..((((.....)))).	-1.7	-2.45	0.65	8
ABI1	ENST00000376170	26	3286	3353	GGUGGUUUAUUAAUUACAUUUAAAAAGUUUUCUGAAAAAACUUUUGCAAUAAAAAAAAAUAAAUUGCC	(((((((((((...........(((((((((.....)))))))))............)))))))))))	(((((((((((...........(((((((((.....)))))))))............)))))))))))	-12.3	-2.76	3.95	8
ABI1	ENST00000473481	1	2	117	AAGCUUUAGAGGAGACCAAAGCCUAUACAACCCAAUCUCUAGCUAGUGUUGCUUAUCAAAUAAAUGCAUUGGCCAACAAUGUACUCCAGUUGCUGGAUAUCCAAGCCUCUCAGCUU	(............................<<<<<.<<<<<((((.(.(..((((..........(((((((.....))))))).(((((...))))).....))))..).))))))	(((((..(((((......((((..((((.................)))).))))..........(((((((.....))))))).(((((...)))))........))))).)))))	-24.9	-2.05	8.48	1
ABI1	ENST00000473481	2	368	389	UAUCCAGUAAAUAUUUUGGAUA	((..................))	(((((((........)))))))	-5.8	-4.88	0.78	1
ABI1	ENST00000473481	3	398	440	UGUCAUAAAGAUGAUUUUAAUAGAUUCUCUUUAGCAGCUGGCA	(((((((((((.(((((....))))).)))))).....)))))	(((((((((((.(((((....))))).)))))).....)))))	-8	-1.69	3.57	1
ABI1	ENST00000490841	1	81	190	AAGGGGAGGAGGUGCCGUCCCACAAUACCAGGCGGGAGGGCGGGUAGGCGGUUUGUAUCCGGGCUGUGAGGUGCUCGGAGCCUCGGCGGACCUUGCUGCCUCUGUCUCUU	(..(....(((.(.............................(.....................................................)).)))....)..)	((((((.(((((((((.((((.(........).)))).))).(((((..((((((...(((((((.((((...)))).)))).)))))))))))))))))))).))))))	-50.6	-1.82	12.78	6
ABI1	ENST00000490841	2	422	440	UGCAUUGGCCAACAAUGUA	(((((((.....)))))))	(((((((.....)))))))	-6	-4.32	0.56	6
ABI1	ENST00000490841	3	442	454	UCCAGUUGCUGGA	(((((...)))))	(((((...)))))	-4	-6.04	0.56	6
ABI1	ENST00000490841	4	457	477	UCCAAGCCUCUCAGCUUCGGA	(((.(((......)))..)))	(((((((......)))).)))	-5.5	-2.32	0.68	6
ABI1	ENST00000490841	5	480	493	AUGGAGUCUUCCAU	(((((....)))))	(((((....)))))	-3.3	-4.66	0.87	6
ABI1	ENST00000490841	6	502	533	UCUCACAGCAUGGAAAUAACCAGCCUGCAAGA	(((..(((..(((......)))..)))..)))	(((..(((..(((......)))..)))..)))	-6.7	-2.12	1.98	6
ABI1	ENST00000490841	7	535	580	CUGGCACACUGUCGAGAACAAAUCCUCCUACUCAGAAACCGCCAAG	((...........(((........))).................))	.((((...(((..(((........))).....))).....))))..	-7.2	-1.32	3.58	6
ABI1	ENST00000490841	8	590	596	GUCAGGC	(.....)	.......	0	#DIV/0!	0.02	6
ABI1	ENST00000490841	9	609	622	GGACGGAAUACUCC	(((.(.....))))	....(((....)))	-0.9	-0.77	3.4	6
ABI1	ENST00000490841	10	635	661	GGAACCUGUUAAACCCCCAACAGUUCC	(((((.((((........)))))))))	(((((.((((........)))))))))	-7.1	-3.5	1.19	6
ABI1	ENST00000490841	11	679	718	GUCCUGCUAGGCUUGGAAGUCAGCAUAGUCCAGGCAGGAC	((((((((.((((((........)).))))..))))))))	((((((((.((((((........)).))))..))))))))	-16.6	-2.32	4.05	6
ABI1	ENST00000490841	12	762	871	GGAGGAAGUGGAAGUCGAGAAAACAGUGGUAGCAGUAGUAUUGGCAUUCCCAUUGCUGUGCCUACACCUUCGCCACCCACUAUUGGACCAGUUGCUGAUAGUCCAACUCC	((....(((((..(.((((.................................................)))).)..)))))...........................))	((((..(((((..(.((((......((((..((((((((...((....)).))))))))..))))...)))).)..))))).(((((((((...)))...))))))))))	-30.2	-0.95	23.21	6
ABI1	ENST00000490841	13	998	1020	UGGGGAUCCUGCUUGGGCCCCCA	(((((.(((.....))).)))))	(((((.(((.....))).)))))	-11.5	-2.98	2.48	6
ABI1	ENST00000490841	14	1338	1356	GGUAAAUUGAAUGUCUACC	((((.((.....)).))))	((((.((.....)).))))	-1.5	-0.85	1.57	6
ABI1	ENST00000490841	15	1358	1439	GUAAGCAUAAAUCUUUGAGGCAGUUUAUGUAUUGCUGAAUAGCAAUUUAUACAAGAAGCUGUCCAUAACUGAUUAUGCUUAU	((((((((((.((..((.((((((((.(((((((((....))))....)))))..)))))))))).....))))))))))))	((((((((((.((..((.((((((((.(((((((((....))))....)))))..)))))))))).....))))))))))))	-25.9	-4.46	10.43	6
ABI1	ENST00000490841	16	1711	1820	AGAUGCUUCCCAUUUGUGUAAUAUUUACCUGGAGGACUCGUACUUAGGUGUCUUAACGUGAAUUGAGUCUCCAAGGUCUCCAUGUGAAACAAGCAAAAAGAGAAUUAUCU	((.((.......((.................................................................................))........)).))	(((((.((((..(((((......(((((.(((((((((((...(((.((......)).)))..))))))........))))).)))))....)))))..).))).)))))	-25.6	-1.27	24.87	6
ABI1	ENST00000490841	17	1885	1979	UCAUAAAUACAUAAGUGAACCAAAGGUUUUUGUCCUUUCCUUCACUGAUUUGCUUUAAAAAAAAUAAAAGAUAAUGAUUUAUUGCAGAAUUAUGA	(....(..........................................(((((..((((..................))))..))))).)....)	((((((.......((((((..(((((.......)))))..))))))..(((((..((((..................))))..))))).))))))	-15.4	-1.51	8.01	6
ABI1	ENST00000490841	18	2029	2057	AAUCUGUCCCAACAGCAAUGUGACGGAUU	((((((((...(((....)))))))))))	((((((((...(((....)))))))))))	-8.2	-2.19	3.06	6
ABI1	ENST00000490841	19	2059	2079	UUGCAGAUUCAAAAUCUGCAA	(((((((((...)))))))))	.((((((((...)))))))).	-8.7	-5.41	1.16	6
ABI1	ENST00000490841	20	2081	2124	GGUUAUUUACAAGUCAAUCUACUGAAUUCCUUUUUUAAAUAAUC	(((((((((.(((....((....))....)))...)))))))))	(((((((((.(((....((....))....)))...)))))))))	-4.5	-1.64	5.91	6
ABI1	ENST00000490841	21	2200	2246	UCCUUCAGUUGUACAGUGAACUGUUGUACACUGGUUCAAUGAAAGGA	(((((..((((..(((((.((....)).)))))...))))..)))))	(((((..((((..(((((.((....)).)))))...))))..)))))	-16.5	-3.68	2.26	6
ABI1	ENST00000490841	22	2259	2279	CUUUUACAUAUUGUAAAAGUG	((((((((...)))))))..)	((((((((...))))))))..	-5.1	-4.83	0.57	6
ABI1	ENST00000490841	23	2414	2428	AGACUUGGAUUGUCU	(.((.......)).)	((((.......))))	-2.3	-2.74	0.54	6
ABI1	ENST00000490841	24	2432	2468	GACAUAAUCAAAAUGCAACACAUGCACUUUGUGUGUC	((((((..((((.((((.....)))).))))))))))	((((((..((((.((((.....)))).))))))))))	-10	-3.73	1.2	6
ABI1	ENST00000490841	25	2480	2509	GAAGGGAGGGCUGAGGGAUGUUUUCUCUUC	(((((((((((........)))))))))))	(((((((((((........)))))))))))	-12.1	-3.28	0.17	6
ABI1	ENST00000490841	26	2511	2543	UGUCUUGUGUAUAAUUCUCUAUUGCUUAGGAUA	(((((((.(((...........))).)))))))	(((((((.(((...........))).)))))))	-5	-1.11	2.87	6
ABI1	ENST00000490841	27	2826	2860	UUGUAUAUAACCUGUUGUCUAAAUUUUAUGUACAG	((((((((((...(((.....))).))))))))))	.(((((((((...(((.....))).))))))))).	-6.2	-2.08	2.48	6
ABI1	ENST00000490841	28	3099	3114	UAGAAUGACAGAUUCA	(.((((.....)))))	..((((.....)))).	-1.7	-4.65	0.65	6
ABI1	ENST00000490841	29	3115	3182	GGUGGUUUAUUAAUUACAUUUAAAAAGUUUUCUGAAAAAACUUUUGCAAUAAAAAAAAAUAAAUUGCC	(((((((((((...........(((((((((.....)))))))))............)))))))))))	(((((((((((...........(((((((((.....)))))))))............)))))))))))	-12.3	-2.95	3.95	6
ABI1	ENST00000536334	1	81	190	AAGGGGAGGAGGUGCCGUCCCACAAUACCAGGCGGGAGGGCGGGUAGGCGGUUUGUAUCCGGGCUGUGAGGUGCUCGGAGCCUCGGCGGACCUUGCUGCCUCUGUCUCUU	(..(...((((((.............................(...(.............................................)...)))))))...)..)	((((((.(((((((((.((((.(........).)))).))).(((((..((((((...(((((((.((((...)))).)))).)))))))))))))))))))).))))))	-50.6	-1.74	12.78	5
ABI1	ENST00000536334	2	393	479	UCUCUAGCUAGUGUUGCUUAUCAAAUAAAUGCAUUGGCCAACAAUGUACUCCAGUUGCUGGAUAUCCAAGCCUCUCAGCUUCGGAGA	(((((((((.(.(..(.((..........(((((((.....))))))).(((((...))))).....)).)..).)))))..)))))	(((((((((.(.(..((((..........(((((((.....))))))).(((((...))))).....))))..).)))))..)))))	-22	-2.48	9.8	5
ABI1	ENST00000536334	3	480	493	AUGGAGUCUUCCAU	(((((....)))))	(((((....)))))	-3.3	-4.82	0.87	5
ABI1	ENST00000536334	4	782	788	GUCAGGC	(.....)	.......	0	#DIV/0!	0.02	5
ABI1	ENST00000536334	5	801	814	GGACGGAAUACUCC	(((.(.....))))	....(((....)))	-0.9	-0.49	3.4	5
ABI1	ENST00000536334	6	827	853	GGAACCUGUUAAACCCCCAACAGUUCC	(((((.((((........)))))))))	(((((.((((........)))))))))	-7.1	-3.65	1.19	5
ABI1	ENST00000536334	7	871	910	GUCCUGCUAGGCUUGGAAGUCAGCAUAGUCCAGGCAGGAC	((((((((.((((((........)).))))..))))))))	((((((((.((((((........)).))))..))))))))	-16.6	-3.46	4.05	5
ABI1	ENST00000536334	8	954	1063	GGAGGAAGUGGAAGUCGAGAAAACAGUGGUAGCAGUAGUAUUGGCAUUCCCAUUGCUGUGCCUACACCUUCGCCACCCACUAUUGGACCAGUUGCUGAUAGUCCAACUCC	((.....((((..(.((((.................................................)))).)..))))............................))	((((..(((((..(.((((......((((..((((((((...((....)).))))))))..))))...)))).)..))))).(((((((((...)))...))))))))))	-30.2	-0.72	23.21	5
ABI1	ENST00000536334	9	1191	1211	GGGGAUCCUGCUUGGGCCCCC	((((.(((.....))).))))	((((.(((.....))))))).	-10.6	-2.12	3.49	5
ABI1	ENST00000536334	10	1530	1548	GGUAAAUUGAAUGUCUACC	((((.((.....)).))))	((((.((.....)).))))	-1.5	-1.4	1.57	5
ABI1	ENST00000536334	11	1550	1631	GUAAGCAUAAAUCUUUGAGGCAGUUUAUGUAUUGCUGAAUAGCAAUUUAUACAAGAAGCUGUCCAUAACUGAUUAUGCUUAU	((((((((((.((..((.((((((((.(((((((((....))))....)))))..)))))))))).....))))))))))))	((((((((((.((..((.((((((((.(((((((((....))))....)))))..)))))))))).....))))))))))))	-25.9	-3.54	10.43	5
ABI1	ENST00000536334	12	1903	2012	AGAUGCUUCCCAUUUGUGUAAUAUUUACCUGGAGGACUCGUACUUAGGUGUCUUAACGUGAAUUGAGUCUCCAAGGUCUCCAUGUGAAACAAGCAAAAAGAGAAUUAUCU	((.((.......((.................................................................................))........)).))	(((((.((((..(((((......(((((.(((((((((((...(((.((......)).)))..))))))........))))).)))))....)))))..).))).)))))	-25.6	-1.42	24.87	5
ABI1	ENST00000536334	13	2077	2171	UCAUAAAUACAUAAGUGAACCAAAGGUUUUUGUCCUUUCCUUCACUGAUUUGCUUUAAAAAAAAUAAAAGAUAAUGAUUUAUUGCAGAAUUAUGA	(....(..........................................(((((..((((..................))))..))))).)....)	((((((.......((((((..(((((.......)))))..))))))..(((((..((((..................))))..))))).))))))	-15.4	-1.49	8.01	5
ABI1	ENST00000536334	14	2221	2249	AAUCUGUCCCAACAGCAAUGUGACGGAUU	((((((((...(((....)))))))))))	((((((((...(((....)))))))))))	-8.2	-2.41	3.06	5
ABI1	ENST00000536334	15	2251	2271	UUGCAGAUUCAAAAUCUGCAA	(((((((((...)))))))))	.((((((((...)))))))).	-8.7	-5.08	1.16	5
ABI1	ENST00000536334	16	2273	2316	GGUUAUUUACAAGUCAAUCUACUGAAUUCCUUUUUUAAAUAAUC	(((((((((.(((....((....))....)))...)))))))))	(((((((((.(((....((....))....)))...)))))))))	-4.5	-1.24	5.91	5
ABI1	ENST00000536334	17	2362	2373	AGGUAAAAUUCU	(((......)))	............	0	#DIV/0!	0.8	5
ABI1	ENST00000536334	18	2392	2438	UCCUUCAGUUGUACAGUGAACUGUUGUACACUGGUUCAAUGAAAGGA	(((((..((((..(((((.((....)).)))))...))))..)))))	(((((..((((..(((((.((....)).)))))...))))..)))))	-16.5	-3.39	2.26	5
ABI1	ENST00000536334	19	2451	2471	CUUUUACAUAUUGUAAAAGUG	((((((((...)))))))..)	((((((((...))))))))..	-5.1	-3.84	0.57	5
ABI1	ENST00000536334	20	2608	2618	ACUUGGAUUGU	((.......))	...........	0	#DIV/0!	0.13	5
ABI1	ENST00000536334	21	2624	2660	GACAUAAUCAAAAUGCAACACAUGCACUUUGUGUGUC	((((((..((((.((((.....)))).))))))))))	((((((..((((.((((.....)))).))))))))))	-10	-3.78	1.2	5
ABI1	ENST00000536334	22	2672	2701	GAAGGGAGGGCUGAGGGAUGUUUUCUCUUC	(((((((((((........)))))))))))	(((((((((((........)))))))))))	-12.1	-3.77	0.17	5
ABI1	ENST00000536334	23	2703	2735	UGUCUUGUGUAUAAUUCUCUAUUGCUUAGGAUA	(((((((.(((...........))).)))))))	(((((((.(((...........))).)))))))	-5	-1.57	2.87	5
ABI1	ENST00000536334	24	3018	3052	UUGUAUAUAACCUGUUGUCUAAAUUUUAUGUACAG	((((((((((...(((.....))).))))))))))	.(((((((((...(((.....))).))))))))).	-6.2	-1.96	2.48	5
ABI1	ENST00000536334	25	3291	3306	UAGAAUGACAGAUUCA	(.((((.....)))))	..((((.....)))).	-1.7	-3.39	0.65	5
ABI1	ENST00000536334	26	3307	3374	GGUGGUUUAUUAAUUACAUUUAAAAAGUUUUCUGAAAAAACUUUUGCAAUAAAAAAAAAUAAAUUGCC	(((((((((((...........(((((((((.....)))))))))............)))))))))))	(((((((((((...........(((((((((.....)))))))))............)))))))))))	-12.3	-2.88	3.95	5
ABL1	ENST00000318560	1	283	330	GCGGCCAGUAGCAUCUGACUUUGAGCCUCAGGGUCUGAGUGAAGCCGC	(((((.....((.((.((((((((...)))))))).))))...)))))	(((((.....((.((.((((((((...)))))))).))))...)))))	-18.5	-1.86	2.04	6
ABL1	ENST00000318560	2	446	541	GGUGAAAAGCUCCGGGUCUUAGGCUAUAAUCACAAUGGGGAAUGGUGUGAAGCCCAAACCAAAAAUGGCCAAGGCUGGGUCCCAAGCAACUACAUC	((......(((((.((((((.((((((........((((.............))))........)))))))))))).)).....))).......))	((((....(((((.((((((.((((((........((((.............))))........)))))))))))).)).....))).....))))	-25.7	-1.67	11.01	6
ABL1	ENST00000318560	3	566	656	CACUCCUGGUACCAUGGGCCUGUGUCCCGCAAUGCCGCUGAGUAUCUGCUGAGCAGCGGGAUCAAUGGCAGCUUCUUGGUGCGUGAGAGUG	((((((..............................................................................).)))))	((((((..((((((.(((((..((((((((......(((.(((....))).))).)))))).))..)))....)).))))))..).)))))	-37.6	-2.9	15.86	6
ABL1	ENST00000318560	4	859	940	GCCCACUGUCUAUGGUGUGUCCCCCAACUACGACAAGUGGGAGAUGGAACGCACGGACAUCACCAUGAAGCACAAGCUGGGC	((((..........................................................................))))	((((((((((((((((((((((((((.((......)))))).............))))).))))))..)).)).)).)))))	-28.3	-2.04	9.62	6
ABL1	ENST00000318560	5	1021	1090	CACCAUGGAGGUGGAAGAGUUCUUGAAAGAAGCUGCAGUCAUGAAAGAGAUCAAACACCCUAACCUGGUG	(((((....(......((.(((((..(.((........)).)..))))).))......)......)))))	((((((((.((((...((.(((((..(.((........)).)..))))).))...)))))))...)))))	-16.5	-1.33	6.49	6
ABL1	ENST00000318560	6	1094	1180	CUCCUUGGGGUCUGCACCCGGGAGCCCCCGUUCUAUAUCAUCACUGAGUUCAUGACCUACGGGAACCUCCUGGACUACCUGAGGGAG	((((((.((((..(...(((((((..(((((((....(((....)))......))...)))))...))))))).).)))).))))))	((((((.((((..(...(((((((..(((((((....(((....)))......))...)))))...))))))).).)))).))))))	-32.1	-1.99	7.41	6
ABL1	ENST00000318560	7	1339	1391	UGGCCUGAGCAGGUUGAUGACAGGGGACACCUACACAGCCCAUGCUGGAGCCA	((((.(.........................................).))))	((((.(.(((((((((.((...(((....))).)))))))..)))).).))))	-20.4	-2.76	5.59	6
ABL1	ENST00000318560	8	1392	1467	AGUUCCCCAUCAAAUGGACUGCACCCGAGAGCCUGGCCUACAACAAGUUCUCCAUCAAGUCCGACGUCUGGGCAUU	(((..((((.....((((((......((((((.((........)).)))))).....)))))).....)))).)))	.....((((.....((((((......((((((.((........)).)))))).....)))))).....))))....	-21.9	-2.09	2.38	6
ABL1	ENST00000318560	9	1476	1502	UGCUUUGGGAAAUUGCUACCUAUGGCA	(((.....................)))	((((.((((.........)))).))))	-6.6	-1.81	1.39	6
ABL1	ENST00000318560	10	2176	2190	GCCCAGCAAUGGGGC	((((.......))))	.((((....))))..	-5.7	-1.94	3.82	6
ABL1	ENST00000318560	11	2192	2210	GGGGUCCCCAAUGGAGCCC	(((.(((.....))).)))	(((.(((.....))).)))	-8.8	-2.63	0.74	6
ABL1	ENST00000318560	12	2214	2245	GGGAGUCCGGGGGCUCAGGCUUCCGGUCUCCC	(((((.((((((((....)))))))).)))))	(((((.((((((((....)))))))).)))))	-23.6	-4.16	0.09	6
ABL1	ENST00000318560	13	2252	2264	UGGAAGAAGUCCA	((((.....))))	((((.....))))	-1.9	-3.37	0.81	6
ABL1	ENST00000318560	14	2343	2384	GCUCCGCCUCCUGCGUUCCCCAUGGGGCCAAGGACACGGAGU	((((((..((((..................))))..))))))	((((((..((((..(((((....)))))..))))..))))))	-19.5	-1.99	4.31	6
ABL1	ENST00000318560	15	2385	2443	GGAGGUCAGUCACGCUGCCUCGGGACUUGCAGUCCACGGGAAGACAGUUUGACUCGUCC	(((.(..(((((.((((((((((((((...))))).))))..).)))).)))))).)))	(((.(..(((((.((((((((((((((...))))).))))..).)))).)))))).)))	-23.8	-2.01	3.61	6
ABL1	ENST00000318560	16	2456	2465	CACAAAAGUG	(((....)))	(((....)))	-0.2	-7.21	1.49	6
ABL1	ENST00000318560	17	2475	2497	CUCUGCCUCGGAAGAGGGCAGGG	((...................))	(((((((((....)).)))))))	-11.9	-3.05	2.86	6
ABL1	ENST00000318560	18	2542	2567	CCCCAGGCUGGUGAAAAAGAAUGAGG	((.((..((........))..)).))	.((((..((........))..)).))	-3.8	-1.04	2.41	6
ABL1	ENST00000318560	19	2573	2651	GCUGAUGAGGUCUUCAAAGACAUCAUGGAGUCCAGCCCGGGCUCCAGCCCGCCCAACCUGACUCCAAAACCCCUCCGGC	((((((((.((((....)))).))))((((((.((...((((........))))...))))))))..........))))	((((((((.((((....)))).))))((((((.((...((((........))))...))))))))..........))))	-26.4	-2.42	10.1	6
ABL1	ENST00000318560	20	2655	2682	AGGUCACCGUGGCCCCUGCCUCGGGCCU	((((..(((.(((....))).)))))))	((((..(((.(((....))).)))))))	-11.8	-1.36	2.15	6
ABL1	ENST00000318560	21	2686	2693	CCACAAGG	((....))	........	0	#DIV/0!	0.69	6
ABL1	ENST00000318560	22	2720	2788	GGGACCCCUGCUGCAGCUGAGCCAGUGACCCCCACCAGCAAAGCAGGCUCAGGUGCACCAGGGGGCACC	((..((((((.((((.(((((((.((................)).))))))).)))).))))))...))	((..((((((.((((.(((((((.((................)).))))))).)))).))))))...))	-35.9	-3.92	5.45	6
ABL1	ENST00000318560	23	2794	2812	GGGCCCCGCCGAGGAGUCC	((((.((.....)).))))	((((.((.....)).))))	-6.9	-0.19	1.06	6
ABL1	ENST00000318560	24	2818	2838	GAGGAGGCACAAGCACUCCUC	((((((((....)).))))))	((((((((....)).))))))	-11.1	-4.06	0.13	6
ABL1	ENST00000318560	25	2854	2872	GGACAAGGGGAAAUUGUCC	((((...........))))	((((((.......))))))	-6.1	-3.07	0.18	6
ABL1	ENST00000318560	26	2906	2958	GCCUCUGCAGGGAAGGCUGGAGGAAAGCCCUCGCAGAGCCCGAGCCAGGAGGC	(.(..................((.....))....................).)	((((((((.(((....(((((((.....)))).)))..)))..))..))))))	-24.6	-2.12	1.97	6
ABL1	ENST00000318560	27	2960	3040	GCCGGGGAGGCAGUCCUGGGCGCAAAGACAAAAGCCACGAGUCUGGUUGAUGCUGUGAACAGUGACGCUGCCAAGCCCAGC	((.(.(..((((((((((..((((..(.((..(((((......)))))..)))))))..))).)..))))))...).).))	((.(((..((((((((((..((((..(.((..(((((......)))))..)))))))..))).)..))))))...))).))	-29.3	-1.59	6.86	6
ABL1	ENST00000318560	28	3043	3078	GCCGGGAGAGGGCCUCAAAAAGCCCGUGCUCCCGGC	((((((((.((((........))))...))))))))	((((((((.((((........))))...))))))))	-23.4	-3.43	0.62	6
ABL1	ENST00000318560	29	3097	3111	CGCCAAGCCGUCGGG	(..(........).)	..((........)).	-0.7	1.28	2.58	6
ABL1	ENST00000318560	30	3253	3261	GCGGAUCGC	(((...)))	(((...)))	-0.4	-1.76	1.35	6
ABL1	ENST00000318560	31	3295	3364	CAGCACCGAGGCGCUGUGCCUCGCCAUCUCUAGGAACUCCGAGCAGAUGGCCAGCCACAGCGCAGUGCUG	((((((....((((((((.((.(((((((((.((....)).)).))))))).)).)))))))).))))))	((((((....((((((((.((.(((((((((.((....)).)).))))))).)).)))))))).))))))	-39.3	-4.34	1.06	6
ABL1	ENST00000318560	32	3371	3380	GGCAAAAACC	(........)	..........	0	0.15	0.57	6
ABL1	ENST00000318560	33	3385	3397	CACGUUCUGCGUG	((.(.....).))	(((((...)))))	-3.3	-3.4	0.38	6
ABL1	ENST00000318560	34	3399	3419	GCUAUGUGGAUUCCAUCCAGC	(((..((((...))))..)))	(((..((((...))))..)))	-4.1	-1.77	5.28	6
ABL1	ENST00000318560	35	3446	3525	GAGGCCAUCAACAAACUGGAGAAUAAUCUCCGGGAGCUUCAGAUCUGCCCGGCGACAGCAGGCAGUGGUCCAGCGGCCAC	(.((((.........(((((((....)))))))..(((...((((((((..((....)).)))))..))).))))))).)	..((((.........(((((((....)))))))..(((...((((((((..((....)).)))))..))).)))))))..	-30.7	-2.41	9.06	6
ABL1	ENST00000318560	36	3585	3666	AGCAGCAGUCAGGGGUCAGGUGUCAGGCCCGUCGGAGCUGCCUGCAGCACAUGCGGGCUCGCCCAUACCCGUGACAGUGGCU	((...(.((((.((((..((((...(((((((..(.((((....)))).)..)))))))))))...)))).)))).)...))	(((.((.((((.((((..((((...(((((((..(.((((....)))).)..)))))))))))...)))).)))).)).)))	-40.1	-2.81	6.81	6
ABL1	ENST00000318560	37	3694	3729	GGCCCAGGAGCUCUGCGCCAGGCAGAGCUGAGGGCC	(((((...((((((((.....))))))))..)))))	(((((...((((((((.....))))))))..)))))	-25	-3.9	0.28	6
ABL1	ENST00000318560	38	3864	3932	CCGCCAGCCCCGCUCCCACCUAGUGCCCCAGACUGAGCUCUCCAGGCCAGGUGGGAACGGCUGAUGUGG	((..(((((....((((((((.(.(((..(((......)))...))))))))))))..)))))....))	(((((((((....((((((((.(.(((..(((......)))...))))))))))))..)))))..))))	-30.6	-2.46	3.85	6
ABL1	ENST00000318560	39	3959	3987	GGAGCCCCUCCUCCCCCGGCUGGGCCUCC	(((((((..((......))..))).))))	(((((((..((......))..))).))))	-12.1	-1.98	3.44	6
ABL1	ENST00000318560	40	3990	4013	CUUCCACUUCUCCAAGAAUGGAAG	((((((.((((...))))))))))	((((((.((((...))))))))))	-7.6	-3.89	1.05	6
ABL1	ENST00000318560	41	4022	4064	GAGGCCUUGUGUGUCAGGCCCUCUGCCUGCACUCCCUGGCCUU	((((((....(((.(((((.....)))))))).....))))))	((((((....(((.(((((.....)))))))).....))))))	-21	-3.36	1.73	6
ABL1	ENST00000318560	42	4088	4099	UUUCAAGAACCG	(..........)	............	0	0.19	0.05	6
ABL1	ENST00000318560	43	4113	4128	GCAUGCACGGGCAUGC	((.((......)).))	((((((....))))))	-7.9	-3.66	0.06	6
ABL1	ENST00000318560	44	4133	4181	GGCUGGUCACUCUGCCCUCUGCUGCUGCCCGGGGUGGGGUGCACUCGCC	(((.((((((((((((((..((....))..))))))))))).))).)))	(((.((((((((((((((..((....))..))))))))))).))).)))	-27.1	-2.33	0.41	6
ABL1	ENST00000318560	45	4348	4392	UGCACUGUGAAUCCUGGCAAGAAAGCUUGAGUCUCAAGGGUGGCA	((.(........................((...)).....)..))	..((((.(((..((.(((......))).).)..)))..))))...	-8.7	0.14	8.01	6
ABL1	ENST00000318560	46	4397	4462	ACUGUCACUGCCGACAUCCCUCCCCCAGCAGAAUGGAGGCAGGGGACAAGGGAGGCAGUGGCUAGU	((.(((((((((....(((((.((((.((.........)).))))...))))))))))))))..))	((((((((((((....(((((.((((.((.........)).))))...)))))))))))))).)))	-32.7	-3.54	10.57	6
ABL1	ENST00000318560	47	4495	4524	CUGGGCCCAGGCAGGUCUGCAAGGGCCCAG	((((((((..(((....)))..))))))))	((((((((..(((....)))..))))))))	-21	-4.18	0.48	6
ABL1	ENST00000318560	48	4526	4542	GUGAACCGUCCUUUCAC	(((((.......)))))	(((((.......)))))	-1.8	-2.02	0.89	6
ABL1	ENST00000318560	49	4553	4565	GCCCUGAAAGGGC	(((((...)))))	(((((...)))))	-6.2	-4	0.36	6
ABL1	ENST00000318560	50	4585	4600	UCUAAGACAAAGUAGA	((((........))))	((((........))))	-0.1	-0.56	1.96	6
ABL1	ENST00000318560	51	4765	4836	GCUGCACUCUUGAACUGGGCGAAUGUCUUAUUUAAUUACCGUGAGUGACAUAGCCUCAUGUUCUGUGGGGGU	(((..................................................................)))	.((.(((....(((((((((..(((((..(((((.......)))))))))).))).)).)))).))).))..	-18.7	-1.14	12.92	6
ABL1	ENST00000318560	52	5018	5070	GUGGGCAGGUGGCCGCCCCUGAGGCUUCACGCCGGGAGAAGCCACCUUCCCAC	(((((.(((((((..((((...(((.....)))))).)..))))))).)))))	(((((.(((((((..((((...(((.....)))))).)..))))))).)))))	-30.7	-3.73	3.62	6
ABL1	ENST00000318560	53	5082	5108	GCCUCGUGCCAGCAGCCUCGCACAGGC	((((.((((.((....)).))))))))	((((.((((.((....)).))))))))	-10.8	-1.98	0.53	6
ABL1	ENST00000318560	54	5209	5244	UGCCCCCGACGGCUGUGACGCAGCCGGAGGGAGGCA	(((((((..(((((((...)))))))..))).))))	(((((((..(((((((...)))))))..))).))))	-26	-4.13	0.72	6
ABL1	ENST00000318560	55	5252	5261	CCGACAGCGG	(((....)))	(((....)))	-1.4	-3.33	0.63	6
ABL1	ENST00000318560	56	5394	5414	ACGCUCUUUUCUAAGUGGCGU	((((((((....))).)))))	((((((((....))).)))))	-5.6	-2.11	1.38	6
ABL1	ENST00000318560	57	5415	5500	GUGCAUAGCGUCCUGCCCUGCCCCCUCGGGGGCCUGUGGUGGCUCCCCCUCUGCUUCUCGGGGUCCAGUGCAUUUUGUUUCUGUAU	(((((...((...(((...(((((....)))))....................................)))...))....)))))	(((((.((((...(((.(((.((((..(((((((......)))))))............))))..))).)))...))))..)))))	-29.6	-1.33	16.67	6
ABL1	ENST00000372348	1	14	123	GUGGAGCGGCUCGUAAUCCAUCAUGGCGGCCGCGGGGUUUGGUGUCUGUGCCUGAGCAGCGCUGGAGCCGGAGCCGGUUCCCGGGUCCUGCGGCUGAGGAGCCCCUCCGC	((..........................................................................................................))	((((((.(((((.(...(((...)))((((((((((.(((((((.((((......))))))))))).))(((.((((...)))).)))))))))))).))))).))))))	-58.1	-1.88	14.37	7
ABL1	ENST00000372348	2	164	189	GGCGGAGCUCGGGAGAUGUGACUGCC	((......................))	(((((.((((....)).))..)))))	-8.9	-1.09	0.56	7
ABL1	ENST00000372348	3	200	276	GGUGGUGUCAGCGUCCGGGGCCGGGGGAGGGGGUGUCUCGGGCAGAGACCCCCGGGCUUGGGGCAGCUGAGGCGGCC	(((.((.(((((((((.(((((.((((.......(((((.....))))))))).))))).)))).))))).)).)))	(((.((.(((((((((.(((((.((((.......(((((.....))))))))).))))).)))).))))).)).)))	-49.4	-3.57	5.61	7
ABL1	ENST00000372348	4	277	298	GGGCCUCCUCUACACGGGGCCC	(((((((........)))))))	(((((((........)))))))	-12.5	-2.87	1.22	7
ABL1	ENST00000372348	5	462	469	UUCCCUCA	(......)	........	0	#DIV/0!	0	7
ABL1	ENST00000372348	6	470	481	GCCCCAAGCCGC	((........))	............	0	0.38	1.25	7
ABL1	ENST00000372348	7	492	522	GGAUCCCGGCCCCAACUUUGGCCACGGAGCC	((.(((...................))).))	((.(((.((((........))))..))).))	-10.8	-1.17	0.77	7
ABL1	ENST00000372348	8	540	573	CCUUGCUGUCAAGGGGUCUCCCCUUCCCCCAAGG	(((((.....((((((...))))))....)))))	(((((.....((((((...))))))....)))))	-12.2	-2.48	1.36	7
ABL1	ENST00000372348	9	575	588	GGCUCCCGCGAGCC	(((((....)))))	(((((....)))))	-6.7	-2.52	0.07	7
ABL1	ENST00000372348	10	599	616	UGACUUCUUCCAAUGUCA	((((..........))))	((((..........))))	-1.8	-3.81	0.96	7
ABL1	ENST00000372348	11	834	939	AUUUGUUGGAAGAUGAAGAAGCUAAGAUAGGGGGUUGGUGACUUCCACAGGAAAAGUUCUGGAGGAGUAGCCAAAGACCAUCAGCGUUUCCUUUAUGUGUGAGAAU	(.........(.((((((((((...(((.((...(((((.(((((..(((((....)))))..))))).)))))...)))))...)))).)))))).).......)	..........(.((((((((((...(((.((...(((((.(((((..(((((....)))))..))))).)))))...)))))...)))).)))))).)........	-28.9	-2.71	9.79	7
ABL1	ENST00000372348	12	1299	1328	UACUUUAUGGGGCAGCAGCCUGGAAAAGUA	((((((.(.((((....)))).).))))))	((((((.(.((((....)))).).))))))	-10.4	-3.03	0.93	7
ABL1	ENST00000372348	13	1332	1348	GGGGACCAAAGAAGGCC	((...((......))))	..((.((......))))	-2.3	-0.95	0.79	7
ABL1	ENST00000372348	14	1352	1388	CUUGCCUGCCCUGCAUUUUAUCAAAGGAGCAGGGAAG	(((.((((((((............))).))))).)))	(((.((((((((............))).))))).)))	-15	-3.41	1.28	7
ABL1	ENST00000372348	15	1614	1709	GGUGAAAAGCUCCGGGUCUUAGGCUAUAAUCACAAUGGGGAAUGGUGUGAAGCCCAAACCAAAAAUGGCCAAGGCUGGGUCCCAAGCAACUACAUC	((......(((((.((((((.((((((........((((.............))))........)))))))))))).)).....))).......))	((((....(((((.((((((.((((((........((((.............))))........)))))))))))).)).....))).....))))	-25.7	-2.02	11.01	7
ABL1	ENST00000372348	16	2027	2108	GCCCACUGUCUAUGGUGUGUCCCCCAACUACGACAAGUGGGAGAUGGAACGCACGGACAUCACCAUGAAGCACAAGCUGGGC	((((..........................................................................))))	((((((((((((((((((((((((((.((......)))))).............))))).))))))..)).)).)).)))))	-28.3	-2.51	9.62	7
ABL1	ENST00000372348	17	2189	2258	CACCAUGGAGGUGGAAGAGUUCUUGAAAGAAGCUGCAGUCAUGAAAGAGAUCAAACACCCUAACCUGGUG	(((((....(......((.(((((..(.((........)).)..))))).))......)......)))))	((((((((.((((...((.(((((..(.((........)).)..))))).))...)))))))...)))))	-16.5	-1.68	6.49	7
ABL1	ENST00000372348	18	2262	2348	CUCCUUGGGGUCUGCACCCGGGAGCCCCCGUUCUAUAUCAUCACUGAGUUCAUGACCUACGGGAACCUCCUGGACUACCUGAGGGAG	((((((.((((..(...(((((.(..(((((((....(((....)))......))...)))))...).))))).).)))).))))))	((((((.((((..(...(((((((..(((((((....(((....)))......))...)))))...))))))).).)))).))))))	-32.1	-1.99	7.41	7
ABL1	ENST00000372348	19	2508	2558	GGCCUGAGCAGGUUGAUGACAGGGGACACCUACACAGCCCAUGCUGGAGCC	(.................................................)	(((.(.(((((((((.((...(((....))).)))))))..)))).).)))	-18.8	-1.45	5.14	7
ABL1	ENST00000372348	20	2560	2635	AGUUCCCCAUCAAAUGGACUGCACCCGAGAGCCUGGCCUACAACAAGUUCUCCAUCAAGUCCGACGUCUGGGCAUU	(((..((((.....((((((......((((((.((........)).)))))).....)))))).....)))).)))	.....((((.....((((((......((((((.((........)).)))))).....)))))).....))))....	-21.9	-2.1	2.38	7
ABL1	ENST00000372348	21	3344	3358	GCCCAGCAAUGGGGC	((((.......))))	.((((....))))..	-5.7	-3.81	3.82	7
ABL1	ENST00000372348	22	3360	3378	GGGGUCCCCAAUGGAGCCC	(((.(((.....))).)))	(((.(((.....))).)))	-8.8	-2.27	0.74	7
ABL1	ENST00000372348	23	3382	3413	GGGAGUCCGGGGGCUCAGGCUUCCGGUCUCCC	(((((.((((((((....)))))))).)))))	(((((.((((((((....)))))))).)))))	-23.6	-3.68	0.09	7
ABL1	ENST00000372348	24	3420	3432	UGGAAGAAGUCCA	((((.....))))	((((.....))))	-1.9	-3.97	0.81	7
ABL1	ENST00000372348	25	3511	3552	GCUCCGCCUCCUGCGUUCCCCAUGGGGCCAAGGACACGGAGU	((((((..((((..................))))..))))))	((((((..((((..(((((....)))))..))))..))))))	-19.5	-2.65	4.31	7
ABL1	ENST00000372348	26	3553	3611	GGAGGUCAGUCACGCUGCCUCGGGACUUGCAGUCCACGGGAAGACAGUUUGACUCGUCC	(((.(..(((((.((((((((((((((...))))).))))..).)))).)))))).)))	(((.(..(((((.((((((((((((((...))))).))))..).)))).)))))).)))	-23.8	-2.5	3.61	7
ABL1	ENST00000372348	27	3624	3633	CACAAAAGUG	(((....)))	(((....)))	-0.2	-2.56	1.49	7
ABL1	ENST00000372348	28	3710	3735	CCCCAGGCUGGUGAAAAAGAAUGAGG	((.((..((........))..)).))	.((((..((........))..)).))	-3.8	-0.59	2.41	7
ABL1	ENST00000372348	29	3741	3819	GCUGAUGAGGUCUUCAAAGACAUCAUGGAGUCCAGCCCGGGCUCCAGCCCGCCCAACCUGACUCCAAAACCCCUCCGGC	((((((((.((((....)))).))))((((((.((...((((........))))...))))))))..........))))	((((((((.((((....)))).))))((((((.((...((((........))))...))))))))..........))))	-26.4	-3.05	10.1	7
ABL1	ENST00000372348	30	3823	3850	AGGUCACCGUGGCCCCUGCCUCGGGCCU	((((..(((.(((....))).)))))))	((((..(((.(((....))).)))))))	-11.8	-1.6	2.15	7
ABL1	ENST00000372348	31	3854	3861	CCACAAGG	((....))	........	0	#DIV/0!	0.69	7
ABL1	ENST00000372348	32	3888	3956	GGGACCCCUGCUGCAGCUGAGCCAGUGACCCCCACCAGCAAAGCAGGCUCAGGUGCACCAGGGGGCACC	((..((((((.((((.(((((((.((................)).))))))).)))).))))))...))	((..((((((.((((.(((((((.((................)).))))))).)))).))))))...))	-35.9	-3.52	5.45	7
ABL1	ENST00000372348	33	3962	3980	GGGCCCCGCCGAGGAGUCC	((((.((.....)).))))	((((.((.....)).))))	-6.9	-0.65	1.06	7
ABL1	ENST00000372348	34	3986	4006	GAGGAGGCACAAGCACUCCUC	((((((((....)).))))))	((((((((....)).))))))	-11.1	-4.15	0.13	7
ABL1	ENST00000372348	35	4022	4040	GGACAAGGGGAAAUUGUCC	((((...........))))	((((((.......))))))	-6.1	-3.52	0.18	7
ABL1	ENST00000372348	36	4074	4126	GCCUCUGCAGGGAAGGCUGGAGGAAAGCCCUCGCAGAGCCCGAGCCAGGAGGC	(.(.(................((.....)).....)..............).)	((((((((.(((....(((((((.....)))).)))..)))..))..))))))	-24.6	-2.6	1.97	7
ABL1	ENST00000372348	37	4128	4208	GCCGGGGAGGCAGUCCUGGGCGCAAAGACAAAAGCCACGAGUCUGGUUGAUGCUGUGAACAGUGACGCUGCCAAGCCCAGC	((.(.(..((((((((((..((((..(.((..(((((......)))))..)))))))..))).)..))))))...).).))	((.(((..((((((((((..((((..(.((..(((((......)))))..)))))))..))).)..))))))...))).))	-29.3	-1.19	6.86	7
ABL1	ENST00000372348	38	4211	4246	GCCGGGAGAGGGCCUCAAAAAGCCCGUGCUCCCGGC	((((((((.((((........))))...))))))))	((((((((.((((........))))...))))))))	-23.4	-3.34	0.62	7
ABL1	ENST00000372348	39	4265	4279	CGCCAAGCCGUCGGG	(..(........).)	..((........)).	-0.7	1.1	2.58	7
ABL1	ENST00000372348	40	4421	4429	GCGGAUCGC	(((...)))	(((...)))	-0.4	-1.44	1.35	7
ABL1	ENST00000372348	41	4463	4532	CAGCACCGAGGCGCUGUGCCUCGCCAUCUCUAGGAACUCCGAGCAGAUGGCCAGCCACAGCGCAGUGCUG	((((((....((((((((.((.(((((((((.((....)).)).))))))).)).)))))))).))))))	((((((....((((((((.((.(((((((((.((....)).)).))))))).)).)))))))).))))))	-39.3	-4.85	1.06	7
ABL1	ENST00000372348	42	4539	4548	GGCAAAAACC	(........)	..........	0	#DIV/0!	0.57	7
ABL1	ENST00000372348	43	4553	4565	CACGUUCUGCGUG	((.(.....).))	(((((...)))))	-3.3	-3.48	0.38	7
ABL1	ENST00000372348	44	4567	4587	GCUAUGUGGAUUCCAUCCAGC	(((..((((...))))..)))	(((..((((...))))..)))	-4.1	-1.29	5.28	7
ABL1	ENST00000372348	45	4609	4699	UCCGAGAGGCCAUCAACAAACUGGAGAAUAAUCUCCGGGAGCUUCAGAUCUGCCCGGCGACAGCAGGCAGUGGUCCAGCGGCCACUCAGGA	((((((.((((.........(((((((....)))))))..(((...((((((((..((....)).)))))..))).))))))).))).)))	((((((.((((.........(((((((....)))))))..(((...((((((((..((....)).)))))..))).))))))).))).)))	-36.6	-2.39	3.76	7
ABL1	ENST00000393293	1	335	364	UACUUUAUGGGGCAGCAGCCUGGAAAAGUA	((((((.(.((((....)))).).))))))	((((((.(.((((....)))).).))))))	-10.4	-2.71	0.93	4
ABL1	ENST00000393293	2	368	384	GGGGACCAAAGAAGGCC	((...((......))))	..((.((......))))	-2.3	-0.82	0.79	4
ABL1	ENST00000393293	3	388	424	CUUGCCUGCCCUGCAUUUUAUCAAAGGAGCAGGGAAG	(((.((((((((............))).))))).)))	(((.((((((((............))).))))).)))	-15	-3.27	1.28	4
ABL1	ENST00000393293	4	443	481	GGGGGUCCACACUGCAAUGUUUUUGUGGAACAUGCCCUU	(.....................................)	.(((((.....((((((.....)))))).....))))).	-11	-1.47	11.3	4
ABL2	ENST00000344730	1	67	181	CUUCCACCUAAUAGUUAUGGCAGAGAUCAGGACACUUCACUUUGCUGCCUGUGCACUGAGGCCUCAGAAUCUGCUCUACCCGACUUAACAGAUCACUUUGCCAGCUGUGUGGAGG	(((((((.....................................................................................................)))))))	(((((((...(((((..((((((((..((((.(((........).))))))....((((....)))).(((((...............)))))..))))))))))))))))))))	-32.1	-1.58	20.36	7
ABL2	ENST00000344730	2	375	407	ACUCAGCAUCACUAAAGGUGAAAAGCUACGAGU	((((.........................))))	(((((((.(((((...)))))...)))..))))	-8.3	-3.05	1.12	7
ABL2	ENST00000344730	3	472	476	CCAAG	(...)	.....	0	#DIV/0!	0	7
ABL2	ENST00000344730	4	516	595	CUGGUACCAUGGACCUGUGUCACGCAGUGCAGCUGAGUAUCUGCUCAGCAGUCUAAUCAAUGGCAGCUUCCUGGUGCGAG	((.((((((.(((.(((((...)))))....(((((((....))))))).(((........)))....))))))))).))	((.((((((.(((.(((((...)))))....(((((((....))))))).(((........)))....))))))))).))	-29.7	-2.21	12.01	7
ABL2	ENST00000344730	5	672	753	CACUGCAGAUGGCAAGGUGUAUGUGACUGCUGAGAGCCGCUUCAGCACCUUGGCAGAGCUUGUACACCAUCACUCCACAGUG	((.((...(.((...(((((((((..((((((((.(..((....)).))))))))).))..))))))).))..)...)).))	(((((..(((((...(((((((((..((((((((.(..((....)).))))))))).))..))))))).))).))..)))))	-27.7	-1.81	7.27	7
ABL2	ENST00000344730	6	754	812	GCUGAUGGGCUGGUGACAACAUUACACUACCCAGCACCCAAGUGUAAUAAGCCUACAGU	(.((.((((.(((((.........)))))))))......................)).)	((((.((((((.((....))((((((((............)))))))).))))))))))	-16	-2.26	6.41	7
ABL2	ENST00000344730	7	920	1025	GGAAGAAAUACAGCCUUACAGUUGCUGUGAAAACAUUGAAGGAAGAUACCAUGGAGGUAGAAGAAUUCCUGAAAGAAGCUGCAGUAAUGAAGGAAAUCAAGCAUCC	(((.(........((((.((.(................................................................)))))))........).)))	(((.(........((((.((.(((((((.......((..(((((..((((.....))))......)))))..))......)))))))))))))........).)))	-22.1	-2.95	4.94	7
ABL2	ENST00000344730	8	1549	1653	CUUAUGAGAGCAUGCUGGAAGUGGAGCCCUGCCGAUAGGCCCUCUUUUGCUGAAACACACCAAGCUUUUGAAACCAUGUUCCAUGACUCCAGCAUUUCUGAAGAG	(((.(.((((.((((((((.(((((((...............((.........................))......)))))))...)))))))))))).).)))	(((.(.((((.((((((((.(((((((...(((....)))..((....(((...........)))....))......)))))))...)))))))))))).).)))	-30.5	-2.27	7.63	7
ABL2	ENST00000344730	9	1763	1815	ACAAGGAGAACAUUGAAGGGGCACAAGAUGCCACAGAAAAUUCUGCUUCCAGU	(((((.((((..((.....((((.....))))....))..)))).)))...))	..(((.((((..((.....((((.....))))....))..)))).))).....	-9.6	-1.39	7.95	7
ABL2	ENST00000344730	10	1819	1865	GCACCAGGGUUCAUCAGAGGUGCACAGGCCUCUAGUGGAUCCCCAGC	((....((((((((.((((((......)))))).))))))))...))	......((((((((.((((((......)))))).)))))))).....	-19.7	-2.85	2.67	7
ABL2	ENST00000344730	11	1938	2017	GGAUAGGAAGGGGGGCUUCUUCAGCUCCUUCAUGAAGAAGAGAAAUGCUCCUACACCCCCCAAACGCAGCAGCUCCUUCC	((..((((.((((((((((((((.........))))))))...............))))))............)))).))	(((.((((.((((((((((((((.........))))))))...............))))))....((....)))))))))	-25.5	-2.34	5.22	7
ABL2	ENST00000344730	12	2082	2092	GGCAAUGACCC	((.......))	...........	0	0.41	1.15	7
ABL2	ENST00000344730	13	2112	2177	GUCCAAACUCCAGCUGGAAAGGACAGUGUCCACCUCUUCUCAGCCAGAAGAGAAUGUGGACAGGGC	((((........(.((.......)).)(((((((((((((.....)))))))...)))))).))))	((((....(((....)))..))))..((((((((((((((.....)))))))...)))))))....	-25.1	-2.97	1.88	7
ABL2	ENST00000344730	14	2181	2247	UGACAUGCUUCCAAAAAAAUCAGAGGAAAGUGCUGCUCCAAGCAGGGAGAGACCAAAAGCCAAGUUA	((.(..(.((((............)))...((((......))))((......))...).)...).))	...(((..((((............)))).)))((.((((......))))))................	-9.2	-0.24	17.1	7
ABL2	ENST00000344730	15	2255	2272	GAGGAGCCACAGCUCUUC	(((((((....)))))))	(((((((....)))))))	-8.4	-3.62	0.12	7
ABL2	ENST00000344730	16	2288	2323	CUGGGGAUCUAGCCAUUACAGAGAAGGACCCUCCAG	((((((.(.(..((......).)..).).)).))))	((((((.(((..((......).)..))).)).))))	-8.8	-0.83	3.41	7
ABL2	ENST00000344730	17	2327	2356	UGGGAGUGGCUGGAGUGGCAGCUGCCCCCA	((((.(((((((......))))))).))))	((((.(((((((......))))))).))))	-16.6	-3.65	1.61	7
ABL2	ENST00000344730	18	2407	2460	GAGGAUGGAGAGCAGCCGGGCUGGCCUUCUCCAGCCAAGGCUGCCCCCGUCCUC	((((((((.(.((((((.((((((......))))))..)))))).)))))))))	((((((((.(.((((((.((((((......))))))..)))))).)))))))))	-38	-4.69	1.14	7
ABL2	ENST00000344730	19	2486	2508	CAGUCCUUAUCUCACCCACUCUG	((...................))	.......................	0	0.44	0.89	7
ABL2	ENST00000344730	20	2520	2534	AGCUGACGUGCAGCU	(((((.....)))))	(((((.....)))))	-4.8	-3.13	0.47	7
ABL2	ENST00000344730	21	2547	2602	CUCUCAGGGGAAUAAAUUCAAGCUCUUAUCUGAGCAUCAGGUCACAUCCUCUGGAG	(((.(((((((..........((((......))))...........))))))))))	(((.(((((((..........((((......))))...........))))))))))	-17.5	-2.59	3.33	7
ABL2	ENST00000344730	22	2778	2799	AGUGCCCAUCAGUGGGAAAGCU	(((.((((....))))...)))	....((((....))))......	-4.5	-0.77	2.01	7
ABL2	ENST00000344730	23	2801	2819	GGAGGCCAGUGAUGCCUCC	((((((.......))))))	((((((.......))))))	-9.3	-2.92	1.05	7
ABL2	ENST00000344730	24	2826	2886	AGUGCCUCUGCCCACAUCUUCCAUCUCGCCAGCCAAAAUGGCCAAUGGCACAGCAGGUACU	((.(((((((.................((((((((...))))...)))).))).)))).))	((((((((((.................((((((((...))))...)))).))).)))))))	-17.4	-2.84	9.75	7
ABL2	ENST00000344730	25	2892	2916	GGCUCUGAGAAAAACCAAACAGGCC	(((.(((............))))))	(((.(((............))))))	-4.8	-1.9	0.77	7
ABL2	ENST00000344730	26	2917	2933	GCUGAGAAAAUCUCAGC	(((((((...)))))))	(((((((...)))))))	-8.6	-5.27	0.42	7
ABL2	ENST00000344730	27	2979	3031	GUCCAGUGCACUCACGGAACCUGUGCCCAACAGCCAGCUGGUAGACACUGGAC	((((((((..((..(((...((((.....))))....)))..)).))))))))	((((((((..((..(((...((((.....))))....)))..)).))))))))	-19.6	-1.97	6.96	7
ABL2	ENST00000344730	28	3039	3057	GCUUGACUACUGCUCAGGC	(((((.........)))))	(((((((....).))))))	-5.5	-2.39	0.52	7
ABL2	ENST00000344730	29	3199	3213	UUGUCAUGUGUACAG	((((.......))))	...............	0	0.38	2.22	7
ABL2	ENST00000344730	30	3218	3278	UCAGUGAUGUGGUGCAGAGGUAGCCACUGUUAGCCUGGUGGGAAAAUGCACACAUUUCUGA	((((.((((((.((((.......(((((........))))).....)))))))))).))))	((((.((((((.((((.......(((((........))))).....)))))))))).))))	-22.1	-3.59	3.05	7
ABL2	ENST00000344730	31	3282	3314	GAGAGGGAAAAGGACUUGUUUUCCUGUGUUCUU	((.(((((.(.........).))))....).))	(((((((((((.......)))))))....))))	-6.3	-0.84	10.68	7
ABL2	ENST00000344730	32	3317	3331	UUUCAGAAAAUGAAA	(((((.....)))))	.((((.....)))).	-1.4	-6.5	1.1	7
ABL2	ENST00000344730	33	3333	3346	ACUCAUACUUGAGU	(((((....)))))	(((((....)))))	-3.9	-5.65	0.55	7
ABL2	ENST00000344730	34	3348	3391	UGUUUAUGUGAAGUACCUCAGAUCCCUGAGUUCUCACGUUUACA	(((..((((((.(...(((((....)))))..)))))))..)))	(((..((((((.(...(((((....)))))..)))))))..)))	-12.8	-3.16	3.4	7
ABL2	ENST00000344730	35	3493	3539	UAGGGAACAUGUGUAUGUCAUAAGGAAGGCAAUGCAGCCCAUCCCUA	((((((.....((((((((........))).))))).....))))))	((((((.....((((((((........))).))))).....))))))	-14	-2.82	3.31	7
ABL2	ENST00000344730	36	3540	3553	CCUGGAAUGCUGGG	(((((....)))))	(((((....)))))	-2.9	-1.77	0.91	7
ABL2	ENST00000344730	37	3951	3977	CUGGUAUAUUAUUUCAUAAUGGACCAG	(((((.((((((...)))))).)))))	(((((.((((((...)))))).)))))	-7.3	-2.37	1.15	7
ABL2	ENST00000344730	38	3982	3992	GGCUUCCUGCC	(((.....)))	(((.....)))	-3.1	-6.67	0.1	7
ABL2	ENST00000344730	39	3996	4015	UGGUGGCUAUCUGUAAACCA	((((.((.....))..))))	((((.((.....))..))))	-3.4	-1.36	1	7
ABL2	ENST00000344730	40	4017	4053	AAGUACAGGGGUCUCCCUAGUGGUUCUUCUCUGUCUU	(((.(((((((....((....))....))))))))))	(((.(((((((....((....))....))))))))))	-10	-1.97	2.52	7
ABL2	ENST00000344730	41	4337	4376	CUUCCCUUACCACCUUAAGCCCAAUCCAGGUAGAGAAUAG	((...(((........................)))...))	.(((.((.(((.................))))).)))...	-2.8	0.12	8.42	7
ABL2	ENST00000344730	42	4382	4391	GGCAUUCUCC	((......))	..........	0	0.16	0.34	7
ABL2	ENST00000344730	43	4473	4509	CCCAAUCAUUGUGCUUAUUUGUACAGAUCUUAUUGGG	((((((..((((((......)))))).....))))))	((((((..((((((......)))))).....))))))	-10.5	-3.11	2.24	7
ABL2	ENST00000344730	44	4556	4629	AUAAUUGAAGGAGUAGUCAUUUUCAGGGAGCACCAGGUAGACCCUGGGAACCUAAUGACUUAAUCCUUAAAUAU	(.(....(((((..(((((((....(((..(.(((((.....))))))..))))))))))...)))))...).)	.......(((((..(((((((....(((..(.(((((.....))))))..))))))))))...)))))......	-23.8	-4.38	7.46	7
ABL2	ENST00000344730	45	4930	4943	CUGUCAAACCACAG	((.(......).))	((((......))))	-1.1	-2.1	1.15	7
ABL2	ENST00000344730	46	4952	4970	CUUAAUCUAUUUAAUUAAG	((((((.......))))))	((((((.......))))))	-0.5	-0.41	3.18	7
ABL2	ENST00000344730	47	4983	5029	GUUCUCAAGGGUGUUGCAAGUAAGUGUGCAGCUAUCCCUUGGAGAGC	(((((((((((.((((((........))))))...))))).))))))	(((((((((((.((((((........))))))...))))).))))))	-21.1	-4.06	2.26	7
ABL2	ENST00000344730	48	5035	5080	UGGAAAGCUCUUUUAGUGCAGUGUUGUUAUGCUGAAUUGUUUUCCA	(............................................)	((((((((...(((((((((....)))...))))))..))))))))	-12.6	-2.99	6.05	7
ABL2	ENST00000344730	49	5084	5101	UCUUAUUUGCUGAGUAGA	(((............)))	..................	0	0.41	6.29	7
ABL2	ENST00000344730	50	5566	5601	UUAGGUUUAUCCCUGUUGUUGUGGGAUGCAAGUUAA	(((..((((((((.........)))))).))..)))	.(((.((((((((.........)))))).)).))).	-8.3	-2.25	1.99	7
ABL2	ENST00000344730	51	5631	5650	UGUUUUUUGUUUUUUAAGCA	(((((..........)))))	....................	0	0.32	4.6	7
ABL2	ENST00000344730	52	5716	5768	GGCUCCCUGGUUUUCUUGCCCAACAACAAUCUGAAGGGUAGGGGGUGGGGGCU	(((((((....((((((((((..((......))..)))))))))).)))))))	(((((((....((((((((((..((......))..)))))))))).)))))))	-21.9	-2.15	4.7	7
ABL2	ENST00000344730	53	5977	6018	UUUAGGUUUUUCCUUUUUCUACUUGAAAAGGACCAGCUUAAA	((((((((..((((((((......))))))))..))))))))	.(((((((..((((((((......))))))))..))))))).	-12.3	-4.31	4.92	7
ABL2	ENST00000344730	54	6021	6048	CAAACCCUUAUGUAAAUUAAAAGGUUUG	((((((.(((.......)))..))))))	((((((.(((.......)))..))))))	-3.8	-2.45	5.41	7
ABL2	ENST00000344730	55	6051	6077	UCCAAAGCAGAGAGAACUGCUUCUGGA	((((((((((......)))))).))))	((((((((((......)))))).))))	-10.7	-3.88	0.7	7
ABL2	ENST00000344730	56	6080	6104	AGUGUAGUUUAAUUUUAACUAUUCU	((.((((((.......)))))).))	((.((((((.......)))))).))	-3.7	-2.99	1.39	7
ABL2	ENST00000344730	57	6158	6223	UUAUGCUGUAUAUCUGGAUGCAUGCCUUUGGGCUGCCACUGCUUGAUUCCUUUCAUGUACAGAUAA	((((.((((((((..(((..((.((...(((....)))..)).))..)))....))))))))))))	.(((.((((((((..(((..((.((...(((....)))..)).))..)))....))))))))))).	-18.8	-2.27	2.89	7
ABL2	ENST00000344730	58	6365	6378	GAUUUUCAGAGAUU	(((((....)))))	..............	0	0.29	1.29	7
ABL2	ENST00000344730	59	6380	6396	GCCUUAAAAAAUUUGGC	(((...........)))	(((...........)))	-2.2	-2.15	0.65	7
ABL2	ENST00000344730	60	6401	6423	AGAAAUUCAUUCAGUGUUUUUCU	(((((..(((...)))..)))))	(((((..(((...)))..)))))	-3.4	-2.08	1.02	7
ABL2	ENST00000344730	61	6425	6450	GAUGACCUCUGUACAUAGAGGUCAUU	(((((((((((....)))))))))))	(((((((((((....)))))))))))	-14	-4.33	1.01	7
ABL2	ENST00000344730	62	6682	6769	UCAUUUAACCUUGGGAGCCUCAGUUUCCUCACUGUAAAACAGGGAUAAUAAUAGUAACUACCUCAGGGUUGUUGUAAGGAUUAAAUGA	((((((((........................................................................))))))))	((((((((((((((((((....))))))((.((((...)))).)).........((((.(((....))).)))).)))).))))))))	-20.8	-2.05	10.74	7
ABL2	ENST00000344730	63	6849	6893	UUAACACCUAGUCUAGGGAUGCACAGCAGAAUCCCCUAGGGUUAA	(((((.(((((....(((((..........)))))))))))))))	.((((.(((((....(((((..........)))))))))))))).	-14.7	-3.23	2.91	7
ABL2	ENST00000367623	1	312	344	ACUCAGCAUCACUAAAGGUGAAAAGCUACGAGU	(((((((.(((((...)))))...)))..))))	(((((((.(((((...)))))...)))..))))	-8.3	-3.01	1.12	8
ABL2	ENST00000367623	2	409	413	CCAAG	(...)	.....	0	#DIV/0!	0	8
ABL2	ENST00000367623	3	453	532	CUGGUACCAUGGACCUGUGUCACGCAGUGCAGCUGAGUAUCUGCUCAGCAGUCUAAUCAAUGGCAGCUUCCUGGUGCGAG	((.((((((.(((.(((((...)))))....(((((((....))))))).(((........)))....))))))))).))	((.((((((.(((.(((((...)))))....(((((((....))))))).(((........)))....))))))))).))	-29.7	-2.55	12.01	8
ABL2	ENST00000367623	4	609	690	CACUGCAGAUGGCAAGGUGUAUGUGACUGCUGAGAGCCGCUUCAGCACCUUGGCAGAGCUUGUACACCAUCACUCCACAGUG	((.(....(.((...(((((((((..((((((((.(..((....)).))))))))).))..))))))).))..)....).))	(((((..(((((...(((((((((..((((((((.(..((....)).))))))))).))..))))))).))).))..)))))	-27.7	-1.84	7.27	8
ABL2	ENST00000367623	5	691	749	GCUGAUGGGCUGGUGACAACAUUACACUACCCAGCACCCAAGUGUAAUAAGCCUACAGU	(.((.((((.(((((.........)))))))))......................)).)	((((.((((((.((....))((((((((............)))))))).))))))))))	-16	-2.28	6.41	8
ABL2	ENST00000367623	6	857	962	GGAAGAAAUACAGCCUUACAGUUGCUGUGAAAACAUUGAAGGAAGAUACCAUGGAGGUAGAAGAAUUCCUGAAAGAAGCUGCAGUAAUGAAGGAAAUCAAGCAUCC	(((.(........((((.((.(................................................................)))))))........).)))	(((.(........((((.((.(((((((.......((..(((((..((((.....))))......)))))..))......)))))))))))))........).)))	-22.1	-2.42	4.94	8
ABL2	ENST00000367623	7	1486	1590	CUUAUGAGAGCAUGCUGGAAGUGGAGCCCUGCCGAUAGGCCCUCUUUUGCUGAAACACACCAAGCUUUUGAAACCAUGUUCCAUGACUCCAGCAUUUCUGAAGAG	(((.(.((((.((((((((.(((((((...............((.........................))......)))))))...)))))))))))).).)))	(((.(.((((.((((((((.(((((((...(((....)))..((....(((...........)))....))......)))))))...)))))))))))).).)))	-30.5	-2.2	7.63	8
ABL2	ENST00000367623	8	1700	1752	ACAAGGAGAACAUUGAAGGGGCACAAGAUGCCACAGAAAAUUCUGCUUCCAGU	(((((.((((..((.....((((.....))))....))..)))).)))...))	..(((.((((..((.....((((.....))))....))..)))).))).....	-9.6	-1.13	7.95	8
ABL2	ENST00000367623	9	1756	1802	GCACCAGGGUUCAUCAGAGGUGCACAGGCCUCUAGUGGAUCCCCAGC	((....((((((((.((((((......)))))).))))))))...))	......((((((((.((((((......)))))).)))))))).....	-19.7	-2.76	2.67	8
ABL2	ENST00000367623	10	1875	1954	GGAUAGGAAGGGGGGCUUCUUCAGCUCCUUCAUGAAGAAGAGAAAUGCUCCUACACCCCCCAAACGCAGCAGCUCCUUCC	((..((((.((((((((((((((.........))))))))...............))))))....((....)))))).))	(((.((((.((((((((((((((.........))))))))...............))))))....((....)))))))))	-25.5	-2.14	5.22	8
ABL2	ENST00000367623	11	2052	2165	UGCCCAGCAAGAGGCGAAUCUGGUGCCACCCAAGUGCUAUGGGGGGAGCUUUGCACAGAGGAACCUCUGUAAUGACGACGGUGGUGGGGGUGGGGGCAGUGGCACUGCUGGGGG	(.(((((((.(.............................................................................................)))))))).)	..(((((((.(..((....(((.(.((((((....(((((.(..(..(.((...((((((....)))))))))..)..).)))))..)))))).).)))..)).))))))))..	-46.4	-2.29	13.86	8
ABL2	ENST00000367623	12	2178	2254	CAUCACAGGCUUCUUUACACCACGCUUAAUCAAAAAGACACUGGGCUUACGAGCAGGUAAACCCACAGCCAGUGAUG	((((((.(((((((((.................)))))............................)))).))))))	((((((.(((((((((.................)))))...((((.((((......)))).)))).)))).))))))	-20.3	-2.8	4.62	8
ABL2	ENST00000367623	13	2326	2340	AUGGCAAUGACCCUU	(.((.......)).)	...............	0	0.43	1.55	8
ABL2	ENST00000367623	14	2370	2384	GCUGGAAAGGACAGU	(.((.......)).)	((((.......))))	-2.7	-2.68	0.46	8
ABL2	ENST00000367623	15	2385	2418	GUCCACCUCUUCUCAGCCAGAAGAGAAUGUGGAC	(((((((((((((.....)))))))...))))))	(((((((((((((.....)))))))...))))))	-15.4	-3.79	0.75	8
ABL2	ENST00000367623	16	2421	2498	GGCCAAUGACAUGCUUCCAAAAAAAUCAGAGGAAAGUGCUGCUCCAAGCAGGGAGAGACCAAAAGCCAAGUUAUUGCC	(((...((.(..(.((((............)))...((((......))))((......))...).)...).))..)))	(((.((((((..((((((............)))...((((......))))((......))...)))...)))))))))	-15.8	-1.22	15.55	8
ABL2	ENST00000367623	17	2501	2518	GAGGAGCCACAGCUCUUC	(((((((....)))))))	(((((((....)))))))	-8.4	-3.71	0.12	8
ABL2	ENST00000367623	18	2534	2569	CUGGGGAUCUAGCCAUUACAGAGAAGGACCCUCCAG	((((((.(.(..((......).)..).).)).))))	((((((.(((..((......).)..))).)).))))	-8.8	-0.67	3.41	8
ABL2	ENST00000367623	19	2573	2602	UGGGAGUGGCUGGAGUGGCAGCUGCCCCCA	((((.(((((((......))))))).))))	((((.(((((((......))))))).))))	-16.6	-2.82	1.61	8
ABL2	ENST00000367623	20	2653	2706	GAGGAUGGAGAGCAGCCGGGCUGGCCUUCUCCAGCCAAGGCUGCCCCCGUCCUC	((((((((.(.((((((.((((((......))))))..)))))).)))))))))	((((((((.(.((((((.((((((......))))))..)))))).)))))))))	-38	-4.63	1.14	8
ABL2	ENST00000367623	21	2732	2754	CAGUCCUUAUCUCACCCACUCUG	(((.................)))	.......................	0	0.25	0.89	8
ABL2	ENST00000367623	22	2766	2780	AGCUGACGUGCAGCU	(((((.....)))))	(((((.....)))))	-4.8	-2.57	0.47	8
ABL2	ENST00000367623	23	2793	2848	CUCUCAGGGGAAUAAAUUCAAGCUCUUAUCUGAGCAUCAGGUCACAUCCUCUGGAG	(((.(((((((..........((((......))))...........))))))))))	(((.(((((((..........((((......))))...........))))))))))	-17.5	-2.96	3.33	8
ABL2	ENST00000367623	24	3024	3045	AGUGCCCAUCAGUGGGAAAGCU	(((.((((....))))...)))	....((((....))))......	-4.5	-1	2.01	8
ABL2	ENST00000367623	25	3047	3065	GGAGGCCAGUGAUGCCUCC	((((((.......))))))	((((((.......))))))	-9.3	-2.84	1.05	8
ABL2	ENST00000367623	26	3072	3132	AGUGCCUCUGCCCACAUCUUCCAUCUCGCCAGCCAAAAUGGCCAAUGGCACAGCAGGUACU	((.(((((((.................((((((((...))))...)))).))).)))).))	((((((((((.................((((((((...))))...)))).))).)))))))	-17.4	-2.7	9.75	8
ABL2	ENST00000367623	27	3138	3162	GGCUCUGAGAAAAACCAAACAGGCC	(((.(((............))))))	(((.(((............))))))	-4.8	-1.67	0.77	8
ABL2	ENST00000367623	28	3163	3179	GCUGAGAAAAUCUCAGC	(((((((...)))))))	(((((((...)))))))	-8.6	-5.93	0.42	8
ABL2	ENST00000367623	29	3225	3277	GUCCAGUGCACUCACGGAACCUGUGCCCAACAGCCAGCUGGUAGACACUGGAC	((((((((..((..(((...((((.....))))....)))..)).))))))))	((((((((..((..(((...((((.....))))....)))..)).))))))))	-19.6	-3.41	6.96	8
ABL2	ENST00000367623	30	3285	3303	GCUUGACUACUGCUCAGGC	(((((.........)))))	(((((((....).))))))	-5.5	-2.25	0.52	8
ABL2	ENST00000392043	1	20	39	GCGGCGGCGGUGGCGGCGGC	((.((.((....)).)).))	((.((.((....)).)).))	-9.8	-1.18	0.32	4
ABL2	ENST00000392043	2	83	103	GAAAAGCAGAAUCUGUGAGUC	((...((((...))))...))	((...((((...))))...))	-2.1	-0.72	1.21	4
ABL2	ENST00000392043	3	109	153	GAGGCAGCGCGGCGGCUGCCGUGAGGAGGCCGGGUGCGGAGCCGC	(.(((..(((..(.(((.((....)).))).)...)))..))).)	..(((..((((.(((((.((....)).)))))..))))..)))..	-23.9	-1.62	2.06	4
ABL2	ENST00000392043	4	168	231	CUCAGGGCCAGGGCCUGGGCUGGGAGGGAGAGACCGGAGCAGCGCCAGGAGCCCGAGGCCGGAG	(((..((((.((((((((((((...((......))....)))).))))..))))..)))).)))	(((..((((.((((((((((((...((......))....)))).))))..))))..)))).)))	-33.8	-2.54	2.9	4
ABL2	ENST00000392043	5	232	240	CCGAGGAGG	((.....))	.........	0	0.22	1.03	4
ABL2	ENST00000392043	6	248	254	CCAGGGG	((...))	.......	0	#DIV/0!	0.14	4
ABL2	ENST00000392043	7	599	631	ACUCAGCAUCACUAAAGGUGAAAAGCUACGAGU	((((((..(((((...)))))....))..))))	(((((((.(((((...)))))...)))..))))	-8.3	-2.85	1.12	4
ABL2	ENST00000392043	8	696	700	CCAAG	(...)	.....	0	#DIV/0!	0	4
ABL2	ENST00000392043	9	740	819	CUGGUACCAUGGACCUGUGUCACGCAGUGCAGCUGAGUAUCUGCUCAGCAGUCUAAUCAAUGGCAGCUUCCUGGUGCGAG	((.((((((.(((.(((((...)))))....(((((((....))))))).(((........)))....))))))))).))	((.((((((.(((.(((((...)))))....(((((((....))))))).(((........)))....))))))))).))	-29.7	-2.34	12.01	4
ABL2	ENST00000392043	10	896	977	CACUGCAGAUGGCAAGGUGUAUGUGACUGCUGAGAGCCGCUUCAGCACCUUGGCAGAGCUUGUACACCAUCACUCCACAGUG	((.((...(.((...(((((((((..((((((((.(..((....)).))))))))).))..))))))).))..)...)).))	(((((..(((((...(((((((((..((((((((.(..((....)).))))))))).))..))))))).))).))..)))))	-27.7	-1.57	7.27	4
ABL2	ENST00000392043	11	978	1036	GCUGAUGGGCUGGUGACAACAUUACACUACCCAGCACCCAAGUGUAAUAAGCCUACAGU	(.((.((((.(((((.........)))))))))......................)).)	((((.((((((.((....))((((((((............)))))))).))))))))))	-16	-1.99	6.41	4
ABL2	ENST00000392043	12	1144	1249	GGAAGAAAUACAGCCUUACAGUUGCUGUGAAAACAUUGAAGGAAGAUACCAUGGAGGUAGAAGAAUUCCUGAAAGAAGCUGCAGUAAUGAAGGAAAUCAAGCAUCC	(((.(........((((.((.((..............................................................))))))))........).)))	(((.(........((((.((.(((((((.......((..(((((..((((.....))))......)))))..))......)))))))))))))........).)))	-22.1	-2.52	4.94	4
ABL2	ENST00000392043	13	1401	1451	AUUUCUUCUGCAAUGGAGUACUUAGAGAAGAAGAAUUUCAUCCAUAGAGAU	((((((..((................................)).))))))	((((((..((..(((((((.(((.......))).))))))).)).))))))	-7.4	-0.62	18.95	4
ABL2	ENST00000392043	14	1770	1878	GAACUUAUGAGAGCAUGCUGGAAGUGGAGCCCUGCCGAUAGGCCCUCUUUUGCUGAAACACACCAAGCUUUUGAAACCAUGUUCCAUGACUCCAGCAUUUCUGAAGUUC	((((((...((((.((((((((.(((((((...............((....(((...........)))....))......)))))))...)))))))))))).))))))	((((((...((((.((((((((.(((((((...(((....)))..((....(((...........)))....))......)))))))...)))))))))))).))))))	-33.1	-2.82	9.59	4
ABL2	ENST00000502732	1	13	32	GCGGCGGCGGUGGCGGCGGC	((.((.((....)).)).))	((.((.((....)).)).))	-9.8	-0.86	0.32	6
ABL2	ENST00000502732	2	33	121	GGCGGCGGCGGCGUUGGGGGCGCGGAGCCGCGACAGGAGGAGGGAAAAGCAGAAUCUGUGAGUCGCCUGGAGGCAGCGCGGCGGCUGCC	((..((.(..........(((.....)))...........((.((...((((...))))...))..)).<.<<<..<<<..).))<.))	((((((.((.(((((((.(((.....))).).........(((((...((((...))))...)).))).....)))))).)).))))))	-40.4	-1.42	11.39	6
ABL2	ENST00000502732	3	161	224	CUCAGGGCCAGGGCCUGGGCUGGGAGGGAGAGACCGGAGCAGCGCCAGGAGCCCGAGGCCGGAG	(((..((((.((((((((((((...((......))....)))).))))..))))..)))).)))	(((..((((.((((((((((((...((......))....)))).))))..))))..)))).)))	-33.8	-2.56	2.9	6
ABL2	ENST00000502732	4	225	233	CCGAGGAGG	((.....))	.........	0	0.18	1.03	6
ABL2	ENST00000502732	5	241	247	CCAGGGG	((...))	.......	0	#DIV/0!	0.14	6
ABL2	ENST00000502732	6	655	687	ACUCAGCAUCACUAAAGGUGAAAAGCUACGAGU	((((.........................))))	(((((((.(((((...)))))...)))..))))	-8.3	-3.63	1.12	6
ABL2	ENST00000502732	7	752	756	CCAAG	(...)	.....	0	#DIV/0!	0	6
ABL2	ENST00000502732	8	796	875	CUGGUACCAUGGACCUGUGUCACGCAGUGCAGCUGAGUAUCUGCUCAGCAGUCUAAUCAAUGGCAGCUUCCUGGUGCGAG	((.((((((.(((.(((((...)))))....(((((((....))))))).(((........)))....))))))))).))	((.((((((.(((.(((((...)))))....(((((((....))))))).(((........)))....))))))))).))	-29.7	-2.04	12.01	6
ABL2	ENST00000502732	9	952	1033	CACUGCAGAUGGCAAGGUGUAUGUGACUGCUGAGAGCCGCUUCAGCACCUUGGCAGAGCUUGUACACCAUCACUCCACAGUG	((.(....(.((...(((((((((..((((((((.(..((....)).))))))))).))..))))))).))..)....).))	(((((..(((((...(((((((((..((((((((.(..((....)).))))))))).))..))))))).))).))..)))))	-27.7	-2.16	7.27	6
ABL2	ENST00000502732	10	1034	1092	GCUGAUGGGCUGGUGACAACAUUACACUACCCAGCACCCAAGUGUAAUAAGCCUACAGU	(.((.((((.(((((.........)))))))))......................)).)	((((.((((((.((....))((((((((............)))))))).))))))))))	-16	-2.87	6.41	6
ABL2	ENST00000502732	11	1200	1305	GGAAGAAAUACAGCCUUACAGUUGCUGUGAAAACAUUGAAGGAAGAUACCAUGGAGGUAGAAGAAUUCCUGAAAGAAGCUGCAGUAAUGAAGGAAAUCAAGCAUCC	(((.(........((((.((.(((((((.......((...................................))......)))))))))))))........).)))	(((.(........((((.((.(((((((.......((..(((((..((((.....))))......)))))..))......)))))))))))))........).)))	-22.1	-2.2	4.94	6
ABL2	ENST00000502732	12	1307	1323	AAUCUGGUACAACUUUU	((...(((...))).))	.................	0	0.38	0.63	6
ABL2	ENST00000502732	13	1829	1933	CUUAUGAGAGCAUGCUGGAAGUGGAGCCCUGCCGAUAGGCCCUCUUUUGCUGAAACACACCAAGCUUUUGAAACCAUGUUCCAUGACUCCAGCAUUUCUGAAGAG	(((.(.((((.((((((((.(((((((...............((.........................))......)))))))...)))))))))))).).)))	(((.(.((((.((((((((.(((((((...(((....)))..((....(((...........)))....))......)))))))...)))))))))))).).)))	-30.5	-2.14	7.63	6
ABL2	ENST00000502732	14	2043	2095	ACAAGGAGAACAUUGAAGGGGCACAAGAUGCCACAGAAAAUUCUGCUUCCAGU	(((((.((((..((.....((((.....))))....))..)))).)))...))	..(((.((((..((.....((((.....))))....))..)))).))).....	-9.6	-1.3	7.95	6
ABL2	ENST00000502732	15	2099	2145	GCACCAGGGUUCAUCAGAGGUGCACAGGCCUCUAGUGGAUCCCCAGC	((....((((((((.((((((......)))))).))))))))...))	......((((((((.((((((......)))))).)))))))).....	-19.7	-2.37	2.67	6
ABL2	ENST00000502732	16	2218	2297	GGAUAGGAAGGGGGGCUUCUUCAGCUCCUUCAUGAAGAAGAGAAAUGCUCCUACACCCCCCAAACGCAGCAGCUCCUUCC	((..((((.((((((((((((((.........))))))))...............))))))....((....)))))).))	(((.((((.((((((((((((((.........))))))))...............))))))....((....)))))))))	-25.5	-2.46	5.22	6
ABL2	ENST00000502732	17	2395	2508	UGCCCAGCAAGAGGCGAAUCUGGUGCCACCCAAGUGCUAUGGGGGGAGCUUUGCACAGAGGAACCUCUGUAAUGACGACGGUGGUGGGGGUGGGGGCAGUGGCACUGCUGGGGG	(.(((((((.(.............................................................................................)))))))).)	..(((((((.(..((....(((.(.((((((....(((((.(..(..(.((...((((((....)))))))))..)..).)))))..)))))).).)))..)).))))))))..	-46.4	-1.99	13.86	6
ABL2	ENST00000502732	18	2521	2597	CAUCACAGGCUUCUUUACACCACGCUUAAUCAAAAAGACACUGGGCUUACGAGCAGGUAAACCCACAGCCAGUGAUG	((((((.(((((((((.................)))))............................)))).))))))	((((((.(((((((((.................)))))...((((.((((......)))).)))).)))).))))))	-20.3	-2.24	4.62	6
ABL2	ENST00000502732	19	2671	2681	GGCAAUGACCC	((.......))	...........	0	0.37	1.15	6
ABL2	ENST00000502732	20	2713	2727	GCUGGAAAGGACAGU	(..(.......)..)	((((.......))))	-2.7	-3.24	0.46	6
ABL2	ENST00000502732	21	2728	2761	GUCCACCUCUUCUCAGCCAGAAGAGAAUGUGGAC	(((((((((((((.....)))))))...))))))	(((((((((((((.....)))))))...))))))	-15.4	-4.16	0.75	6
ABL2	ENST00000502732	22	2764	2841	GGCCAAUGACAUGCUUCCAAAAAAAUCAGAGGAAAGUGCUGCUCCAAGCAGGGAGAGACCAAAAGCCAAGUUAUUGCC	(((...((.(..(.((((............)))...((((......))))((......))...).)...).))..)))	(((.((((((..((((((............)))...((((......))))((......))...)))...)))))))))	-15.8	-1.4	15.55	6
ABL2	ENST00000502732	23	2844	2861	GAGGAGCCACAGCUCUUC	(((((((....)))))))	(((((((....)))))))	-8.4	-4.31	0.12	6
ABL2	ENST00000502732	24	2877	2912	CUGGGGAUCUAGCCAUUACAGAGAAGGACCCUCCAG	((((((.(.(..((......).)..).).)).))))	((((((.(((..((......).)..))).)).))))	-8.8	-0.81	3.41	6
ABL2	ENST00000502732	25	2916	2945	UGGGAGUGGCUGGAGUGGCAGCUGCCCCCA	((((.(((((((......))))))).))))	((((.(((((((......))))))).))))	-16.6	-3.65	1.61	6
ABL2	ENST00000502732	26	2996	3049	GAGGAUGGAGAGCAGCCGGGCUGGCCUUCUCCAGCCAAGGCUGCCCCCGUCCUC	((((((((.(.((((((.((((((......))))))..)))))).)))))))))	((((((((.(.((((((.((((((......))))))..)))))).)))))))))	-38	-5.28	1.14	6
ABL2	ENST00000502732	27	3075	3097	CAGUCCUUAUCUCACCCACUCUG	((...................))	.......................	0	0.39	0.89	6
ABL2	ENST00000502732	28	3109	3123	AGCUGACGUGCAGCU	(((((.....)))))	(((((.....)))))	-4.8	-2.8	0.47	6
ABL2	ENST00000502732	29	3136	3191	CUCUCAGGGGAAUAAAUUCAAGCUCUUAUCUGAGCAUCAGGUCACAUCCUCUGGAG	(((.(((((((..........((((......))))...........))))))))))	(((.(((((((..........((((......))))...........))))))))))	-17.5	-2.77	3.33	6
ABL2	ENST00000502732	30	3367	3388	AGUGCCCAUCAGUGGGAAAGCU	(((.((((....))))...)))	....((((....))))......	-4.5	-1.32	2.01	6
ABL2	ENST00000502732	31	3390	3408	GGAGGCCAGUGAUGCCUCC	((((((.......))))))	((((((.......))))))	-9.3	-2.66	1.05	6
ABL2	ENST00000502732	32	3415	3475	AGUGCCUCUGCCCACAUCUUCCAUCUCGCCAGCCAAAAUGGCCAAUGGCACAGCAGGUACU	((.(((((((.................((((((((...))))...)))).))).)))).))	((((((((((.................((((((((...))))...)))).))).)))))))	-17.4	-2.5	9.75	6
ABL2	ENST00000502732	33	3481	3505	GGCUCUGAGAAAAACCAAACAGGCC	(((.(((............))))))	(((.(((............))))))	-4.8	-1.68	0.77	6
ABL2	ENST00000502732	34	3506	3522	GCUGAGAAAAUCUCAGC	(((((((...)))))))	(((((((...)))))))	-8.6	-5.2	0.42	6
ABL2	ENST00000502732	35	3568	3620	GUCCAGUGCACUCACGGAACCUGUGCCCAACAGCCAGCUGGUAGACACUGGAC	((((((((..((..(((...((((.....))))....)))..)).))))))))	((((((((..((..(((...((((.....))))....)))..)).))))))))	-19.6	-2.89	6.96	6
ABL2	ENST00000502732	36	3628	3646	GCUUGACUACUGCUCAGGC	(.(((.........))).)	(((((((....).))))))	-5.5	-1.76	0.52	6
ABL2	ENST00000502732	37	3788	3802	UUGUCAUGUGUACAG	((((.......))))	...............	0	0.4	2.22	6
ABL2	ENST00000502732	38	3807	3867	UCAGUGAUGUGGUGCAGAGGUAGCCACUGUUAGCCUGGUGGGAAAAUGCACACAUUUCUGA	((((.((((((.((((.......(((((........))))).....)))))))))).))))	((((.((((((.((((.......(((((........))))).....)))))))))).))))	-22.1	-3.03	3.05	6
ABL2	ENST00000502732	39	3871	3903	GAGAGGGAAAAGGACUUGUUUUCCUGUGUUCUU	((.(((((.(.........).))))....).))	(((((((((((.......)))))))....))))	-6.3	-1.57	10.68	6
ABL2	ENST00000502732	40	3906	3920	UUUCAGAAAAUGAAA	(((((.....)))))	.((((.....)))).	-1.4	-5.72	1.1	6
ABL2	ENST00000502732	41	3922	3935	ACUCAUACUUGAGU	(((((....)))))	(((((....)))))	-3.9	-6.41	0.55	6
ABL2	ENST00000502732	42	3937	3980	UGUUUAUGUGAAGUACCUCAGAUCCCUGAGUUCUCACGUUUACA	(((..((((((.(...(((((....)))))..)))))))..)))	(((..((((((.(...(((((....)))))..)))))))..)))	-12.8	-3.41	3.4	6
ABL2	ENST00000502732	43	4082	4128	UAGGGAACAUGUGUAUGUCAUAAGGAAGGCAAUGCAGCCCAUCCCUA	((((((.....((((((((........))).))))).....))))))	((((((.....((((((((........))).))))).....))))))	-14	-2.06	3.31	6
ABL2	ENST00000502732	44	4129	4142	CCUGGAAUGCUGGG	(((((....)))))	(((((....)))))	-2.9	-1.9	0.91	6
ABL2	ENST00000502732	45	4540	4566	CUGGUAUAUUAUUUCAUAAUGGACCAG	(((((.((((((...)))))).)))))	(((((.((((((...)))))).)))))	-7.3	-3.5	1.15	6
ABL2	ENST00000502732	46	4571	4581	GGCUUCCUGCC	(((.....)))	(((.....)))	-3.1	-4.78	0.1	6
ABL2	ENST00000502732	47	4585	4604	UGGUGGCUAUCUGUAAACCA	((((.((.....))..))))	((((.((.....))..))))	-3.4	-1.08	1	6
ABL2	ENST00000502732	48	4606	4642	AAGUACAGGGGUCUCCCUAGUGGUUCUUCUCUGUCUU	(((.(((((((....((....))....))))))))))	(((.(((((((....((....))....))))))))))	-10	-1.81	2.52	6
ABL2	ENST00000502732	49	4926	4965	CUUCCCUUACCACCUUAAGCCCAAUCCAGGUAGAGAAUAG	((...(((........................)))...))	.(((.((.(((.................))))).)))...	-2.8	0.29	8.42	6
ABL2	ENST00000502732	50	4971	4980	GGCAUUCUCC	((......))	..........	0	0.19	0.34	6
ABL2	ENST00000502732	51	5062	5098	CCCAAUCAUUGUGCUUAUUUGUACAGAUCUUAUUGGG	((((((..((((((......)))))).....))))))	((((((..((((((......)))))).....))))))	-10.5	-3.19	2.24	6
ABL2	ENST00000502732	52	5145	5218	AUAAUUGAAGGAGUAGUCAUUUUCAGGGAGCACCAGGUAGACCCUGGGAACCUAAUGACUUAAUCCUUAAAUAU	(.(....(((((..(((((((....(((..(.(((((.....))))))..))))))))))...)))))...).)	.......(((((..(((((((....(((..(.(((((.....))))))..))))))))))...)))))......	-23.8	-3.51	7.46	6
ABL2	ENST00000502732	53	5519	5532	CUGUCAAACCACAG	((.(......).))	((((......))))	-1.1	-2.58	1.15	6
ABL2	ENST00000502732	54	5541	5559	CUUAAUCUAUUUAAUUAAG	((((((.......))))))	((((((.......))))))	-0.5	-1.47	3.18	6
ABL2	ENST00000502732	55	5572	5618	GUUCUCAAGGGUGUUGCAAGUAAGUGUGCAGCUAUCCCUUGGAGAGC	(((((((((((.((((((........))))))...))))).))))))	(((((((((((.((((((........))))))...))))).))))))	-21.1	-3.36	2.26	6
ABL2	ENST00000502732	56	5624	5669	UGGAAAGCUCUUUUAGUGCAGUGUUGUUAUGCUGAAUUGUUUUCCA	(............................................)	((((((((...(((((((((....)))...))))))..))))))))	-12.6	-3.52	6.05	6
ABL2	ENST00000502732	57	5673	5690	UCUUAUUUGCUGAGUAGA	(((............)))	..................	0	0.58	6.29	6
ABL2	ENST00000502732	58	6155	6190	UUAGGUUUAUCCCUGUUGUUGUGGGAUGCAAGUUAA	(((..((((((((.........)))))).))..)))	.(((.((((((((.........)))))).)).))).	-8.3	-2.35	1.99	6
ABL2	ENST00000502732	59	6220	6239	UGUUUUUUGUUUUUUAAGCA	(((((..........)))))	....................	0	0.29	4.6	6
ABL2	ENST00000502732	60	6305	6357	GGCUCCCUGGUUUUCUUGCCCAACAACAAUCUGAAGGGUAGGGGGUGGGGGCU	(((((((....((((((((((..((......))..)))))))))).)))))))	(((((((....((((((((((..((......))..)))))))))).)))))))	-21.9	-2.29	4.7	6
ABL2	ENST00000502732	61	6373	6387	GCAGCACCUAGCUGU	((((.......))))	(((((.....)))))	-5.4	-3.86	0.32	6
ABL2	ENST00000502732	62	6526	6543	CAGGUUAAAGAGGCACUG	((((.(.....).).)))	((((((.....))).)))	-1.5	-0.6	1.6	6
ABL2	ENST00000502732	63	6566	6607	UUUAGGUUUUUCCUUUUUCUACUUGAAAAGGACCAGCUUAAA	((((((((..((((((((......))))))))..))))))))	.(((((((..((((((((......))))))))..))))))).	-12.3	-4.08	4.92	6
ABL2	ENST00000502732	64	6610	6637	CAAACCCUUAUGUAAAUUAAAAGGUUUG	((((((.(((.......)))..))))))	((((((.(((.......)))..))))))	-3.8	-1.35	5.41	6
ABL2	ENST00000502732	65	6640	6666	UCCAAAGCAGAGAGAACUGCUUCUGGA	((((((((((......)))))).))))	((((((((((......)))))).))))	-10.7	-3.76	0.7	6
ABL2	ENST00000502732	66	6669	6693	AGUGUAGUUUAAUUUUAACUAUUCU	((.((((((.......)))))).))	((.((((((.......)))))).))	-3.7	-2.44	1.39	6
ABL2	ENST00000502732	67	6747	6812	UUAUGCUGUAUAUCUGGAUGCAUGCCUUUGGGCUGCCACUGCUUGAUUCCUUUCAUGUACAGAUAA	((((.((((((((..(((..((.((...(((....)))..)).))..)))....))))))))))))	.(((.((((((((..(((..((.((...(((....)))..)).))..)))....))))))))))).	-18.8	-2.45	2.89	6
ABL2	ENST00000502732	68	6954	6967	GAUUUUCAGAGAUU	(((((....)))))	..............	0	0.15	1.29	6
ABL2	ENST00000502732	69	6969	6985	GCCUUAAAAAAUUUGGC	(((...........)))	(((...........)))	-2.2	-2.15	0.65	6
ABL2	ENST00000502732	70	6990	7012	AGAAAUUCAUUCAGUGUUUUUCU	(((((..(((...)))..)))))	(((((..(((...)))..)))))	-3.4	-2.94	1.02	6
ABL2	ENST00000502732	71	7014	7039	GAUGACCUCUGUACAUAGAGGUCAUU	(((((((((((....)))))))))))	(((((((((((....)))))))))))	-14	-5.4	1.01	6
ABL2	ENST00000502732	72	7271	7358	UCAUUUAACCUUGGGAGCCUCAGUUUCCUCACUGUAAAACAGGGAUAAUAAUAGUAACUACCUCAGGGUUGUUGUAAGGAUUAAAUGA	((((((((........................................................................))))))))	((((((((((((((((((....))))))((.((((...)))).)).........((((.(((....))).)))).)))).))))))))	-20.8	-2.08	10.74	6
ABL2	ENST00000502732	73	7438	7482	UUAACACCUAGUCUAGGGAUGCACAGCAGAAUCCCCUAGGGUUAA	(((((.(((((....(((((..........)))))))))))))))	.((((.(((((....(((((..........)))))))))))))).	-14.7	-2.67	2.91	6
ABL2	ENST00000502732	74	7523	7555	CCCACUCCAGAUCAGAAUUCCCAGUGGGCUGGG	(..(.(((.................))).)..)	((((.((((...............)))).))))	-7.9	-0.45	9.13	6
ABL2	ENST00000502732	75	7559	7626	UCGGCCAGUGUAUUCUCCAGUAAUCUCGCCAGGUGUUUGAAACACCCAGUGCUAUCUGAAAACUAUCA	(.(((.((..((((....))))..)).)))................(((......))).........)	..(((.((..((((....))))..)).))).((((((...))))))(((......)))..........	-14	-1.11	2.23	6
ABL2	ENST00000502732	76	7718	7727	AGCCAAGGCU	(((....)))	(((....)))	-1.7	-4.65	0.6	6
ABL2	ENST00000502732	77	7768	7835	CACCAUACCUGCUGCCAUGUGAGACACUGCAAAAAAGUGGCUCAGACCGACAAUCAGCCUGUGUGGUG	(.((((((...........((((.................))))................)))))).)	((((((((..(((((..(.((((.((((.......)))).)))).)..).....))))..))))))))	-23.2	-2.94	2.98	6
ABL2	ENST00000502732	78	7950	8027	UUCAAUGGGGUCAUUCUUUUGGACAGACCUCAGCAACACAGCAAUGUGCACUUUGUAGUAAAGAAAUACCAACUUGAG	(((((...(((........................................................)))...)))))	.....(((((((..(((...)))..)))))))((((((((....))))....))))......................	-14.6	-0.78	22.25	6
ABL2	ENST00000502732	79	8124	8206	CACUUUGAGAAAAUAUCAACUGUAAUAUAACUAUAAGGUUGUAGUAUUGUCUGUUUAAAAGAUAAGACAGUUGAUUCAAUGUG	(((.((((......(((((((((..(((((((....)))))))...((((((.......)))))).))))))))))))).)))	(((.((((......(((((((((..(((((((....)))))))...((((((.......)))))).))))))))))))).)))	-20.3	-3.99	7.54	6
ABL2	ENST00000502732	80	8210	8226	GGACCCUGUGGGGUACC	((((((....)))).))	((((((....)))).))	-6.1	-1.47	0.78	6
ABL2	ENST00000502732	81	8285	8305	CUGCUUAACAGGUAUGAGCAG	(((((((.......)))))))	(((((((.......)))))))	-6.3	-2.97	0.53	6
ABL2	ENST00000502732	82	8309	8324	UAGCAAGUGUUUGCUA	((((((....))))))	((((((....))))))	-4.2	-4.4	0.98	6
ABL2	ENST00000502732	83	8327	8352	GUUGUAGUUCAGAGCUGAAUUACUUC	(..((((((((....))))))))..)	...((((((((....))))))))...	-7	-2.82	0.74	6
ABL2	ENST00000502732	84	8354	8386	GGAAACUAGGGACCAACUUUUUGGUUUAAUUCC	((((.....(((((((....)))))))..))))	((((.....(((((((....)))))))..))))	-7	-1.32	3.72	6
ABL2	ENST00000502732	85	8440	8469	AGGACCUUGACUCAAGAAGGAUGAGGUCCU	((((((((..((......))..))))))))	((((((((..((......))..))))))))	-11	-3.56	3.67	6
ABL2	ENST00000502732	86	8489	8525	CCACUAUAUGCUUGGCCAUUUAUCCUAAAUGUGGUGG	(((((((((....((........))...)))))))))	(((((((((....((........))...)))))))))	-10.7	-1.96	1.09	6
ABL2	ENST00000502732	87	8570	8584	CUAUGUCCUGCAUAG	((((((...))))))	((((((...))))))	-3.2	-4.48	0.43	6
ABL2	ENST00000502732	88	8650	8661	UAGGAUUUCCUA	((((....))))	((((....))))	-2.1	-6.22	0.67	6
ABL2	ENST00000502732	89	8663	8722	CAGUUAUAAAUGACAUUGACAUUUGUCAUCUUUUUUUUCUUUUUCUAAAAAGAAUAGCUG	(((((((..((((((........))))))........((((((....)))))))))))))	(((((((..((((((........))))))........((((((....)))))))))))))	-11.7	-2.62	7.89	6
ABL2	ENST00000502732	90	8746	8757	UACUCAAAAGUA	((((....))))	............	0	#DIV/0!	1.95	6
ABL2	ENST00000502732	91	8802	8895	UGACCCCUUCUGCUCCCUUCCAUUUUGCUACUGAUGUCAUUCUUGUUAUCAGGCUGUGCCCCUACCAGGAGUUCAUAUUGGGUUGACAGGGUUA	(((........................................................................................)))	((((((..((.((((...........((..((((((.((....)).))))))))((.((.(((...))).)).))....)))).))..))))))	-20.6	-0.99	16.28	6
ABL2	ENST00000502732	92	9116	9224	AGUCUGGGAUCCGUAGGAGUAUGUGAGAACUUCUGAAACGUCUCCAACUCUUAACAGUCAAGAUAUCUAUAUCAUUUGGAUAGAGUUCUGGUUUUCCAACUACUAGACU	((((((((((..............................................)))...........................................)))))))	((((((((((...(((((((.((.((((............)))))))))))))...))).(((..(((((.((....)))))))..)))((....)).....)))))))	-27.1	-2.29	12.63	6
ABL2	ENST00000502732	93	9285	9350	GAGGCGGGUGGAUCACGAGGUCAGGAGAUUGAGACCAUCCUGGCUAACACGGUGAAACCCCACCUC	((((.(((.(..((((..((((((((...........))))))))......))))..)))).))))	((((.(((.(..((((..((((((((...........))))))))......))))..)))).))))	-27.1	-3.15	2.17	6
ABL2	ENST00000502732	94	9402	9410	CAGCUACUG	((.....))	.........	0	#DIV/0!	0.69	6
ABL2	ENST00000502732	95	9439	9496	ACCCAGGAGGCGGAGCUUGCAGUGAGCCCAGAUCGCGCCACUGCACUCCAGCCUGGGU	(((((((....((((..(((((((.((.(.....).)))))))))))))..)))))))	(((((((....((((..(((((((.((.(.....).)))))))))))))..)))))))	-30.1	-3.05	4.39	6
ABL2	ENST00000502732	96	9503	9515	GAGACUCCGUCUC	(((((...)))))	(((((...)))))	-3.7	-5.74	0.15	6
ABL2	ENST00000502732	97	9545	9588	AAAAAAGAAAUUCUAAUGCAAAGCUUGCUUUUUUUUUCUUUUUU	((((((((((....((.((((...)))).))...))))))))))	((((((((((....((.((((...)))).))...))))))))))	-8	-2.63	3.29	6
ABL2	ENST00000502732	98	9592	9628	GCAAGCCAGUAGUAAUAGUUAUUGUUACUUGCUCUGU	(..(((.(((((((((....))))))))).)))...)	(((((.((((((......))))))...))))).....	-8.1	-1.34	14.38	6
ABL2	ENST00000502732	99	9639	9658	UGUAGUUCACUUGAACUUCA	((.(((((....))))).))	((.(((((....))))).))	-3.9	-2.74	1.1	6
ABL2	ENST00000502732	100	9673	9693	GCUCCUCUCUUACUGAGAAGC	(((..((((.....)))))))	(((..((((.....)))))))	-5	-2.84	4.06	6
ABL2	ENST00000502732	101	9696	9749	GGGUGGGAUUCAGGGCUGUGGGACAAGCUACAGCCUACUCUGGAGCACUCACCC	(((((((.(((((((((((((......))))))))....)))))...)))))))	(((((((.(((((((((((((......))))))))....)))))...)))))))	-27.9	-3.58	1.29	6
ABL2	ENST00000502732	102	9750	9777	CCAUGACUCAGUCCAGCCUGUCUCUUGG	(((.((..(((......)))..)).)))	(((.((..(((......)))..)).)))	-5.9	-1.28	0.5	6
ABL2	ENST00000502732	103	9838	9859	AUGUAUUCUAUCUUGAGUAUGU	((((((((......))))))))	((((((((......))))))))	-4.4	-3.88	1.05	6
ABL2	ENST00000502732	104	9878	9911	GCUGGGCACAGUGGCUCGUGCCUGUAAUCCCAGC	((((((.(((..(((....))))))...))))))	((((((.(((..(((....))))))...))))))	-15.4	-2.09	2.31	6
ABL2	ENST00000502732	105	9916	9925	UGGGAGACCA	(((....)))	(((....)))	-1.8	-4.98	0.69	6
ABL2	ENST00000502732	106	9926	9991	AGAUGGGCGGAUCACUUGAGGUCAGGAGUUUGAGACCAGCCUGGCCAACAUGGUGAAACCCCGUCU	(((((((.(..(((((((.(((((((.(((...)))...)))))))..)).)))))..))))))))	(((((((.(..(((((((.(((((((.(((...)))...)))))))..)).)))))..))))))))	-28.1	-3.14	4.38	6
ABL2	ENST00000502732	107	10015	10033	CGGGCGUAGUACAUGCCUG	(((((((.....)))))))	(((((((.....)))))))	-7.6	-2.55	0.48	6
ABL2	ENST00000502732	108	10056	10073	UGAGGCAGAAUUGCUUGA	(.(((((....))))).)	..(((((....)))))..	-3.8	-2.86	1.05	6
ABL2	ENST00000502732	109	10081	10127	AGGCGGAGGUUGCAGUGAGCUGAGAUCGCGCCGCUGCACUCCAGCCU	((((((((..(((((((.((((....)).))))))))))))).))))	((((((((..(((((((.((((....)).))))))))))))).))))	-23.5	-2.74	3.6	6
ABL2	ENST00000502732	110	10195	10210	UCCUAGAUCCAAAGGA	(((..........)))	((((........))))	-2.3	-1.82	0.87	6
ABL2	ENST00000502732	111	10236	10263	UGUGGGAUCAAGAUAAGAAGAUCCCAUA	(((((((((..........)))))))))	(((((((((..........)))))))))	-11.5	-5.16	0.6	6
ABL2	ENST00000502732	112	10273	10286	AGGUAAGGAGGCCU	(((........)))	((((......))))	-2.6	-2.18	0.65	6
ABL2	ENST00000502732	113	10292	10314	AGGUCAUGAUUCAAAGCUGACUU	((((...............))))	.(((((.(........)))))).	-3.1	-1.35	1.7	6
ABL2	ENST00000502732	114	10342	10391	CCCUUGGAGAUUUGUGCCUUCAAAGAUGGGUUUCAUGAGUCUCAGAGAGG	(((((.((((((((((.................)))))))))).))).))	(((((.(((((((((((((........)))...)))))))))).))).))	-16	-2.39	5.35	6
ABL2	ENST00000502732	115	10866	10900	CUCCAGGCUACUGAGCUGAACCCUCAGAAGCUGAG	(((..((((.(((((.......))))).)))))))	(((..((((.(((((.......))))).)))))))	-11	-2.23	2.91	6
ABL2	ENST00000502732	116	10901	10942	GUCUCCGAGCAUGCUAAGUAACCUUUUAGAAAAGCUGGAGGC	((((((.(((...(((((......)))))....)))))))))	((((((.(((...(((((......)))))....)))))))))	-14.2	-2.59	1.54	6
ABL2	ENST00000502732	117	11171	11179	GUCAUCAAC	(.......)	.........	0	#DIV/0!	0.07	6
ABL2	ENST00000502732	118	11197	11246	GUUCUGCACAGUUCAGAAGUACCAUACCAGGUAUUGUGAGUGGCAAGAAC	(((((((.((.((((..((((((......)))))).)))))))).)))))	(((((((.((.((((..((((((......)))))).)))))))).)))))	-15.9	-2.67	4.37	6
ABL2	ENST00000502732	119	11247	11271	GCCAGGGGACAGAGAUGCUUCUGGU	((((((((.((....))))))))))	((((((((.((....))))))))))	-10.9	-3.38	0.54	6
ABL2	ENST00000502732	120	11276	11298	GAGGGCCAGAGAAACCAGCUCUC	((((((...........))))))	((((((...........))))))	-5.9	-1.61	0.93	6
ABL2	ENST00000502732	121	11326	11403	UGGCCAUUUGGCCUCCAUUAUGUUUUGAGAGGAAUUUCUUGAGAUCUUGAGAAAUCACCAUGAUUAGGCCAAUUGUCA	((((...(((((((..((((((........(..........................))))))).)))))))..))))	((((.(.(((((((..((((((........(..(((((((((....)))))))))..))))))).))))))).)))))	-20.9	-2.18	16.5	6
ABL2	ENST00000502732	122	11525	11615	CACGUGCAUUGCUGUCGUGCCCAUUAAGAAAGGGGGAGUAAGUAAAAGAGGAAUCGCUCAGAUCUUUCCUUGGAUGAACAGCAGUGGCGUG	(((((.((((((((((((..(((....((((((..((((................))))...))))))..)))))).))))))))))))))	(((((.((((((((((((..(((....((((((..((((................))))...))))))..)))))).))))))))))))))	-29.5	-2.43	15.76	6
ABL2	ENST00000502732	123	11893	11980	GAGGGUGAGGUUUGGAGCAUCGGGCACUGUGUGCAUUGCUAAGGGGACAUAGUGAGACAAUGUGGGAUUUAACUAAAAACACAUCAAU	(..(................................................................................)..)	...((((..((((...((((.(..((((((((.(.((....)).).))))))))...).)))).............)))).))))...	-16.8	-0.28	18.12	6
ABL2	ENST00000504324	1	54	168	CUUCCACCUAAUAGUUAUGGCAGAGAUCAGGACACUUCACUUUGCUGCCUGUGCACUGAGGCCUCAGAAUCUGCUCUACCCGACUUAACAGAUCACUUUGCCAGCUGUGUGGAGG	(((((((.....................................................................................................)))))))	(((((((...(((((..((((((((..((((.(((........).))))))....((((....)))).(((((...............)))))..))))))))))))))))))))	-32.1	-1.3	20.36	1
ABL2	ENST00000504324	2	362	394	ACUCAGCAUCACUAAAGGUGAAAAGCUACGAGU	(((((((.(((((...)))))...)))..))))	(((((((.(((((...)))))...)))..))))	-8.3	-2.81	1.12	1
ABL2	ENST00000504324	3	459	463	CCAAG	(...)	.....	0	#DIV/0!	0	1
ABL2	ENST00000504324	4	503	582	CUGGUACCAUGGACCUGUGUCACGCAGUGCAGCUGAGUAUCUGCUCAGCAGUCUAAUCAAUGGCAGCUUCCUGGUGCGAG	((.((((((.(((.(((((...)))))....(((((((....))))))).(((........)))....))))))))).))	((.((((((.(((.(((((...)))))....(((((((....))))))).(((........)))....))))))))).))	-29.7	-2.61	12.01	1
ABL2	ENST00000504324	5	659	740	CACUGCAGAUGGCAAGGUGUAUGUGACUGCUGAGAGCCGCUUCAGCACCUUGGCAGAGCUUGUACACCAUCACUCCACAGUG	((.((...(.((...(((((((((..((((((((.(..((....)).))))))))).))..))))))).))..)...)).))	(((((..(((((...(((((((((..((((((((.(..((....)).))))))))).))..))))))).))).))..)))))	-27.7	-1.98	7.27	1
ABL2	ENST00000504324	6	741	799	GCUGAUGGGCUGGUGACAACAUUACACUACCCAGCACCCAAGUGUAAUAAGCCUACAGU	(.((.((((.(((((.........)))))))))......................)).)	((((.((((((.((....))((((((((............)))))))).))))))))))	-16	-2.2	6.41	1
ABL2	ENST00000504324	7	907	1012	GGAAGAAAUACAGCCUUACAGUUGCUGUGAAAACAUUGAAGGAAGAUACCAUGGAGGUAGAAGAAUUCCUGAAAGAAGCUGCAGUAAUGAAGGAAAUCAAGCAUCC	(((.(........((((.((.(................................................................)))))))........).)))	(((.(........((((.((.(((((((.......((..(((((..((((.....))))......)))))..))......)))))))))))))........).)))	-22.1	-2.69	4.94	1
ABL2	ENST00000504324	8	1014	1030	AAUCUGGUACAACUUUU	((...(((...))).))	.................	0	0.25	0.63	1
ABL2	ENST00000504324	9	1638	1705	GAGAUGGGUGGAUCACUUGAGGUCAAGAGUUCGAGACCAGCCUGGCCAACAUGGUGAACUCCCAUCUC	((((((((.((.(((((((.(((((.(.(((.(....))))))))))..)).))))).))))))))))	((((((((.((.(((((((.(((((.(.(((.(....))))))))))..)).))))).))))))))))	-25	-2.56	6.01	1
ABL2	ENST00000504324	10	1736	1745	GGCAUGCGCC	(((....)))	(((....)))	-2.6	-4.06	0.14	1
ABL2	ENST00000504324	11	1751	1804	UCCCAGCUAUUCAAGAGGCUGAAGGCUGAGGCAGGGGAGUUGCUUGAGCCUGGA	((((((((........))))).(((((.<<<<<<<...........))))))))	...(((((........))))).(((((.((((((.....)))))).)))))...	-22.6	-2.96	1.87	1
ABL2	ENST00000504324	12	1805	1851	GGGCAGAGGUUGCAGUGAGCCAAGAUGGCGCCACUGCACUCCAGCCU	((((.(((..(((((((.((((...))))..))))))))))..))))	((((.(((..(((((((.((((...))))..))))))))))..))))	-23	-3.33	5.41	1
ABL2	ENST00000504324	13	1854	1863	GCAAUAGAGC	((......))	..........	0	#DIV/0!	0.87	1
ABL2	ENST00000504405	1	267	299	ACUCAGCAUCACUAAAGGUGAAAAGCUACGAGU	((((.........................))))	(((((((.(((((...)))))...)))..))))	-8.3	-2.77	1.12	5
ABL2	ENST00000504405	2	364	368	CCAAG	(...)	.....	0	#DIV/0!	0	5
ABL2	ENST00000504405	3	408	487	CUGGUACCAUGGACCUGUGUCACGCAGUGCAGCUGAGUAUCUGCUCAGCAGUCUAAUCAAUGGCAGCUUCCUGGUGCGAG	((.((((((.(((.(((((...)))))....(((((((....))))))).(((........)))....))))))))).))	((.((((((.(((.(((((...)))))....(((((((....))))))).(((........)))....))))))))).))	-29.7	-1.86	12.01	5
ABL2	ENST00000504405	4	564	645	CACUGCAGAUGGCAAGGUGUAUGUGACUGCUGAGAGCCGCUUCAGCACCUUGGCAGAGCUUGUACACCAUCACUCCACAGUG	((.((...(.((...(((((((((..((((((((.(..((....)).))))))))).))..))))))).))..)...)).))	(((((..(((((...(((((((((..((((((((.(..((....)).))))))))).))..))))))).))).))..)))))	-27.7	-2.19	7.27	5
ABL2	ENST00000504405	5	646	704	GCUGAUGGGCUGGUGACAACAUUACACUACCCAGCACCCAAGUGUAAUAAGCCUACAGU	(.((.((((.(((((.........)))))))))......................)).)	((((.((((((.((....))((((((((............)))))))).))))))))))	-16	-2.04	6.41	5
ABL2	ENST00000504405	6	812	917	GGAAGAAAUACAGCCUUACAGUUGCUGUGAAAACAUUGAAGGAAGAUACCAUGGAGGUAGAAGAAUUCCUGAAAGAAGCUGCAGUAAUGAAGGAAAUCAAGCAUCC	(((.(........((((.((.(................................................................)))))))........).)))	(((.(........((((.((.(((((((.......((..(((((..((((.....))))......)))))..))......)))))))))))))........).)))	-22.1	-2.53	4.94	5
ABL2	ENST00000504405	7	1069	1119	AUUUCUUCUGCAAUGGAGUACUUAGAGAAGAAGAAUUUCAUCCAUAGAGAU	((((((..((................................)).))))))	((((((..((..(((((((.(((.......))).))))))).)).))))))	-7.4	-1.02	18.95	5
ABL2	ENST00000504405	8	1441	1545	CUUAUGAGAGCAUGCUGGAAGUGGAGCCCUGCCGAUAGGCCCUCUUUUGCUGAAACACACCAAGCUUUUGAAACCAUGUUCCAUGACUCCAGCAUUUCUGAAGAG	(((.(.((((.((((((((.(((((((...............((.........................))......)))))))...)))))))))))).).)))	(((.(.((((.((((((((.(((((((...(((....)))..((....(((...........)))....))......)))))))...)))))))))))).).)))	-30.5	-1.92	7.63	5
ABL2	ENST00000504405	9	1655	1707	ACAAGGAGAACAUUGAAGGGGCACAAGAUGCCACAGAAAAUUCUGCUUCCAGU	(((((.((((..((.....((((.....))))....))..)))).)))...))	..(((.((((..((.....((((.....))))....))..)))).))).....	-9.6	-0.96	7.95	5
ABL2	ENST00000504405	10	1711	1757	GCACCAGGGUUCAUCAGAGGUGCACAGGCCUCUAGUGGAUCCCCAGC	((....((((((((.((((((......)))))).))))))))...))	......((((((((.((((((......)))))).)))))))).....	-19.7	-1.85	2.67	5
ABL2	ENST00000504405	11	1830	1909	GGAUAGGAAGGGGGGCUUCUUCAGCUCCUUCAUGAAGAAGAGAAAUGCUCCUACACCCCCCAAACGCAGCAGCUCCUUCC	((..((((.((((((((((((((.........))))))))...............))))))............)))).))	(((.((((.((((((((((((((.........))))))))...............))))))....((....)))))))))	-25.5	-2.68	5.22	5
ABL2	ENST00000504405	12	1974	1984	GGCAAUGACCC	((.......))	...........	0	0.48	1.15	5
ABL2	ENST00000504405	13	2016	2030	GCUGGAAAGGACAGU	(.((.......)).)	((((.......))))	-2.7	-4.35	0.46	5
ABL2	ENST00000504405	14	2031	2064	GUCCACCUCUUCUCAGCCAGAAGAGAAUGUGGAC	(((((((((((((.....)))))))...))))))	(((((((((((((.....)))))))...))))))	-15.4	-3.79	0.75	5
ABL2	ENST00000504405	15	2067	2144	GGCCAAUGACAUGCUUCCAAAAAAAUCAGAGGAAAGUGCUGCUCCAAGCAGGGAGAGACCAAAAGCCAAGUUAUUGCC	(((...((.(..(.((((............)))...((((......))))((......))...).)...).))..)))	(((.((((((..((((((............)))...((((......))))((......))...)))...)))))))))	-15.8	-1.13	15.55	5
ABL2	ENST00000504405	16	2147	2164	GAGGAGCCACAGCUCUUC	(((((((....)))))))	(((((((....)))))))	-8.4	-3.13	0.12	5
ABL2	ENST00000504405	17	2180	2215	CUGGGGAUCUAGCCAUUACAGAGAAGGACCCUCCAG	((((((.(.(..((......).)..).).)).))))	((((((.(((..((......).)..))).)).))))	-8.8	-0.93	3.41	5
ABL2	ENST00000504405	18	2219	2248	UGGGAGUGGCUGGAGUGGCAGCUGCCCCCA	((((.(((((((......))))))).))))	((((.(((((((......))))))).))))	-16.6	-2.83	1.61	5
ABL2	ENST00000504405	19	2299	2352	GAGGAUGGAGAGCAGCCGGGCUGGCCUUCUCCAGCCAAGGCUGCCCCCGUCCUC	((((((((.(.((((((.((((((......))))))..)))))).)))))))))	((((((((.(.((((((.((((((......))))))..)))))).)))))))))	-38	-5.11	1.14	5
ABL2	ENST00000504405	20	2378	2400	CAGUCCUUAUCUCACCCACUCUG	(((.................)))	.......................	0	0.24	0.89	5
ABL2	ENST00000504405	21	2412	2426	AGCUGACGUGCAGCU	(((((.....)))))	(((((.....)))))	-4.8	-2.71	0.47	5
ABL2	ENST00000504405	22	2439	2494	CUCUCAGGGGAAUAAAUUCAAGCUCUUAUCUGAGCAUCAGGUCACAUCCUCUGGAG	(((.(((((((..........((((......))))...........))))))))))	(((.(((((((..........((((......))))...........))))))))))	-17.5	-2.68	3.33	5
ABL2	ENST00000504405	23	2670	2691	AGUGCCCAUCAGUGGGAAAGCU	(((.((((....))))...)))	....((((....))))......	-4.5	-1.53	2.01	5
ABL2	ENST00000504405	24	2693	2711	GGAGGCCAGUGAUGCCUCC	((((((.......))))))	((((((.......))))))	-9.3	-2.87	1.05	5
ABL2	ENST00000504405	25	2718	2778	AGUGCCUCUGCCCACAUCUUCCAUCUCGCCAGCCAAAAUGGCCAAUGGCACAGCAGGUACU	((.(((((((.................((((((((...))))...)))).))).)))).))	((((((((((.................((((((((...))))...)))).))).)))))))	-17.4	-2.94	9.75	5
ABL2	ENST00000504405	26	2784	2808	GGCUCUGAGAAAAACCAAACAGGCC	(((.(((............))))))	(((.(((............))))))	-4.8	-1.83	0.77	5
ABL2	ENST00000504405	27	2809	2825	GCUGAGAAAAUCUCAGC	(((((((...)))))))	(((((((...)))))))	-8.6	-5.66	0.42	5
ABL2	ENST00000504405	28	2871	2923	GUCCAGUGCACUCACGGAACCUGUGCCCAACAGCCAGCUGGUAGACACUGGAC	((((((((..((..(((...((((.....))))....)))..)).))))))))	((((((((..((..(((...((((.....))))....)))..)).))))))))	-19.6	-2.37	6.96	5
ABL2	ENST00000504405	29	2931	2949	GCUUGACUACUGCUCAGGC	(((((.........)))))	(((((((....).))))))	-5.5	-2.84	0.52	5
ABL2	ENST00000507173	1	312	344	ACUCAGCAUCACUAAAGGUGAAAAGCUACGAGU	((((.........................))))	(((((((.(((((...)))))...)))..))))	-8.3	-2.42	1.12	5
ABL2	ENST00000507173	2	409	413	CCAAG	(...)	.....	0	#DIV/0!	0	5
ABL2	ENST00000507173	3	453	532	CUGGUACCAUGGACCUGUGUCACGCAGUGCAGCUGAGUAUCUGCUCAGCAGUCUAAUCAAUGGCAGCUUCCUGGUGCGAG	((.((((((.(((.(((((...)))))....(((((((....))))))).(((........)))....))))))))).))	((.((((((.(((.(((((...)))))....(((((((....))))))).(((........)))....))))))))).))	-29.7	-1.61	12.01	5
ABL2	ENST00000507173	4	549	562	UGGGCAGCUGUCCA	(((((....)))))	(((((....)))))	-4.8	-2.66	0.52	5
ABL2	ENST00000507173	5	609	690	CACUGCAGAUGGCAAGGUGUAUGUGACUGCUGAGAGCCGCUUCAGCACCUUGGCAGAGCUUGUACACCAUCACUCCACAGUG	((.(....(.((...(((((((((..((((((((.(..((....)).))))))))).))..))))))).))..)....).))	(((((..(((((...(((((((((..((((((((.(..((....)).))))))))).))..))))))).))).))..)))))	-27.7	-2	7.27	5
ABL2	ENST00000507173	6	691	749	GCUGAUGGGCUGGUGACAACAUUACACUACCCAGCACCCAAGUGUAAUAAGCCUACAGU	(.((.((((.(((((.........)))))))))......................)).)	((((.((((((.((....))((((((((............)))))))).))))))))))	-16	-2.27	6.41	5
ABL2	ENST00000507173	7	857	962	GGAAGAAAUACAGCCUUACAGUUGCUGUGAAAACAUUGAAGGAAGAUACCAUGGAGGUAGAAGAAUUCCUGAAAGAAGCUGCAGUAAUGAAGGAAAUCAAGCAUCC	(((.(........((((.((.((..............................................................))))))))........).)))	(((.(........((((.((.(((((((.......((..(((((..((((.....))))......)))))..))......)))))))))))))........).)))	-22.1	-1.97	4.94	5
ABL2	ENST00000507173	8	964	980	AAUCUGGUACAACUUUU	((...(((...))).))	.................	0	0.34	0.63	5
ABL2	ENST00000507173	9	1486	1590	CUUAUGAGAGCAUGCUGGAAGUGGAGCCCUGCCGAUAGGCCCUCUUUUGCUGAAACACACCAAGCUUUUGAAACCAUGUUCCAUGACUCCAGCAUUUCUGAAGAG	(((.(.((((.((((((((.(((((((...............((.........................))......)))))))...)))))))))))).).)))	(((.(.((((.((((((((.(((((((...(((....)))..((....(((...........)))....))......)))))))...)))))))))))).).)))	-30.5	-1.98	7.63	5
ABL2	ENST00000507173	10	1700	1752	ACAAGGAGAACAUUGAAGGGGCACAAGAUGCCACAGAAAAUUCUGCUUCCAGU	(((((.((((..((.....((((.....))))....))..)))).)))...))	..(((.((((..((.....((((.....))))....))..)))).))).....	-9.6	-1.01	7.95	5
ABL2	ENST00000507173	11	1756	1802	GCACCAGGGUUCAUCAGAGGUGCACAGGCCUCUAGUGGAUCCCCAGC	((....((((((((.((((((......)))))).))))))))...))	......((((((((.((((((......)))))).)))))))).....	-19.7	-2.36	2.67	5
ABL2	ENST00000507173	12	1875	1954	GGAUAGGAAGGGGGGCUUCUUCAGCUCCUUCAUGAAGAAGAGAAAUGCUCCUACACCCCCCAAACGCAGCAGCUCCUUCC	((..((((.((((((((((((((.........))))))))...............))))))............)))).))	(((.((((.((((((((((((((.........))))))))...............))))))....((....)))))))))	-25.5	-2.85	5.22	5
ABL2	ENST00000507173	13	2019	2029	GGCAAUGACCC	((.......))	...........	0	0.47	1.15	5
ABL2	ENST00000507173	14	2061	2075	GCUGGAAAGGACAGU	(.((.......)).)	((((.......))))	-2.7	-3.22	0.46	5
ABL2	ENST00000507173	15	2076	2109	GUCCACCUCUUCUCAGCCAGAAGAGAAUGUGGAC	(((((((((((((.....)))))))...))))))	(((((((((((((.....)))))))...))))))	-15.4	-4.52	0.75	5
ABL2	ENST00000507173	16	2112	2189	GGCCAAUGACAUGCUUCCAAAAAAAUCAGAGGAAAGUGCUGCUCCAAGCAGGGAGAGACCAAAAGCCAAGUUAUUGCC	(((...((.(..(.((((............)))...((((......))))((......))...).)...).))..)))	(((.((((((..((((((............)))...((((......))))((......))...)))...)))))))))	-15.8	-0.95	15.55	5
ABL2	ENST00000507173	17	2192	2209	GAGGAGCCACAGCUCUUC	(((((((....)))))))	(((((((....)))))))	-8.4	-3.62	0.12	5
ABL2	ENST00000507173	18	2225	2260	CUGGGGAUCUAGCCAUUACAGAGAAGGACCCUCCAG	((((((.(.(..((......).)..).).)).))))	((((((.(((..((......).)..))).)).))))	-8.8	-1.38	3.41	5
ABL2	ENST00000507173	19	2264	2293	UGGGAGUGGCUGGAGUGGCAGCUGCCCCCA	((((.(((((((......))))))).))))	((((.(((((((......))))))).))))	-16.6	-3.19	1.61	5
ABL2	ENST00000507173	20	2344	2397	GAGGAUGGAGAGCAGCCGGGCUGGCCUUCUCCAGCCAAGGCUGCCCCCGUCCUC	((((((((.(.((((((.((((((......))))))..)))))).)))))))))	((((((((.(.((((((.((((((......))))))..)))))).)))))))))	-38	-4.47	1.14	5
ABL2	ENST00000507173	21	2423	2445	CAGUCCUUAUCUCACCCACUCUG	((...................))	.......................	0	0.41	0.89	5
ABL2	ENST00000507173	22	2457	2471	AGCUGACGUGCAGCU	(((((.....)))))	(((((.....)))))	-4.8	-1.97	0.47	5
ABL2	ENST00000507173	23	2484	2539	CUCUCAGGGGAAUAAAUUCAAGCUCUUAUCUGAGCAUCAGGUCACAUCCUCUGGAG	(((.(((((((..........((((......))))...........))))))))))	(((.(((((((..........((((......))))...........))))))))))	-17.5	-3.04	3.33	5
ABL2	ENST00000507173	24	2715	2736	AGUGCCCAUCAGUGGGAAAGCU	(((.((((....))))...)))	....((((....))))......	-4.5	-0.82	2.01	5
ABL2	ENST00000507173	25	2738	2756	GGAGGCCAGUGAUGCCUCC	((((((.......))))))	((((((.......))))))	-9.3	-2.53	1.05	5
ABL2	ENST00000507173	26	2763	2823	AGUGCCUCUGCCCACAUCUUCCAUCUCGCCAGCCAAAAUGGCCAAUGGCACAGCAGGUACU	((.(((((((.................((((((((...))))...)))).))).)))).))	((((((((((.................((((((((...))))...)))).))).)))))))	-17.4	-2.8	9.75	5
ABL2	ENST00000507173	27	2829	2853	GGCUCUGAGAAAAACCAAACAGGCC	(((.(((............))))))	(((.(((............))))))	-4.8	-1.59	0.77	5
ABL2	ENST00000507173	28	2854	2870	GCUGAGAAAAUCUCAGC	(((((((...)))))))	(((((((...)))))))	-8.6	-5.73	0.42	5
ABL2	ENST00000507173	29	2916	2968	GUCCAGUGCACUCACGGAACCUGUGCCCAACAGCCAGCUGGUAGACACUGGAC	((((((((..((..(((...((((.....))))....)))..)).))))))))	((((((((..((..(((...((((.....))))....)))..)).))))))))	-19.6	-3.12	6.96	5
ABL2	ENST00000507173	30	2976	2994	GCUUGACUACUGCUCAGGC	(((((.........)))))	(((((((....).))))))	-5.5	-2.28	0.52	5
ABL2	ENST00000508127	1	229	323	GGAGCCACUGAGAGUGACCCUAAUCUCUUCGUUGCACUUUAUGAUUUUGUAGCAAGUGGUGAUAACACACUCAGCAUCACUAAAGGUGAGGCUUC	((((((.(((((.(((.................................................))).)))))...............))))))	((((((.(((((.(((......(((.(((.((((((...........))))))))).))).....))).)))))..(((((...)))))))))))	-26.6	-1.56	6.02	1
ABL2	ENST00000509520	1	292	324	ACUCAGCAUCACUAAAGGUGAAAAGCUACGAGU	((((.........................))))	(((((((.(((((...)))))...)))..))))	-8.3	-2.31	1.12	5
ABL2	ENST00000509520	2	389	393	CCAAG	(...)	.....	0	#DIV/0!	0	5
ABL2	ENST00000509520	3	433	512	CUGGUACCAUGGACCUGUGUCACGCAGUGCAGCUGAGUAUCUGCUCAGCAGUCUAAUCAAUGGCAGCUUCCUGGUGCGAG	((.((((((.(((.(((((...)))))....(((((((....))))))).(((........)))....))))))))).))	((.((((((.(((.(((((...)))))....(((((((....))))))).(((........)))....))))))))).))	-29.7	-2.1	12.01	5
ABL2	ENST00000509520	4	589	670	CACUGCAGAUGGCAAGGUGUAUGUGACUGCUGAGAGCCGCUUCAGCACCUUGGCAGAGCUUGUACACCAUCACUCCACAGUG	((.((...(.((...(((((((((..((((((((.(..((....)).))))))))).))..))))))).))..)...)).))	(((((..(((((...(((((((((..((((((((.(..((....)).))))))))).))..))))))).))).))..)))))	-27.7	-2.2	7.27	5
ABL2	ENST00000509520	5	671	729	GCUGAUGGGCUGGUGACAACAUUACACUACCCAGCACCCAAGUGUAAUAAGCCUACAGU	(.((.((((.(((((.........)))))))))......................)).)	((((.((((((.((....))((((((((............)))))))).))))))))))	-16	-2.09	6.41	5
ABL2	ENST00000509520	6	837	942	GGAAGAAAUACAGCCUUACAGUUGCUGUGAAAACAUUGAAGGAAGAUACCAUGGAGGUAGAAGAAUUCCUGAAAGAAGCUGCAGUAAUGAAGGAAAUCAAGCAUCC	(((.(........((((.((.(((((((.......((...................................))......)))))))))))))........).)))	(((.(........((((.((.(((((((.......((..(((((..((((.....))))......)))))..))......)))))))))))))........).)))	-22.1	-1.88	4.94	5
ABL2	ENST00000509520	7	944	960	AAUCUGGUACAACUUUU	((...(((...))).))	.................	0	0.36	0.63	5
ABL2	ENST00000509520	8	1094	1144	AUUUCUUCUGCAAUGGAGUACUUAGAGAAGAAGAAUUUCAUCCAUAGAGAU	((((((..((..(...........................).)).))))))	((((((..((..(((((((.(((.......))).))))))).)).))))))	-7.4	-0.64	18.95	5
ABL2	ENST00000509520	9	1568	1635	GAGAUGGGUGGAUCACUUGAGGUCAAGAGUUCGAGACCAGCCUGGCCAACAUGGUGAACUCCCAUCUC	((((((((.((.(((((((.(((((.(.(((.(....))))))))))..)).))))).))))))))))	((((((((.((.(((((((.(((((.(.(((.(....))))))))))..)).))))).))))))))))	-25	-2.2	6.01	5
ABL2	ENST00000509520	10	1666	1675	GGCAUGCGCC	(((....)))	(((....)))	-2.6	-4.42	0.14	5
ABL2	ENST00000509520	11	1684	1701	CAGCUAUUCAAGAGGCUG	(((((........)))))	(((((........)))))	-4.7	-2.52	0.28	5
ABL2	ENST00000509520	12	1709	1805	AGGCAGGGGAGUUGCUUGAGCCUGGAGGGCAGAGGUUGCAGUGAGCCAAGAUGGCGCCACUGCACUCCAGCCUGGGCAAUAGAGCGAGACUCUGUCU	(((((.((...(.......((((...((((.(((..(((((((.((((...))))..))))))))))..)))))))).........)..)).)))))	((((((((...((((((..((((...((((.(((..(((((((.((((...))))..))))))))))..))))))))....))))))..))))))))	-46.7	-3.82	7.24	5
ABL2	ENST00000511413	1	375	407	ACUCAGCAUCACUAAAGGUGAAAAGCUACGAGU	((((((...................))..))))	(((((((.(((((...)))))...)))..))))	-8.3	-2.7	1.12	5
ABL2	ENST00000511413	2	472	476	CCAAG	(...)	.....	0	#DIV/0!	0	5
ABL2	ENST00000511413	3	516	595	CUGGUACCAUGGACCUGUGUCACGCAGUGCAGCUGAGUAUCUGCUCAGCAGUCUAAUCAAUGGCAGCUUCCUGGUGCGAG	((.((((((.(((.(((((...)))))....(((((((....))))))).(((........)))....))))))))).))	((.((((((.(((.(((((...)))))....(((((((....))))))).(((........)))....))))))))).))	-29.7	-1.75	12.01	5
ABL2	ENST00000511413	4	672	753	CACUGCAGAUGGCAAGGUGUAUGUGACUGCUGAGAGCCGCUUCAGCACCUUGGCAGAGCUUGUACACCAUCACUCCACAGUG	((.(....((((...(((((((((..((((((((.(..((....)).))))))))).))..))))))).))).)....).))	(((((..(((((...(((((((((..((((((((.(..((....)).))))))))).))..))))))).))).))..)))))	-27.7	-1.91	7.27	5
ABL2	ENST00000511413	5	754	812	GCUGAUGGGCUGGUGACAACAUUACACUACCCAGCACCCAAGUGUAAUAAGCCUACAGU	(.((.((((.(((((.........)))))))))......................)).)	((((.((((((.((....))((((((((............)))))))).))))))))))	-16	-2.32	6.41	5
ABL2	ENST00000511413	6	920	1025	GGAAGAAAUACAGCCUUACAGUUGCUGUGAAAACAUUGAAGGAAGAUACCAUGGAGGUAGAAGAAUUCCUGAAAGAAGCUGCAGUAAUGAAGGAAAUCAAGCAUCC	(((.(........((((.((.(................................................................)))))))........).)))	(((.(........((((.((.(((((((.......((..(((((..((((.....))))......)))))..))......)))))))))))))........).)))	-22.1	-2.19	4.94	5
ABL2	ENST00000511413	7	1027	1043	AAUCUGGUACAACUUUU	((...(((...))).))	.................	0	0.51	0.63	5
ABL2	ENST00000511413	8	1549	1653	CUUAUGAGAGCAUGCUGGAAGUGGAGCCCUGCCGAUAGGCCCUCUUUUGCUGAAACACACCAAGCUUUUGAAACCAUGUUCCAUGACUCCAGCAUUUCUGAAGAG	(((.(.((((.((((((((.(((((((...............((.........................))......)))))))...)))))))))))).).)))	(((.(.((((.((((((((.(((((((...(((....)))..((....(((...........)))....))......)))))))...)))))))))))).).)))	-30.5	-2.11	7.63	5
ABL2	ENST00000511413	9	1763	1815	ACAAGGAGAACAUUGAAGGGGCACAAGAUGCCACAGAAAAUUCUGCUUCCAGU	(((((.((((..((.....((((.....))))....))..)))).)))...))	..(((.((((..((.....((((.....))))....))..)))).))).....	-9.6	-1.1	7.95	5
ABL2	ENST00000511413	10	1819	1865	GCACCAGGGUUCAUCAGAGGUGCACAGGCCUCUAGUGGAUCCCCAGC	((....((((((((.((((((......)))))).))))))))...))	......((((((((.((((((......)))))).)))))))).....	-19.7	-2.31	2.67	5
ABL2	ENST00000511413	11	1938	2017	GGAUAGGAAGGGGGGCUUCUUCAGCUCCUUCAUGAAGAAGAGAAAUGCUCCUACACCCCCCAAACGCAGCAGCUCCUUCC	((..((((.((((((((((((((.........))))))))...............))))))............)))).))	(((.((((.((((((((((((((.........))))))))...............))))))....((....)))))))))	-25.5	-2.08	5.22	5
ABL2	ENST00000511413	12	2082	2092	GGCAAUGACCC	((.......))	...........	0	0.44	1.15	5
ABL2	ENST00000511413	13	2115	2174	CAAACUCCAGCUGGAAAGGACAGUGUCCACCUCUUCUCAGCCAGAAGAGAAUGUGGACAG	(........(.((.......)).)(((((((((((((.....)))))))...)))))).)	.........((((.......))))(((((((((((((.....)))))))...))))))..	-20.1	-3.19	5.09	5
ABL2	ENST00000511413	14	2175	2252	GGCCAAUGACAUGCUUCCAAAAAAAUCAGAGGAAAGUGCUGCUCCAAGCAGGGAGAGACCAAAAGCCAAGUUAUUGCC	(((...((.(..(.((((............)))...((((......))))((......))...).)...).))..)))	(((.((((((..((((((............)))...((((......))))((......))...)))...)))))))))	-15.8	-1.14	15.55	5
ABL2	ENST00000511413	15	2255	2272	GAGGAGCCACAGCUCUUC	(((((((....)))))))	(((((((....)))))))	-8.4	-3.03	0.12	5
ABL2	ENST00000511413	16	2288	2323	CUGGGGAUCUAGCCAUUACAGAGAAGGACCCUCCAG	((((((.(.(..((......).)..).).)).))))	((((((.(((..((......).)..))).)).))))	-8.8	-1.26	3.41	5
ABL2	ENST00000511413	17	2327	2356	UGGGAGUGGCUGGAGUGGCAGCUGCCCCCA	((((.(((((((......))))))).))))	((((.(((((((......))))))).))))	-16.6	-3.4	1.61	5
ABL2	ENST00000511413	18	2407	2460	GAGGAUGGAGAGCAGCCGGGCUGGCCUUCUCCAGCCAAGGCUGCCCCCGUCCUC	((((((((.(.((((((.((((((......))))))..)))))).)))))))))	((((((((.(.((((((.((((((......))))))..)))))).)))))))))	-38	-4.36	1.14	5
ABL2	ENST00000511413	19	2486	2508	CAGUCCUUAUCUCACCCACUCUG	(((.................)))	.......................	0	0.48	0.89	5
ABL2	ENST00000511413	20	2520	2534	AGCUGACGUGCAGCU	(((((.....)))))	(((((.....)))))	-4.8	-1.87	0.47	5
ABL2	ENST00000511413	21	2547	2602	CUCUCAGGGGAAUAAAUUCAAGCUCUUAUCUGAGCAUCAGGUCACAUCCUCUGGAG	(((.(((((((..........((((......))))...........))))))))))	(((.(((((((..........((((......))))...........))))))))))	-17.5	-3.08	3.33	5
ABL2	ENST00000511413	22	2778	2799	AGUGCCCAUCAGUGGGAAAGCU	(((.((((....))))...)))	....((((....))))......	-4.5	-1.36	2.01	5
ABL2	ENST00000511413	23	2801	2819	GGAGGCCAGUGAUGCCUCC	((((((.......))))))	((((((.......))))))	-9.3	-3.46	1.05	5
ABL2	ENST00000511413	24	2826	2886	AGUGCCUCUGCCCACAUCUUCCAUCUCGCCAGCCAAAAUGGCCAAUGGCACAGCAGGUACU	((.(((((((.................((((((((...))))...)))).))).)))).))	((((((((((.................((((((((...))))...)))).))).)))))))	-17.4	-2.51	9.75	5
ABL2	ENST00000511413	25	2892	2916	GGCUCUGAGAAAAACCAAACAGGCC	(((.(((............))))))	(((.(((............))))))	-4.8	-2.08	0.77	5
ABL2	ENST00000511413	26	2917	2933	GCUGAGAAAAUCUCAGC	(((((((...)))))))	(((((((...)))))))	-8.6	-4.58	0.42	5
ABL2	ENST00000511413	27	2979	3031	GUCCAGUGCACUCACGGAACCUGUGCCCAACAGCCAGCUGGUAGACACUGGAC	((((((((..(...(((...((((.....))))....)))...).))))))))	((((((((..((..(((...((((.....))))....)))..)).))))))))	-19.6	-2.14	6.96	5
ABL2	ENST00000511413	28	3039	3057	GCUUGACUACUGCUCAGGC	(((((.........)))))	(((((((....).))))))	-5.5	-2.32	0.52	5
ABL2	ENST00000512653	1	34	148	CUUCCACCUAAUAGUUAUGGCAGAGAUCAGGACACUUCACUUUGCUGCCUGUGCACUGAGGCCUCAGAAUCUGCUCUACCCGACUUAACAGAUCACUUUGCCAGCUGUGUGGAGG	(((((((.....................................................................................................)))))))	(((((((...(((((..((((((((..((((.(((........).))))))....((((....)))).(((((...............)))))..))))))))))))))))))))	-32.1	-1.45	20.36	5
ABL2	ENST00000512653	2	342	374	ACUCAGCAUCACUAAAGGUGAAAAGCUACGAGU	(((((((.................)))..))))	(((((((.(((((...)))))...)))..))))	-8.3	-3.08	1.12	5
ABL2	ENST00000512653	3	439	443	CCAAG	(...)	.....	0	#DIV/0!	0	5
ABL2	ENST00000512653	4	483	562	CUGGUACCAUGGACCUGUGUCACGCAGUGCAGCUGAGUAUCUGCUCAGCAGUCUAAUCAAUGGCAGCUUCCUGGUGCGAG	((.((((((.(((.(((((...)))))....(((((((....))))))).(((........)))....))))))))).))	((.((((((.(((.(((((...)))))....(((((((....))))))).(((........)))....))))))))).))	-29.7	-2.54	12.01	5
ABL2	ENST00000512653	5	579	592	UGGGCAGCUGUCCA	(((((....)))))	(((((....)))))	-4.8	-2.79	0.52	5
ABL2	ENST00000512653	6	639	720	CACUGCAGAUGGCAAGGUGUAUGUGACUGCUGAGAGCCGCUUCAGCACCUUGGCAGAGCUUGUACACCAUCACUCCACAGUG	((.((...((((...(((((((((..((((((((.(..((....)).))))))))).))..))))))).))).)...)).))	(((((..(((((...(((((((((..((((((((.(..((....)).))))))))).))..))))))).))).))..)))))	-27.7	-2.56	7.27	5
ABL2	ENST00000512653	7	721	779	GCUGAUGGGCUGGUGACAACAUUACACUACCCAGCACCCAAGUGUAAUAAGCCUACAGU	(.((.((((.(((((.........)))))))))......................)).)	((((.((((((.((....))((((((((............)))))))).))))))))))	-16	-2.34	6.41	5
ABL2	ENST00000512653	8	887	992	GGAAGAAAUACAGCCUUACAGUUGCUGUGAAAACAUUGAAGGAAGAUACCAUGGAGGUAGAAGAAUUCCUGAAAGAAGCUGCAGUAAUGAAGGAAAUCAAGCAUCC	(((.(........((((.((.(................................................................)))))))........).)))	(((.(........((((.((.(((((((.......((..(((((..((((.....))))......)))))..))......)))))))))))))........).)))	-22.1	-1.97	4.94	5
ABL2	ENST00000512653	9	994	1010	AAUCUGGUACAACUUUU	((...(((...))).))	.................	0	0.32	0.63	5
ABL2	ENST00000512653	10	1144	1194	AUUUCUUCUGCAAUGGAGUACUUAGAGAAGAAGAAUUUCAUCCAUAGAGAU	((((((..((................................)).))))))	((((((..((..(((((((.(((.......))).))))))).)).))))))	-7.4	-0.54	18.95	5
ABL2	ENST00000512653	11	1516	1620	CUUAUGAGAGCAUGCUGGAAGUGGAGCCCUGCCGAUAGGCCCUCUUUUGCUGAAACACACCAAGCUUUUGAAACCAUGUUCCAUGACUCCAGCAUUUCUGAAGAG	(((.(.((((.((((((((.(((((((...............((.........................))......)))))))...)))))))))))).).)))	(((.(.((((.((((((((.(((((((...(((....)))..((....(((...........)))....))......)))))))...)))))))))))).).)))	-30.5	-2.22	7.63	5
ABL2	ENST00000512653	12	1730	1782	ACAAGGAGAACAUUGAAGGGGCACAAGAUGCCACAGAAAAUUCUGCUUCCAGU	(((((.((((..((.....((((.....))))....))..)))).)))...))	..(((.((((..((.....((((.....))))....))..)))).))).....	-9.6	-1.24	7.95	5
ABL2	ENST00000512653	13	1786	1832	GCACCAGGGUUCAUCAGAGGUGCACAGGCCUCUAGUGGAUCCCCAGC	((....((((((((.((((((......)))))).))))))))...))	......((((((((.((((((......)))))).)))))))).....	-19.7	-2.33	2.67	5
ABL2	ENST00000512653	14	1905	1984	GGAUAGGAAGGGGGGCUUCUUCAGCUCCUUCAUGAAGAAGAGAAAUGCUCCUACACCCCCCAAACGCAGCAGCUCCUUCC	((..((((.((((((((((((((.........))))))))...............))))))....((....)))))).))	(((.((((.((((((((((((((.........))))))))...............))))))....((....)))))))))	-25.5	-2.29	5.22	5
ABL2	ENST00000512653	15	2082	2195	UGCCCAGCAAGAGGCGAAUCUGGUGCCACCCAAGUGCUAUGGGGGGAGCUUUGCACAGAGGAACCUCUGUAAUGACGACGGUGGUGGGGGUGGGGGCAGUGGCACUGCUGGGGG	(.(((((((.(.............................................................................................)))))))).)	..(((((((.(..((....(((.(.((((((....(((((.(..(..(.((...((((((....)))))))))..)..).)))))..)))))).).)))..)).))))))))..	-46.4	-1.91	13.86	5
ABL2	ENST00000512653	16	2208	2284	CAUCACAGGCUUCUUUACACCACGCUUAAUCAAAAAGACACUGGGCUUACGAGCAGGUAAACCCACAGCCAGUGAUG	((((((.(((((((((.................)))))............................)))).))))))	((((((.(((((((((.................)))))...((((.((((......)))).)))).)))).))))))	-20.3	-2.47	4.62	5
ABL2	ENST00000512653	17	2356	2370	AUGGCAAUGACCCUU	(.((.......)).)	...............	0	0.45	1.55	5
ABL2	ENST00000512653	18	2400	2414	GCUGGAAAGGACAGU	(..(.......)..)	((((.......))))	-2.7	-2.68	0.46	5
ABL2	ENST00000512653	19	2415	2448	GUCCACCUCUUCUCAGCCAGAAGAGAAUGUGGAC	(((((((((((((.....)))))))...))))))	(((((((((((((.....)))))))...))))))	-15.4	-4.25	0.75	5
ABL2	ENST00000512653	20	2451	2528	GGCCAAUGACAUGCUUCCAAAAAAAUCAGAGGAAAGUGCUGCUCCAAGCAGGGAGAGACCAAAAGCCAAGUUAUUGCC	(((...((.(..(.((((............)))...((((......))))((......))...).)...).))..)))	(((.((((((..((((((............)))...((((......))))((......))...)))...)))))))))	-15.8	-1.51	15.55	5
ABL2	ENST00000512653	21	2531	2548	GAGGAGCCACAGCUCUUC	(((((((....)))))))	(((((((....)))))))	-8.4	-3.27	0.12	5
ABL2	ENST00000512653	22	2564	2599	CUGGGGAUCUAGCCAUUACAGAGAAGGACCCUCCAG	((((((.(.(..((......).)..).).)).))))	((((((.(((..((......).)..))).)).))))	-8.8	-0.97	3.41	5
ABL2	ENST00000512653	23	2603	2632	UGGGAGUGGCUGGAGUGGCAGCUGCCCCCA	((((.(((((((......))))))).))))	((((.(((((((......))))))).))))	-16.6	-3.88	1.61	5
ABL2	ENST00000512653	24	2683	2736	GAGGAUGGAGAGCAGCCGGGCUGGCCUUCUCCAGCCAAGGCUGCCCCCGUCCUC	((((((((.(.((((((.((((((......))))))..)))))).)))))))))	((((((((.(.((((((.((((((......))))))..)))))).)))))))))	-38	-5.05	1.14	5
ABL2	ENST00000512653	25	2762	2784	CAGUCCUUAUCUCACCCACUCUG	(((.................)))	.......................	0	0.44	0.89	5
ABL2	ENST00000512653	26	2796	2810	AGCUGACGUGCAGCU	(((((.....)))))	(((((.....)))))	-4.8	-2.61	0.47	5
ABL2	ENST00000512653	27	2823	2878	CUCUCAGGGGAAUAAAUUCAAGCUCUUAUCUGAGCAUCAGGUCACAUCCUCUGGAG	(((.(((((((..........((((......))))...........))))))))))	(((.(((((((..........((((......))))...........))))))))))	-17.5	-2.9	3.33	5
ABL2	ENST00000512653	28	3054	3075	AGUGCCCAUCAGUGGGAAAGCU	(((.((((....))))...)))	....((((....))))......	-4.5	-1.05	2.01	5
ABL2	ENST00000512653	29	3077	3095	GGAGGCCAGUGAUGCCUCC	((((((.......))))))	((((((.......))))))	-9.3	-2.5	1.05	5
ABL2	ENST00000512653	30	3102	3162	AGUGCCUCUGCCCACAUCUUCCAUCUCGCCAGCCAAAAUGGCCAAUGGCACAGCAGGUACU	((.(((((((.................((((((((...))))...)))).))).)))).))	((((((((((.................((((((((...))))...)))).))).)))))))	-17.4	-2.87	9.75	5
ABL2	ENST00000512653	31	3168	3192	GGCUCUGAGAAAAACCAAACAGGCC	(((.(((............))))))	(((.(((............))))))	-4.8	-2.16	0.77	5
ABL2	ENST00000512653	32	3193	3209	GCUGAGAAAAUCUCAGC	(((((((...)))))))	(((((((...)))))))	-8.6	-4.62	0.42	5
ABL2	ENST00000512653	33	3255	3307	GUCCAGUGCACUCACGGAACCUGUGCCCAACAGCCAGCUGGUAGACACUGGAC	((((((((..((..(((...((((.....))))....)))..)).))))))))	((((((((..((..(((...((((.....))))....)))..)).))))))))	-19.6	-2.51	6.96	5
ABL2	ENST00000512653	34	3315	3333	GCUUGACUACUGCUCAGGC	(.(((.........))).)	(((((((....).))))))	-5.5	-2.39	0.52	5
ABL2	ENST00000512653	35	3475	3489	UUGUCAUGUGUACAG	((((.......))))	...............	0	0.54	2.22	5
ABL2	ENST00000512653	36	3494	3554	UCAGUGAUGUGGUGCAGAGGUAGCCACUGUUAGCCUGGUGGGAAAAUGCACACAUUUCUGA	((((.((((((.((((.......(((((........))))).....)))))))))).))))	((((.((((((.((((.......(((((........))))).....)))))))))).))))	-22.1	-2.88	3.05	5
ABL2	ENST00000512653	37	3555	3594	GGGGAGAGGGAAAAGGACUUGUUUUCCUGUGUUCUUGUUU	((.((.((.............)..........).))..))	(((.(.(((((((........))))))).).)))......	-9.4	-2.13	12.98	5
ABL2	ENST00000512653	38	3609	3622	ACUCAUACUUGAGU	(((((....)))))	(((((....)))))	-3.9	-5.96	0.55	5
ABL2	ENST00000659126	1	30	67	GCUAACAGUUAUUAAACACAUACUAUGUAACUUUUGGU	(.........((............<<))......<<<)	(((((.((((((..............)))))).)))))	-6	-1.18	1.32	1
ABL2	ENST00000659126	2	68	78	AGGAGAAGAAU	(.........)	...........	0	#DIV/0!	0	1
ABL2	ENST00000659126	3	84	97	UCCAGAUACAAGGA	(((........)))	(((........)))	-1.2	-2.66	0.81	1
ABL2	ENST00000659126	4	98	137	ACAUGUUAUGAUGUUUGGGGAACAAACAUACGUAGAAUGU	((((.((((((((((((.....))))))).))))).))))	((((.((((((((((((.....))))))).))))).))))	-12.4	-3.52	1.17	1
ABL2	ENST00000659126	5	172	182	GCAGCAACUGU	((((...))))	((((...))))	-0.8	-2.11	1.45	1
ABL2	ENST00000659126	6	186	197	GCUUUUGAGAGU	((((....))))	............	0	0.15	2.08	1
ABL2	ENST00000659126	7	559	617	UCAGCCAGUCAAAAGAAAAGUGGGGUGAGAACCCAUUCCAGUUAGUCUGGACUGUGUGA	(((..(((((...(((.((.(((((((......))))))).))..))).)))))..)))	(((..(((((...(((.((.(((((((......))))))).))..))).)))))..)))	-19.1	-2.65	4.4	1
ABL2	ENST00000659126	8	974	1064	AGCCACUGAGAGUGACCCUAAUCUCUUCGUUGCACUUUAUGAUUUUGUAGCAAGUGGUGAUAACACACUCAGCAUCACUAAAGGUGAGGCU	((((.(((((.(((.................................................))).)))))...............))))	((((.(((((.(((......(((.(((.((((((...........))))))))).))).....))).)))))..(((((...)))))))))	-23.3	-1.34	7.59	1
ABL2	ENST00000660584	1	281	376	GCCUGGCUGGGUGUGGUGGCUCACGUUUGUAAUCCCAGCACUUUGGGAGGCCAAGGCGGGCAGAUCACAAGGUCAGGAGUUCAAGACCAGCCUGGC	(((.((((((.((((((.((((.(.((.((..((((((....)))))).)).)).).))))..)))))).((........))....)))))).)))	(((.((((((.((((((.((((.(.((.((..((((((....)))))).)).)).).))))..)))))).((........))....)))))).)))	-36.4	-1.69	28.72	1
ABL2	ENST00000660584	2	487	542	CCUAGGACGUGAAGGUUGCAGUGAGCAGAGAUUGUGCCACUGCACUCCAGCCUGGG	((((((.(.((.((..(((((((.(((.......)))))))))))).)))))))))	((((((.(.((.((..(((((((.(((.......)))))))))))).)))))))))	-23.5	-2.71	6.37	1
ABL2	ENST00000660584	3	604	623	GGGUGUGGUGGCUCACGCCU	((((((((....))))))))	((((((((....))))))))	-9.3	-2.3	0.99	1
ABL2	ENST00000660584	4	628	643	UCCCAGCACUUUGGGA	((((((....))))))	((((((....))))))	-5.8	-2.89	1.08	1
ABL2	ENST00000660584	5	648	715	GAGGCGGGUGGAUCACCUGAGGUCAGGAGUUCAAGACCAACCUGGCCAACAUGGUAAAAUCCUGUCUC	((((..........(((((.(((((((.(((...)))...)))))))..)).))).........))))	((((((((......(((((.(((((((.(((...)))...)))))))..)).))).....))))))))	-25.5	-2.42	4.31	1
ABL2	ENST00000660584	6	736	773	UAGCUGGGUAUGGUGGCAGGCGCCUGUAAUCCCAGCUA	((((((((......(((....)))......))))))))	((((((((......(((....)))......))))))))	-18.2	-3.97	6.05	1
ABL2	ENST00000660584	7	782	864	GCUGAGGCAGGAGAAUCACGCUUGAACUCGGGAGGCAGAGGUUUCAGUAAGCCGAGAUCACGCCAUUGCACUCCAGCCUGGGC	(((.((((.((((......((.(((.(((((...((.((....)).))...))))).))).)).......)))).)))).)))	(((.((((.((((......((.(((.(((((...((.((....)).))...))))).))).)).......)))).)))).)))	-32.2	-2.22	5.14	1
ABL2	ENST00000660584	8	1014	1065	CUGAUCAAGAAAAUUGAUACUGGAAAAACUGUUUUUUGUAUAAUCGAUCUGG	((.(.(...............(.(.........).).........).)..))	............((((((..((.(((((....))))).))..))))))....	-4.8	0.27	17.69	1
ABL2	ENST00000660584	9	1076	1111	GCAGGUGAUCUUUAAGAUGGUAUAGGGAUCACCUGU	((((((((((((((........))))))))))))))	((((((((((((((........))))))))))))))	-19	-4.67	0.58	1
ABL2	ENST00000660584	10	1147	1191	GCUUAAGGAAAAAACAGGUCGUAAAAGGCUUGGACCACUUUGAGU	((((((((......((((((......)))))).....))))))))	((((((((......((((((......)))))).....))))))))	-13.5	-3.46	0.45	1
ABL2	ENST00000660584	11	1307	1320	GGCCGGGUGCGGCC	(((((....)))))	(((((....)))))	-9	-3.11	0.06	1
ABL2	ENST00000660584	12	1328	1348	UUUUGUUUUUUUAAAACGAAA	(((((((((...)))))))))	.((((((((...)))))))).	-3.1	-3.23	1.5	1
ABL2	ENST00000660584	13	1358	1381	UUUUUUGCCAUGUUGGCCAAAAAA	((((((((((...))).)))))))	(((((.((((...)))).))))).	-5.6	-3.33	6.39	1
ABL2	ENST00000660584	14	1477	1520	CCUGUUGUCUUUUCUACAGUUUGUUUUCUGUGGAGAGAGAAAGG	(.(..(.((((.(((((((........))))))))))).).).)	(((.((.(((((.((((((........))))))))))).)))))	-14.7	-3.51	4.95	1
ABL2	ENST00000660584	15	1535	1565	GAGUGGACUUGUAAGAAACUUACAAUCAUUU	((((((..(((((((...)))))))))))))	((((((..(((((((...)))))))))))))	-6.7	-2.06	2.26	1
ABL2	ENST00000660584	16	1681	1726	AGUUUAUGUCUGAUUUUGGUGAGUGCAUAUAAAUCACGGCUAAACU	((((((.(((((((((..(((....)))..)))))).)))))))))	((((((.(((((((((..(((....)))..)))))).)))))))))	-11.9	-2.84	1.51	1
ABL2	ENST00000660584	17	1735	1754	GUGGUCUUUUCUCUGACUAC	((((((........))))))	((((((........))))))	-6.5	-4.63	0.11	1
ABL2	ENST00000660584	18	1755	1776	CUUGUUUUACAUUUUCAACAAG	((((((..........))))))	((((((..........))))))	-1.8	-3.23	1.28	1
ABL2	ENST00000660584	19	2046	2140	GGAGCCACUGAGAGUGACCCUAAUCUCUUCGUUGCACUUUAUGAUUUUGUAGCAAGUGGUGAUAACACACUCAGCAUCACUAAAGGUGAGGCUUC	((((((.(((((.(((.................................................))).)))))...............))))))	((((((.(((((.(((......(((.(((.((((((...........))))))))).))).....))).)))))..(((((...)))))))))))	-26.6	-2.33	6.02	1
ABL2	ENST00000660584	20	2266	2292	GGUCAGGAGUUUGAGACCAACCUGGCC	(((((((.............)))))))	(((((((.(((...)))...)))))))	-10.1	-2.18	3.01	1
ABL2	ENST00000662960	1	13	127	GUGGCAUGAUCCUGGCUCACUGCAACCUCCACCUCCCAGGUUCAAGCUAUUCUCGUGCCUCAACGUGCAUCACCACGCCCAGCUAAUUUUUGUAGUAGAGACAGGGUUUUGCUAU	((((((.(((...............................................................................................))).))))))	((((((.(((((((.((((((((((.....((((...))))...((((.....((((.......(((...)))))))...)))).....))))))).))).))))))).))))))	-33	-2.16	16.81	1
ABL2	ENST00000662960	2	1326	1393	GAGAUGGGUGGAUCACUUGAGGUCAAGAGUUCGAGACCAGCCUGGCCAACAUGGUGAACUCCCAUCUC	((((((((.((.(((((((.(((((.(.(((.(....))))))))))..)).))))).))))))))))	((((((((.((.(((((((.(((((.(.(((.(....))))))))))..)).))))).))))))))))	-25	-2.43	6.01	1
ABL2	ENST00000662960	3	1424	1433	GGCAUGCGCC	(((....)))	(((....)))	-2.6	-5.58	0.14	1
ABL2	ENST00000662960	4	1439	1492	UCCCAGCUAUUCAAGAGGCUGAAGGCUGAGGCAGGGGAGUUGCUUGAGCCUGGA	((((((((........))))).(((((.((((((<....)))))).))))))))	...(((((........))))).(((((.((((((.....)))))).)))))...	-22.6	-2.53	1.87	1
ABL2	ENST00000662960	5	1493	1539	GGGCAGAGGUUGCAGUGAGCCAAGAUGGCGCCACUGCACUCCAGCCU	((((.(((..(((((((.((((...))))..))))))))))..))))	((((.(((..(((((((.((((...))))..))))))))))..))))	-23	-3.25	5.41	1
ABL2	ENST00000662960	6	1542	1551	GCAAUAGAGC	((......))	..........	0	0.15	0.87	1
ABL2	ENST00000668691	1	20	39	GCGGCGGCGGUGGCGGCGGC	((.((.((....)).)).))	((.((.((....)).)).))	-9.8	-0.85	0.32	1
ABL2	ENST00000668691	2	40	128	GGCGGCGGCGGCGUUGGGGGCGCGGAGCCGCGACAGGAGGAGGGAAAAGCAGAAUCUGUGAGUCGCCUGGAGGCAGCGCGGCGGCUGCC	((................(((.....)))...........((.((...((((...))))...))..)).<.................))	((((((.((.(((((((.(((.....))).).........(((((...((((...))))...)).))).....)))))).)).))))))	-40.4	-1.81	11.39	1
ABL2	ENST00000668691	3	168	231	CUCAGGGCCAGGGCCUGGGCUGGGAGGGAGAGACCGGAGCAGCGCCAGGAGCCCGAGGCCGGAG	(((..((((.((((((((((((...((......))....)))).))))..))))..)))).)))	(((..((((.((((((((((((...((......))....)))).))))..))))..)))).)))	-33.8	-2.98	2.9	1
ABL2	ENST00000668691	4	232	240	CCGAGGAGG	((.....))	.........	0	0.21	1.03	1
ABL2	ENST00000668691	5	249	253	CAGGG	(...)	.....	0	#DIV/0!	0	1
ABL2	ENST00000668691	6	599	631	ACUCAGCAUCACUAAAGGUGAAAAGCUACGAGU	((((.........................))))	(((((((.(((((...)))))...)))..))))	-8.3	-3.24	1.12	1
ABL2	ENST00000668691	7	696	700	CCAAG	(...)	.....	0	#DIV/0!	0	1
ABL2	ENST00000668691	8	740	819	CUGGUACCAUGGACCUGUGUCACGCAGUGCAGCUGAGUAUCUGCUCAGCAGUCUAAUCAAUGGCAGCUUCCUGGUGCGAG	((.((((((.(((.(((((...)))))....(((((((....))))))).(((........)))....))))))))).))	((.((((((.(((.(((((...)))))....(((((((....))))))).(((........)))....))))))))).))	-29.7	-2.26	12.01	1
ABL2	ENST00000668691	9	896	977	CACUGCAGAUGGCAAGGUGUAUGUGACUGCUGAGAGCCGCUUCAGCACCUUGGCAGAGCUUGUACACCAUCACUCCACAGUG	((.((...(.((...(((((((((..((((((((.(..((....)).))))))))).))..))))))).))..)...)).))	(((((..(((((...(((((((((..((((((((.(..((....)).))))))))).))..))))))).))).))..)))))	-27.7	-2.09	7.27	1
ABL2	ENST00000668691	10	978	1036	GCUGAUGGGCUGGUGACAACAUUACACUACCCAGCACCCAAGUGUAAUAAGCCUACAGU	(.((.((((.(((((.........)))))))))......................)).)	((((.((((((.((....))((((((((............)))))))).))))))))))	-16	-1.84	6.41	1
ABL2	ENST00000668691	11	1144	1249	GGAAGAAAUACAGCCUUACAGUUGCUGUGAAAACAUUGAAGGAAGAUACCAUGGAGGUAGAAGAAUUCCUGAAAGAAGCUGCAGUAAUGAAGGAAAUCAAGCAUCC	(((.(........((((.((.(((((((.......((...................................))......)))))))))))))........).)))	(((.(........((((.((.(((((((.......((..(((((..((((.....))))......)))))..))......)))))))))))))........).)))	-22.1	-2.64	4.94	1
ABL2	ENST00000668691	12	1251	1267	AAUCUGGUACAACUUUU	((...(((...))).))	.................	0	0.37	0.63	1
ABL2	ENST00000668691	13	1401	1451	AUUUCUUCUGCAAUGGAGUACUUAGAGAAGAAGAAUUUCAUCCAUAGAGAU	((((((..((................................)).))))))	((((((..((..(((((((.(((.......))).))))))).)).))))))	-7.4	-1.08	18.95	1
ABL2	ENST00000668691	14	1770	1878	GAACUUAUGAGAGCAUGCUGGAAGUGGAGCCCUGCCGAUAGGCCCUCUUUUGCUGAAACACACCAAGCUUUUGAAACCAUGUUCCAUGACUCCAGCAUUUCUGAAGUUC	((((((...((((.((((((((.(((((((...............((.........................))......)))))))...)))))))))))).))))))	((((((...((((.((((((((.(((((((...(((....)))..((....(((...........)))....))......)))))))...)))))))))))).))))))	-33.1	-2.62	9.59	1
ABL2	ENST00000668691	15	2014	2094	UGUGGUAUAUUCACACGUUGGCAUGCUACACAGCAAUGAGAACCCCUGCCACAUGCAGCAGCGUGGACGAAUCUACACACA	(((((((.((((........................................................)))).))).))))	(((((((.((((.(((((((.((((((....))).))).......((((.....)))))))))))...)))).))).))))	-22.2	-2.17	13.48	1
ABL2	ENST00000668691	16	2103	2115	GGCGAAAGAAGCC	((.........))	(((.......)))	-3	-3.75	0.09	1
ACKR3	ENST00000272928	1	298	309	GGCAUGAUUGCC	((((....))))	((((....))))	-4.4	-4.89	0.18	4
ACKR3	ENST00000272928	2	316	350	GUGGUGGUCUGGGUGAAUAUCCAGGCCAAGACCAC	((((((((((((((....)))))))))...)))))	((((((((((((((....)))))))))...)))))	-18.5	-3.7	1.57	4
ACKR3	ENST00000272928	3	506	617	ACCUCUUCGGCAGCAUUUUCUUCCUCACGUGCAUGAGCGUGGACCGCUACCUCUCCAUCACCUACUUCACCAACACCCCCAGCAGCAGGAAGAAGAUGGUACGCCGUGUCGU	((..(..(((((.((((.............................................................................)))).)..)))).)..))	.......(((((.((((((((((((....(((..(((.((((....)))))))............................)))..)))))))))))).)..))))......	-27.9	-1.08	14.64	4
ACKR3	ENST00000272928	4	693	786	GUCCAACAAUGAGACCUACUGCCGGUCCUUCUACCCCGAGCACAGCAUCAAGGAGUGGCUGAUCGGCAUGGAGCUGGUCUCCGUUGUCUUGGGC	(((........................................................................................)))	((((((((((((((((..(((((((((...((((((.((((...)).))..)).))))..)))))))).).....))))).))))))..)))))	-36.6	-2.02	8.51	4
ACKR3	ENST00000272928	5	824	863	UCCUGCUGGCCAGAGCCAUCUCGGCGUCCAGUGACCAGGA	(((...(.......(((.....)))........)...)))	(((((.(.((..(((((.....))).))..)).).)))))	-13.5	-0.95	8.37	4
ACKR3	ENST00000272928	6	866	923	AGCACAGCAGCCGGAAGAUCAUCUUCUCCUACGUGGUGGUCUUCCUUGUCUGCUGGCU	(((.(((((((.(((((((((((...........)))))))))))..).)))))))))	(((.(((((((.(((((((((((...........)))))))))))..).)))))))))	-28.1	-4.67	1.9	4
ACKR3	ENST00000272928	7	924	938	GCCCUACCACGUGGC	((((......).)))	((((......).)))	-2.2	-0.61	2.22	4
ACKR3	ENST00000272928	8	958	995	UCCAUCCUGCACUACAUCCCUUUCACCUGCCGGCUGGA	((((.((.(((................))).)).))))	((((.((.(((................))).)).))))	-7.6	-1.79	1.13	4
ACKR3	ENST00000272928	9	996	1018	GCACGCCCUCUUCACGGCCCUGC	(((.................)))	(((.(((........)))..)))	-4.8	-0.88	1.08	4
ACKR3	ENST00000272928	10	1132	1163	GCCAAAACAGGGCUCACCAAGCUCAUCGAUGC	((.......(((((.....)))))......))	.........(((((.....)))))........	-5.1	-0.58	2.54	4
ACKR3	ENST00000272928	11	1193	1225	CCUUGGAGCAGAGCACCAAAUGAUCUGCCCUGG	((..((.(((((.((.....)).))))))).))	((..((.(((((.((.....)).))))))).))	-9.9	-1.24	3.01	4
ACKR3	ENST00000272928	12	1240	1273	GGGUUUACUUGUUUUUGAACAGGGUGAUGGGCCC	(((((........................)))))	(((((((((((((....))))))....)))))))	-9.5	-1.8	4.57	4
ACKR3	ENST00000272928	13	1320	1365	GAGUAGAGUGAAGAGGGGAGCACGUGCCCCCUGCAUCCAUUCUCUC	(.(.((((...............................))))).)	(((.((((((...(((((.((....))))))).....)))))))))	-19.3	-2.81	2.33	4
ACKR3	ENST00000272928	14	1369	1458	CUCUUGAUGACGCAGCUGUCAUUUGGCUGUGCGUGCUGACAGUUUUGCAACAGGCAGAGCUGUGUCGCACAGCAGUGCUGUGCGUCAGAG	(....(.((.((((((.........((((((((.....((((((((((.....))))))))))..))))))))...)))))))).)...)	((((.((((.((((((.........((((((((.....((((((((((.....))))))))))..))))))))...))))))))))))))	-44.2	-3.79	5.38	4
ACKR3	ENST00000272928	15	1465	1486	GAGGACAGGCUUGCCUGGACUU	(((..((((....))))..)))	(((..((((....))))..)))	-8.5	-2.95	0.53	4
ACKR3	ENST00000272928	16	1698	1715	ACACUAAUUGUUAGCUGU	(((((((...)))).)))	(((((((...)))).)))	-0.6	-0.27	2.72	4
ACKR3	ENST00000272928	17	1723	1746	UUAUAUAUAUAUAAAUAUAUAUAA	((((((((((....))))))))))	.(((((((((....))))))))).	-5	-4.8	2.58	4
ACKR3	ENST00000272928	18	1754	1781	AAUAUAUGCCAGUCUUGGCUGAAAUGUU	(((((..((((....))))....)))))	.......((((....)))).........	-4.9	-1.09	5.16	4
ACKR3	ENST00000272928	19	1794	1838	GUUUUAUAUCUGUGUGGUGUUUUGUACCGGCACGGGAUAUGGAAC	(((((((((((((((((((.....)))).)))).)))))))))))	(((((((((((((((((((.....)))).)))).)))))))))))	-16.8	-3.54	6.14	4
ACKR3	ENST00000272928	20	1841	1862	AAACUGCUUUGUAAUGCAGUUU	(((((((........)))))))	(((((((........)))))))	-7.7	-4.89	0.76	4
ACKR3	ENST00000272928	21	1863	1889	GUGACAUUAAUAGUAUUGUAAAGUUAC	(((((.(((.........))).)))))	(((((.(((.........))).)))))	-1.6	0.11	4.79	4
ACKR3	ENST00000272928	22	1900	2007	AAACAAAAAACUGUUCUGGACUGCAAAUCUGCACACACAACGAACAGUUGCAUUUCAGAGAGUUCUCUCAAUUUGUAAGUUAUUUUUUUUUAAUAAAGAUUUUUGUUU	(((((...(((((((((((..((((....))))..).))..))))))))........(((......))).........(..(........)..).........)))))	(((((((((((((((((((..((((....))))..).))..)))))))((((....((((....)))).....)))).((((........)))).....)))))))))	-19.4	-1.84	20.76	4
ACKR3	ENST00000447924	1	253	264	GGCAUGAUUGCC	((((....))))	((((....))))	-4.4	-5.98	0.18	1
ACKR3	ENST00000447924	2	271	305	GUGGUGGUCUGGGUGAAUAUCCAGGCCAAGACCAC	((((((((((((((....)))))))))...)))))	((((((((((((((....)))))))))...)))))	-18.5	-3.5	1.57	1
ACKR3	ENST00000447924	3	461	572	ACCUCUUCGGCAGCAUUUUCUUCCUCACGUGCAUGAGCGUGGACCGCUACCUCUCCAUCACCUACUUCACCAACACCCCCAGCAGCAGGAAGAAGAUGGUACGCCGUGUCGU	((..(...((((.((((.............................................................................)))).)..)))..)..))	.......(((((.((((((((((((....(((..(((.((((....)))))))............................)))..)))))))))))).)..))))......	-27.9	-1.09	14.64	1
ACP3	ENST00000336375	1	1	117	GAAGUGGUAGCAGUUCCUCCUAACUCCUGCCAGAAACAGCUCUCCUCAACAUGAGAGCUGCACCCCUCCUCCUGGCCAGGGCAGCAAGCCUUAGCCUUGGCUUCUUGUUUCUGCUUU	(....(((((.(((........)))<)))))<<<<<((((((((........)))))))).............(((((((((...........)))))))))..............)	.....(((((.((((......)))).)))))(((((((((((((........))))))(((..((((((....))..))))..)))((((........))))...))))))).....	-39.1	-4.05	20.41	10
ACP3	ENST00000336375	2	131	138	CCGAAGUG	(......)	........	0	#DIV/0!	0.01	10
ACP3	ENST00000336375	3	164	195	GACUUUGGUGUUUCGGCAUGGAGACCGAAGUC	(((((((((.(((......))).)))))))))	(((((((((.(((......))).)))))))))	-12.9	-2.59	4.52	10
ACP3	ENST00000336375	4	489	590	CCUCUUUCUGAAGAUCAGUUGCUAUACCUGCCUUUCAGGAACUGCCCUCGUUUUCAAGAACUUGAGAGUGAGACUUUGAAAUCAGAGGAAUUCCAGAAGAGG	(....................................................................................................)	((((((.(((.....(((((......((((.....)))))))))..(((((((((((....))))))))))).(((((....)))))......)))))))))	-27.1	-2.15	15.26	10
ACP3	ENST00000336375	5	1217	1230	ACAGAGAUCUCUGU	(((((....)))))	(((((....)))))	-3.2	-4.59	0.67	10
ACP3	ENST00000336375	6	1233	1249	AAGGAGUAGCUGCCCUU	((((.((....))))))	((((.((....))))))	-2.5	-0.7	1.43	10
ACP3	ENST00000336375	7	1250	1274	UCUCAGGGCAGAUGAUGCUUUGAGA	((((((((((.....))))))))))	((((((((((.....))))))))))	-12.7	-4.56	0.55	10
ACP3	ENST00000336375	8	1389	1438	CACUUGCCAUAAAACUUAGCUAAGUUUUGUUUUGUUUUUCAGCGUUAAUG	((..(......................................)....))	.....((...(((((..(((........)))..)))))...)).......	-7.1	-0.63	4.58	10
ACP3	ENST00000336375	9	1445	1456	GGCAGCAGUGCC	((((....))))	((((....))))	-4.3	-2.24	0.21	10
ACP3	ENST00000336375	10	1482	1522	GGUCAAAGUUCAUAGAGUUCCCAUGAACUAUAUGACUGGCC	(((((..((.((((.(((((....))))).)))))))))))	(((((..((.((((.(((((....))))).)))))))))))	-12.3	-2.89	4.26	10
ACP3	ENST00000336375	11	1526	1552	CAGGAUCUUUUGUAUUUAAGGAUUCUG	((((((((((.......))))))))))	((((((((((.......))))))))))	-9	-3.29	1	10
ACP3	ENST00000336375	12	1554	1573	GAUUUUGCUUGAGCAGGAUU	((((((((....))))))))	((((((((....))))))))	-5.2	-3.08	0.62	10
ACP3	ENST00000336375	13	1626	1643	CCCACAAUCUAGGAUGGG	(((((.......).))))	(((((.......).))))	-2.5	-0.53	2.1	10
ACP3	ENST00000336375	14	1669	1701	GCUGAUGGGCAAAAAACCAAUUUACCCAUCAGU	(((((((((.(((.......))).)))))))))	(((((((((.(((.......))).)))))))))	-13.3	-4.41	2.64	10
ACP3	ENST00000336375	15	1706	1725	GCCUUCUCUCAAGGAGAGGC	((((.((((...))))))))	((((.((((...))))))))	-8.1	-3.47	2.1	10
ACP3	ENST00000336375	16	1740	1771	CAGUGGAGACAUCUGGAAAGUUUUCUCCACUG	(((((((((...((....))...)))))))))	(((((((((...((....))...)))))))))	-14.6	-3.84	0.74	10
ACP3	ENST00000336375	17	1844	1892	UUUGUGUCCCUUGGUCCUGGAACAUUUAUGUUCCUUUUAAAGAAACAAA	(((((.............((((((....))))))..........)))))	....(((..(((......((((((....)))))).....)))..)))..	-9.3	-2.44	7.82	10
ACP3	ENST00000336375	18	2020	2026	ACCACGU	(.....)	.......	0	#DIV/0!	0.01	10
ACP3	ENST00000336375	19	2063	2080	GUUGACUCUAAAGUUGAU	(((((((....)))))))	(((((((....)))))))	-2.1	-1.19	1.28	10
ACP3	ENST00000336375	20	2097	2105	UGGUUUACG	((.....))	.........	0	#DIV/0!	0.21	10
ACP3	ENST00000336375	21	2106	2136	CCUAUAAUCCCAGCAUUUUGGGAGUCCGAGG	((.....((((((....))))))......))	(((....((((((....)))))).....)))	-9.1	-1.81	1.02	10
ACP3	ENST00000336375	22	2147	2187	ACUUGAGCUCAGGAGGUCAAGAUCAGCCUGGGCAACAUGGU	(((.(.(((((((..(.......)..)))))))..)..)))	......(((((((..(.......)..)))))))........	-12.3	-2.07	3.91	10
ACP3	ENST00000336375	23	2231	2284	GGUGGUGUGUGCCUAUAGUCCCACUACUUGUGGGGCUAAGGCAGGAGGAUCACU	(((((....(((((.(((((((((.....))))))))))))))......)))))	((((((...(((((.(((((((((.....)))))))))))))).....))))))	-28.6	-4.64	1.71	10
ACP3	ENST00000336375	24	2288	2345	GCCCCGGAGGUCGAGGCUACAGUGAGCCAAGAGUGCACUACUGUACUCCAGCCAGGGC	((((.(...(....((((......))))..(((((((....))))))))...).))))	((((.((..(....((((......))))..(((((((....))))))))..)).))))	-21.2	-1.17	3.49	10
ACP3	ENST00000336375	25	2355	2365	AGACCCUGUCU	((.(...).))	((((...))))	-0.8	-3.29	1.33	10
ACP3	ENST00000336375	26	2462	2496	CCUGUAAUCCUUGCAUUUUGGAAGGCUGAGGCAGG	(((((...((((.((...)).)))).....)))))	(((((...((((.((...)).)))).....)))))	-10.5	-1.4	1.03	10
ACP3	ENST00000336375	27	2498	2550	GGAUCACUUUAGGCCUGGUGUGUUCAAGACCAGCCUGGUCAACAUAGUGAGAC	(..(((((((((((.((((.(.....).)))))))))).......)))))..)	(..(((((((((((.((((.(.....).)))))))))).......)))))..)	-17	-2.38	4.59	10
ACP3	ENST00000336375	28	2554	2582	GUCUCUACCAAAAAAAGGAAGGAAGGGAC	(((((..((...........))..)))))	((((((.((...........)).))))))	-7.3	-2.87	0.24	10
ACP3	ENST00000336375	29	2597	2622	AACAAAAUUAGAAAUGUAAUUAUGUU	((((.(((((......))))).))))	((((.(((((......))))).))))	-2.7	-2.78	1.12	10
ACP3	ENST00000336375	30	2924	2951	CUGGUUGGUCACAGAAUGACUGACAAAG	((........................))	...((((((((.....))))))))....	-7.8	-2.3	0.95	10
ACP3	ENST00000336375	31	3048	3163	GCCAAAUGUAAAAUAGUGAAUAAAGUCAUUAUUAGGAAGUUCAAAAGCAUUGCUUUUAUAAUGAACUUAGAAAAACGUAUGUGUGUGUGUUUAAUUAGAAUAAAAUUCCUCUAGGC	(((............................................................................................((((..........)))))))	(((........((((((((......))))))))...((((((((((((...))))).....)))))))....((((((((....))))))))...((((..........)))))))	-18.7	-0.94	12.32	10
ACP3	ENST00000351273	1	1	117	GAAGUGGUAGCAGUUCCUCCUAACUCCUGCCAGAAACAGCUCUCCUCAACAUGAGAGCUGCACCCCUCCUCCUGGCCAGGGCAGCAAGCCUUAGCCUUGGCUUCUUGUUUCUGCUUU	(....(((((.(((........)))<)))))<<<<<((((((((........)))))))).............(((((((((...........)))))))))..............)	.....(((((.((((......)))).)))))(((((((((((((........))))))(((..((((((....))..))))..)))((((........))))...))))))).....	-39.1	-3.38	20.41	11
ACP3	ENST00000351273	2	131	138	CCGAAGUG	(......)	........	0	#DIV/0!	0.01	11
ACP3	ENST00000351273	3	165	194	ACUUUGGUGUUUCGGCAUGGAGACCGAAGU	((((((((.(((......))).))))))))	((((((((.(((......))).))))))))	-10	-2.58	4.9	11
ACP3	ENST00000351273	4	489	590	CCUCUUUCUGAAGAUCAGUUGCUAUACCUGCCUUUCAGGAACUGCCCUCGUUUUCAAGAACUUGAGAGUGAGACUUUGAAAUCAGAGGAAUUCCAGAAGAGG	(....................................................................................................)	((((((.(((.....(((((......((((.....)))))))))..(((((((((((....))))))))))).(((((....)))))......)))))))))	-27.1	-1.57	15.26	11
ACP3	ENST00000351273	5	1219	1330	GCCUGAUAUCUGCUGUCCUAAUGGUACUACUGUUUAUCCACAUUCGCCGUGGACUCUGCUGGCAGAGAGAAUCCUAUGGGAACAUCUGAACAGACAGCUGGAUAAGCCAGGC	(((((......................................................................................................)))))	(((((.((((((((((((....)).....(((((((......(((.((((((((((((....)))))....))).)))))))....)))))))))))).)))))...)))))	-34.9	-1.74	22.65	11
ACP3	ENST00000351273	6	1387	1467	GCCAUGUGGGCAUUGCCAUCCUCACACCCUGCCUUUUGAAUCUGCCCAGAGCAGGGUCUGAACUCACAGUGACCCACAGGC	(((.(((((((((((......(((.(((((((..((((........))))))))))).))).....))))).)))))))))	(((.(((((((((((......(((.(((((((..((((........))))))))))).))).....))))).)))))))))	-35.6	-4.06	3.29	11
ACP3	ENST00000351273	7	1566	1609	GGUUGUAUUCUCUGCCACAGUUGUCCGGAGAGAAAUAAGAAGCC	(...........(.((..........)))..............)	((((...((((((.((..........))))))))......))))	-8.6	-0.5	8.12	11
ACP3	ENST00000351273	8	1614	1659	UCCAAUCAGCCUUUUACCUGCAAAGAGUGAAGGGUGAGAAGGUGGA	(((..((.(((((((((((....)).)))))))))..))....)))	((((.((.(((((((((((....)).)))))))))..))...))))	-15.5	-2.84	4.6	11
ACP3	ENST00000475741	1	2	118	GAAGUGGUAGCAGUUCCUCCUAACUCCUGCCAGAAACAGCUCUCCUCAACAUGAGAGCUGCACCCCUCCUCCUGGCCAGGGCAGCAAGCCUUAGCCUUGGCUUCUUGUUUCUGCUUU	((...(((((.((((......))))<)))))<<<<<((((((((........)))))))).............(((((((((...........))))))))).............))	.....(((((.((((......)))).)))))(((((((((((((........))))))(((..((((((....))..))))..)))((((........))))...))))))).....	-39.1	-3.3	20.41	5
ACP3	ENST00000475741	2	132	139	CCGAAGUG	(......)	........	0	#DIV/0!	0.01	5
ACP3	ENST00000475741	3	165	196	GACUUUGGUGUUUCGGCAUGGAGACCGAAGUC	(((((((((.(((......))).)))))))))	(((((((((.(((......))).)))))))))	-12.9	-2.41	4.52	5
ACP3	ENST00000475741	4	1112	1183	AGUGUGCACAGAGAUCUCUGUAGAAGGAGUAGCUGCCCUUUCUCAGGGCAGAUGAUGCUUUGAGAACAUACU	((((((.(((((....)))))..((((.((....))))))((((((((((.....)))))))))).))))))	((((((.(((((....)))))..((((.((....))))))((((((((((.....)))))))))).))))))	-24.6	-2.73	6.29	5
ACP3	ENST00000475741	5	1186	1217	GGCCAUUACCCCCAGCUUUGAGGAAAAUGGGC	(.(((((..((.((....)).))..))))).)	(.(((((..((.((....)).))..))))).)	-7.9	-1.02	2.39	5
ACP3	ENST00000483689	1	208	317	GUCAGCAUCUGGAAUCCUAUCCUACUCUGGCAGCCCAUCCCGGUGCACACAGUUCCUCUUUCUGAAGAUCAGGUCAGUAUACUGGGAAAACCAGGAGAUUUCAGAUGGAC	(((..(....................................................................................................))))	(((..(((((((((((...((((....(((....)))((((((((.((((.(.((.((.....)).)).)..))..)).)))))))).....))))))))))))))))))	-30.7	-1.89	26.95	1
ACP3	ENST00000483689	2	445	522	GCUAAGAGAGAGUAGGAACCAAAUUUCUCUUUGGAUCUGUAUGAUCCACUUUGUUUUGCCACUCUUGCAACUCUUGGC	(((((((((((((.((...((((........((((((.....))))))......))))))))))).....))))))))	(((((((((((((.((...((((........((((((.....))))))......))))))))))).....))))))))	-23.4	-2.98	11.51	1
ACP3	ENST00000483689	3	533	555	CUCAUCGUCAUACACAGAGAGAG	(((.(..((.......)).))))	(((.((..........)))))..	-2.1	-0.12	5.99	1
ACP3	ENST00000489084	1	1	83	CAGAAACAGCUCUCCUCAACAUGAGAGCUGCACCCCUCCUCCUGGCCAGGGCAGCAAGCCUUAGCCUUGGCUUCUUGUUUCUG	(((...((((((((........))))))))..........................((((........))))........)))	((((((((((((((........))))))(((..((((((....))..))))..)))((((........))))...))))))))	-31.9	-3.96	10.06	5
ACP3	ENST00000489084	2	84	128	CUUUUUUUCUGGCUAGACCGAAGUGUACUAGCCAAGGAGUUGAAG	((((.....(((((((((......)).))))))).......))))	((((.(((((((((((((......)).)))))).)))))..))))	-13.5	-2.48	5.83	5
ACP3	ENST00000489084	3	134	165	GACUUUGGUGUUUCGGCAUGGAGACCGAAGUC	(((((((((.(((......))).)))))))))	(((((((((.(((......))).)))))))))	-12.9	-2.77	4.52	5
ACP3	ENST00000493235	1	6	111	UCCUGCCAGAAACAGCUCUCCUCAACAUGAGAGCUGCACCCCUCCUCCUGGCCAGGGCAGCAAGCCUUAGCCUUGGCUUCUUGUUUCUGCUUUUUUUCUGGCUAGA	((..((((((((((((((((........))))))))..........................((((........))))................))))))))<<))	..((((((((((((((((((........)))))))).............(((((((((...........)))))))))................)))))))).)).	-38.8	-4.41	19.96	5
ACP3	ENST00000493235	2	112	119	CCGAAGUG	(......)	........	0	#DIV/0!	0.01	5
ACP3	ENST00000493235	3	145	176	GACUUUGGUGUUUCGGCAUGGAGACCGAAGUC	(((((((((.(((......))).)))))))))	(((((((((.(((......))).)))))))))	-12.9	-3.49	4.52	5
ACP3	ENST00000493235	4	436	551	CCUACUCUGGCAGCCCAUCCCGGUGCACACAGUUCCUCUUUCUGAAGAUCAGGAACUGCCCUCGUUUUCAAGAACUUGAGAGUGAGACUUUGAAAUCAGAGGAAUUCCAGAAGAGG	(((..(((....((((.....)).))...(((((((((((....))))...)))))))..(((((((((((....))))))))))).(((((....))))).......)))..)))	(((..(((((..((((.....)).))...(((((((((((....))))...)))))))..(((((((((((....))))))))))).(((((....))))).....)))))..)))	-35.7	-2.54	12.27	5
ACP3	ENST00000495911	1	30	112	CAGGCUUUUGAAGUGGUAGCAGUUCCUCCUAACUCCUGCCAGAAACAGCUCUCCUCAACAUGAGAGCUGCACCCCUCCUCCUG	(............((((((.((((......)))).))))))....((((((((........)))))))).............)	((((.........((((((.((((......)))).))))))....((((((((........))))))))..........))))	-24.3	-2.52	4.84	5
ACP3	ENST00000495911	2	113	139	GCCAGGGCAGCAAGCCUUAGCCUUGGC	(..(..((...........))..)..)	((((((((...........))))))))	-13.1	-2.81	1.02	5
ACP3	ENST00000495911	3	161	185	UGGCUAGACCGAAGUGUACUAGCCA	(((((((((......)).)))))))	(((((((((......)).)))))))	-10	-3.43	1.54	5
ACP3	ENST00000495911	4	440	541	CCUCUUUCUGAAGAUCAGUUGCUAUACCUGCCUUUCAGGAACUGCCCUCGUUUUCAAGAACUUGAGAGUGAGACUUUGAAAUCAGAGGAAUUCCAGAAGAGG	((((((.(.(.......<...........................................................................).)))))))	((((((.(((.....(((((......((((.....)))))))))..(((((((((((....))))))))))).(((((....)))))......)))))))))	-27.1	-1.62	15.26	5
ACP3	ENST00000507647	1	287	295	CCAUUAUGG	((.....))	.........	0	#DIV/0!	1.37	1
ACP3	ENST00000507647	2	367	394	CUGGUUGGUCACAGAAUGACUGACAAAG	((........................))	...((((((((.....))))))))....	-7.8	-3.29	0.95	1
ACP3	ENST00000512463	1	5	20	AGGUUGCUUUGAACCU	(..............)	(((((......)))))	-4.1	-4.42	0.49	1
ACP3	ENST00000512463	2	403	509	AGAAAGAGAAAUCUAGGCUCCAAGGGGGUGUCCUGGUCAAUGAAAUCCUCAAUCACAUGAAGAGAGCAACUCAGAUACCAAGCUACAAAAAACUCAUCAUGUAUUCU	((((........((((((.((.....)).).)))))...................................................................))))	.((..(((....((((((.((.....)).).)))))...........)))..))((((((.((((((..............)))........))).)))))).....	-16.7	-0.23	21.07	1
ACSL3	ENST00000357430	1	986	1088	UUGUUACAUUAUAUGCCACUCUAGGAGGUCCAGCCAUUGUUCAUGCAUUAAAUGAAACAGAGGUGACCAACAUCAUUACUAGUAAAGAACUCUUACAAACAAA	(.....................................................................................................)	(((((..........((......)).((((..(((.((((((((.......))).))))).))))))).............((((.......)))).))))).	-16.7	-0.79	12.16	8
ACSL3	ENST00000357430	2	1158	1229	CUGGUCCGAGUUCCCCAAGGGCAUCAUUGUGCAUACCAUGGCUGCAGUGGAGGCCCUGGGAGCCAAGGCCAG	((((((...((((((..(((((.(((((((((........)).)))))))..)))))))))))...))))))	((((((...((((((..(((((.(((((((((........)).)))))))..)))))))))))...))))))	-35.6	-3.37	4.82	8
ACSL3	ENST00000357430	3	1233	1240	GGAAAACC	(......)	........	0	#DIV/0!	0.47	8
ACSL3	ENST00000357430	4	1250	1261	GCAAACCAUUGC	((((....))))	((((....))))	-1.1	-6.55	1.12	8
ACSL3	ENST00000357430	5	1270	1352	AUUGCAGUAAUCAUGUACACAAGUGGAUCCACAGGACUUCCAAAGGGAGUCAUGAUCUCACAUAGUAACAUUAUUGCUGGUAU	((..(((((((.((((((....(((((((.....(((((((...)))))))..)))).)))...)).)))).)))))))..))	....(((((((.((((((....(((((((.....(((((((...)))))))..)))).)))...)).)))).)))))))....	-25.6	-3.02	5.61	8
ACSL3	ENST00000357430	6	1372	1435	AUUCCAGAACUAGGAGAGGAAGAUGUCUACAUUGGAUAUUUGCCUCUGGCCCAUGUUCUAGAAU	((((.(((((..(((((((.(((((((((...))))))))).)))))...))..))))).))))	((((.(((((..(((((((.(((((((((...))))))))).)))))...))..))))).))))	-22.6	-3.67	3.86	8
ACSL3	ENST00000357430	7	1438	1448	AGUGCUGAGCU	(((.....)))	...........	0	0.3	1.62	8
ACSL3	ENST00000357430	8	1659	1687	UCUGGCCUAUAAUUACAAAAUGGAACAGA	(...........................)	((((..((((.........))))..))))	-5.2	-2.56	1.47	8
ACSL3	ENST00000357430	9	1773	1810	GUUGUGUGGUGGCGCUCCACUUUCUGCAACCACGCAGC	((((((((((.(((..........))).))))))))))	((((((((((.(((..........))).))))))))))	-16.2	-2.95	1.4	8
ACSL3	ENST00000357430	10	1811	1868	GAUUCAUGAACAUCUGUUUCUGCUGUCCUGUUGGUCAGGGAUACGGGCUCACUGAAUC	(((((((((...(((((.........................))))).))).))))))	(((((((((...(((((.(((.(((.((....)).)))))).))))).))).))))))	-19.5	-2.24	1.5	8
ACSL3	ENST00000357430	11	1911	2027	UGGCAGAGUGGGAGCACCAUUAGUUUGCUGUGAAAUCAAAUUAAAAAACUGGGAGGAAGGUGGAUACUUUAAUACUGAUAAGCCACACCCCAGGGGUGAAAUUCUUAUUGGGGGCCA	((..............................................................................<<<<<<.............................))	((((..((((((((((((.((((((((.(.....).))))))))....(((((.(...(((..((.(.........)))..)))...)))))).))))...))))))))....))))	-28.1	-1.34	18.36	8
ACSL3	ENST00000357430	12	2324	2384	UAACUGAACUAGCUCGAAAGAAAGGACUUAAAGGGACUUGGGAGGAGCUGUGUAACAGUUG	((((((.((((((((......(((..((....))..))).....)))))).))..))))))	((((((.((((((((......(((..((....))..))).....)))))).))..))))))	-16.7	-2.62	1.88	8
ACSL3	ENST00000357430	13	2385	2433	UGAAAUGGAAAAUGAGGUACUUAAAGUGCUUUCCGAAGCUGCUAUUUCA	(((..(((.....((((((((...)))))))).........)))..)))	((((((((.....((((((((...)))))))).........))))))))	-10.7	-1.74	3.66	8
ACSL3	ENST00000357430	14	2556	2563	CCAGGCGG	((....))	........	0	0.15	0.69	8
ACSL3	ENST00000357430	15	2581	2604	GGAAGAAAAUAAUUAUUCUCUUCU	((((((.(((....))).))))))	((((((.(((....))).))))))	-4.2	-2.6	2	8
ACSL3	ENST00000357430	16	2883	2933	AAGUUUUUAAACAUGAUUUAUAUGUUCUGUAUAAUGUUCAGUUUGUAACUU	(.................................................)	(((((..(((((.(((.((((((.....))))))...)))))))).)))))	-7.3	-1.51	4.41	8
ACSL3	ENST00000357430	17	3025	3141	GGUAUUGAUAUGAAAUUAUGUAAAUUUCAAAUGCUUAUGAAUCAAAUCAUUGUUGAACAAAAGAUUUGUUGCUGUGUAAUUAUUGUCUUGUAUGCAUUUGAGAGAAAUAAAUAUACC	((.................................................................................................................))	(((((...(((.............((((((((((.(((((..(((..(((.((..((((((...)))))))).)))......)))..))))).))))))))))...)))...)))))	-19.2	-1	23.18	8
ACSL3	ENST00000357430	18	3184	3301	CUGUCAGUGUCUUCUUUAUAUAUUUAUUUUUUAUUAGAAAAAAUGAAGUUUGGUUGGUGAUGCAUGAAACAAAAUAGCAAGAGAGGGUUAUAGUUUAAUAGUAAGGGAGAUAACACAG	((((...(((...................................................................................................)))..))))	((((...((((((((((((...((((((((((.....)))))))))).((((..(.(((...))).)..))))(((((........))))).........))))))))))))..))))	-22	-1.89	15.24	8
ACSL3	ENST00000357430	19	3351	3445	UGUUCAAUGAAGUCUUCUGUUCAUCUGUUGAAACUAGGAAAAUACCCAAACUUAAAUGGAAGAAUUCUGAAAGAGAGGAUAGAAUUUAAAGAACA	(((((..((((.........................................................................))))..)))))	(((((..((((...((((((((.(((.((.......((((.....(((........))).....))))..)).)))))))))))))))..)))))	-16.7	-1.95	18.6	8
ACSL3	ENST00000357430	20	3446	3465	AGAGUAUAUAAAGUUAUUCU	((((((........))))))	((((((........))))))	-3	-5.28	0.62	8
ACSL3	ENST00000357430	21	3736	3814	ACUAAGACACAUGAGAAUUUAACUUUAUAACCGCGUGAGUUAAGAUUUAAUUCAUAGGUUUUGAUGUCAUUGUUGAAGU	(((.........................................................................)))	(((..((((.((((.(........(((.((((..(((((((((...))))))))).)))).)))).))))))))..)))	-16.1	-1.63	5.68	8
ACSL3	ENST00000357430	22	4146	4211	GAGACAUUGCAAUACAGUGUUUUUUGUUUUCAACUUUUCUUGUAUUGUAUAUUUGUAUUAUGUUUU	(((((((((((((((((......(((....)))......))))))))))..........)))))))	(((((((((((((((((......(((....)))......))))))))))..........)))))))	-10.9	-2.42	7.23	8
ACSL3	ENST00000357430	23	4347	4417	UUUCUGAUGCCUUGUCUUUAGAAUAAUUGUUUGCUUUCAGAUGAUUAAAAAAAGGAGAUUGUAUCUAGGAA	(((.................................................................)))	.(((((((((..(.(((((....((((((((((....))))))))))....))))).)..))))).)))).	-17.3	-2.23	3.15	8
ACSL3	ENST00000357430	24	4527	4638	ACUCUAUUUAGUUUCGUUUGUUUUCUCAUAUGAAGUUUAUAAUUCCUUUCAGUCCUAAAAUGUCAGAUGCCAGGUGUCAAAUGCCACAGUAGAAAGUGAAAUUAAGUAGAGU	((............................................................................................................))	((((((((((((((((....((((((..(.((..((((...((.(((....(((...........)))...))).)).))))..)).)..))))))))))))))))))))))	-22.3	-1.44	19.35	8
ACSL3	ENST00000357430	25	4789	4848	AGAUAUUUGGGGAGCAAAAUUUUAAGGAAUUUCAAAUUGCUAAAUCUAAUACAAAUAUCU	((((((((((((((((((((((....))))).....)))))...)))....)))))))))	((((((((((((((((((((((....))))).....)))))...)))....)))))))))	-9	-1.67	10.02	8
ACSL3	ENST00000357430	26	4870	4895	AAGAAUGGUUCUUAAGAACUAUUGUU	((.((((((((....)))))))).))	((.((((((((....)))))))).))	-7.1	-4.07	1.04	8
ACSL3	ENST00000357430	27	4896	4950	UACUGGGAAUAAACUAAGCUCUAUGAAGAAUUCGUAAGCAUUACAUGUUCCAGUA	((((((((.........(((.((((((...)))))))))........))))))))	((((((((.........(((.((((((...)))))))))........))))))))	-13.8	-2.24	7.37	8
ACSL3	ENST00000357430	28	5025	5057	UUAGCAGAAACUUCAUGAAAAAGUUUUUGCUGA	(((((((((((((.......)))))))))))))	(((((((((((((.......)))))))))))))	-12.5	-4.54	0.94	8
ACSL3	ENST00000357430	29	5072	5090	GAAAGUAGUAUCUACUUUC	((((((((...))))))))	((((((((...))))))))	-6.5	-4.18	0.19	8
ACSL3	ENST00000357430	30	5104	5113	GCUUUUCAGU	((......))	..........	0	0	0.62	8
ACSL3	ENST00000357430	31	5246	5344	UCCCUGUGAUACAACUUUGAAAAAACUUUUAAAAAUCUCUGAUGUGUGGGCUCUUUUUUUCCCAUAAGAAUUAUGUACAUCUGUGAUGUUUUACAGGGG	((((...........................................................................................))))	.((((((((.((...(((((((....))))))).(((.(.((((((((((..........)))))...........))))).).))))).)))))))).	-23.4	-2.69	10.69	8
ACSL3	ENST00000357430	32	5429	5508	AGUUCAUUUCCGAUGUGUUCUUGGUUGUUGCUGUUUUCUGCCUGAAGACGUGUAUCAUAAAGAGCUACAUGGUAUGGACU	(((((((..((.((((((((((...((.((((((((((.....))))))).))).))..)))))).)))))).)))))))	(((((((..((.((((((((((...((.((((((((((.....))))))).))).))..)))))).)))))).)))))))	-27.1	-3.55	3.74	8
ACSL3	ENST00000357430	33	5510	5545	UUUAUUUGUAAUUUGACAUAAAGUUUGAAGAAUAAA	(((((((..(((((......)))))....)))))))	.((((((..(((((......)))))....)))))).	-2.9	-0.46	5	8
ACSL3	ENST00000392066	1	102	215	GCUGUGGCUGCGCCGGGCUGCGACACUGCAGUUGUCUACGCGGCCGGGGCCGGGACGAGGAGGCGUUGGACGGGGUCGCAUACGUUCGUCCCCUCGCAUUGCGGCCCCGACAGC	(((.(........................................................................................................).)))	((((((((((((...(((((((....))))))).....)))))))(((((((.(((((((.((...((((((..........)))))).)))))))..)).))))))).)))))	-59.8	-1.82	11.26	7
ACSL3	ENST00000392066	2	587	698	AAAGCCUGUAAAUUCAAAACCUGAUUCUGCAUACAGAUCUGUUAAUAGUUUGGAUGGUUUGGCUUCAGUAUUAUACCCUGGAUGUGAUACUUUAGAUAAAGUUUUUACAUAU	(..............................................................................................................)	.(((((.....(((((((...((((((((....))))...))))....))))))).....)))))(((.........))).((((((.(((((....)))))..))))))..	-20.8	-0.91	20.44	7
ACSL3	ENST00000392066	3	973	1075	UUGUUACAUUAUAUGCCACUCUAGGAGGUCCAGCCAUUGUUCAUGCAUUAAAUGAAACAGAGGUGACCAACAUCAUUACUAGUAAAGAACUCUUACAAACAAA	(.....................................................................................................)	(((((..........((......)).((((..(((.((((((((.......))).))))).))))))).............((((.......)))).))))).	-16.7	-1.1	12.16	7
ACSL3	ENST00000392066	4	1145	1216	CUGGUCCGAGUUCCCCAAGGGCAUCAUUGUGCAUACCAUGGCUGCAGUGGAGGCCCUGGGAGCCAAGGCCAG	((((((...((((((..(((((.(((((((((........)).)))))))..)))))))))))...))))))	((((((...((((((..(((((.(((((((((........)).)))))))..)))))))))))...))))))	-35.6	-3.42	4.82	7
ACSL3	ENST00000392066	5	1220	1227	GGAAAACC	(......)	........	0	#DIV/0!	0.47	7
ACSL3	ENST00000392066	6	1237	1248	GCAAACCAUUGC	((((....))))	((((....))))	-1.1	-4.88	1.12	7
ACSL3	ENST00000392066	7	1257	1339	AUUGCAGUAAUCAUGUACACAAGUGGAUCCACAGGACUUCCAAAGGGAGUCAUGAUCUCACAUAGUAACAUUAUUGCUGGUAU	((..(((((((.((((((....(((((((.....(((((((...)))))))..)))).)))...)).)))).)))))))..))	....(((((((.((((((....(((((((.....(((((((...)))))))..)))).)))...)).)))).)))))))....	-25.6	-3.75	5.61	7
ACSL3	ENST00000392066	8	1359	1422	AUUCCAGAACUAGGAGAGGAAGAUGUCUACAUUGGAUAUUUGCCUCUGGCCCAUGUUCUAGAAU	((((.(((((..(((((((.(((((((((...))))))))).)))))...))..))))).))))	((((.(((((..(((((((.(((((((((...))))))))).)))))...))..))))).))))	-22.6	-3.95	3.86	7
ACSL3	ENST00000392066	9	1425	1435	AGUGCUGAGCU	(((.....)))	...........	0	0.27	1.62	7
ACSL3	ENST00000392066	10	1646	1674	UCUGGCCUAUAAUUACAAAAUGGAACAGA	((((..((((.........))))..))))	((((..((((.........))))..))))	-5.2	-2.18	1.47	7
ACSL3	ENST00000392066	11	1760	1797	GUUGUGUGGUGGCGCUCCACUUUCUGCAACCACGCAGC	((((((((((.(((..........))).))))))))))	((((((((((.(((..........))).))))))))))	-16.2	-2.77	1.4	7
ACSL3	ENST00000392066	12	1798	1855	GAUUCAUGAACAUCUGUUUCUGCUGUCCUGUUGGUCAGGGAUACGGGCUCACUGAAUC	(((((((((...(((((.(((.................))).))))).))).))))))	(((((((((...(((((.(((.(((.((....)).)))))).))))).))).))))))	-19.5	-2.54	1.5	7
ACSL3	ENST00000392066	13	1899	2013	GGCAGAGUGGGAGCACCAUUAGUUUGCUGUGAAAUCAAAUUAAAAAACUGGGAGGAAGGUGGAUACUUUAAUACUGAUAAGCCACACCCCAGGGGUGAAAUUCUUAUUGGGGGCC	(..............................................................................<<<<<<.............................)	(((..((((((((((((.((((((((.(.....).))))))))....(((((.(...(((..((.(.........)))..)))...)))))).))))...))))))))....)))	-26.5	-1.07	20.44	7
ACSL3	ENST00000392066	14	2311	2371	UAACUGAACUAGCUCGAAAGAAAGGACUUAAAGGGACUUGGGAGGAGCUGUGUAACAGUUG	((((((.((((((((......(((..((....))..))).....)))))).))..))))))	((((((.((((((((......(((..((....))..))).....)))))).))..))))))	-16.7	-2.83	1.88	7
ACSL3	ENST00000392066	15	2372	2420	UGAAAUGGAAAAUGAGGUACUUAAAGUGCUUUCCGAAGCUGCUAUUUCA	(((..(((.....((((((((...)))))))).........)))..)))	((((((((.....((((((((...)))))))).........))))))))	-10.7	-1.35	3.66	7
ACSL3	ENST00000392066	16	2543	2550	CCAGGCGG	((....))	........	0	0.2	0.69	7
ACSL3	ENST00000392066	17	2568	2591	GGAAGAAAAUAAUUAUUCUCUUCU	((((((.(((....))).))))))	((((((.(((....))).))))))	-4.2	-2.4	2	7
ACSL3	ENST00000392066	18	2598	2668	AGUUUGCUACAGUGAGCUCAGAUCAAAUAGGAAAAUACUUGAAAUGCAUGUCUCAAGCUGCAAGGCAAACU	((...................................................................))	((((((((.((((((((.((..((((.((......)).))))..))...).)))..))))...))))))))	-16.6	-2.18	5.9	7
ACSL3	ENST00000392066	19	2870	2920	AAGUUUUUAAACAUGAUUUAUAUGUUCUGUAUAAUGUUCAGUUUGUAACUU	(.................................................)	(((((..(((((.(((.((((((.....))))))...)))))))).)))))	-7.3	-1.17	4.41	7
ACSL3	ENST00000407441	1	21	122	GUAAUACUCCACUGUGCGACAGGUGGAUACUUUAAUACUGAUAAGCCACACCCCAGGGGUGAAAUUCUUAUUGGGGGCCAAAGUGUGACAAUGGGGUACUAC	(((.(((((((.(((((.....))...............................................................))).))))))).)))	(((.(((((((.(((((.....))..(((((((....((((((((...(((((...))))).....)))))))).....))))))).))).))))))).)))	-27.1	-1.42	29.74	4
ACSL3	ENST00000407441	2	397	457	UAACUGAACUAGCUCGAAAGAAAGGACUUAAAGGGACUUGGGAGGAGCUGUGUAACAGUUG	((((((.((((((((......((<<<<<<........)).....)))))).))..))))))	((((((.((((((((......(((..((....))..))).....)))))).))..))))))	-16.7	-2.8	1.88	4
ACSL3	ENST00000407441	3	458	506	UGAAAUGGAAAAUGAGGUACUUAAAGUGCUUUCCGAAGCUGCUAUUUCA	((((((((.....((((((((...)))))))).........))))))))	((((((((.....((((((((...)))))))).........))))))))	-10.7	-1.6	3.66	4
ACSL3	ENST00000413316	1	623	647	AGUAUUAUACCCUGGAUGUGAUACU	(.......................)	(((((((((.......)))))))))	-5	-1.67	1.31	1
ACSL3	ENST00000421680	1	95	134	UUGCUUCAGUUUUCUUCAUAGAAAACCAACCUCAUAGCAA	((((....(((((((....)))))))..........))))	.((((...(((((((....))))))).........)))).	-7	-3.13	1.78	2
ACSL3	ENST00000421680	2	147	237	AGAUAUUGCAGUAAUCAUGUACACAAGUGGAUCCACAGGACUUCCAAAGGGAGUCAUGAUCUCACAUAGUAACAUUAUUGCUGGUAUAACU	((..((..(((((((.((((((....(((((((.....(((((((...)))))))..)))).)))...)).)))).)))))))..))..))	((.(((..(((((((.((((((....(((((((.....(((((((...)))))))..)))).)))...)).)))).)))))))..))).))	-26.1	-3.06	8.32	2
ACSL3	ENST00000421680	3	253	316	AUUCCAGAACUAGGAGAGGAAGAUGUCUACAUUGGAUAUUUGCCUCUGGCCCAUGUUCUAGAAU	((((.(((((..(((((((.(((((((((...))))))))).)))))...))..))))).))))	((((.(((((..(((((((.(((((((((...))))))))).)))))...))..))))).))))	-22.6	-3.46	3.86	2
ACSL3	ENST00000421680	4	319	329	AGUGCUGAGCU	(((.....)))	...........	0	0.28	1.62	2
ACSL3	ENST00000421680	5	495	610	GAAUAAAGUCAGUGAAAUGAGUAGUUUUCAACGUAAUCUGUUUAUUCUGGCCUAUAAUUACAAAAUGGAACAGAUUUCAAAAGGACGUAAUACUCCACUGUGCGACAGCUUUGUUU	(..................................................................................................................)	((((((((((((((....((((((((((......((((((((((((.((...........)).))).))))))))).....)))))....)))))))))).......)))))))))	-23.1	-1.1	13.27	2
ACSL3	ENST00000463813	1	9	85	UCACAUUGUAAAGCCAAGUGGCCAACAAUUAAGAAUUUGAAGUCUUAGAAAUCAGUUAUAAUUCCUUCACAAUGUGG	(((((((((.(((...................................................))).)))))))))	.((((((((.(((....(((((......((((((........))))))......))))).....))).)))))))).	-15.7	-2.19	5.55	1
ACSL3	ENST00000463813	2	164	271	GCAUUUAGGGGAGGAUGAGUAGGUGUAAUGUUGAUUAGUAUGAUAAGAUAACUUUAAAAAACAUAACACUUAUAGACUGUGGAUUUAACAGUUUAGGGCUCCUAAUGC	(((((.(((((.......((((((((.(((((....(((((......)).)))......))))).))))))))(((((((.......)))))))....))))))))))	(((((.(((((.......((((((((.(((((....(((((......)).)))......))))).))))))))(((((((.......)))))))....))))))))))	-27.3	-3.21	11.19	1
ACSL3	ENST00000463813	3	338	393	GGCUGCUGCUUUUCCUUUUAGUUGUUACAUUAUAUGCCACUCUAGGAGGUCCAGCC	(((((........((((((((..((..(((...)))..)).))))))))..)))))	(((((........((((((((..((..(((...)))..)).))))))))..)))))	-13.4	-1.81	15.01	1
ACSL3	ENST00000474422	1	32	149	AGCCACACCCCAGGGGUGAAAUUCUUAUUGGGGGCCAAAGUGUGACAAUGGGGUACUACAAAAAUGAAGCAAAAACAAAAGCUGAUUUCUUUGAAGAUGAAAAUGGACAAAGGUGGCU	((((((..........................................................................................................))))))	((((((.(((((((((......)))..))))))(((...((......))..))).............(((..........))).....(((((...((....))...)))))))))))	-24.9	-1.67	23.54	1
ACSL3	ENST00000474422	2	297	406	CAUUUGUGCAUAUGCAAACAGGUAAGAACGUGGAAUUCAUACUACUUUUACUUAAAAUAUUUGAUGUCCAUAGACAUUUCCUACCUGUAUGGACCUUCUUUGUAAAAAUG	(............................................................................................................)	(((((.((((..(.((.(((((((.(((((((((..(((......................)))..))))).)....))).))))))).)).).......)))).)))))	-19.4	-0.9	19.38	1
ACSL3	ENST00000474422	3	551	582	GGAGGGAGGUGAAGAAAAUAAAACCUUCCUUC	((((((((................))))))))	((((((((((............))))))))))	-13.4	-4.53	0.47	1
ACSL3	ENST00000474422	4	583	621	CUGCUGCCUUGGUACCCCUACCUACCUGUCCCUCAGCAG	((((((....((((........)))).......))))))	((((((....((((........)))).......))))))	-9.5	-2.94	2.11	1
ACSL3	ENST00000474422	5	643	654	CCAGAGGAAUGG	(<<.<<<....)	(((......)))	-1.2	-2.34	0.91	1
ACSL3	ENST00000474422	6	655	698	GGAGUAAAGAAGUGGCAGUGAGGAGUGUGCUGCUUACUUACUCC	((((((...((((((((..........))))))))...))))))	(((((((..((((((((..........))))))))..)))))))	-17.9	-3.07	2.59	1
ACSL3	ENST00000474422	7	704	740	UACACUUGAGCCUGCUCGGCACUCCAGGCAGGUCUUG	(......(((((((((.((....)).)))))).))))	.......(((((((((.((....)).)))))).))).	-13.2	-2.44	2.8	1
ACSL3	ENST00000495541	1	119	186	UUCCCCUCUCCACCUUUCUUUGUUUUGCAGAUCGUAAAAAGGACCUUGUAAAACUACAGGCAGGGGAA	(((((((.....(((..........................................))).)))))))	.((((((.....(((......(((((((((.((........)).).))))))))...))).)))))).	-17.8	-2.03	12.16	1
ACSL3	ENST00000495541	2	311	371	UAACUGAACUAGCUCGAAAGAAAGGACUUAAAGGGACUUGGGAGGAGCUGUGUAACAGUUG	((((((.((((((((......(((..((....))..))).....)))))).))..))))))	((((((.((((((((......(((..((....))..))).....)))))).))..))))))	-16.7	-2.77	1.88	1
ACSL3	ENST00000495541	3	372	420	UGAAAUGGAAAAUGAGGUACUUAAAGUGCUUUCCGAAGCUGCUAUUUCA	(((..(((.....((((((((...)))))))).........)))..)))	((((((((.....((((((((...)))))))).........))))))))	-10.7	-2.05	3.66	1
ACSL3	ENST00000495541	4	543	550	CCAGGCGG	((....))	........	0	#DIV/0!	0.69	1
ACSL3	ENST00000495541	5	568	591	GGAAGAAAAUAAUUAUUCUCUUCU	((((((.(((....))).))))))	((((((.(((....))).))))))	-4.2	-2.68	2	1
ACSL3	ENST00000535678	1	18	131	GCUGUGGCUGCGCCGGGCUGCGACACUGCAGUUGUCUACGCGGCCGGGGCCGGGACGAGGAGGCGUUGGACGGGGUCGCAUACGUUCGUCCCCUCGCAUUGCGGCCCCGACAGC	(((((........................................................................................................)))))	((((((((((((...(((((((....))))))).....)))))))(((((((.(((((((.((...((((((..........)))))).)))))))..)).))))))).)))))	-59.8	-1.16	11.26	1
ACSL3	ENST00000540115	1	10	116	GGGCAAGAUGUUCUCAGAGGCAGUGUAACAGCGAUUAAGAGCCUGGACUCCAGACCCAGACUAUAGGUCUGAAUCUUGGCUUUGCCACUUAACUGGCUUUCUGACCC	(((..(((........(((.((((......(.((.....((((.(((.((.(((((.........))))))).))).)))))).)......)))).))))))<.)))	(((..(((........(((.((((......((((.....((((.(((.((.(((((.........))))))).))).))))))))......)))).))))))..)))	-31	-1.57	17.23	1
ACSL3	ENST00000540115	2	118	131	GGAAAAGUUAUUCU	((((......))))	..............	0	0.28	2.22	1
ACSL3	ENST00000540115	3	146	177	GGCUUUCCUAUGAAGAUGUCUUUGUUCGAGCC	(((((......((((....))))....)))))	(((((....((((((....))))))..)))))	-7.4	-1.38	1.61	1
ACSL3	ENST00000540115	4	474	545	CUGGUCCGAGUUCCCCAAGGGCAUCAUUGUGCAUACCAUGGCUGCAGUGGAGGCCCUGGGAGCCAAGGCCAG	((((((...((((((..(((((.(((((((((........)).)))))))..)))))))))))...))))))	((((((...((((((..(((((.(((((((((........)).)))))))..)))))))))))...))))))	-35.6	-2.92	4.82	1
ACSL3	ENST00000540115	5	548	557	UGGAAAACCA	(((....)))	(((....)))	-0.4	-7.21	1.21	1
ACSL3	ENST00000540115	6	566	577	GCAAACCAUUGC	((((....))))	((((....))))	-1.1	-7.21	1.12	1
ACVR1	ENST00000263640	1	660	744	GAAAGAUGACCUGUAAGACCCCGCCGUCCCCUGGCCAAGCCGUGGAGUGCUGCCAAGGGGACUGGUGUAACAGGAACAUCACGGC	(...((((.(((((.(.(((.....((((((((((..((((.....).)))))).))))))).))).).)))))..))))....)	....((((.(((((.(.(((.....((((((((((..((((.....).)))))).))))))).))).).)))))..)))).....	-34.3	-2.55	8.2	7
ACVR1	ENST00000263640	2	759	771	AAGGAAAAUCCUU	(((((...)))))	(((((...)))))	-2.3	-5.61	1.05	7
ACVR1	ENST00000263640	3	981	1013	UGGAUCAUUCGUGUACAUCAGGAAGUGGCUCUG	(...............................)	.(((((((((.((.....)).).))))).))).	-6	-0.14	3.64	7
ACVR1	ENST00000263640	4	1017	1082	UUCCUUUUCUGGUACAAAGAACAGUGGCUCGCCAGAUUACACUGUUGGAGUGUGUCGGGAAAGGCA	(.((((((((((((((...(((((((..((....))...)))))))....)))))))))))))).)	..((((((((((((((...(((((((..((....))...)))))))....))))))))))))))..	-25.8	-3.56	1.15	7
ACVR1	ENST00000263640	5	1089	1112	GUGAGGUGUGGAGGGGCAGCUGGC	((.((.(((......))).)).))	((.((.(((......))).)).))	-7	-2.22	0.17	7
ACVR1	ENST00000263640	6	1116	1145	GGGAGAAUGUUGCCGUGAAGAUCUUCUCCU	(............................)	(((((((.(((........))).)))))))	-8.9	-1.73	1.8	7
ACVR1	ENST00000263640	7	1147	1165	CCGUGAUGAGAAGUCAUGG	(((((((.....)))))))	(((((((.....)))))))	-7.2	-2.91	0.17	7
ACVR1	ENST00000263640	8	1170	1262	GGGAAACGGAAUUGUACAACACUGUGAUGCUGAGGCAUGAAAAUAUCUUAGGUUUCAUUGCUUCAGACAUGACAUCAAGACACUCCAGUACCC	(.(..(((((..(((.......(((.((((((((((((((((..........))))).)))))))).))).))).....))).))).)).).)	(((..(((((..(((.......(((.((((((((((((((((..........))))).)))))))).))).))).....))).))).)).)))	-26.2	-2.86	6.7	7
ACVR1	ENST00000263640	9	1267	1280	GUGGUUAAUUACAC	(((........)))	(((........)))	-1.3	-4.73	2.24	7
ACVR1	ENST00000263640	10	1542	1551	GGAACAAUCC	(((....)))	(((....)))	-0.4	-5.74	1.35	7
ACVR1	ENST00000263640	11	1552	1577	CCGUGUGGGCACCAAGCGCUACAUGG	((((((((((.....)).))))))))	((((((((((.....)).))))))))	-12.2	-2.64	0.47	7
ACVR1	ENST00000263640	12	1581	1653	CCGAAGUUCUAGAUGAAACCAUCCAGGUGGAUUGUUUCGAUUCUUAUAAAAGGGUCGAUAUUUGGGCCUUUGG	(((((..(((.((((((((.((((....)))).)))))(((((((....)))))))...))).)))..)))))	((((((.((((((((((((.((((....)))).)))))(((((((....)))))))...))))))).))))))	-23.7	-2.33	4.24	7
ACVR1	ENST00000263640	13	1771	1887	AGUCUGUGUGGAUCAACAAAGGCCAAACAUACCCAACAGAUGGUUCUCAGACCCGACAUUAACCUCUCUGGCCAAGCUAAUGAAAGAAUGCUGGUAUCAAAAUCCAUCCGCAAGACU	(((((...........................................................................................................)))))	(((((.(((((((.......................((((.((((.((......))....))))..))))((((.((............))))))..........))))))))))))	-23	-1.4	24.55	7
ACVR1	ENST00000263640	14	1957	1977	UUGACAUUUUCAUAGUGUCAA	((.................))	.(((((((.....))))))).	-6.5	-4.69	0.83	7
ACVR1	ENST00000263640	15	2029	2043	CUGACUGGUUGUCAG	(((((.....)))))	(((((.....)))))	-5.2	-2.45	0.19	7
ACVR1	ENST00000263640	16	2045	2055	AUGGAAUCCAU	((((...))))	((((...))))	-0.6	-7.21	1.54	7
ACVR1	ENST00000263640	17	2057	2123	UGUCUCCCUCCCCAAAUGGCUGCUUUGACAAGGCAGACGUCGUACCCAGCCAUGUGUUGGGGAGACA	(((((((((...((.(((((((...((((.........))))....))))))).))..)))))))))	(((((((((...((.(((((((...((((.........))))....))))))).))..)))))))))	-28.7	-3.38	4.6	7
ACVR1	ENST00000263640	18	2141	2157	UCGCUCGAUGACUGUGA	((((.........))))	((((.........))))	-1.5	-0.39	1.19	7
ACVR1	ENST00000263640	19	2291	2340	UUCACAAGUCUCCUAGACACUCCCCACGGGAAACUCAAGGAGGUGGUGAA	(((((...((((((.((...((((...))))...)).))))))..)))))	.((((...((((((.((...((((...))))...)).))))))..)))).	-17.2	-3.15	2.16	7
ACVR1	ENST00000263640	20	2351	2398	GCAAUAUUGCCUGUGCUUCUCUUCUUUAUUGCACUAGGAAUUCUUUGC	((((.....(((((((..............)))).)))......))))	((((.....(((((((..............)))).)))......))))	-10.5	-2.68	2.36	7
ACVR1	ENST00000263640	21	2615	2653	UGUGCACUUAGUAGUUUUUACAAAACUGCUUUGUGCAUA	(((((((..(((((((((...)))))))))..)))))))	(((((((..(((((((((...)))))))))..)))))))	-18.1	-5.65	1.21	7
ACVR1	ENST00000263640	22	2659	2704	AAGCUUAUUUUUAUGUGGUCUUAUGAUUUUAUUACAGAAAUGUUUU	(((..((((((((((.((((....)))).)))...))))))).)))	.....((((((((((.((((....)))).)))...)))))))....	-3	0.26	12.9	7
ACVR1	ENST00000409283	1	140	250	AAGUCUAUAUAAAACCAAGCCUUGGCAAUUUGCACAUUGCCAGUUCCGACAGAGUGUGGUGUUAAAAAUAUUUAACAGGUCAUUUUUGAACCGUAGAAAAGACCCUGACUU	(...(.....................................................................................................)...)	(((((........((((.(((((((((((......)))))))........)).)).))))((((((....)))))).((((.((((((.....)))))).))))..)))))	-24.3	-1.72	19.87	6
ACVR1	ENST00000409283	2	497	581	GAAAGAUGACCUGUAAGACCCCGCCGUCCCCUGGCCAAGCCGUGGAGUGCUGCCAAGGGGACUGGUGUAACAGGAACAUCACGGC	(...((((.(((((.(.(((.....((((((((((..((((.....).)))))).))))))).))).).)))))..))))....)	....((((.(((((.(.(((.....((((((((((..((((.....).)))))).))))))).))).).)))))..)))).....	-34.3	-2.73	8.2	6
ACVR1	ENST00000409283	3	596	608	AAGGAAAAUCCUU	(((((...)))))	(((((...)))))	-2.3	-4.55	1.05	6
ACVR1	ENST00000409283	4	818	850	UGGAUCAUUCGUGUACAUCAGGAAGUGGCUCUG	(...............................)	.(((((((((.((.....)).).))))).))).	-6	-0.04	3.64	6
ACVR1	ENST00000409283	5	854	919	UUCCUUUUCUGGUACAAAGAACAGUGGCUCGCCAGAUUACACUGUUGGAGUGUGUCGGGAAAGGCA	(.((((((((((((((...(((((((..((....))...)))))))....)))))))))))))).)	..((((((((((((((...(((((((..((....))...)))))))....))))))))))))))..	-25.8	-3.09	1.15	6
ACVR1	ENST00000409283	6	926	949	GUGAGGUGUGGAGGGGCAGCUGGC	((.((.(((......))).)).))	((.((.(((......))).)).))	-7	-2.25	0.17	6
ACVR1	ENST00000409283	7	984	1002	CCGUGAUGAGAAGUCAUGG	(((((((.....)))))))	(((((((.....)))))))	-7.2	-3.02	0.17	6
ACVR1	ENST00000409283	8	1007	1099	GGGAAACGGAAUUGUACAACACUGUGAUGCUGAGGCAUGAAAAUAUCUUAGGUUUCAUUGCUUCAGACAUGACAUCAAGACACUCCAGUACCC	(((..(((((..(((.......(((.((((((((((((((((..........))))).)))))))).))).))).....))).))).)).)))	(((..(((((..(((.......(((.((((((((((((((((..........))))).)))))))).))).))).....))).))).)).)))	-26.2	-2.8	6.7	6
ACVR1	ENST00000409283	9	1103	1118	UGUGGUUAAUUACACA	((((........))))	((((........))))	-2.9	-3.67	0.93	6
ACVR1	ENST00000409283	10	1379	1388	GGAACAAUCC	(((....)))	(((....)))	-0.4	-7.21	1.35	6
ACVR1	ENST00000409283	11	1389	1414	CCGUGUGGGCACCAAGCGCUACAUGG	((((((((((.....)).))))))))	((((((((((.....)).))))))))	-12.2	-2.92	0.47	6
ACVR1	ENST00000409283	12	1418	1490	CCGAAGUUCUAGAUGAAACCAUCCAGGUGGAUUGUUUCGAUUCUUAUAAAAGGGUCGAUAUUUGGGCCUUUGG	(((((..(((.((((((((.((((....)))).)))))(((((((....)))))))...))).)))..)))))	((((((.((((((((((((.((((....)))).)))))(((((((....)))))))...))))))).))))))	-23.7	-2.91	4.24	6
ACVR1	ENST00000409283	13	1608	1724	AGUCUGUGUGGAUCAACAAAGGCCAAACAUACCCAACAGAUGGUUCUCAGACCCGACAUUAACCUCUCUGGCCAAGCUAAUGAAAGAAUGCUGGUAUCAAAAUCCAUCCGCAAGACU	(((((...........................................................................................................)))))	(((((.(((((((.......................((((.((((.((......))....))))..))))((((.((............))))))..........))))))))))))	-23	-1.45	24.55	6
ACVR1	ENST00000409283	14	1787	1822	CUGACUGUUGACAUUUUCAUAGUGUCAAGAAGGAAG	((..((........................))..))	((..((.((((((((.....))))))))..))..))	-9.4	-2.57	2.58	6
ACVR1	ENST00000409283	15	1866	1880	CUGACUGGUUGUCAG	(((((.....)))))	(((((.....)))))	-5.2	-4.26	0.19	6
ACVR1	ENST00000409283	16	1882	1892	AUGGAAUCCAU	((((...))))	((((...))))	-0.6	-2.92	1.54	6
ACVR1	ENST00000409283	17	1894	1960	UGUCUCCCUCCCCAAAUGGCUGCUUUGACAAGGCAGACGUCGUACCCAGCCAUGUGUUGGGGAGACA	(((((((((...((.(((((((...((((.........))))....))))))).))..)))))))))	(((((((((...((.(((((((...((((.........))))....))))))).))..)))))))))	-28.7	-3.24	4.6	6
ACVR1	ENST00000409283	18	1978	1994	UCGCUCGAUGACUGUGA	((((.........))))	((((.........))))	-1.5	-0.24	1.19	6
ACVR1	ENST00000409283	19	2128	2177	UUCACAAGUCUCCUAGACACUCCCCACGGGAAACUCAAGGAGGUGGUGAA	(((((...((((((.((...((((...))))...)).))))))..)))))	.((((...((((((.((...((((...))))...)).))))))..)))).	-17.2	-2.95	2.16	6
ACVR1	ENST00000409283	20	2188	2235	GCAAUAUUGCCUGUGCUUCUCUUCUUUAUUGCACUAGGAAUUCUUUGC	((((.....(((((((..............)))).)))......))))	((((.....(((((((..............)))).)))......))))	-10.5	-3.19	2.36	6
ACVR1	ENST00000409283	21	2452	2490	UGUGCACUUAGUAGUUUUUACAAAACUGCUUUGUGCAUA	(((((((..(((((((((...)))))))))..)))))))	(((((((..(((((((((...)))))))))..)))))))	-18.1	-5.51	1.21	6
ACVR1	ENST00000409283	22	2496	2541	AAGCUUAUUUUUAUGUGGUCUUAUGAUUUUAUUACAGAAAUGUUUU	(((..((((((((((.((((....)))).)))...))))))).)))	.....((((((((((.((((....)))).)))...)))))))....	-3	0.33	12.9	6
ACVR1	ENST00000410057	1	1	17	GAAGCGAAUAGCGUUUC	(.........<<<<<.)	((((((.....))))))	-4.4	-2.7	0.32	6
ACVR1	ENST00000410057	2	18	61	AGAGAUAUUGGGCGGCUCAAGGGUCUUACUCUGUCGCCCAGUCU	(((....(((((((((...(((((...)))))))))))))))))	......((((((((((...(((((...)))))))))))))))..	-18.8	-2.41	4.07	6
ACVR1	ENST00000410057	3	69	90	AGUGCUGUGACCAUAGCCCACU	((.(((((....)))))..<))	.(.(((((....))))).)...	-3.5	-0.67	2.53	6
ACVR1	ENST00000410057	4	93	111	AGCCUCCACCUCCCAGGCU	(((((.........)))))	(((((.........)))))	-4.1	-3.64	0.63	6
ACVR1	ENST00000410057	5	569	653	GAAAGAUGACCUGUAAGACCCCGCCGUCCCCUGGCCAAGCCGUGGAGUGCUGCCAAGGGGACUGGUGUAACAGGAACAUCACGGC	(...((((.(((((.(.(((.....((((((((((..((((.....).)))))).))))))).))).).)))))..))))....)	....((((.(((((.(.(((.....((((((((((..((((.....).)))))).))))))).))).).)))))..)))).....	-34.3	-2.69	8.2	6
ACVR1	ENST00000410057	6	668	680	AAGGAAAAUCCUU	(((((...)))))	(((((...)))))	-2.3	-6.99	1.05	6
ACVR1	ENST00000410057	7	890	922	UGGAUCAUUCGUGUACAUCAGGAAGUGGCUCUG	(...............................)	.(((((((((.((.....)).).))))).))).	-6	-0.2	3.64	6
ACVR1	ENST00000410057	8	926	991	UUCCUUUUCUGGUACAAAGAACAGUGGCUCGCCAGAUUACACUGUUGGAGUGUGUCGGGAAAGGCA	(.((((((((((((((...(((((((..((....))...)))))))....)))))))))))))).)	..((((((((((((((...(((((((..((....))...)))))))....))))))))))))))..	-25.8	-3.69	1.15	6
ACVR1	ENST00000410057	9	998	1021	GUGAGGUGUGGAGGGGCAGCUGGC	((.((.(((......))).)).))	((.((.(((......))).)).))	-7	-2	0.17	6
ACVR1	ENST00000410057	10	1025	1054	GGGAGAAUGUUGCCGUGAAGAUCUUCUCCU	(............................)	(((((((.(((........))).)))))))	-8.9	-1.7	1.8	6
ACVR1	ENST00000410057	11	1056	1074	CCGUGAUGAGAAGUCAUGG	(((((((.....)))))))	(((((((.....)))))))	-7.2	-4.05	0.17	6
ACVR1	ENST00000410057	12	1079	1171	GGGAAACGGAAUUGUACAACACUGUGAUGCUGAGGCAUGAAAAUAUCUUAGGUUUCAUUGCUUCAGACAUGACAUCAAGACACUCCAGUACCC	(((..(((((..(((.......(((.((((((((((((((((..........))))).)))))))).))).))).....))).))).)).)))	(((..(((((..(((.......(((.((((((((((((((((..........))))).)))))))).))).))).....))).))).)).)))	-26.2	-3.26	6.7	6
ACVR1	ENST00000410057	13	1176	1189	GUGGUUAAUUACAC	(((........)))	(((........)))	-1.3	-5.86	2.24	6
ACVR1	ENST00000410057	14	1451	1460	GGAACAAUCC	(((....)))	(((....)))	-0.4	-3.48	1.35	6
ACVR1	ENST00000410057	15	1461	1486	CCGUGUGGGCACCAAGCGCUACAUGG	((((((((((.....)).))))))))	((((((((((.....)).))))))))	-12.2	-2.57	0.47	6
ACVR1	ENST00000410057	16	1490	1562	CCGAAGUUCUAGAUGAAACCAUCCAGGUGGAUUGUUUCGAUUCUUAUAAAAGGGUCGAUAUUUGGGCCUUUGG	(((((..(((.((((((((.((((....)))).)))))(((((((....)))))))...))).)))..)))))	((((((.((((((((((((.((((....)))).)))))(((((((....)))))))...))))))).))))))	-23.7	-3.11	4.24	6
ACVR1	ENST00000410057	17	1680	1796	AGUCUGUGUGGAUCAACAAAGGCCAAACAUACCCAACAGAUGGUUCUCAGACCCGACAUUAACCUCUCUGGCCAAGCUAAUGAAAGAAUGCUGGUAUCAAAAUCCAUCCGCAAGACU	(((((...........................................................................................................)))))	(((((.(((((((.......................((((.((((.((......))....))))..))))((((.((............))))))..........))))))))))))	-23	-1.21	24.55	6
ACVR1	ENST00000410057	18	1938	1952	CUGACUGGUUGUCAG	(((((.....)))))	(((((.....)))))	-5.2	-3.47	0.19	6
ACVR1	ENST00000410057	19	1954	1964	AUGGAAUCCAU	((((...))))	((((...))))	-0.6	-5.5	1.54	6
ACVR1	ENST00000410057	20	1966	2032	UGUCUCCCUCCCCAAAUGGCUGCUUUGACAAGGCAGACGUCGUACCCAGCCAUGUGUUGGGGAGACA	(((((((((...((.(((((((...((((.........))))....))))))).))..)))))))))	(((((((((...((.(((((((...((((.........))))....))))))).))..)))))))))	-28.7	-3.22	4.6	6
ACVR1	ENST00000410057	21	2042	2072	CCCUAACCUCGCUCGAUGACUGUGAACUGGG	(((.....((((.........))))...)))	(((.....((((.........))))...)))	-5	0.17	4.15	6
ACVR1	ENST00000412025	1	1	116	GGUCUAUCGGAAGUUUAAAGCAAUGCAGCGGGAAGUACCUUGCCUUUUUGAAGCGAAUAGCGUUUCAGAGAUAUUGGGCGGCUCAAGCCUGGAGCAUUGGUAAGCGUCACACUGCC	((.......((.((....(.((((((..((((.......((((((((((((((((.....)))))))))).....))))))......))))..)))))).)..)).))......))	(((......((.(((((...((((((..((((.......((((((((((((((((.....)))))))))).....))))))......))))..)))))).))))).)).....)))	-34.3	-0.88	10.13	5
ACVR1	ENST00000413751	1	3	50	UCCGCCUCCCCCGGCUCAGCCCCCGGCCGCGGCGGGACCCGAGGUGGG	(..............................................)	.(((((((.((((.(.(.(((...))).).).))))....))))))).	-24.8	-0.3	2.9	1
ACVR1	ENST00000413751	2	225	243	AGCCUCCACCUCCCAGGCU	(((((.........)))))	(((((.........)))))	-4.1	-2.52	0.63	1
ACVR1	ENST00000424669	1	64	80	CGAGAGUUUCGCUCUUG	(((((((...)))))))	(((((((...)))))))	-5.9	-3.41	0.54	6
ACVR1	ENST00000424669	2	84	160	UCCAGGCUGGAGUGGAAUGGCGUGAUCUCGGCUCACCGUGAUCUCGGCUCACCGUAACCUCCGCCUCUCAGCCUGGA	((((((((((((((((((((((.((((.(((....))).)))).)).....))))....)))).))).)))))))))	((((((((((((((((((((((.((((.(((....))).)))).)).....))))....)))).))).)))))))))	-37.3	-3.79	5.18	6
ACVR1	ENST00000424669	3	566	650	GAAAGAUGACCUGUAAGACCCCGCCGUCCCCUGGCCAAGCCGUGGAGUGCUGCCAAGGGGACUGGUGUAACAGGAACAUCACGGC	(...((((.(((((.(.(((.....((((((((((..((((.....).)))))).))))))).))).).)))))..))))....)	....((((.(((((.(.(((.....((((((((((..((((.....).)))))).))))))).))).).)))))..)))).....	-34.3	-2.86	8.2	6
ACVR1	ENST00000424669	4	665	677	AAGGAAAAUCCUU	(((((...)))))	(((((...)))))	-2.3	-4.7	1.05	6
ACVR1	ENST00000424669	5	887	919	UGGAUCAUUCGUGUACAUCAGGAAGUGGCUCUG	(...............................)	.(((((((((.((.....)).).))))).))).	-6	-0.12	3.64	6
ACVR1	ENST00000424669	6	923	988	UUCCUUUUCUGGUACAAAGAACAGUGGCUCGCCAGAUUACACUGUUGGAGUGUGUCGGGAAAGGCA	(.((((((((((((((...(((((((..((....))...)))))))....)))))))))))))).)	..((((((((((((((...(((((((..((....))...)))))))....))))))))))))))..	-25.8	-3.01	1.15	6
ACVR1	ENST00000424669	7	995	1018	GUGAGGUGUGGAGGGGCAGCUGGC	((.((.(((......))).)).))	((.((.(((......))).)).))	-7	-2.26	0.17	6
ACVR1	ENST00000424669	8	1053	1071	CCGUGAUGAGAAGUCAUGG	(((((((.....)))))))	(((((((.....)))))))	-7.2	-3.81	0.17	6
ACVR1	ENST00000424669	9	1076	1168	GGGAAACGGAAUUGUACAACACUGUGAUGCUGAGGCAUGAAAAUAUCUUAGGUUUCAUUGCUUCAGACAUGACAUCAAGACACUCCAGUACCC	(((..(((((..(((.......(((.((((((((((((((((..........))))).)))))))).))).))).....))).))).)).)))	(((..(((((..(((.......(((.((((((((((((((((..........))))).)))))))).))).))).....))).))).)).)))	-26.2	-4.11	6.7	6
ACVR1	ENST00000424669	10	1172	1187	UGUGGUUAAUUACACA	((((........))))	((((........))))	-2.9	-5.42	0.93	6
ACVR1	ENST00000424669	11	1448	1457	GGAACAAUCC	(((....)))	(((....)))	-0.4	-7.21	1.35	6
ACVR1	ENST00000424669	12	1458	1483	CCGUGUGGGCACCAAGCGCUACAUGG	((((((((((.....)).))))))))	((((((((((.....)).))))))))	-12.2	-2.46	0.47	6
ACVR1	ENST00000424669	13	1487	1559	CCGAAGUUCUAGAUGAAACCAUCCAGGUGGAUUGUUUCGAUUCUUAUAAAAGGGUCGAUAUUUGGGCCUUUGG	(((((..(((.((((((((.((((....)))).)))))(((((((....)))))))...))).)))..)))))	((((((.((((((((((((.((((....)))).)))))(((((((....)))))))...))))))).))))))	-23.7	-2.91	4.24	6
ACVR1	ENST00000424669	14	1935	1949	CUGACUGGUUGUCAG	(((((.....)))))	(((((.....)))))	-5.2	-3.7	0.19	6
ACVR1	ENST00000424669	15	1951	1961	AUGGAAUCCAU	((((...))))	((((...))))	-0.6	-2.28	1.54	6
ACVR1	ENST00000424669	16	1963	2029	UGUCUCCCUCCCCAAAUGGCUGCUUUGACAAGGCAGACGUCGUACCCAGCCAUGUGUUGGGGAGACA	(((((((((...((.(((((((...((((.........))))....))))))).))..)))))))))	(((((((((...((.(((((((...((((.........))))....))))))).))..)))))))))	-28.7	-3.72	4.6	6
ACVR1	ENST00000424669	17	2047	2063	UCGCUCGAUGACUGUGA	((((.........))))	((((.........))))	-1.5	-0.1	1.19	6
ACVR1	ENST00000424669	18	2197	2246	UUCACAAGUCUCCUAGACACUCCCCACGGGAAACUCAAGGAGGUGGUGAA	(((((...((((((.((...((((...))))...)).))))))..)))))	.((((...((((((.((...((((...))))...)).))))))..)))).	-17.2	-3.24	2.16	6
ACVR1	ENST00000424669	19	2257	2304	GCAAUAUUGCCUGUGCUUCUCUUCUUUAUUGCACUAGGAAUUCUUUGC	((((.....(((((((..............)))).)))......))))	((((.....(((((((..............)))).)))......))))	-10.5	-2.95	2.36	6
ACVR1	ENST00000424669	20	2521	2559	UGUGCACUUAGUAGUUUUUACAAAACUGCUUUGUGCAUA	(((((((..(((((((((...)))))))))..)))))))	(((((((..(((((((((...)))))))))..)))))))	-18.1	-4.65	1.21	6
ACVR1	ENST00000424669	21	2565	2610	AAGCUUAUUUUUAUGUGGUCUUAUGAUUUUAUUACAGAAAUGUUUU	(((...(((((((((.((((....)))).)))...))))))..)))	.....((((((((((.((((....)))).)))...)))))))....	-3	0.33	12.9	6
ACVR1	ENST00000434821	1	257	299	GCCGCUGCCGCUGCCAGCCUGCUCCUCGGCCAGCCGCGCCGGC	((.(..((.((.(...(((........)))).)).))..).))	((((.(((.((((...(((........))))))).))).))))	-19.2	-0.95	4.42	7
ACVR1	ENST00000434821	2	304	324	GGGCCGGGAAGCUCCCGGCCC	(((((((((...)))))))))	(((((((((...)))))))))	-18.8	-4.57	0.42	7
ACVR1	ENST00000434821	3	947	1031	GAAAGAUGACCUGUAAGACCCCGCCGUCCCCUGGCCAAGCCGUGGAGUGCUGCCAAGGGGACUGGUGUAACAGGAACAUCACGGC	(...((((.(((((.(.(((.....((((((((((..((((.....).)))))).))))))).))).).)))))..))))....)	....((((.(((((.(.(((.....((((((((((..((((.....).)))))).))))))).))).).)))))..)))).....	-34.3	-2	8.2	7
ACVR1	ENST00000434821	4	1046	1058	AAGGAAAAUCCUU	(((((...)))))	(((((...)))))	-2.3	-7.1	1.05	7
ACVR1	ENST00000434821	5	1268	1300	UGGAUCAUUCGUGUACAUCAGGAAGUGGCUCUG	(...............................)	.(((((((((.((.....)).).))))).))).	-6	-0.44	3.64	7
ACVR1	ENST00000434821	6	1304	1369	UUCCUUUUCUGGUACAAAGAACAGUGGCUCGCCAGAUUACACUGUUGGAGUGUGUCGGGAAAGGCA	(.((((((((((((((...(((((((..((....))...)))))))....)))))))))))))).)	..((((((((((((((...(((((((..((....))...)))))))....))))))))))))))..	-25.8	-3.84	1.15	7
ACVR1	ENST00000434821	7	1376	1399	GUGAGGUGUGGAGGGGCAGCUGGC	((.((.(((......))).)).))	((.((.(((......))).)).))	-7	-2.6	0.17	7
ACVR1	ENST00000434821	8	1434	1452	CCGUGAUGAGAAGUCAUGG	(((((((.....)))))))	(((((((.....)))))))	-7.2	-4.12	0.17	7
ACVR1	ENST00000434821	9	1457	1549	GGGAAACGGAAUUGUACAACACUGUGAUGCUGAGGCAUGAAAAUAUCUUAGGUUUCAUUGCUUCAGACAUGACAUCAAGACACUCCAGUACCC	(.(..(((((..(((.......(((.((((((((((((((((..........))))).)))))))).))).))).....))).))).)).).)	(((..(((((..(((.......(((.((((((((((((((((..........))))).)))))))).))).))).....))).))).)).)))	-26.2	-3.36	6.7	7
ACVR1	ENST00000434821	10	1553	1568	UGUGGUUAAUUACACA	((((........))))	((((........))))	-2.9	-3.59	0.93	7
ACVR1	ENST00000434821	11	1829	1838	GGAACAAUCC	(((....)))	(((....)))	-0.4	-7.21	1.35	7
ACVR1	ENST00000434821	12	1839	1864	CCGUGUGGGCACCAAGCGCUACAUGG	((((((((((.....)).))))))))	((((((((((.....)).))))))))	-12.2	-2.42	0.47	7
ACVR1	ENST00000434821	13	1868	1940	CCGAAGUUCUAGAUGAAACCAUCCAGGUGGAUUGUUUCGAUUCUUAUAAAAGGGUCGAUAUUUGGGCCUUUGG	(((((..(((.((((((((.((((....)))).)))))(((((((....)))))))...))).)))..)))))	((((((.((((((((((((.((((....)))).)))))(((((((....)))))))...))))))).))))))	-23.7	-2.51	4.24	7
ACVR1	ENST00000434821	14	1965	1977	GCGGAUGGUGAGC	((.........))	.............	0	0.52	1.42	7
ACVR1	ENST00000434821	15	2058	2174	AGUCUGUGUGGAUCAACAAAGGCCAAACAUACCCAACAGAUGGUUCUCAGACCCGACAUUAACCUCUCUGGCCAAGCUAAUGAAAGAAUGCUGGUAUCAAAAUCCAUCCGCAAGACU	(((((...........................................................................................................)))))	(((((.(((((((.......................((((.((((.((......))....))))..))))((((.((............))))))..........))))))))))))	-23	-1.35	24.55	7
ACVR1	ENST00000434821	16	2244	2264	UUGACAUUUUCAUAGUGUCAA	((.................))	.(((((((.....))))))).	-6.5	-5.25	0.83	7
ACVR1	ENST00000434821	17	2316	2330	CUGACUGGUUGUCAG	(((((.....)))))	(((((.....)))))	-5.2	-3.05	0.19	7
ACVR1	ENST00000434821	18	2332	2342	AUGGAAUCCAU	((((...))))	((((...))))	-0.6	-7.21	1.54	7
ACVR1	ENST00000434821	19	2344	2410	UGUCUCCCUCCCCAAAUGGCUGCUUUGACAAGGCAGACGUCGUACCCAGCCAUGUGUUGGGGAGACA	(((((((((...((.(((((((...((((.........))))....))))))).))..)))))))))	(((((((((...((.(((((((...((((.........))))....))))))).))..)))))))))	-28.7	-3.16	4.6	7
ACVR1	ENST00000434821	20	2428	2444	UCGCUCGAUGACUGUGA	((((.........))))	((((.........))))	-1.5	-0.14	1.19	7
ACVR1	ENST00000434821	21	2578	2627	UUCACAAGUCUCCUAGACACUCCCCACGGGAAACUCAAGGAGGUGGUGAA	(((((...((((((.((...((((...))))...)).))))))..)))))	.((((...((((((.((...((((...))))...)).))))))..)))).	-17.2	-3.13	2.16	7
ACVR1	ENST00000434821	22	2638	2685	GCAAUAUUGCCUGUGCUUCUCUUCUUUAUUGCACUAGGAAUUCUUUGC	((((.....(((((((..............)))).)))......))))	((((.....(((((((..............)))).)))......))))	-10.5	-3.12	2.36	7
ACVR1	ENST00000434821	23	2902	2940	UGUGCACUUAGUAGUUUUUACAAAACUGCUUUGUGCAUA	(((((((..(((((((((...)))))))))..)))))))	(((((((..(((((((((...)))))))))..)))))))	-18.1	-4.93	1.21	7
ACVR1	ENST00000434821	24	2946	2991	AAGCUUAUUUUUAUGUGGUCUUAUGAUUUUAUUACAGAAAUGUUUU	(((..((((((((((.((((....)))).)))...))))))).)))	.....((((((((((.((((....)))).)))...)))))))....	-3	0.45	12.9	7
ACVR1	ENST00000487456	1	269	353	GAAAGAUGACCUGUAAGACCCCGCCGUCCCCUGGCCAAGCCGUGGAGUGCUGCCAAGGGGACUGGUGUAACAGGAACAUCACGGC	(...((((.(((((.(.(((.....((((((((((..((((.....).)))))).))))))).))).).)))))..))))....)	....((((.(((((.(.(((.....((((((((((..((((.....).)))))).))))))).))).).)))))..)))).....	-34.3	-2.91	8.2	1
ACVR1	ENST00000487456	2	368	380	AAGGAAAAUCCUU	(((((...)))))	(((((...)))))	-2.3	-5.89	1.05	1
ACVR1	ENST00000539637	1	73	100	UGCAGUGCUGUGACCAUAGCCCACUGCA	(((((((((((....)))))..))))))	(((((((((((....)))))..))))))	-10.7	-2.92	1.95	6
ACVR1	ENST00000539637	2	576	660	GAAAGAUGACCUGUAAGACCCCGCCGUCCCCUGGCCAAGCCGUGGAGUGCUGCCAAGGGGACUGGUGUAACAGGAACAUCACGGC	(...((((.(((((.(.(((.....((((((((((..((((.....).)))))).))))))).))).).)))))..))))....)	....((((.(((((.(.(((.....((((((((((..((((.....).)))))).))))))).))).).)))))..)))).....	-34.3	-2.48	8.2	6
ACVR1	ENST00000539637	3	675	687	AAGGAAAAUCCUU	(((((...)))))	(((((...)))))	-2.3	-6.42	1.05	6
ACVR1	ENST00000539637	4	933	998	UUCCUUUUCUGGUACAAAGAACAGUGGCUCGCCAGAUUACACUGUUGGAGUGUGUCGGGAAAGGCA	(.((((((((((((((...(((((((..((....))...)))))))....)))))))))))))).)	..((((((((((((((...(((((((..((....))...)))))))....))))))))))))))..	-25.8	-3.8	1.15	6
ACVR1	ENST00000539637	5	1005	1028	GUGAGGUGUGGAGGGGCAGCUGGC	((.((.(((......))).)).))	((.((.(((......))).)).))	-7	-2.97	0.17	6
ACVR1	ENST00000539637	6	1032	1061	GGGAGAAUGUUGCCGUGAAGAUCUUCUCCU	(............................)	(((((((.(((........))).)))))))	-8.9	-2.01	1.8	6
ACVR1	ENST00000539637	7	1063	1081	CCGUGAUGAGAAGUCAUGG	(((((((.....)))))))	(((((((.....)))))))	-7.2	-3.65	0.17	6
ACVR1	ENST00000539637	8	1086	1178	GGGAAACGGAAUUGUACAACACUGUGAUGCUGAGGCAUGAAAAUAUCUUAGGUUUCAUUGCUUCAGACAUGACAUCAAGACACUCCAGUACCC	(.(..(((((..(((.......(((.((((((((((((((((..........))))).)))))))).))).))).....))).))).)).).)	(((..(((((..(((.......(((.((((((((((((((((..........))))).)))))))).))).))).....))).))).)).)))	-26.2	-2.4	6.7	6
ACVR1	ENST00000539637	9	1182	1197	UGUGGUUAAUUACACA	((((........))))	((((........))))	-2.9	-3.49	0.93	6
ACVR1	ENST00000539637	10	1458	1467	GGAACAAUCC	(((....)))	(((....)))	-0.4	-2.82	1.35	6
ACVR1	ENST00000539637	11	1468	1493	CCGUGUGGGCACCAAGCGCUACAUGG	((((((((((.....)).))))))))	((((((((((.....)).))))))))	-12.2	-2.37	0.47	6
ACVR1	ENST00000539637	12	1497	1569	CCGAAGUUCUAGAUGAAACCAUCCAGGUGGAUUGUUUCGAUUCUUAUAAAAGGGUCGAUAUUUGGGCCUUUGG	(((((..(((.((((((((.((((....)))).)))))(((((((....)))))))...))).)))..)))))	((((((.((((((((((((.((((....)))).)))))(((((((....)))))))...))))))).))))))	-23.7	-2.39	4.24	6
ACVR1	ENST00000539637	13	1687	1803	AGUCUGUGUGGAUCAACAAAGGCCAAACAUACCCAACAGAUGGUUCUCAGACCCGACAUUAACCUCUCUGGCCAAGCUAAUGAAAGAAUGCUGGUAUCAAAAUCCAUCCGCAAGACU	(((((...........................................................................................................)))))	(((((.(((((((.......................((((.((((.((......))....))))..))))((((.((............))))))..........))))))))))))	-23	-1.27	24.55	6
ACVR1	ENST00000539637	14	1873	1893	UUGACAUUUUCAUAGUGUCAA	(...................)	.(((((((.....))))))).	-6.5	-5.49	0.83	6
ACVR1	ENST00000539637	15	1945	1959	CUGACUGGUUGUCAG	(((((.....)))))	(((((.....)))))	-5.2	-2.56	0.19	6
ACVR1	ENST00000539637	16	1961	1971	AUGGAAUCCAU	((((...))))	((((...))))	-0.6	-7.21	1.54	6
ACVR1	ENST00000539637	17	1973	2039	UGUCUCCCUCCCCAAAUGGCUGCUUUGACAAGGCAGACGUCGUACCCAGCCAUGUGUUGGGGAGACA	(((((((((...((.(((((((...((((.........))))....))))))).))..)))))))))	(((((((((...((.(((((((...((((.........))))....))))))).))..)))))))))	-28.7	-3.66	4.6	6
ACVR1	ENST00000539637	18	2057	2073	UCGCUCGAUGACUGUGA	((((.........))))	((((.........))))	-1.5	-0.21	1.19	6
ACVR1	ENST00000539637	19	2207	2256	UUCACAAGUCUCCUAGACACUCCCCACGGGAAACUCAAGGAGGUGGUGAA	(((((...((((((.((...((((...))))...)).))))))..)))))	.((((...((((((.((...((((...))))...)).))))))..)))).	-17.2	-2.91	2.16	6
ACVR1	ENST00000539637	20	2267	2314	GCAAUAUUGCCUGUGCUUCUCUUCUUUAUUGCACUAGGAAUUCUUUGC	((((.....(((((((..............)))).)))......))))	((((.....(((((((..............)))).)))......))))	-10.5	-3.34	2.36	6
ACVR1	ENST00000539637	21	2531	2569	UGUGCACUUAGUAGUUUUUACAAAACUGCUUUGUGCAUA	(((((((..(((((((((...)))))))))..)))))))	(((((((..(((((((((...)))))))))..)))))))	-18.1	-5.15	1.21	6
ACVR1	ENST00000539637	22	2575	2620	AAGCUUAUUUUUAUGUGGUCUUAUGAUUUUAUUACAGAAAUGUUUU	(((...(((((((((.((((....)))).)))...))))))..)))	.....((((((((((.((((....)))).)))...)))))))....	-3	0.58	12.9	6
ACVR1	ENST00000672582	1	26	142	GUGGGCUCAGCCUUCUUUCCUUCAAUUCCUGUUUCAGUCUCAUUUUCAUGGACUGGUCCCCAAACUUGUCUGCAUUGGAAGCACCUGGGGAGUUUCUAGACCUGAGCCUGUGCCCAC	(((((.....................................................................................................)))......))	((((((.(((.(((...((..............((((((.(((....)))))))))((((((......(((.....)))......)))))).......))...))).))).))))))	-33	-2.04	17.32	1
ACVR1	ENST00000672582	2	584	668	GAAAGAUGACCUGUAAGACCCCGCCGUCCCCUGGCCAAGCCGUGGAGUGCUGCCAAGGGGACUGGUGUAACAGGAACAUCACGGC	(...((((.(((((.(.(((.....((((((((((..((((.....).)))))).))))))).))).).)))))..))))....)	....((((.(((((.(.(((.....((((((((((..((((.....).)))))).))))))).))).).)))))..)))).....	-34.3	-3.2	8.2	1
ACVR1	ENST00000672582	3	683	695	AAGGAAAAUCCUU	(((((...)))))	(((((...)))))	-2.3	-5.2	1.05	1
ACVR1	ENST00000672582	4	905	937	UGGAUCAUUCGUGUACAUCAGGAAGUGGCUCUG	(...................((.......)).)	.(((((((((.((.....)).).))))).))).	-6	-0.46	3.64	1
ACVR1	ENST00000672582	5	941	1006	UUCCUUUUCUGGUACAAAGAACAGUGGCUCGCCAGAUUACACUGUUGGAGUGUGUCGGGAAAGGCA	(.((((((((((((((...(((((((..((....))...)))))))....)))))))))))))).)	..((((((((((((((...(((((((..((....))...)))))))....))))))))))))))..	-25.8	-3.52	1.15	1
ACVR1	ENST00000672582	6	1013	1036	GUGAGGUGUGGAGGGGCAGCUGGC	((.((.(((......))).)).))	((.((.(((......))).)).))	-7	-2.45	0.17	1
ACVR1	ENST00000672582	7	1071	1089	CCGUGAUGAGAAGUCAUGG	(((((((.....)))))))	(((((((.....)))))))	-7.2	-3.26	0.17	1
ACVR1	ENST00000672582	8	1094	1186	GGGAAACGGAAUUGUACAACACUGUGAUGCUGAGGCAUGAAAAUAUCUUAGGUUUCAUUGCUUCAGACAUGACAUCAAGACACUCCAGUACCC	(((..(((((..(((.......(((.((((((((((((((((..........))))).)))))))).))).))).....))).))).)).)))	(((..(((((..(((.......(((.((((((((((((((((..........))))).)))))))).))).))).....))).))).)).)))	-26.2	-2.59	6.7	1
ACVR1	ENST00000672582	9	1190	1205	UGUGGUUAAUUACACA	((((........))))	((((........))))	-2.9	-3.68	0.93	1
ACVR1	ENST00000672582	10	1466	1475	GGAACAAUCC	(((....)))	(((....)))	-0.4	-2.44	1.35	1
ACVR1	ENST00000672582	11	1476	1501	CCGUGUGGGCACCAAGCGCUACAUGG	((((((((((.....)).))))))))	((((((((((.....)).))))))))	-12.2	-3.19	0.47	1
ACVR1	ENST00000672582	12	1505	1577	CCGAAGUUCUAGAUGAAACCAUCCAGGUGGAUUGUUUCGAUUCUUAUAAAAGGGUCGAUAUUUGGGCCUUUGG	(((((..(((.((((((((.((((....)))).)))))(((((((....)))))))...))).)))..)))))	((((((.((((((((((((.((((....)))).)))))(((((((....)))))))...))))))).))))))	-23.7	-2.81	4.24	1
ACVR1	ENST00000672582	13	1695	1811	AGUCUGUGUGGAUCAACAAAGGCCAAACAUACCCAACAGAUGGUUCUCAGACCCGACAUUAACCUCUCUGGCCAAGCUAAUGAAAGAAUGCUGGUAUCAAAAUCCAUCCGCAAGACU	(((((...........................................................................................................)))))	(((((.(((((((.......................((((.((((.((......))....))))..))))((((.((............))))))..........))))))))))))	-23	-1.85	24.55	1
ACVR1	ENST00000672582	14	1874	1909	CUGACUGUUGACAUUUUCAUAGUGUCAAGAAGGAAG	((..((.(...................)..))..))	((..((.((((((((.....))))))))..))..))	-9.4	-2.49	2.58	1
ACVR1	ENST00000672582	15	1953	1967	CUGACUGGUUGUCAG	(((((.....)))))	(((((.....)))))	-5.2	-3.2	0.19	1
ACVR1	ENST00000672582	16	1969	1979	AUGGAAUCCAU	((((...))))	((((...))))	-0.6	-2.91	1.54	1
ACVR1	ENST00000672582	17	1981	2047	UGUCUCCCUCCCCAAAUGGCUGCUUUGACAAGGCAGACGUCGUACCCAGCCAUGUGUUGGGGAGACA	(((((((((...((.(((((((...((((.........))))....))))))).))..)))))))))	(((((((((...((.(((((((...((((.........))))....))))))).))..)))))))))	-28.7	-3.89	4.6	1
ACVR1	ENST00000672582	18	2065	2081	UCGCUCGAUGACUGUGA	((((.........))))	((((.........))))	-1.5	0.11	1.19	1
ACVR1	ENST00000672582	19	2215	2264	UUCACAAGUCUCCUAGACACUCCCCACGGGAAACUCAAGGAGGUGGUGAA	(((((...((((((.((...((((...))))...)).))))))..)))))	.((((...((((((.((...((((...))))...)).))))))..)))).	-17.2	-3.52	2.16	1
ACVR1	ENST00000672582	20	2275	2322	GCAAUAUUGCCUGUGCUUCUCUUCUUUAUUGCACUAGGAAUUCUUUGC	((((.....(((((((..............)))).)))......))))	((((.....(((((((..............)))).)))......))))	-10.5	-2.68	2.36	1
ACVR1	ENST00000672582	21	2539	2577	UGUGCACUUAGUAGUUUUUACAAAACUGCUUUGUGCAUA	(((((((..(((((((((...)))))))))..)))))))	(((((((..(((((((((...)))))))))..)))))))	-18.1	-5.35	1.21	1
ACVR1	ENST00000672582	22	2583	2628	AAGCUUAUUUUUAUGUGGUCUUAUGAUUUUAUUACAGAAAUGUUUU	(((..((((((((((.((((....)))).)))...))))))).)))	.....((((((((((.((((....)))).)))...)))))))....	-3	0.28	12.9	1
ACVR1	ENST00000673324	1	25	143	GGUGGGCUCAGCCUUCUUUCCUUCAAUUCCUGUUUCAGUCUCAUUUUCAUGGACUGGUCCCCAAACUUGUCUGCAUUGGAAGCACCUGGGGAGUUUCUAGACCUGAGCCUGUGCCCACC	(((.................................................................................................................)))	(((((((.(((.(((...((..............((((((.(((....)))))))))((((((......(((.....)))......)))))).......))...))).))).)))))))	-36.3	-2.58	16.83	1
ACVR1	ENST00000673324	2	584	668	GAAAGAUGACCUGUAAGACCCCGCCGUCCCCUGGCCAAGCCGUGGAGUGCUGCCAAGGGGACUGGUGUAACAGGAACAUCACGGC	(...((((.(((((.(.(((.....((((((((((..((((.....).)))))).))))))).))).).)))))..))))....)	....((((.(((((.(.(((.....((((((((((..((((.....).)))))).))))))).))).).)))))..)))).....	-34.3	-2.23	8.2	1
ACVR1	ENST00000673324	3	683	695	AAGGAAAAUCCUU	(((((...)))))	(((((...)))))	-2.3	-6.98	1.05	1
ACVR1	ENST00000673324	4	905	937	UGGAUCAUUCGUGUACAUCAGGAAGUGGCUCUG	(...............................)	.(((((((((.((.....)).).))))).))).	-6	-0.36	3.64	1
ACVR1	ENST00000673324	5	941	1006	UUCCUUUUCUGGUACAAAGAACAGUGGCUCGCCAGAUUACACUGUUGGAGUGUGUCGGGAAAGGCA	(.((((((((((((((...(((((((..((....))...)))))))....)))))))))))))).)	..((((((((((((((...(((((((..((....))...)))))))....))))))))))))))..	-25.8	-3.58	1.15	1
ACVR1	ENST00000673324	6	1013	1036	GUGAGGUGUGGAGGGGCAGCUGGC	((.((.(((......))).)).))	((.((.(((......))).)).))	-7	-2.26	0.17	1
ACVR1	ENST00000673324	7	1071	1089	CCGUGAUGAGAAGUCAUGG	(((((((.....)))))))	(((((((.....)))))))	-7.2	-3.45	0.17	1
ACVR1	ENST00000673324	8	1094	1186	GGGAAACGGAAUUGUACAACACUGUGAUGCUGAGGCAUGAAAAUAUCUUAGGUUUCAUUGCUUCAGACAUGACAUCAAGACACUCCAGUACCC	(((..(((((..(((.......(((.((((((((((((((((..........))))).)))))))).))).))).....))).))).)).)))	(((..(((((..(((.......(((.((((((((((((((((..........))))).)))))))).))).))).....))).))).)).)))	-26.2	-2.88	6.7	1
ACVR1	ENST00000673324	9	1190	1205	UGUGGUUAAUUACACA	((((........))))	((((........))))	-2.9	-5.3	0.93	1
ACVR1	ENST00000673324	10	1466	1475	GGAACAAUCC	(((....)))	(((....)))	-0.4	-6.44	1.35	1
ACVR1	ENST00000673324	11	1476	1501	CCGUGUGGGCACCAAGCGCUACAUGG	((((((((((.....)).))))))))	((((((((((.....)).))))))))	-12.2	-2.47	0.47	1
ACVR1	ENST00000673324	12	1505	1577	CCGAAGUUCUAGAUGAAACCAUCCAGGUGGAUUGUUUCGAUUCUUAUAAAAGGGUCGAUAUUUGGGCCUUUGG	(((((..(((.((((((((.((((....)))).)))))(((((((....)))))))...))).)))..)))))	((((((.((((((((((((.((((....)))).)))))(((((((....)))))))...))))))).))))))	-23.7	-3.46	4.24	1
ACVR1	ENST00000673324	13	1695	1811	AGUCUGUGUGGAUCAACAAAGGCCAAACAUACCCAACAGAUGGUUCUCAGACCCGACAUUAACCUCUCUGGCCAAGCUAAUGAAAGAAUGCUGGUAUCAAAAUCCAUCCGCAAGACU	(((((...........................................................................................................)))))	(((((.(((((((.......................((((.((((.((......))....))))..))))((((.((............))))))..........))))))))))))	-23	-1.27	24.55	1
ACVR1	ENST00000673324	14	1874	1909	CUGACUGUUGACAUUUUCAUAGUGUCAAGAAGGAAG	((..((.((.................))..))..))	((..((.((((((((.....))))))))..))..))	-9.4	-2.21	2.58	1
ACVR1	ENST00000673324	15	1953	1967	CUGACUGGUUGUCAG	(((((.....)))))	(((((.....)))))	-5.2	-3.62	0.19	1
ACVR1	ENST00000673324	16	1969	1979	AUGGAAUCCAU	((((...))))	((((...))))	-0.6	-7.21	1.54	1
ACVR1	ENST00000673324	17	1981	2047	UGUCUCCCUCCCCAAAUGGCUGCUUUGACAAGGCAGACGUCGUACCCAGCCAUGUGUUGGGGAGACA	(((((((((...((.(((((((...((((.........))))....))))))).))..)))))))))	(((((((((...((.(((((((...((((.........))))....))))))).))..)))))))))	-28.7	-3.4	4.6	1
ACVR1	ENST00000673324	18	2065	2081	UCGCUCGAUGACUGUGA	((((.........))))	((((.........))))	-1.5	-0.14	1.19	1
ACVR1	ENST00000673324	19	2215	2264	UUCACAAGUCUCCUAGACACUCCCCACGGGAAACUCAAGGAGGUGGUGAA	(((((...((((((.((...((((...))))...)).))))))..)))))	.((((...((((((.((...((((...))))...)).))))))..)))).	-17.2	-3.61	2.16	1
ACVR1	ENST00000673324	20	2275	2322	GCAAUAUUGCCUGUGCUUCUCUUCUUUAUUGCACUAGGAAUUCUUUGC	((((.....(((((((..............)))).)))......))))	((((.....(((((((..............)))).)))......))))	-10.5	-2.88	2.36	1
ACVR1	ENST00000673324	21	2539	2577	UGUGCACUUAGUAGUUUUUACAAAACUGCUUUGUGCAUA	(((((((..(((((((((...)))))))))..)))))))	(((((((..(((((((((...)))))))))..)))))))	-18.1	-4.53	1.21	1
ACVR1	ENST00000673324	22	2583	2628	AAGCUUAUUUUUAUGUGGUCUUAUGAUUUUAUUACAGAAAUGUUUU	(((..((((((((((.((((....)))).)))...))))))).)))	.....((((((((((.((((....)))).)))...)))))))....	-3	0.31	12.9	1
ACVR1B	ENST00000257963	1	57	171	GGCCGGAGCCUCCUCCUUCUUCCCCCUUGUUGUCCUCCUGCUCGCCGGCAGCGGCGGGUCCGGGCCCCGGGGGGUCCAGGCUCUGCUGUGUGCGUGCACCAGCUGCCUCCAGGCC	((((...............................................................................<...........................))))	((((((((....))))......(((((((..((((....((((((((....))))))))..))))..)))))))...((((...((((.(((....))))))).))))...))))	-54.3	-1.13	15.07	9
ACVR1B	ENST00000257963	2	350	460	ACAGGAUCGACUUGAGGGUGCCCAGUGGUCACCUCAAGGAGCCUGAGCACCCGUCCAUGUGGGGCCCGGUGGAGCUGGUAGGCAUCAUCGCCGGCCCGGUGUUCCUCCUGU	(.............................................................................................................)	((((((.(..(((((((..(((....)))..)))))))..)...(((((((..........(((((((((((.(((....))).))))))..)))))))))))).))))))	-49.3	-1.37	22.61	9
ACVR1B	ENST00000257963	3	521	621	GCCAGAGACUGGACAUGGAAGAUCCCUCAUGUGAGAUGUGUCUCUCCAAAGACAAGACGCUCCAGGAUCUUGUCUACGAUCUCUCCACCUCAGGGUCUGGC	((((((..((((...(((((((((.....((.((((......)))))).((((((((..(....)..))))))))..))))).))))..))))..))))))	((((((..((((...(((((((((.....((.((((......)))))).((((((((..(....)..))))))))..))))).))))..))))..))))))	-36.3	-2.98	7.77	9
ACVR1B	ENST00000257963	4	981	986	UAGUGG	(....)	......	0	#DIV/0!	0	9
ACVR1B	ENST00000257963	5	987	1100	GCUGGCACACCUGCACAUGGAGAUCGUGGGCACCCAAGGGAAGCCUGGAAUUGCUCAUCGAGACUUAAAGUCAAAGAACAUUCUGGUGAAGAAAAAUGGCAUGUGUGCCAUAGC	(..(((((((.(((.(((..............................................................((((.....))))..)))))).)))))))....)	..((((((((.(((.(((.....(((((((((.(((.((....)))))...)))))).)))((((...))))........((((.....))))..)))))).))))))))....	-38.7	-3.42	10.48	9
ACVR1B	ENST00000257963	6	1231	1311	GACUCCUUUAAAUGUGCUGAUAUUUAUGCCCUCGGGCUUGUAUAUUGGGAGAUUGCUCGAAGAUGCAAUUCUGGAGGAGUC	((.....(((......<<<<<<<<<.............(((((.(((((......)))))..)))))....))).....))	((((((((((....(.(((((((.((.(((....))).)).))))))).)((((((........)))))).))))))))))	-25.8	-2.43	9.14	9
ACVR1B	ENST00000257963	7	1533	1626	GCUCAGCGUGCAGGAAGACGUGAAGAUCUAACUGCUCCCUCUCUCCACACGGAGCUCCUGGCAGCGAGAACUACGCACAGCUGCCGCGUUGAGC	((.((((.(((((...................................................................))).)).)))).))	(((((((((((((......(((.((.(((..(((((......((((....)))).....)))))..))).)).)))....))).))))))))))	-37.2	-2.66	10.47	9
ACVR1B	ENST00000257963	8	1634	1647	GGAGGCCUACCUCU	(((((....)))))	(((((....)))))	-4.9	-3.5	0.44	9
ACVR1B	ENST00000257963	9	1649	1741	GUUUCUGCCCAGCCCUCUGUGGCCAGGAGCCCUGGCCCGCAAGAGGGACAGAGCCCGGGAGAGACUCGCUCACUCCCAUGUUGGGUUUGAGAC	(((((.((.(...((((((((((((((...))))).)))).)))))..........(((((.((.....)).))))).....).))..)))))	((((((.(((..(((((((((((((((...))))).)))).)))))).........)))))))))...((((..((((...))))..))))..	-43.7	-2.93	23.02	9
ACVR1B	ENST00000257963	10	1853	1913	GGUGCAUCUGGCACGUGGCCAGGAGCCAUGACAGGGGCGCUUGGGAGGGGCCGGAGGAACC	(((...((((((.(.(..(((((.(((........))).)))))..).)))))))...)))	(((...((((((.(.(..(((((.(((........))).)))))..).)))))))...)))	-28	-2.35	1.9	9
ACVR1B	ENST00000257963	11	1916	1975	GGUGUUGCCAGUGCUAAGCUGCCCUGAGGGUUUCCUUCGGGGACCAGCCCACAGCACACC	(((((.((..(((....(((((((((((((...)))))))))..)))).))).)))))))	(((((.((..(((....(((((((((((((...)))))))))..)))).))).)))))))	-27.6	-2.81	6.52	9
ACVR1B	ENST00000257963	12	2001	2093	GCAGCCCCUCUCACAGGCAGCUCUGAGCCGCGCUUUCCCCUCCUCCCUGGGAUGGACGCUGCCGGGAGACUGCCAGUGGAGACGGAAUCUGCC	((.(.(..............................................................................)...).).)	((((.((.((((((.(((((((((..((.(((((.((((.........)))).)).))).))..)))).))))).)).)))).))...)))).	-43.4	-2.76	8.37	9
ACVR1B	ENST00000257963	13	2346	2375	CAGAGCCCCUCAUGCCACAGUGGUACUCUG	(((....((.(........).))....)))	(((((..((.(........).))..)))))	-7.1	-0.85	4.86	9
ACVR1B	ENST00000257963	14	2379	2404	CUGGCAGGCUACUCUGCCCACCCCAG	(.....(((......))).......)	..(((((......)))))........	-7.8	-2.25	6.02	9
ACVR1B	ENST00000257963	15	2451	2488	UGGCCCAGUUGUCCAUGACAAAAGAGGCUUUUGGGCCA	((((((((..(((..(......)..)))..))))))))	((((((((..(((..(......)..)))..))))))))	-15.5	-2.81	3.39	9
ACVR1B	ENST00000257963	16	2500	2563	UGGUGGGUGGGAUGGGCAGGGAAGGAAUCCUGGUGGAAGUCUUGGGUGUUAGUGUCAGCCAUGG	(.((((.(((.((.((((...((((..(((....)))..))))...)))).)).))).)))).)	..((((.(((.((.((((...((((..(((....)))..))))...)))).)).))).))))..	-20	-3.62	3.6	9
ACVR1B	ENST00000257963	17	2761	2854	UCUGGGGUGGGAGGGAGGCAUCUGCAUGGGUCUUCUUUUACUGGACUGUCUGAUCAGGGUGGAGGGAAGGUGAGAGGUUUGCAUCCACUUCAGG	(((((((((((.(.(((.(.(((.(((...((((((....((((.(.....).))))...))))))...))))))).))).).)))))))))))	.((((((((((.(.(((.(.(((.(((...((((((....((((.(.....).))))...))))))...))))))).))).).)))))))))).	-33.4	-2.11	20.49	9
ACVR1B	ENST00000257963	18	3029	3118	AUUGGGAGGGUUUGGAUUUUAACUUUUUUUAAUGUUGUUAAAUAUUAAGUUUUUGUAAAAGGAAAACCAUCUCUGUGAUUACCUCUCAAU	((.((((<(((((...(((((......(....................)......)))))...)))))<)))......>...>...).))	(((((((((((((...(((((......(((((((((....)))))))))......)))))...)))))(((.....)))...))))))))	-19.2	-1.83	15	9
ACVR1B	ENST00000257963	19	3205	3314	CACCUGAGCCUGUUCCCACUCAGCAGUGAGAGUUCCUCUUUGCCCUGAGGCUCAGUCUCUCUCGUAUUUUGUCCCCACCCCCAAUUCCUUGAGUGGUUUUUGCUCUAGGG	(.(((((((......((((((((((((....................................)....)))).................))))))).....)))).))))	..(((((((......(((((((((((((((((.....((..(((....)))..))...))))))....)))).................))))))).....)))).))).	-29.4	-2.18	20.6	9
ACVR1B	ENST00000257963	20	3330	3405	UCCAGCUGGUUGUACCCUCUCCAGGCAUUUAUUCAACAAAUGUGGGUGAAGUGCCUGCUGGGUGCCAGGUGCUGGG	((((((.....((((((....((((((((((((((.......)))))).))))))))..)))))).....))))))	.(((((.....((((((....((((((((((((((.......)))))).))))))))..)))))).....))))).	-33.5	-3.54	7.55	9
ACVR1B	ENST00000257963	21	3432	3525	GGGUCCUACUCCUGGAGCACUGUAAAAAGAGCUGAUUCAAGUAAGUAGAUGCCUGUUUUGAGACCAGAAGGUUUCAUAAUUGGUUCUACGACCC	(......(((.............................)))..(((((.(((.(((.(((((((....))))))).))).))))))))....)	(((((.((((.....(((.((......)).)))......)))).(((((.(((.(((.(((((((....))))))).))).)))))))))))))	-30.5	-3.06	8.97	9
ACVR1B	ENST00000257963	22	3590	3609	CUCCACAAAGAGACCAGGGG	(((..............)))	((((............))))	-1.7	-0.22	3.56	9
ACVR1B	ENST00000257963	23	3612	3659	GGUGAUGAGACCUGGGGUUUAGAACCCCAGGUGAGACCUCAAAUCACU	((....(((((((((((((...)))))))))).....)))......))	(((((((((((((((((((...)))))))))).....))))..)))))	-23.4	-4.43	2.26	9
ACVR1B	ENST00000257963	24	3665	3706	CAUUCUGAGCCCCCUUCCUGUCCCCAGGGGAGGUGUAUUGUG	(((.....(((.((..((((....)))))).))).....)))	(((.....(((.((..((((....)))))).))).....)))	-10.1	-0.23	12.64	9
ACVR1B	ENST00000257963	25	3731	3766	CUCCAACCCAGCAGUUCUCUGCCAAAGCUUGUGGAG	((................................))	(((((.....((((....)))).........)))))	-8.3	-1.21	2.82	9
ACVR1B	ENST00000257963	26	3787	3794	CCCUCAGG	((....))	........	0	#DIV/0!	0.56	9
ACVR1B	ENST00000257963	27	3832	3841	AUUAUUGCUU	(........)	..........	0	#DIV/0!	0.01	9
ACVR1B	ENST00000257963	28	3843	3862	UUUCCUUGCAUUAAAGGAGA	(((((((......)))))))	(((((((......)))))))	-6.2	-5.37	0.83	9
ACVR1B	ENST00000257963	29	3880	3895	GGCCAAUUUACUGGCC	(((((......)))))	(((((......)))))	-7.2	-4.46	0.27	9
ACVR1B	ENST00000257963	30	3921	3953	GUCAUUGGGGGGACCGUCUUUACCCCUGCUGAC	((((.((((((...........)))))).))))	((((.((((((...........)))))).))))	-12.4	-2.97	1.51	9
ACVR1B	ENST00000257963	31	3962	3995	UAUCCGCCCUGCAGCAGAACCUUGGCGGUUUAUA	(((((((((((...)))......)))))...)))	...((((((((...)))......)))))......	-7.5	-1.04	3.02	9
ACVR1B	ENST00000257963	32	4002	4069	GAUGGAACUUAGACUCCUCUUCCCAGAGUCACAAGUAGCCUCUGGGAUCUGCCAACACACGUCCACUC	((..................((((((((.(.......).))))))))...................))	..((((..............((((((((.(.......).))))))))..............))))...	-17	-2	4.64	9
ACVR1B	ENST00000257963	33	4126	4151	CAACUCUUCCACCUCUGGGGAAGAUG	((...((.((.((...)))).)).))	....((((((.((...))))))))..	-8.8	-2.72	0.91	9
ACVR1B	ENST00000257963	34	4163	4175	UGGGAAGCUCCCA	(((((...)))))	(((((...)))))	-4.7	-3.44	0.89	9
ACVR1B	ENST00000257963	35	4183	4218	CUCUGCCACUCUUAACACUAAGUGAGAGUUGGGGAG	((((.(.(((((((........))))))).).))))	((((.(.(((((((........))))))).).))))	-12.7	-2.31	4.02	9
ACVR1B	ENST00000257963	36	4239	4250	GCCCCCCGAGGC	(((......)))	(((......)))	-2.3	-0.96	0.49	9
ACVR1B	ENST00000257963	37	4258	4287	GAUCCAUAGUGCUACCUGCACCUCUGGAUU	((((((..(...........)...))))))	((((((..((((.....))))...))))))	-10.5	-3.46	1.94	9
ACVR1B	ENST00000415850	1	12	126	GGCCGGAGCCUCCUCCUUCUUCCCCCUUGUUGUCCUCCUGCUCGCCGGCAGCGGCGGGUCCGGGCCCCGGGGGGUCCAGGCUCUGCUGUGUGCGUGCACCAGCUGCCUCCAGGCC	((((((((....))))...............................................................................................))))	((((((((....))))......(((((((..((((....((((((((....))))))))..))))..)))))))...((((...((((.(((....))))))).))))...))))	-54.3	-1.31	15.07	6
ACVR1B	ENST00000415850	2	476	576	GCCAGAGACUGGACAUGGAAGAUCCCUCAUGUGAGAUGUGUCUCUCCAAAGACAAGACGCUCCAGGAUCUUGUCUACGAUCUCUCCACCUCAGGGUCUGGC	((((((..((((...(((((((((.....((.((((......)))))).((((((((..(....)..))))))))..))))).))))..))))..))))))	((((((..((((...(((((((((.....((.((((......)))))).((((((((..(....)..))))))))..))))).))))..))))..))))))	-36.3	-3.05	7.77	6
ACVR1B	ENST00000415850	3	936	941	UAGUGG	(....)	......	0	#DIV/0!	0	6
ACVR1B	ENST00000415850	4	942	1055	GCUGGCACACCUGCACAUGGAGAUCGUGGGCACCCAAGGGAAGCCUGGAAUUGCUCAUCGAGACUUAAAGUCAAAGAACAUUCUGGUGAAGAAAAAUGGCAUGUGUGCCAUAGC	(..(((((((.(((.(((..............................................................((((.....))))..)))))).)))))))....)	..((((((((.(((.(((.....(((((((((.(((.((....)))))...)))))).)))((((...))))........((((.....))))..)))))).))))))))....	-38.7	-3.06	10.48	6
ACVR1B	ENST00000415850	5	1230	1319	UUGGGAGAUUGCUCGAAGAUGCAAUUCUGGAGGUACCUUUCUUUUUUGCCUUUGCUCCUACCUCCCAUUCCAGGAUGCUGGAUCACCCAA	(((((.(..................)..(((((((.......................)))))))....................)))))	.((((.((((((........))))))..(((((((.......................)))))))...(((((....)))))...)))).	-25.2	-1.67	13.31	6
ACVR1B	ENST00000415850	6	1482	1585	ACCAUUCUGAAGGCUCGUUUGGCUUUAUAAACAAACAAACAUUGUUUUAUUAGUCCGUGGCGGGGAGUGCCCCGGUGCGCAUAGCACGGGAUUCAUGCAGUGGU	((((.....................................................................................<<..<<.<..<))))	(((((((((((..(((((..((((....((((((.......))))))....))))((((.(((((....))))).))))......))))).)))).).))))))	-31.6	-1.26	16.22	6
ACVR1B	ENST00000415850	7	1588	1644	CCUUCACAUCAGAAGCAGUAUAUUCUAACGCGGUGGCUCCCAAGCCACAUUCAUGGG	((..............................((((((....)))))).......))	.((((......)))).........(((.....((((((....)))))).....))).	-12.1	-0.87	4.89	6
ACVR1B	ENST00000426655	1	54	168	GGCCGGAGCCUCCUCCUUCUUCCCCCUUGUUGUCCUCCUGCUCGCCGGCAGCGGCGGGUCCGGGCCCCGGGGGGUCCAGGCUCUGCUGUGUGCGUGCACCAGCUGCCUCCAGGCC	((((...............................................................................<...........................))))	((((((((....))))......(((((((..((((....((((((((....))))))))..))))..)))))))...((((...((((.(((....))))))).))))...))))	-54.3	-0.81	15.07	6
ACVR1B	ENST00000426655	2	518	618	GCCAGAGACUGGACAUGGAAGAUCCCUCAUGUGAGAUGUGUCUCUCCAAAGACAAGACGCUCCAGGAUCUUGUCUACGAUCUCUCCACCUCAGGGUCUGGC	((((((..((((...(((((((((.....((.((((......)))))).((((((((..(....)..))))))))..))))).))))..))))..))))))	((((((..((((...(((((((((.....((.((((......)))))).((((((((..(....)..))))))))..))))).))))..))))..))))))	-36.3	-3.12	7.77	6
ACVR1B	ENST00000426655	3	978	983	UAGUGG	(....)	......	0	#DIV/0!	0	6
ACVR1B	ENST00000426655	4	984	1097	GCUGGCACACCUGCACAUGGAGAUCGUGGGCACCCAAGGGAAGCCUGGAAUUGCUCAUCGAGACUUAAAGUCAAAGAACAUUCUGGUGAAGAAAAAUGGCAUGUGUGCCAUAGC	(..(((((((.(((.(((..............................................................((((.....))))..)))))).)))))))....)	..((((((((.(((.(((.....(((((((((.(((.((....)))))...)))))).)))((((...))))........((((.....))))..)))))).))))))))....	-38.7	-2.82	10.48	6
ACVR1B	ENST00000426655	5	1228	1308	GACUCCUUUAAAUGUGCUGAUAUUUAUGCCCUCGGGCUUGUAUAUUGGGAGAUUGCUCGAAGAUGCAAUUCUGGAGGAGUC	((.....(((......<<<<<<<<<............((((((.(((((......)))))..))))))...))).....))	((((((((((....(.(((((((.((.(((....))).)).))))))).)((((((........)))))).))))))))))	-25.8	-2.91	9.14	6
ACVR1B	ENST00000426655	6	1333	1344	UACGACUUAGUG	(..........)	............	0	0.17	1.45	6
ACVR1B	ENST00000426655	7	1480	1539	CACCUUAGAAAAGGGUUUCUUGACAAUGGGGUCAGGCCCCAGAGGAGCCCCCUGAGAGUG	((((((((....(((((((((.....((((((...))))))))))))))).))))).)))	((((((((....(((((((((.....((((((...))))))))))))))).))))).)))	-26	-2.98	0.74	6
ACVR1B	ENST00000426655	8	1581	1594	AGCCCUUUAGGGCU	(..((....))..)	(((((....)))))	-7	-4.66	0.42	6
ACVR1B	ENST00000426655	9	1663	1687	GGGCCUGGUGUGGUGGCAUAGGCCU	(((((((.(((....))))))))))	(((((((.(((....))))))))))	-12.4	-3.54	2.34	6
ACVR1B	ENST00000426655	10	1716	1755	CAGGAAGAUAGCUUGAGCUCAGAAGUUCGAGACAAACCUG	((((.......((((((((....)))))))).....))))	((((.......((((((((....)))))))).....))))	-11.4	-2.62	0.83	6
ACVR1B	ENST00000426655	11	1762	1776	GUGGGGAGACCCCAU	((((((...))))))	((((((...))))))	-7.5	-3.77	0.82	6
ACVR1B	ENST00000536420	1	265	378	UGCUGUGUGCGUGCACCAGCUGCCUCCAGGCCAACUACACGUGUGAGACAGAUGGGGCCUGCAUGGUUUCCAUUUUCAAUCUGGAUGGGAUGGAGCACCAUGUGCGCACCUGCA	(((.(........................................................................................................).)))	(((.(.((((((((.(((.(((.(((((.(.........).)).))).))).))).))..(((((((((((((((((......))..)))))))).)))))))))))))).)))	-41.2	-1.84	39.95	5
ACVR1B	ENST00000541224	1	55	169	GGCCGGAGCCUCCUCCUUCUUCCCCCUUGUUGUCCUCCUGCUCGCCGGCAGCGGCGGGUCCGGGCCCCGGGGGGUCCAGGCUCUGCUGUGUGCGUGCACCAGCUGCCUCCAGGCC	((((...............................................................................<...........................))))	((((((((....))))......(((((((..((((....((((((((....))))))))..))))..)))))))...((((...((((.(((....))))))).))))...))))	-54.3	-1.5	15.07	5
ACVR1B	ENST00000541224	2	519	619	GCCAGAGACUGGACAUGGAAGAUCCCUCAUGUGAGAUGUGUCUCUCCAAAGACAAGACGCUCCAGGAUCUUGUCUACGAUCUCUCCACCUCAGGGUCUGGC	((((((..((((...(((((((((.....((.((((......)))))).((((((((..(....)..))))))))..))))).))))..))))..))))))	((((((..((((...(((((((((.....((.((((......)))))).((((((((..(....)..))))))))..))))).))))..))))..))))))	-36.3	-2.94	7.77	5
ACVR1B	ENST00000541224	3	864	954	CAUUCCUCACAUUGCCAUGGGAAGUUGUAAUGGUCUCUGCUGCCCCCAAGCUGAGGAGCCUUAGACUCCAAUACAAGGGAGGAAGGGGAAG	(.(........((.((.<<(((.((.<<...(((.......................)))....))))).......)).))........))	..(((((((....((..((((..((.(((........))).)).)))).)))))))))((((...((((........))))...))))...	-24.8	-0.4	35.38	5
ACVR1B	ENST00000541224	4	1102	1107	UAGUGG	(....)	......	0	#DIV/0!	0	5
ACVR1B	ENST00000541224	5	1108	1221	GCUGGCACACCUGCACAUGGAGAUCGUGGGCACCCAAGGGAAGCCUGGAAUUGCUCAUCGAGACUUAAAGUCAAAGAACAUUCUGGUGAAGAAAAAUGGCAUGUGUGCCAUAGC	(..(((((((.(((.(((..............................................................((((.....))))..)))))).)))))))....)	..((((((((.(((.(((.....(((((((((.(((.((....)))))...)))))).)))((((...))))........((((.....))))..)))))).))))))))....	-38.7	-3.3	10.48	5
ACVR1B	ENST00000541224	6	1352	1432	GACUCCUUUAAAUGUGCUGAUAUUUAUGCCCUCGGGCUUGUAUAUUGGGAGAUUGCUCGAAGAUGCAAUUCUGGAGGAGUC	((.....(((......<<<<<<<<<.............(((((.(((((......)))))..)))))....))).....))	((((((((((....(.(((((((.((.(((....))).)).))))))).)((((((........)))))).))))))))))	-25.8	-2.45	9.14	5
ACVR1B	ENST00000541224	7	1649	1755	UCCCAGCUCAGCGUGCAGGAAGACGUGAAGAUCUAACUGCUCCCUCUCUCCACACGGAGCUCCUGGCAGCGAGAACUACGCACAGCUGCCGCGUUGAGCGUACGAUG	(....(((((((((((((...................................................................))).)))))))))).......)	.....(((((((((((((......(((.((.(((..(((((......((((....)))).....)))))..))).)).)))....))).))))))))))........	-38.6	-2.58	11.41	5
ACVR1B	ENST00000542485	1	15	97	GCACCUCGUGUGUGUUCUUCGGCCUCACUGCUCUGUGGCUUAGGUAUCUGUGCUGUGGGGUUUGAGAAACAUGGUGAAGGUGU	(((((((.(((((.(((((.((((((((.((.(....((....))....).)).)))))))).))))))))))..).))))))	(((((((.(((((.(((((.((((((((.((.(....((....))....).)).)))))))).))))))))))..).))))))	-29.3	-2.51	14.4	1
ACVR1B	ENST00000542485	2	334	444	ACAGGAUCGACUUGAGGGUGCCCAGUGGUCACCUCAAGGAGCCUGAGCACCCGUCCAUGUGGGGCCCGGUGGAGCUGGUAGGCAUCAUCGCCGGCCCGGUGUUCCUCCUGU	(.............................................................................................................)	((((((.(..(((((((..(((....)))..)))))))..)...(((((((..........(((((((((((.(((....))).))))))..)))))))))))).))))))	-49.3	-1.83	22.61	1
ACVR1B	ENST00000542485	3	505	605	GCCAGAGACUGGACAUGGAAGAUCCCUCAUGUGAGAUGUGUCUCUCCAAAGACAAGACGCUCCAGGAUCUUGUCUACGAUCUCUCCACCUCAGGGUCUGGC	((((((..((((...(((((((((.....((.((((......)))))).((((((((..(....)..))))))))..))))).))))..))))..))))))	((((((..((((...(((((((((.....((.((((......)))))).((((((((..(....)..))))))))..))))).))))..))))..))))))	-36.3	-3.2	7.77	1
ACVR1B	ENST00000542485	4	965	970	UAGUGG	(....)	......	0	#DIV/0!	0	1
ACVR1B	ENST00000542485	5	971	1084	GCUGGCACACCUGCACAUGGAGAUCGUGGGCACCCAAGGGAAGCCUGGAAUUGCUCAUCGAGACUUAAAGUCAAAGAACAUUCUGGUGAAGAAAAAUGGCAUGUGUGCCAUAGC	(..(((((((.(((.(((..............................................................((((.....))))..)))))).)))))))....)	..((((((((.(((.(((.....(((((((((.(((.((....)))))...)))))).)))((((...))))........((((.....))))..)))))).))))))))....	-38.7	-3.26	10.48	1
ACVR1B	ENST00000542485	6	1231	1310	CUGAUAUUUAUGCCCUCGGGCUUGUAUAUUGGGAGAUUGCUCGAAGAUGCAAUUCUGGAGGAGUCCAUGAAGAAUAUCAG	(((((((((............((((((.(((((......)))))..))))))...................)))))))))	(((((((((((((((((.((.((((((.(((((......)))))..))))))..)).)))).)..)))))...)))))))	-23.6	-2.03	13.85	1
ACVR1B	ENST00000542485	7	1517	1610	GCUCAGCGUGCAGGAAGACGUGAAGAUCUAACUGCUCCCUCUCUCCACACGGAGCUCCUGGCAGCGAGAACUACGCACAGCUGCCGCGUUGAGC	((.((((.(((((...................................................................))).)).)))).))	(((((((((((((......(((.((.(((..(((((......((((....)))).....)))))..))).)).)))....))).))))))))))	-37.2	-2.73	10.47	1
ACVR1B	ENST00000542485	8	1618	1631	GGAGGCCUACCUCU	(((((....)))))	(((((....)))))	-4.9	-3.25	0.44	1
ACVR1B	ENST00000542485	9	1633	1725	GUUUCUGCCCAGCCCUCUGUGGCCAGGAGCCCUGGCCCGCAAGAGGGACAGAGCCCGGGAGAGACUCGCUCACUCCCAUGUUGGGUUUGAGAC	(((((.((.(...((((((((((((((...))))).)))).)))))..........(((((.((.....)).))))).....).))..)))))	((((((.(((..(((((((((((((((...))))).)))).)))))).........)))))))))...((((..((((...))))..))))..	-43.7	-3.24	23.02	1
ACVR1B	ENST00000542485	10	1837	1897	GGUGCAUCUGGCACGUGGCCAGGAGCCAUGACAGGGGCGCUUGGGAGGGGCCGGAGGAACC	(((...((((((.(.(..(((((.(((........))).)))))..).)))))))...)))	(((...((((((.(.(..(((((.(((........))).)))))..).)))))))...)))	-28	-2.85	1.9	1
ACVR1B	ENST00000542485	11	1900	1959	GGUGUUGCCAGUGCUAAGCUGCCCUGAGGGUUUCCUUCGGGGACCAGCCCACAGCACACC	(((((.((..(((....(((((((((((((...)))))))))..)))).))).)))))))	(((((.((..(((....(((((((((((((...)))))))))..)))).))).)))))))	-27.6	-2.44	6.52	1
ACVR1B	ENST00000542485	12	1985	2077	GCAGCCCCUCUCACAGGCAGCUCUGAGCCGCGCUUUCCCCUCCUCCCUGGGAUGGACGCUGCCGGGAGACUGCCAGUGGAGACGGAAUCUGCC	((.(....................................................................................).).)	((((.((.((((((.(((((((((..((.(((((.((((.........)))).)).))).))..)))).))))).)).)))).))...)))).	-43.4	-2.27	8.37	1
ACVR1B	ENST00000542485	13	2182	2290	UAGGUGCGCACUUACCUGCUUGAGCUUUCUGUGCAUGUGCAGGUCGGGGGUGUGGUCGUCAUGCUGUCCGUGCUUGCUGGUGCCUCUUUUCAGUAGUGAGCAGCAUCUA	(...........................................................................................................)	(((((((...(((((.((((.(((......(.((((..((((((((((((((((.....)))))).)))).))))))..)))))....))))))))))))..)))))))	-38.9	-1.46	20.59	1
ACVR1B	ENST00000563121	1	89	94	UAGUGG	(....)	......	0	#DIV/0!	0	1
ACVR1B	ENST00000563121	2	95	208	GCUGGCACACCUGCACAUGGAGAUCGUGGGCACCCAAGGGAAGCCUGGAAUUGCUCAUCGAGACUUAAAGUCAAAGAACAUUCUGGUGAAGAAAAAUGGCAUGUGUGCCAUAGC	(..(((((((.(((.(((..............................................................((((.....))))..)))))).)))))))....)	..((((((((.(((.(((.....(((((((((.(((.((....)))))...)))))).)))((((...))))........((((.....))))..)))))).))))))))....	-38.7	-3.61	10.48	1
ACVR2A	ENST00000241416	1	166	211	CUCCUGUUCUUCAGGUGCUAUACUUGGUAGAUCAGAAACUCAGGAG	((((((...(((.(((.((((.....))))))).)))...))))))	((((((...(((.(((.((((.....))))))).)))...))))))	-13.5	-2.14	9.57	12
ACVR2A	ENST00000241416	2	212	245	UGUCUUUUCUUUAAUGCUAAUUGGGAAAAAGACA	((((((((.(((..........))).))))))))	((((((((.((((((....)))))).))))))))	-9	-3.46	6.31	12
ACVR2A	ENST00000241416	3	600	667	GGGUGUACAGGCAUCACAAGAUGGCCUACCCUCCUGUACUUGUUCCAACUCAAGACCCAGGACCACCC	((((....(((((((....))).))))....(((((..((((........))))...)))))..))))	(((((...(((((((....))).))))....(((((..((((........))))...))))).)))))	-20.8	-2.63	7.2	12
ACVR2A	ENST00000241416	4	670	688	ACCUUCUCCAUUACUAGGU	(.(.............).)	((((...........))))	-1.4	-1.56	1.31	12
ACVR2A	ENST00000241416	5	810	840	GGCAAAAUGAAUACGAAGUCUACAGUUUGCC	((((((.((.............)).))))))	((((((.((.............)).))))))	-5.1	-1.21	3.4	12
ACVR2A	ENST00000241416	6	871	899	CAUUGGUGCAGAAAAACGAGGCACCAGUG	(((((((((...........)))))))))	(((((((((...........)))))))))	-12	-3.56	0.27	12
ACVR2A	ENST00000241416	7	900	953	UUGAUGUGGAUCUUUGGCUGAUCACAGCAUUUCAUGAAAAGGGUUCACUAUCAG	(((((((((((((((..((((..........))).)..)))))))))).)))))	.((((((((((((((..((((..........))).)..)))))))))).)))).	-15.8	-2.49	5.32	12
ACVR2A	ENST00000241416	8	965	975	GCUAAUGUGGU	(((.....)))	...........	0	0.15	2	12
ACVR2A	ENST00000241416	9	1038	1048	AGGAUAUACCU	(((.....)))	(((.....)))	-0.3	-7.21	1.46	12
ACVR2A	ENST00000241416	10	1049	1064	GGCCUAAAAGAUGGCC	((((........))))	((((........))))	-6.6	-3.56	0.06	12
ACVR2A	ENST00000241416	11	1071	1086	CUGCCAUAUCUCACAG	(((..........)))	................	0	0.34	0.78	12
ACVR2A	ENST00000241416	12	1092	1115	UCAAAAGUAAAAAUGUGCUGUUGA	((((.((((......)))).))))	((((.((((......)))).))))	-3.5	-2.53	1.31	12
ACVR2A	ENST00000241416	13	1121	1204	AACCUGACAGCUUGCAUUGCUGACUUUGGGUUGGCCUUAAAAUUUGAGGCUGGCAAGUCUGCAGGCGAUACCCAUGGACAGGUU	(.(((..((..((((.((((.(((((...(((((((((((...)))))))))))))))).))))))))......))...))).)	((((((.((..((((.((((.(((((...(((((((((((...)))))))))))))))).))))))))......))..))))))	-30.9	-2.22	7.32	12
ACVR2A	ENST00000241416	14	1212	1227	GGAGGUACAUGGCUCC	((.(........).))	((((........))))	-4.5	-1.99	0.5	12
ACVR2A	ENST00000241416	15	1263	1288	AUGCAUUUUUGAGGAUAGAUAUGUAU	((((((.((((....)))).))))))	((((((.((((....)))).))))))	-2.9	-1.34	2.49	12
ACVR2A	ENST00000241416	16	1290	1309	CCAUGGGAUUAGUCCUAUGG	((((((((....))))))))	((((((((....))))))))	-9.8	-5.1	0.45	12
ACVR2A	ENST00000241416	17	1314	1386	UGGCUUCUCGCUGUACUGCUGCAGAUGGACCUGUAGAUGAAUACAUGUUGCCAUUUGAGGAGGAAAUUGGCCA	(((((..........((.((.(((((((((................))..))))))))).))......)))))	(((((..........((.((.(((((((((.((((......)))).))..))))))))).))......)))))	-19.7	-0.67	7.34	12
ACVR2A	ENST00000241416	18	1469	1539	GCUGGAAUGGCAAUGCUCUGUGAAACCAUUGAAGAAUGUUGGGAUCACGACGCAGAAGCCAGGUUAUCAGC	(((((..((((..(((((.((((..(((...........)))..)))))).)))...)))).....)))))	(((((..((((..(((((.((((..(((...........)))..)))))).)))...)))).....)))))	-22.8	-2.87	4.27	12
ACVR2A	ENST00000241416	19	1540	1572	UGGAUGUGUAGGUGAAAGAAUUACCCAGAUGCA	((.((.((..(((((.....))))))).)).))	((.((.((..(((((.....))))))).)).))	-6.5	-1.69	2.28	12
ACVR2A	ENST00000241416	20	1598	1646	GAGGACAUUGUAACAGUGGUCACAAUGGUGACAAAUGUUGACUUUCCUC	(((((.....(((((...(((((....)))))...)))))....)))))	(((((.....(((((...(((((....)))))...)))))....)))))	-16.6	-3.06	1.66	12
ACVR2A	ENST00000241416	21	1749	1849	CUGUGUAAAAUGAGUAGGAUGUCUCUUGGAAAUGUUAAGAAAGAAGACCCUUUGUUGAAAAAUGUUGCUCUGGGAGACUUACUGCAUUGCCGACAGCACAG	(((...............................................................................................)))	((((((.......((((...((((((((((((((((((.((((......)))).)))....)))))..))))))))))...))))..........))))))	-24.1	-1.64	18.26	12
ACVR2A	ENST00000241416	22	2504	2601	UUUAAAGCCCCAUCUUAUAUCCAGUUCCCAAAAUUUGCAUACUUACCUAAGUAUUUUUUUUAGGUGUGCUGUGUUUGGGGAAUAUUUGAAAAUUUAAA	((((((......((..(.......((((((((....((((....(((((((.......)))))))))))....))))))))...)..))...))))))	............((..((((....((((((((....((((....(((((((.......)))))))))))....))))))))))))..)).........	-20.7	-2.42	19.47	12
ACVR2A	ENST00000241416	23	2651	2697	AUUUUAUCUUUUAAAAUAGAGUUUUUUCUAUUUAUAUAUGUAAAAUU	(((((((......((((((((....))))))))......)))))).)	(((((((......((((((((....))))))))......))))))).	-6.7	-2.11	3.77	12
ACVR2A	ENST00000241416	24	2718	2750	AAACAGUGUGUGGGACAUUCUUUAUCACUGUUU	((((((((...((((...))))...))))))))	((((((((...((((...))))...))))))))	-9.6	-4.25	4.71	12
ACVR2A	ENST00000241416	25	2835	2843	GGUGCCAUC	(((...)))	.........	0	0.16	0.1	12
ACVR2A	ENST00000241416	26	2849	2934	AGAGUAAUAUUUGAUGUCUGUGAUAUGUAAAGAAUUAUCCUAGGAUAAAGAUAUUAAACUUUAAGCAGAUUUCAGAUGUUACUGCU	((((((((((((((.((((((.....((......(((((....))))).........)).....)))))).)))))))))))).))	..((((((((((((.((((((.....((......(((((....))))).........)).....)))))).))))))))))))...	-21.6	-2.86	11.42	12
ACVR2A	ENST00000241416	27	3591	3634	GUUGAGUUCACCUCUUUAUUUCACAAAGUACUUGGUCUCUCAAU	((((((...(((....(((((....)))))...)))..))))))	((((((...(((....(((((....)))))...)))..))))))	-6.9	-1.83	3.6	12
ACVR2A	ENST00000241416	28	3636	3675	UCUUGAUCUGGUUUUGCUUCCAUUUAAAAACUAAUCAAGA	(((((((.(((((((...........))))))))))))))	(((((((.(((((((...........))))))))))))))	-10.5	-3.45	1.38	12
ACVR2A	ENST00000241416	29	3695	3747	UGCAUACAAGAAAAUCAUUAAUUUCCUGAAGAUGAAUUUCUACCUGUUGUGAA	(.(...((....................................))....).)	.(((.((((((((.(((((...........))))).)))))...))))))...	-7.3	-1	6.55	12
ACVR2A	ENST00000241416	30	3807	3923	UUGGCUUAUGUGAGUACUAGAGAUAAAAUUUUUAAACCCAGUUAUUCACAAUAUAAAAUGUUUUCAAGUUAGAAAAAAUUUUUAGAAAUCCUGGGUAUUGUAUUUAACUGUAGCUAA	((((((.........................................................................................................))))))	.(((((....((((((((((((((...))))))).((((((...(((.......(((((.(((((......))))).)))))..)))...))))))...))))))).....))))).	-21	-1.71	12.96	12
ACVR2A	ENST00000241416	31	4387	4494	GCACAGCUCUUGUAUGUAUUUUAGAUGCUAGAAGUUUUUUUAGCAUGUGAUGUGUGAUUCUUGUUUGAAUUCUAGGUACCUUGUGAAUUCCAGAAAAAGAGACUGUGC	(((((((((((...((..................................................(......................)))....))))).))))))	(((((((((((...(((((.(((.(((((((((....))))))))).))).)))............((((((((((...)))).))))))))....))))).))))))	-30.1	-3.24	13.41	12
ACVR2A	ENST00000241416	32	4631	4698	GUUGCAUUUCCUCACCCCUAAGUAACAGCUACAUUUAAGUAAAAUGCAGGUGGUAGGGGAAAAAAAAC	(((...((((.....(((.......((.((.................)).))...)))))))...)))	(((...(((((((((((((..(((...(((.......)))....)))))).))).)))))))...)))	-15.7	-2.26	10.08	12
ACVR2A	ENST00000241416	33	4713	4730	GGUUUAGUGGAAUAAACU	((((((......))))))	((((((......))))))	-2.7	-3.55	0.71	12
ACVR2A	ENST00000241416	34	4747	4776	GUUUUUUUUUUUUUUUUUAAAGAAAGAAGC	((((((((((((......))))))))))))	((((((((((((......))))))))))))	-6.9	-3.68	3.62	12
ACVR2A	ENST00000241416	35	4778	4849	UCAUCACAGAUACUUUCCAGUUUCUCUUUUAUACUUUUUUGAAAGAUUACUUUUUAGGAACAUUUGGUAUGA	((((..(((((...(((((((...(((((((........)))))))..))).....)))).)))))..))))	((((..(((((...(((((((...(((((((........)))))))..))).....)))).)))))..))))	-13.1	-2.4	3	12
ACVR2A	ENST00000241416	36	4993	5001	UGGUAAGCA	(.......)	.........	0	#DIV/0!	0.24	12
ACVR2A	ENST00000241416	37	5027	5045	CUUGUGUUUUGGGCACAGG	((((((((...))))))))	((((((((...))))))))	-6.2	-3.74	0.89	12
ACVR2A	ENST00000241416	38	5049	5063	UUGUACUACUGUCAA	(((.((....)))))	...............	0	0.22	2.35	12
ACVR2A	ENST00000241416	39	5067	5092	GUACUUGCUAUUUUUUCUGCAAGUAU	((((((((..........))))))))	((((((((..........))))))))	-8.5	-4.53	0.53	12
ACVR2A	ENST00000241416	40	5093	5147	UUAACAGAAAGCUUAAAAUCCCCAUAAAACCCCACCUUGGAUAAGUGAUUGUUAA	(((((((...(((((...(((.................))))))))..)))))))	.((((((...(((((...(((.................))))))))..)))))).	-6.7	-1.37	3.75	12
ACVR2A	ENST00000241416	41	5153	5169	GUACAAAUAAAAUGUAU	(((((.......)))))	(((((.......)))))	-0.8	-1.76	1.73	12
ACVR2A	ENST00000404590	1	212	257	CUCCUGUUCUUCAGGUGCUAUACUUGGUAGAUCAGAAACUCAGGAG	((((((...(((.(((.((((.....))))))).)))...))))))	((((((...(((.(((.((((.....))))))).)))...))))))	-13.5	-2.24	9.57	1
ACVR2A	ENST00000404590	2	258	291	UGUCUUUUCUUUAAUGCUAAUUGGGAAAAAGACA	((((((((.(((..........))).))))))))	((((((((.((((((....)))))).))))))))	-9	-2.62	6.31	1
ACVR2A	ENST00000404590	3	646	713	GGGUGUACAGGCAUCACAAGAUGGCCUACCCUCCUGUACUUGUUCCAACUCAAGACCCAGGACCACCC	(((((...(((((((....))).))))....(((((..((((........))))...))))).)))))	(((((...(((((((....))).))))....(((((..((((........))))...))))).)))))	-20.8	-2.55	7.2	1
ACVR2A	ENST00000404590	4	716	734	ACCUUCUCCAUUACUAGGU	(.(.............).)	((((...........))))	-1.4	-3.07	1.31	1
ACVR2A	ENST00000404590	5	856	886	GGCAAAAUGAAUACGAAGUCUACAGUUUGCC	((((((.((.............)).))))))	((((((.((.............)).))))))	-5.1	-1.11	3.4	1
ACVR2A	ENST00000404590	6	917	945	CAUUGGUGCAGAAAAACGAGGCACCAGUG	(((((((((...........)))))))))	(((((((((...........)))))))))	-12	-3.39	0.27	1
ACVR2A	ENST00000404590	7	946	999	UUGAUGUGGAUCUUUGGCUGAUCACAGCAUUUCAUGAAAAGGGUUCACUAUCAG	(((((((((((((((..((((..........))).)..)))))))))).)))))	.((((((((((((((..((((..........))).)..)))))))))).)))).	-15.8	-2.32	5.32	1
ACVR2A	ENST00000404590	8	1011	1021	GCUAAUGUGGU	(((.....)))	...........	0	0.15	2	1
ACVR2A	ENST00000404590	9	1084	1094	AGGAUAUACCU	(((.....)))	(((.....)))	-0.3	-3.62	1.46	1
ACVR2A	ENST00000404590	10	1095	1110	GGCCUAAAAGAUGGCC	((((........))))	((((........))))	-6.6	-2.91	0.06	1
ACVR2A	ENST00000404590	11	1117	1132	CUGCCAUAUCUCACAG	(((..........)))	................	0	0.35	0.78	1
ACVR2A	ENST00000404590	12	1138	1161	UCAAAAGUAAAAAUGUGCUGUUGA	((((.((((......)))).))))	((((.((((......)))).))))	-3.5	-2.9	1.31	1
ACVR2A	ENST00000404590	13	1169	1248	CCUGACAGCUUGCAUUGCUGACUUUGGGUUGGCCUUAAAAUUUGAGGCUGGCAAGUCUGCAGGCGAUACCCAUGGACAGG	(((..((..((((.((((.(((((...(((((((((((...)))))))))))))))).))))))))......))...)))	((((.((..((((.((((.(((((...(((((((((((...)))))))))))))))).))))))))......))..))))	-28.3	-2.36	7.73	1
ACVR2A	ENST00000404590	14	1258	1273	GGAGGUACAUGGCUCC	((((........))))	((((........))))	-4.5	-2.05	0.5	1
ACVR2A	ENST00000404590	15	1309	1334	AUGCAUUUUUGAGGAUAGAUAUGUAU	((((((.((((....)))).))))))	((((((.((((....)))).))))))	-2.9	-1.53	2.49	1
ACVR2A	ENST00000404590	16	1336	1355	CCAUGGGAUUAGUCCUAUGG	((((((((....))))))))	((((((((....))))))))	-9.8	-4.69	0.45	1
ACVR2A	ENST00000404590	17	1360	1432	UGGCUUCUCGCUGUACUGCUGCAGAUGGACCUGUAGAUGAAUACAUGUUGCCAUUUGAGGAGGAAAUUGGCCA	(((((..........((.((.(((((((((................))..))))))))).))......)))))	(((((..........((.((.(((((((((.((((......)))).))..))))))))).))......)))))	-19.7	-1.01	7.34	1
ACVR2A	ENST00000404590	18	1515	1585	GCUGGAAUGGCAAUGCUCUGUGAAACCAUUGAAGAAUGUUGGGAUCACGACGCAGAAGCCAGGUUAUCAGC	(((((..((((..(((((.((((..(((...........)))..)))))).)))...)))).....)))))	(((((..((((..(((((.((((..(((...........)))..)))))).)))...)))).....)))))	-22.8	-2.38	4.27	1
[truncated: 177,191 more rows]
[truncated: 1 more columns]
