# Supplementary material for: Analyses of human cancer driver genes uncovers evolutionarily conserved RNA structural elements involved in posttranscriptional control
Source: PLoS One. 2022 Feb 25;17(2):e0264025. doi: 10.1371/journal.pone.0264025 (PMC8880891; doi:10.1371/journal.pone.0264025)
Supplement: S7 Table — (TXT) [file pone.0264025.s007.txt]

gene_name	transcript_id	structure_number	i	j	sequence	DBN-mfe	DBN-refold	MFE	z-score	ED	tID_version	UTR
CD79B	ENST00000006750	8	696	764	UGACCAGACAGCCACCUAUGAGGACAUAGUGACGCUGCGGACAGGGGAAGUGAAGUGGUCUGUAGGUGA	(.(((..((((((((.................(.(((....))).)........)))).)))).))).)	..(((..(((((((((((((....)))))...(.(((....))).)........)))).)))).)))..	-18.9	-1.12	11.11	7	3'UTR
INMT	ENST00000013222	4	796	840	GCCUGGGCCCUGAGCCAGGAGGGCCAGCCAGAGGUCUGGUCAGGC	(((((((((((........)))))).(((((....))))))))))	(((((((((((........)))))).(((((....))))))))))	-24.7	-2.21	0.26	5	3'UTR
XYLT2	ENST00000017003	20	2521	2624	CUGGAGCCCUGCAGACUGACCAGCUGGAGCUCUCUGUCCCCCGACCCCAAAUCAGAGCUGGGGCCUGUCAAAGCAGACGGGCGACUCAGGUAGCAGGGCCCCAG	(.(..(((((((...(...((((((.((.......................))..)))))).(((((((......)))))))......)...)))))))..).)	((((.(((((((...((((((((((.((.......(((....)))......))..)))))).(((((((......)))))))...))))...))))))).))))	-48.6	-3.6	3.52	7	3'UTR
CDC27	ENST00000066544	18	2532	2605	CCAGGAGAGCAGCAUGACAGAUGCGGAUGACACACAACUUCAUGCAGCUGAAAGUGAUGAAUUUUAACUUCUGG	((((((((((.((((((.((.((.(.......).)).)))))))).))).(((((.....)))))..)))))))	((((((((((.((((((.((.((.(.......).)).)))))))).))).(((((.....)))))..)))))))	-20.5	-2.39	5.92	8	3'UTR
GNA11	ENST00000078429	8	1336	1377	UGCAGCUCAACCUCAAGGAGUACAACCUGGUCUGAGCGCCCA	((..((((...(...(((.......))))....))))...))	.((.((((((((...(((.......)))))).)))))))...	-12.2	-1.9	2.21	9	3'UTR
TFAP4	ENST00000204517	10	1276	1301	GGACGGGGAGCUUCCCUGACUACCCC	((.((((((...))))))......))	((.((((((...)))))).)).....	-8.1	-0.8	4.13	11	3'UTR
ESR1	ENST00000206249	14	1958	2040	CGUGGUGCCCCUCUAUGACCUGCUGCUGGAGAUGCUGGACGCCCACCGCCUACAUGCGCCCACUAGCCGUGGAGGGGCAUCCG	((.(............................................................................)))	((.((((((((((((((....((((.(((.(.(((((...((.....))...)).))))))).))))))))))))))))))))	-38.2	-2.16	10.07	7	3'UTR
MAPK1	ENST00000215832	8	1279	1353	CAGGACAAGGGCUCAGAGGACUGGACGUGCUCAGACAUCGGUGUUCUUCUUCCCAGUUCUUGACCCCUGGUCCUG	((((((.((((.(((.((((((((.........((((....)))).......))))))))))).)))).))))))	((((((.((((.(((.((((((((.........((((....)))).......))))))))))).)))).))))))	-29.8	-2.45	9.04	10	3'UTR
TSC2	ENST00000219476	29	5494	5537	GCCUCAUCUCCUCGGUGGAGGACUUCACCGAGUUUGUGUGAGGC	(((((((...(((((((((....))))))))).....)))))))	(((((((...(((((((((....))))))))).....)))))))	-22.7	-3.31	1.6	9	3'UTR
GLI1	ENST00000228682	49	3719	3781	UGAGAUCCCUACCUGGGGAAACAGAAUUCCUCAACUCUAGUGCCUAAAGAGUAGGGAAUCUCA	((((((((((((((.(((..(((((..........))).)).)))..)).)))))).))))))	((((((((((((((.(((..(((((..........))).)).)))..)).)))))).))))))	-21.9	-3.88	13.24	7	3'UTR
NKTR	ENST00000232978	37	4490	4582	CAGCAGAUACAGUUGAAAACGUCCGGAUACAAAUUAUAUCUUAUUUGUAAAUAUCUGGCAACUUAGCUUAAGAAAUGUAAUGACAGUCUGUUG	((((......((((((....(.((((((((((((........)))))))....))))))...)))))).......(((....)))....))))	((((((((..((((((....(.((((((((((((........)))))))....))))))...)))))).......(((....)))))))))))	-18.9	-1.59	11	13	3'UTR
TFG	ENST00000240851	9	1402	1480	GCCUAAUCCUUAUGCGCGUAACCGUCCUCCCUUUGGUCAGGGCUAUACCCAACCUGGACCUGGUUAUCGAUAAGGAGGC	(((...(((((((.((.((((((((((.......(((..(((.....))).))).))))..))))))))))))))))))	(((...(((((((.((.((((((((((.......(((..(((.....))).))).))))..))))))))))))))))))	-26.2	-2.2	11.7	9	3'UTR
PLCG1	ENST00000244007	21	4027	4143	GAAGGGCCCCAAGAAGGACUCGGGUCAAUGGAGACAACCGCCUCUAGUUGUACCCCAGCCUCGUUGGAGAGCAGCAGGUGCUGUGCGCCUUGUAGAAUGCCGCGAACUGGGUUCUUU	(...................................................................................................................)	(((((((((.....(((.((.((((((((((((........))))).))).)))).))))).(((.(.(.(((((((((((...))))).)))....)))).).))).)))))))))	-41	-0.81	20.96	7	3'UTR
RRP36	ENST00000244496	11	806	833	AGAGUAAUAAGGAACUAUCCUCUGCUCU	((((((...((((....)))).))))))	((((((...((((....)))).))))))	-8.4	-3.22	0.86	6	3'UTR
IRF1	ENST00000245414	12	1200	1215	CUGUGCACCGUAGCAG	((((........))))	((((........))))	-2.1	-0.41	3.77	9	3'UTR
CCR7	ENST00000246657	9	1199	1215	AGGCGACUCUUCUGCCU	(((((.......)))))	(((((.......)))))	-4.2	-2.05	1.82	2	3'UTR
STRIP2	ENST00000249344	24	2517	2563	UGUUGGGAGGAGCUGCUCCAGAAUCACUGACUAAGUUCUUGUCAACA	((((((.(((((((....(((.....)))....))))))).))))))	((((((.(((((((....(((.....)))....))))))).))))))	-16.9	-3.89	0.93	7	3'UTR
TBC1D5	ENST00000253692	34	4050	4059	CUGACCACAG	(((....)))	..........	0	0.2	1.43	11	3'UTR
RHPN2	ENST00000254260	16	2079	2181	AGACAGUUCUUGGUACUAAUGUGAGGAAACAAACAUGUUCAGGCCCUGAACAUUUCCGGUGCUGACUCGGCCUUAAACGUUUGUGCCAUAAUGGAAAAUAUCU	((<.<<((.(((((((.(((((......................................................))))).))))))....).)).....))	(((...((((((((((.(((((((((........((((((((...))))))))..(((((....)).)))))))..))))).))))))....))))....)))	-26.3	-1.95	9.9	8	3'UTR
DNAJB1	ENST00000254322	7	1029	1128	CCAGACAUCAAGAACCGUACUUGAGCAGGUUCUUCCAAUAUAGCUAUCUGAGCUCCCCAAGGACUGACCAGGGACCUUUCCAGAGCUCAAGGAUUUCUGG	(((((...((((((((((......)).)))))))..............(((((((...((((.((......)).))))....)))))))..)...)))))	(((((.((((((((((((......)).)))))))..............(((((((...((((.((......)).))))....)))))))..))).)))))	-29.3	-2.24	7.41	3	3'UTR
IGHMBP2	ENST00000255078	24	3039	3054	GCUGAGUGAGCUCAGC	((((((....))))))	((((((....))))))	-7.6	-3.42	0.09	7	3'UTR
BTG1	ENST00000256015	10	800	841	CUACAAUAUGAUGACUGUAUCAGGUUAAGAUAUAGUCUGUGG	(((((.......(((((((((.......))))))))))))))	(((((.......(((((((((.......))))))))))))))	-11.7	-2.6	2.01	5	3'UTR
RRAS2	ENST00000256196	1	885	987	GGAAAGAAAAAGACAAGAAAGGCUGCCAUUGUGUCAUUUUCUAGAAUCCCUUCAGUUUUAGCUACCAACGGCCAGGAAAAGCCCUCAUCUUCUCUUUCUCUCC	(((.(((((.(((.............................................................................))).))))).)))	(((.(((((.(((..(((..((((....(((.(((.....(((((((.......)))))))........))))))....))))....)))))).))))).)))	-20	-1.47	22.1	9	3'UTR
DDB2	ENST00000256996	11	1400	1486	UACCACAUUCUCAUCUGGAGCCAGGAGGAAGCCAGGACACGGAAGUGAGAGACACUAAAGAAGGUGUGGGCCAGACAAGGCCUUGGA	(.(.....(((((((((...((.((......)).))...))))..))))).(((((......)))))(((((......)))))..))	..(((...(((((((((...((.((......)).))...))))..))))).(((((......)))))(((((......)))))))).	-26.6	-2.09	4.04	9	3'UTR
DTX1	ENST00000257600	22	2352	2379	GCAGCCAAGGCUUGAGGCCCAAGGCUGC	((((((..((((...))))...))))))	((((((..((((...))))...))))))	-14.6	-2.67	0.67	3	3'UTR
ACVR1B	ENST00000257963	7	1533	1626	GCUCAGCGUGCAGGAAGACGUGAAGAUCUAACUGCUCCCUCUCUCCACACGGAGCUCCUGGCAGCGAGAACUACGCACAGCUGCCGCGUUGAGC	((.((((.(((((...................................................................))).)).)))).))	(((((((((((((......(((.((.(((..(((((......((((....)))).....)))))..))).)).)))....))).))))))))))	-37.2	-2.66	10.47	9	3'UTR
HS6ST1	ENST00000259241	7	1508	1555	GGACUACAUGAGCCACAUCAUUGAGAAGUGGUAGUGGCGGUGGUGGCC	((.((.(....(((((((((((....)))))).)))))....).))))	((.((((....(((((((((((....)))))).)))))....))))))	-19.9	-2.92	1.4	7	3'UTR
DBR1	ENST00000260803	12	1697	1782	AAAUUAAGAGGAGGAAUCAAGCCAUUUACGCUGCAGUGGAUGAUGAUGAUGACGAUGCAGCUUAAGAUGAUUUACUUGUUUUGUUU	((((..............................................................................))))	....(((((.(((((((((.....((((.((((((.((..............)).)))))).)))).)))))).))).)))))...	-17.5	-1.44	10.88	9	3'UTR
HERC2	ENST00000261609	93	14641	14648	GAAACGUC	((....))	........	0	#DIV/0!	0.04	12	3'UTR
PDGFRB	ENST00000261799	37	3750	3801	GCGGAAGCAGAGGAUAGCUUCCUGUAGGGGGCUGGCCCCUACCCUGCCCUGC	((((..((........))..)).(((((((.....)))))))........))	((((..((((((((.....))))(((((((.....))))))).)))).))))	-23.9	-2.36	3.83	9	3'UTR
FAT2	ENST00000261800	115	13021	13069	GGUGGAGAGUGAUUAUGGCAGCUGUGAGGAGGUCAUGUUCUAGCUUCCC	((.((((...((.((((((..((....))..)))))).))...))))))	((.((((...((.((((((..((....))..)))))).))...))))))	-14.6	-1.76	3.81	5	3'UTR
BCL7A	ENST00000261822	3	753	844	CGUCUGCAAUCUCUCAGGAUUUGGAAGGAGUGCCACCCUCUAAAAAGAUGAAACUGGAGGCCUCUCAACAAAACUCCGAAGAGAUGUAGACG	((((((((.(((((..(((((((...((((.(((.((..................)).)))))))...))))..)))..)))))))))))))	((((((((.(((((..(((((((...((((.(((.((..................)).)))))))...))))..)))..)))))))))))))	-33.4	-4.28	7.88	5	3'UTR
FLT4	ENST00000261937	20	4109	4204	UCUGCCCGCGUGACUUUCUUCACAGACAACAGCUACUAAGCAGCAUCGGACAAGACCCCCAGCACUUGGGGGUUCAGGCCCGGCAGGGCGGGCAGA	(((((((((......................(((....))).((..(((.(..((((((((.....))))))))..)..)))))...)))))))))	(((((((((((((......))))........(((....))).((..(((.(..((((((((.....))))))))..)..)))))...)))))))))	-41	-3.74	9.28	11	3'UTR
NUP153	ENST00000262077	31	4944	5032	AUAGAGGAAGCCUGAUUAAAGAAUGGUCCGUGCUAAGGACUUGUUAGAUCUAGUUCACUCUCCAUUUAAUAAUUAUAUGCUAUUUCUAU	(((((((.(((.((((((..((((((...(((....(((((....)).)))....)))...))))))..))))))...))).)))))))	(((((((.(((.((((((..((((((...(((....(((((....)).)))....)))...))))))..))))))...))).)))))))	-20.2	-2.16	8.43	2	3'UTR
FBN2	ENST00000262464	45	9298	9391	CUGGAAGAGAGCAAUGAGGAUGACUACCUCCUAGGGGAGCUUGGGGAGGCUCUCAGAAUGAGGCUGCAGAUUCAGCUCUAUUAACCCUUCACAG	((((((((((((..((((..((.(..((((....((((((((....)))))))).....))))..)))..))))))))).......)))).)))	((((((((((((..((((..((.(..((((....((((((((....)))))))).....))))..)))..))))))))).......)))).)))	-31.9	-2.51	2.23	9	3'UTR
ELL	ENST00000262809	7	1870	1923	GCUUGGCCCUAGCCGCCCUCCCCGAUGGCGGGGAUCUGGGAGGGUCGGGGGAGC	((.(..((((.(((.(((((((((....))))))...)))..))).))))).))	((((..((((.(((.(((((((((....))))))...)))..))).))))))))	-28.6	-1.57	12.5	9	3'UTR
PPM1F	ENST00000263212	12	1468	1486	CCACCAAGAAGCUAGGUGG	(((((.((...)).)))))	(((((.((...)).)))))	-6.4	-2.83	1.08	10	3'UTR
STRN	ENST00000263918	23	2340	2429	AUGAUGUAGCUUUCCACCCAUCCAAAUGCUAUAUAGCCAGUGCUGGAGCUGACGCACUGGCUAAAGUCUUUGUAUGACGCAAUGCAUCAU	((((((((..........(((.((((.(((...((((((((((.(.......))))))))))).))).)))).)))......))))))))	((((((((..........(((.((((.(((...((((((((((.(.......))))))))))).))).)))).)))......))))))))	-28.7	-3.5	5.58	9	3'UTR
CTCF	ENST00000264010	19	2505	2537	GGUGAUGGCGGAGCCUUGUGCGUCGCCAGGACU	(((..((((((.((.....)).))))))..)))	(((..((((((.((.....)).))))))..)))	-13.9	-1.57	2.05	10	3'UTR
CBL	ENST00000264033	11	2793	2861	CUACCUAGCACACCAUCUCCCUGCUGCAGGUUUAGAGGACCAGUGAGUUGGGAGUUAUUACUCAAGUGG	((..............(((((.(((((.(((((...))))).)).))).))))).............))	((((............(((((.(((((.(((((...))))).)).))).)))))...........))))	-16.7	-0.35	10.55	6	3'UTR
MSH3	ENST00000265081	29	3481	3498	UCUUCAUUAAAAUGAAGA	(((((((....)))))))	(((((((....)))))))	-5.1	-5.5	0.87	7	3'UTR
CENPE	ENST00000265148	69	8126	8146	AGUAGACUCCUCUUUGUCACU	(((.(((........))))))	(((.(((........))))))	-3.3	-3.24	1.23	9	3'UTR
SLIT1	ENST00000266058	43	4873	4954	UGUGCCCUCUGCGCAUAGCGCUGGGCGUGGACAGGCCGGUGAGGGCGGGCAAGGGGCCCCAGCCGCUGCAGCAGCGGAGACA	(................((((((((.((......(((.((....)).))).....))))))).)))...............)	(((..((.((((...((((((((((.((...(..(((.((....)).)))..)..))))))).)))))..)))).))..)))	-38	-1.1	12.66	9	3'UTR
ERBB3	ENST00000267101	28	4109	4179	GUACAUGGAUGUGGGGUCAGACCUCAGUGCCUCUCUGGGCAGCACACAGAGUUGCCCACUCCACCCUGUAC	(((((.((..(((((((...................(((((((.......)))))))))))))))))))))	(((((.((..(((((((...................(((((((.......)))))))))))))))))))))	-24.6	-1.14	17.33	7	3'UTR
TRIP11	ENST00000267622	58	6301	6351	UUUUAAAGCAAUAGAUGAUUCUCAAGCCAGAGACAAUCUAGCACUUUAAAG	((((((((...................................))))))))	.(((((((...(((((...((((......))))..)))))...))))))).	-12.8	-3.56	1.57	8	3'UTR
CLTC	ENST00000269122	37	5262	5379	GUGAGAUGAAGCGCUGAUCCUGUAGUCACCUAUUUUCGUACUGAAACAUCGUCUUUACCCACUUCUCAGUUUAUAAUGGGGGAAAACAGGCAACGUGUUCUUGUAACCUUUAUUUCAU	((((((((((..................................................................................................))))))))))	((((((((((((((....(((((..((.((((((.....(((((.....................)))))....)))))).))..)))))....)))..........)))))))))))	-27	-1.59	8.11	8	3'UTR
TP53	ENST00000269305	14	1311	1373	GUCAGUCUACCUCCCGCCAUAAAAAACUCAUGUUCAAGACAGAAGGGCCUGACUCAGACUGAC	((((((((...((..(((........((...............)))))..))...))))))))	((((((((...((..(((........((..((((...))))..)))))..))...))))))))	-15.7	-2.27	3.74	8	3'UTR
ZNF750	ENST00000269394	31	2434	2460	GGGCCCGGGUGUCCUAACGCCGGGUUC	((((((((((......)).))))))))	((((((((((......)).))))))))	-14.6	-2.4	4.16	4	3'UTR
ERBB2	ENST00000269571	32	3934	3984	AGGCCAAGUCCGCAGAAGCCCUGAUGUGUCCUCAGGGAGCAGGGAAGGCCU	(((((...(((.......((((((.......)))))).....))).)))))	(((((...(((.......((((((.......)))))).....))).)))))	-19.7	-1.95	3.3	9	3'UTR
IFNAR1	ENST00000270139	6	1745	1797	GCAGGACUUUGUAUGACCAGAAAUGAACUGUGUCAAGUAUAAGGUUUUUCAGC	((((((((((((((((((((.......))).))))..)))))))))))...))	(.((((((((((((((((((.......))).))))..))))))))))).)...	-14.1	-2.09	2.84	8	3'UTR
ABCA12	ENST00000272895	48	8161	8237	UUCCACUAUAAGUGUUGACUCACAAGAUGACCAGAUGGAGUCUUAACACUUCCAGCAAACUCAAUCUCAGCGUGUGA	((.......((((((((((((.((...........)))))))..)))))))........................))	.....((..((((((((((((.((...........)))))))..)))))))..))......................	-12.2	-0.3	17.88	12	3'UTR
ACKR3	ENST00000272928	11	1193	1225	CCUUGGAGCAGAGCACCAAAUGAUCUGCCCUGG	((..((.(((((.((.....)).))))))).))	((..((.(((((.((.....)).))))))).))	-9.9	-1.24	3.01	4	3'UTR
CNOT9	ENST00000273064	8	934	1051	CAGAAGAUCUUGUUAGAUGACACUGGUUUGGCUUAUAUAUGUCAGACGUAUGAGCGUUUCUCCCAUGUUGCCAUGAUCUUGGGUAAGAUGGUCCUGCAGCUAUCCAAAGAGCCUUCUG	((..................................................................................................................))	((((((((((....)))).......(((((((........)))))))(((.((.(((((..((((.(.(......).).))))..))))).)).))).(((........)))))))))	-32.6	-1.59	19.07	10	3'UTR
EGFR	ENST00000275493	26	3825	3916	GGGCUCCACAGCUGAAAAUGCAGAAUACCUAAGGGUCGCGCCACAAAGCAGUGAAUUUAUUGGAGCAUGACCACGGAGGAUAGUAUGAGCCC	((((((.....(((......)))...............................................................))))))	((((((.....(((......)))....(((..((((((.((..(((.............)))..)).))))).)..))).......))))))	-25.4	-1.6	10.26	7	3'UTR
DLC1	ENST00000276297	33	4936	5007	GAAACCAAAGACACCAAAUCUAGGUGAUCACUGAAGCAACGCAACCGCUUCCACCACCAUGGUGUUUGUUUC	(((.....((((((((......((((......(((((.........)))))))))....))))))))..)))	(((((...((((((((......((((......(((((.........)))))))))....)))))))))))))	-19.2	-4.07	5.51	9	3'UTR
PRB4	ENST00000279575	11	777	796	CAGUAAUCUAGGAUUCAAUG	((..((((...))))...))	....................	0	0.67	2.56	6	3'UTR
MYCN	ENST00000281043	9	1619	1713	GGAGCACCAGCUUUUGCUGGAAAAGGAAAAAUUGCAGGCAAGACAGCAGCAGUUGCUAAAGAAAAUUGAACACGCUCGGACUUGCUAGACGCUUC	((....(((((....)))))..........((...................))........................................))	(((((.(((((....)))))................((((((.((((..(((((.........))))).....))).)..))))))....)))))	-22.5	-1.58	16.14	4	3'UTR
CYSLTR2	ENST00000282018	15	1285	1348	GAAAGGAAACAAGAGUAUAAGGAGCUCUUAGAUGAGACCUGUUCUUGUAUCCUUGUGUCCAUCU	(...(((.(((((.(((((((((((((......))).)...))))))))).))))).)))...)	....(((.(((((.(((((((((((((......))).)...))))))))).))))).)))....	-19.4	-2.99	8.92	4	3'UTR
XPC	ENST00000285021	29	2822	2860	CAGCUUCCCACCUGUUCCCAUUUGAGCAGCUGUGAGCUG	((((((..((.((((((......)))))).)).))))))	((((((..((.((((((......)))))).)).))))))	-14	-2.44	2.72	12	3'UTR
HMGCR	ENST00000287936	13	2763	2811	ACAGCCUGAAUAGCCCGACAGUUCUGAACUGGAACAUGGGCAUUGGGUU	(...............................................)	..(((((((...(((((...(((((.....))))).))))).)))))))	-16.9	-2.56	4.14	9	3'UTR
CACNA1D	ENST00000288139	48	7102	7117	GCCCCCAGCGAGGGGC	(((((......)))))	(((((......)))))	-8.9	-2.14	0.57	11	3'UTR
PREX2	ENST00000288368	40	5159	5180	GGAGAAGAAUGAAAAGAACUCC	((((..............))))	((((..............))))	-2	-1.77	0.53	5	3'UTR
BTG2	ENST00000290551	5	545	613	GUGAUGGCAGUCUCCAGCUAGGCCCUUCCGCCCCCGCCCUGGGCGCCGCCGUGCUCAUGCUGCCGUGAC	((.((...........................................................)).))	((.((((((((....(((..(((.....(((((.......)))))..)))..)))...)))))))).))	-31	-1.54	1.62	5	3'UTR
U2AF1	ENST00000291552	4	732	845	UGGCGGUGGCGGUGGUGGAGGUGGCGGCGGACGGGAGCGUGACAGGAGGCGGUCGAGAGAUCGUGAAAGAUCUGGGCGAUUCUGAGCCAUGCCAUUUUUACCUUAUGUCUGCUA	((((((..(((..(((((((((((((((...(((((.(((..((((..((((((....))))))......)))).))).))))).)))..))))))))))))...)))))))))	((((((..(((..(((((((((((((((...(((((.(((..((((..((((((....))))))......)))).))).))))).)))..))))))))))))...)))))))))	-45	-2.59	9.52	8	3'UTR
STAT5B	ENST00000293328	20	2513	2526	UCGUGACCCCGCGA	(((((....)))))	(((((....)))))	-4.1	-2.13	0.52	8	3'UTR
KCNT2	ENST00000294725	21	3527	3541	GGCUCUAACUUGGCC	(((.(......))))	(((.(......))))	-2.9	-2.02	1.14	13	3'UTR
NPM1	ENST00000296930	5	976	1024	AGAAUCCUUCAAGAAACAGGAAAAAACUCCUAAAACACCAAAAGGACCU	((..((((.........((((......))))...........)))).))	....(((((........((((......))))..........)))))...	-6	-3.19	2.42	9	3'UTR
RSPH10B2	ENST00000297186	10	2606	2719	GUGUCAUCCUCUCACCUCAUACUGGACCCUCCCAAGGAGGAUGUGACCGUGUCCCCAUCCAGCAAGACCAUCACCAGCAAGAAGAAGAAAAAGUAGAGAGACACGAGGACACAC	(................................................................................................................)	(((((.(((((((.((.......))..(((((...)))))..((((..(.(((............)))).)))).....................)))))....)).)))))..	-23.6	-0.82	33.06	7	3'UTR
WRN	ENST00000298139	35	4484	4580	GUGAUACCAGCAAGAAAUUAAUGGACAAAACGAAAAGGGGAGGUCUUUUUAGUUAAGCUGGCAAUUACCAGAACAAUUAUGUUUCUUGCUGUAUUAU	(((((((.((((((((((((((......(((.(((((((....))))))).))).....................)))).)))))))))))))))))	(((((((.((((((((((((((......(((.(((((((....))))))).)))...((((......))))....)))).)))))))))))))))))	-25.7	-3.33	14.78	7	3'UTR
STAT6	ENST00000300134	19	2787	2812	CCCCAGUUGGUGAUCCCAGCUGGAGG	((((((((((.....)))))))).))	((((((((((.....)))))))).))	-14.1	-3.11	0.74	8	3'UTR
PRR14	ENST00000300835	25	1946	1990	AGUAGAUCGGGAGCAGCCCCACUGGACCUAGGUGCCCCAUCUGUU	(((((.(.(((.(((.((............))))))))).)))))	..(((((.(((.(((.((............)))))))))))))..	-12.6	-0.48	4.95	9	3'UTR
NUDCD2	ENST00000302764	1	477	541	CAGGAAACUACACUAAAGGUGGACCAGAUUUCUCAAACCUUGAGAAAUAACUGCUUUUUUUCCUG	(((((((.......((((((((.....(((((((((...)))))))))..)))))))))))))))	(((((((.......((((((((.....(((((((((...)))))))))..)))))))))))))))	-18	-2.62	5.73	9	3'UTR
IL7R	ENST00000303115	15	1398	1476	UCUUACUUCCCUGGGAUCAAAUCAAGAAGAAGCAUAUGUCACCAUGUCCAGCUUCUACCAAAACCAGUGAAGUGUAAGA	(((((((((.(((((((...)))....((((((.................)))))).......)))).))))))..)))	(((((((((.(((((((...)))....(((((((((((....)))))...)))))).......)))).))))))..)))	-18.4	-2.35	11.21	8	3'UTR
PCBP1	ENST00000303577	10	1321	1387	GGCAUGGGGUGCAGCUAGAACAGUGUAGGUUCCCUCAAUAACCCCUUUCUGCUGUUCUCCCAUGAUC	(((((((((.(((((.((((.((.(..((((........)))))))))))))))).).)))))).))	..(((((((.(((((.((((.((.(..((((........)))))))))))))))).).))))))...	-22.6	-2.19	6.05	7	3'UTR
CDKN2A	ENST00000304494	4	444	503	GAGUGGCGGAGCUGCUGCUGCUCCACGGCGCGGAGCCCAACUGCGCCGACCCCGCCACUC	(((((((..............................................)))))))	((((((((((((.......))))).((((((((.......)))))))).....)))))))	-33.8	-3.95	5.11	9	3'UTR
ZFX	ENST00000304543	27	2701	2741	UAUUGGCCUUGAAGCAGAAAAUUCAUUUUAAAGCCAAUCAG	(((((((.((((((..((....)).)))))).))))))..)	.((((((.((((((..((....)).)))))).))))))...	-8.6	-1.97	2.97	9	3'UTR
BCR	ENST00000305877	22	4269	4314	AGGUCCCAGUCCAUCUCCUGGAGGCGGACAGAUGGCCUGGAAACCU	((((.((((.((.............)).........))))..))))	((((.((((.((((((.(((....)))..)))))).))))..))))	-19.2	-2.54	3.18	13	3'UTR
PPM1D	ENST00000305921	8	1975	2092	AGGGGCCAGAAGAAAAUUGGAAAUCCUUUACUUCAUCAACACAGGAAAACUGUUUGUGUUUGCUGAAAUGCAUCUGGGAAAUGAGGUUUUUCCAAACUUAGGAUAUAAGAGGGCUUUU	(....................................................................................................................)	.((((((.((((.(((..((....))))).))))...((((((((.......))))))))(((......)))..(((((((......)))))))..((((.....))))..)))))).	-25.6	-1.14	27.48	8	3'UTR
AXIN2	ENST00000307078	25	2806	2869	UAUGAAGGCCGGAUUCUGGGCAAAGUGGAGCGGAUCGAUUGAGCCCUGGGGUCUGGCUUUGGUG	(((.(((((((((((((((((..(((.((.....)).)))..)))).))))))))))))).)))	(((.(((((((((((((((((..(((.((.....)).)))..)))).))))))))))))).)))	-32.3	-4.43	1.35	10	3'UTR
USP8	ENST00000307179	27	3521	3538	GUAGCCACAUAAGGAGAC	((..((......))..))	((..((......))..))	-1.8	-0.88	0.89	9	3'UTR
ELF4	ENST00000308167	25	2310	2389	CCCCAGCCCCUUUCUCCCCAUUCAACCCUACUUCCCUCAUUAAGAUGGAGCCCCAUGACAUAUAAGCAAAGGGGUCAGGG	(((..(((................................................................)))..)))	(((..((((((((((......(((.......((((.((.....)).)))).....)))......)).))))))))..)))	-20.1	-2.84	6.75	10	3'UTR
NPFFR2	ENST00000308744	12	1645	1733	CUACUAACAGCAGUGAGAUUUAAAAAGAGCUAGUGUGAUAAUCCUAACUCUACUACGCAUUAUAUAUUUAAAUCCAUUGCUUUUUGUGG	((((....(((((((.((((((((......(((((((..................)))))))....)))))))))))))))....))))	((((.((.(((((((.((((((((......(((((((..................)))))))....))))))))))))))).)).))))	-20.9	-3.44	13.38	10	3'UTR
U2AF2	ENST00000308924	6	1480	1504	CCGCCGGGACUUCUGGUAGAGGCGG	(((((...(((...)))...)))))	(((((...(((...)))...)))))	-9.9	-1.4	0.89	9	3'UTR
EEF1A1	ENST00000309268	5	1434	1540	AGCUCAGAAGGCUAAAUGAAUAUUAUCCCUAAUACCUGCCACCCCACUCUUAAUCAGUGGUGGAAGAACGGUCUCAGAACUGUUUGUUUCAAUUGGCCAUUUAAGUU	((((.((.............................................................................................)).))))	.(((.(((.((((((.(((((((((....))))).......(((((((.......))))).))..(((((((......)))))))..)))).)))))).))).))).	-24.4	-1.81	15.11	11	3'UTR
RPL21	ENST00000311549	12	745	777	ACCUAUUCCCUAUGAAUUCAUGGCAUAAUAGGU	(((((((..(((((....)))))...)))))))	(((((((..(((((....)))))...)))))))	-9.3	-2.94	1.72	10	3'UTR
KRAS	ENST00000311936	4	730	770	GUCAAAGACAAAGUGUGUAAUUAUGUAAAUACAAUUUGUAC	(......(((((.(((((..........))))).))))).)	.......(((((.(((((..........))))).)))))..	-5.5	-1.83	2.34	8	3'UTR
RNF152	ENST00000312828	4	910	1017	CACAACAUGUCUUGCAUUUCUAAGCGCUUCACUGUGAUAUCCUGUGGCUGAAGAGGGCUGCAGGGAAGUCUCUUGUGGGUGCCAACUUAGGGGUUGAGCAGGUUGAUG	((.((....................((((................................................)).))....................))..))	..((((.((.((((.(((((((((.(((((((.(.(((.((((((((((......))))))))))..))).)..))))).))...))))))))))))))).))))...	-36.6	-1.83	13.13	4	3'UTR
ZMYM3	ENST00000314425	35	4238	4259	GGACUGAGCUCGUGUGCCAUCC	(((.((.((......)))))))	(((.((.((......)))))))	-4.7	-0.64	0.97	9	3'UTR
PALM2AKAP2	ENST00000314527	17	1441	1554	CCAGAAGGGAAGGAAGAGAGCCUAGCUACAGAGCCAGCCCCAGGUACCCAAAAGAAAAAGCGCUGUCAAUGCUGUGUUGUCAUGUGACCACUUCUUUCUUCUCCUUUCUUCUGG	((((((((.(((((.((((................................(((((....(((((.((((.....)))).)).))).....))))))))).)))))))))))))	((((((((.(((((.((((((((.(((........)))...))))......(((((....(((((.((((.....)))).)).))).....))))))))).)))))))))))))	-31.6	-1.24	32.14	9	3'UTR
ROCK2	ENST00000315872	36	4667	4687	ACUGCCUUCUAUGAAAGCAGU	(((((.(((...))).)))))	(((((.(((...))).)))))	-6	-3.32	1.07	11	3'UTR
ODF2L	ENST00000317336	22	2185	2296	AUUAAAAUAUUAGAUCUGGAAACUGAGCUUAGAAAGAAAAAUGAAGAACAAAAUCAACUUGUUUGCAAAAUGAACAGUGAUCCAGAGACUCCAUGAAAUCUAUUUUUUUAAU	(..............................................................................................................)	(((((((...((((((((((.((((..(.................((((((.......)))))).......)..))))..))))))............))))...)))))))	-15.3	-1.56	14.39	11	3'UTR
RECQL5	ENST00000317905	20	3084	3167	UGUGGCCCCCAGAGAUGACCAACUGCUGGCUGGGCAGGGCCCGCGUCCUCCCCCAGAUUCUAGCAUGGGUCAUCCUGGGCCUCA	((..((((..((.(((((((...(((((((((((.(((((....)))))..)))))...))))))..)))))))))))))..))	((.(((((..((.(((((((...(((((((((((.(((((....)))))..)))))...))))))..)))))))))))))).))	-44.2	-3.79	5.68	10	3'UTR
ABL1	ENST00000318560	36	3585	3666	AGCAGCAGUCAGGGGUCAGGUGUCAGGCCCGUCGGAGCUGCCUGCAGCACAUGCGGGCUCGCCCAUACCCGUGACAGUGGCU	((...(.((((.((((..((((...(((((((..(.((((....)))).)..)))))))))))...)))).)))).)...))	(((.((.((((.((((..((((...(((((((..(.((((....)))).)..)))))))))))...)))).)))).)).)))	-40.1	-2.81	6.81	6	3'UTR
ETV4	ENST00000319349	11	1644	1667	GGGUGGCUACUCUUACUAGCCCCC	(((.(((((.......))))))))	(((.(((((.......))))))))	-10.4	-3.5	0.32	10	3'UTR
RBBP6	ENST00000319715	57	6422	6453	GAAAUCUGUCACUGUGUAAAAAGACAGAUUUU	((((((((((............))))))))))	((((((((((............))))))))))	-9.7	-3.64	1.36	10	3'UTR
NPEPPS	ENST00000322157	17	2921	2997	CUUCAGCGGAAGGCCUCACCACCCACAGUGUGAAUCCUGAGGUGCCGCCAUUGGCGGUUCUGCUGCUUCGCUGCAGG	((((((((((........................................................))))))).)))	((((....))))((((((.....(((...))).....))))))((((((...)))))).((((.((...)).)))).	-27.1	-0.85	22.36	9	3'UTR
ZBTB7A	ENST00000322357	10	1897	1993	GGUUGAAUGUAGCGGGCGCCGGUGGAGGAGGUGACAGCGGAGGUGGCCCCGGGGCCGCCACCGACGGUAACUUCACAGCCGGACUCGCCUAAAAACC	((((..........(((((((((....(((((.((.((((.(((((((....))))))).))).).)).)))))...)))))...))))....))))	((((.......(((((..(((((....(((((.((.((((.(((((((....))))))).))).).)).)))))...))))).))))).....))))	-43.9	-2.54	8.82	9	3'UTR
SUZ12	ENST00000322652	14	2418	2486	UGUCUCAGGGGUUUCAAAACAGAGCAAAAAACAAAAACUCUGAAAAGCUCUAACCCCAUGUUAUGGACA	(((((((((((((.......(((((.....................))))))))))).))....)))))	(((((((((((((.......(((((.....................))))))))))).))....)))))	-16.2	-3.05	6.32	10	3'UTR
CIITA	ENST00000324288	19	3510	3529	GGAUCAGCCUGAGAUGAUCC	((((((........))))))	((((((........))))))	-7	-2.26	0.27	13	3'UTR
ARID1A	ENST00000324856	76	7155	7256	UCACGGCUGUUGGACAUCUCGGUAUCACCGUUGAUGAACUCAUUGGUUUCACAAGUCAUUUGUGAUGUACUGUUUUUGAUUGGCCAGUCAUGACAGCCGUGG	((((((((((((..........................)..(((((((.................................)))))))...)))))))))))	.(((((((((((..((((.((((...))))..))))..)..(((((((((((((.....))))))................)))))))...)))))))))).	-32.8	-2.66	23.35	13	3'UTR
SPATA31E1	ENST00000325643	71	4299	4396	CCCCCAUCCACAGCUGCAGGAACUGAUGUCUGCACAGAGGUGUCUUGCCUCCUGAACUAGACCAGUCUUCUUGCAUGUCUCCUGGGGGAGACAGGGGG	(((((.........(((((((((((..(((((..(((((((.....)))).)))...)))))))))..)))))))(((((((....))))))))))))	(((((.........(((((((((((..(((((..(((((((.....)))).)))...)))))))))..)))))))(((((((....))))))))))))	-40.8	-2.9	5.8	6	3'UTR
YLPM1	ENST00000325680	56	6599	6658	GAACCAAAUAUAUAUGAGACUUAGUUUUUGAACGGAGUCAUUAUUCCUCUAAGGUGGUUC	((((((.......(((((((((.(((....))).))))).))))..........))))))	((((((.......(((((((((.(((....))).))))).))))..........))))))	-12.2	-1.25	4.17	12	3'UTR
PEG3	ENST00000326441	46	5122	5169	CCUGUCCCUCGCCAGACACCAGAAUACCCACACUGGCUGAGGGCAUGG	((((.((((((((((.................))))).))))))).))	((((.((((((((((.................))))).))))))).))	-17.9	-2.88	2.98	15	3'UTR
FAM186A	ENST00000327337	76	7119	7184	CAGUCUACCUUCCGAAAAUCUCUUGCAUCCCUCCAAUCACGGGUUAAGAAGAUUCCCAAAUGACUG	((((............(((((((((...(((.........))).)))).)))))........))))	(((((...........(((((((((...(((.........))).)))).))))).......)))))	-10.9	-1.86	8.37	6	3'UTR
SMAD3	ENST00000327367	22	1793	1878	AUGGGCUCCCCAAGCAUCCGCUGUUCCAGUGUGUCUUAGAGACAUCAAGUAUGGUAGGGGAGGGCAGGCUUGGGGAAAAUGGCCAU	(.((.((((((((((.(((.((.(((((..(.............)......))).)).)).)))...)))))))))....).)).)	((((.((((((((((.(((.((.(((((..((((((...))))))......))).)).)).)))...)))))))))....).))))	-33.5	-2.7	19.28	9	3'UTR
TRAK1	ENST00000327628	15	2969	3056	ACGGUGAGGACUGGAGGGGGGCCGGUUGCCCUAGAGGAGACCCACGUUCUCCUCUCUUGCUCCCACCUCCCUCUCUUCCCCCCACAGU	(......(((..(((((((((..((..((...((((((((.......))))))))...))..)).)))))))))..)))........)	..((.(.(((..(((((((((..((..((...((((((((.......))))))))...))..)).)))))))))..))).))).....	-40.2	-3.97	9.17	10	3'UTR
KANK3	ENST00000330915	13	2504	2584	ACAAUGGAGAGAACCCCCAGGUUCAGUAAGCUGCCUCGUCUGGCUCACUACACCUAGCUGUGGGGAGAUCUCCUCGUCAGU	((.............................................................................))	.....(((((...(((((((.(...(((....(((......)))....)))....).))).))))...)))))........	-26.4	-1.69	9.44	7	3'UTR
ING1	ENST00000333219	7	1281	1311	CAACAGGUAGUUUGUGGACAGGCGCCUGGUG	((.(((((.(((((....)))))))))).))	...(((((.(((((....))))))))))...	-10.4	-1.7	1.17	9	3'UTR
TCF12	ENST00000333725	23	2403	2462	CUCUCCUCAUAAGGACUUGGACAACUCAGAUUAUCUGAAGACACAAACCUGACAGGAGGG	(((((((....(((.................................)))...)))))))	(((((((....(((..(((......(((((...))))).....))).)))...)))))))	-16	-2.43	3.06	9	3'UTR
ARID2	ENST00000334344	43	5593	5701	CAGUUCAGAGUAAGGAACAAGAAAAAGACUCAGAAAUGCUGCAGUGAAAAAUAAUUCCACUUACACAGUGGGGGACUCAAAGUCAGCCACAUUUCACAUACUGUUACUG	((((.((..............................................................................................))..))))	((((.(((.(((((.............((((((.....))).)))..............)))))...((((..((((...))))..))))..........)))..))))	-20.6	-1.24	14.44	11	3'UTR
EPHA3	ENST00000336596	30	3072	3088	CCCGUGUAAAGCACGGG	(((((((...)))))))	(((((((...)))))))	-9.9	-3.9	0.32	7	3'UTR
NF2	ENST00000338641	18	2069	2173	GGGGUGGCAGCAGCAAGCACAAUACCAUUAAAAAGCUCACCUUGCAGAGCGCCAAGUCCCGAGUGGCCUUCUUUGAAGAGCUCUAGCAGGUGACCCAGCCACCCC	((((((((.((.....))..................((((((.(((((((((((.........))))............))))).))))))))....))))))))	((((((((.((.....))..................((((((.(((((((((((.........))))((((...)))).))))).))))))))....))))))))	-38.9	-3.36	5.39	9	3'UTR
ZNF780A	ENST00000340963	14	2123	2239	ACAUUCACACAGGUGAGAAGGCAUCUUGAAUGUAAGGAAUGUGGAAAGUCCUUUAAUCGUGUCUCAAACCAUGUUCAACAUCAGAGUAUUCGUGCUGGUGUAAAACCAUGUGAAUGU	((((.............................................................................................................))))	(((((((((..(((..((.(((((...((.((.(((((.(......).))))))).)))))))))..)))..(((..(((((((..........)))))))..)))..)))))))))	-28.4	-1.72	15.56	9	3'UTR
JAK1	ENST00000342505	22	3687	3788	CUGGGAAUUCCAACCAUCCAAUCGGACAAGCUUUCAGAACCUUAUUGAAGGAUUUGAAGCACUUUUAAAAUAAGAAGCAUGAAUAACAUUUAAAUUCCACAG	(((((((((.......(........)...((((.((((.((((....)))).))))))))................................)))))).)))	(((((((((.......(((....)))...((((.((((.((((....)))).)))))))).(((((......)))))...............)))))).)))	-20.1	-2.78	10.12	5	3'UTR
ERBB4	ENST00000342788	27	4166	4224	UCCACCUUACAGACACCGGAAUACUGUGGUGUAAGCUCAGUUGUGGUUUUUUAGGUGGA	((((((.....((.((((.........................)))).))...))))))	(((((((...(((.((((....((((.(((....)))))))..)))).))).)))))))	-19.1	-2.36	7.54	9	3'UTR
HEPH	ENST00000343002	41	4099	4202	CAUCCUGGAUGACAGCUUCAAGCUUCUGUCUUUCAAACAGUAACAUCUGGAGCCUGGAGAUAUCCUCAGGAAGCACAUCUGUAGUGCACUCCCAGCAGGCCAUG	(((..(............................)..................................................................)))	.....((((.(((((..........))))).))))..(((......)))..((((((((.....))).(((.((((.......))))..)))...)))))....	-24.7	-0.71	22.34	6	3'UTR
ZNF93	ENST00000343769	11	1986	2013	CAUACUGGGGAGAAACCCUAGAAGUGUG	(((...((((.....))))......)))	((((((((((.....))))...))))))	-8.7	-3.46	6.75	6	3'UTR
SMARCA4	ENST00000344626	31	5121	5145	GGGCGAGGAGGAAGGCUCCGAAUCC	(((...((((.....))))...)))	(((...((((.....))))...)))	-7.4	-1.28	1.38	9	3'UTR
CTNNB1	ENST00000349496	29	2557	2570	GUAAAUCAUCCUUU	(............)	..............	0	#DIV/0!	0.1	11	3'UTR
SMARCA2	ENST00000349721	35	4844	4925	GGAAGUGGGACGGAUGAUGAGUGAUCAGUAUGGACCUUUUUCCUUGGUAGAACUGAAUUCCUUCCUCCCCUGUCUCAUUUCU	((((.((((((((..((.(((.(((((((....(((.........)))...)))))..)).))).))..)))))))).))))	(((((((((((((..((.(((.(((((((....(((.........)))...)))))..)).))).))..)))))))))))))	-27.9	-3.03	6.04	8	3'UTR
ATR	ENST00000350721	49	7927	8019	UAUGCCAGAUGUAUCUUGGUUGGACUCCAUAUAUGUGAAAUGAAAUUAUGUAAAAGAAUAUGUUAAUAAUCUAAAAGUAAUGCAUUUGGUAUG	(((.......................................................................................)))	((((((((((((((.....(((((......((((((.....................))))))......))))).....))))))))))))))	-20.1	-2.37	13.22	9	3'UTR
CS	ENST00000351328	7	1463	1538	CUCUAGAAAGGCCCAAGUCCAUGAGCACAGAGGGUCUGAUGAAGUUUGUGGACUCUAAGUCAGGGUAAAACUGGAG	((((((....((((.(((((((((((.((((...)))).....)))))))))))........))))....))))))	((((((....((((.(((((((((((.((((...)))).....)))))))))))........))))....))))))	-24.4	-3.11	2.67	8	3'UTR
PTPN11	ENST00000351677	7	1902	2006	CUGUGCAGAAAUGAGAGAAGACAGUGCUAGAGUCUAUGAAAACGUGGGCCUGAUGCAACAGCAGAAAAGUUUCAGAUGAGAAAACCUGCCAAAACUUCAGCACAG	((((((.(((.<<<<<<..............................................................................))).))))))	((((((.(((..............((((((.(((((((....))))))))))..)))...((((.....((((....))))....))))......))).))))))	-24.6	-2.08	10.06	6	3'UTR
MAGI2	ENST00000354212	39	4708	4717	GCAGAUGAGC	((......))	..........	0	0.25	0.87	9	3'UTR
ATG7	ENST00000354449	21	2049	2139	UCUUAGAAGACUUGACUGGUCUUACAUUGCUGCAUCAAGAAACCCAAGCUGCUGAGAUCUGGGACAUGAGCGAUGAUGAGACCAUCUGAGA	((...((.........(((((((((((((((.(((...(.........................))))))))))).))))))))))...))	(((((((.........(((((((((((((((.(((...(...((((.(((....)).).)))).))))))))))).)))))))))))))))	-28.5	-3.12	5.84	7	3'UTR
TP63	ENST00000354600	9	1890	1937	AGGAGGGGGAGUGAGCCUCACCAUGUGAGCUCUUCCUAUCCCUCUCCU	((((((((((..((((.((((...))))))))......))))))))))	((((((((((..((((.((((...))))))))......))))))))))	-25.7	-4.31	2.48	10	3'UTR
NKX2-1	ENST00000354822	14	1296	1326	GUCGGACCUGGUGAGAGGACGCCGGGCCGGC	(..((.....(((......)))....))..)	(((((.(((((((......))))))))))))	-19	-3.12	0.16	7	3'UTR
KEL	ENST00000355265	28	2321	2370	CUCUUGAACCCCUCCAGCCGCUGCCAGCUCUGGUAACUUGGUUACCAAAG	((.............(...(((...)))..)(.............)..))	......((((...((((..(((...))).))))......)))).......	-8.3	-0.03	14.7	7	3'UTR
RBM38	ENST00000356208	7	900	931	GCAGUGAGGGGCGUUCCUGCCCCGAGGACUGU	((((...(((((......))))).....))))	(((((..(((((......)))))....)))))	-15.9	-2.49	0.9	10	3'UTR
ACSL3	ENST00000357430	15	2581	2604	GGAAGAAAAUAAUUAUUCUCUUCU	((((((.(((....))).))))))	((((((.(((....))).))))))	-4.2	-2.6	2	8	3'UTR
SUSD2	ENST00000358321	14	2436	2510	UGCGCUCGUCUAUGUGCUGCUGCGCCGCAGGAAGGGCAACACGCACGUCUGGGGUGCACAGCCCUGAUGGGAGCA	(((.((((.(...(.((((.((((((.((((....((.....))...)))).)))))))))))..).)))).)))	(((.((((((...(.((((.((((((.((((....((.....))...)))).)))))))))))..)))))).)))	-35.1	-2.66	3.49	4	3'UTR
FGFR2	ENST00000358487	18	3082	3121	AGCACACACUUACAGAGCACAAAUGCAGUAUAUAGGUGCU	(((((.....(((...(((....))).))).....)))))	(((((.....(((...(((....))).))).....)))))	-8.7	-2.22	1.97	9	3'UTR
ZNF429	ENST00000358491	9	2148	2215	AGAGGUGGGCGGAUCACGAGGUCAGGAGAUCGAGACCGUCCUGGCUAACAUGGUGAAACCCCGUCUCU	(((((((((.(..((((.(((((((((...((....))))))))))....).))))..))))))))))	(((((((((.(..((((.(((((((((...((....))))))))))....).))))..))))))))))	-27.8	-2.88	2.68	9	3'UTR
BDP1	ENST00000358731	68	8096	8117	AGAAUAAAACAAUCUUUUCUCU	(((..(((......)))..)))	......................	0	0.29	4.06	9	3'UTR
NCOA6	ENST00000359003	71	6480	6589	GCUCUACUAAAGACAUAACCAGUGCGGUGCAAUCCAAGCGAAGAAAAUCCAAGUAAACAAGCAGGACUGCGACUUGAUACUUGGAAAUGUGUGUGACUUUUACAAAGAGC	(((((...((((.((((..........................................................................)))).)))).....)))))	(((((...((((.(((((((.....)))((.......))........((((((((..((((..(.....)..)))).))))))))......)))).)))).....)))))	-23.8	-1.33	18.39	7	3'UTR
NUP214	ENST00000359428	46	6374	6453	UGGUGGCUGGCGAAGCUGAGGGCGUGUCAGCAGGCCUUUCGAUCCCUGGGACCAACCGCAUCCUCAGCUUCUUCCCCGAG	(..............................................................................)	(((.((.....(((((((((((((.(((..((((..........)))).)))....)))..))))))))))..)))))..	-29.1	-0.59	13.2	10	3'UTR
HLA-DRB1	ENST00000360004	4	875	915	UCUGGACUUCAGCCAACAGGAUUCCUGAGCUGAAAUGCAGA	((((.(.((((((...((((...)))).)))))).).))))	((((.(.((((((...((((...)))).)))))).).))))	-16.3	-3.18	1	5	3'UTR
ARHGEF10L	ENST00000361221	34	4127	4142	GAUGCUAUAGCGCCUC	((.((......)).))	((.((......)).))	-0.6	0.24	3.55	8	3'UTR
TOP1	ENST00000361337	19	2502	2560	UGCCUGGGCCAUUGACAUGGCUGAUGAAGACUAUGAGUUUUAGCCAGUCUCAAGAGGCA	(((..........(((.(((((((....((((...)))))))))))))).......)))	(((((........(((.(((((((....((((...)))))))))))))).....)))))	-17.9	-1.89	8.79	3	3'UTR
ZNF521	ENST00000361524	36	4035	4139	GUCCACAGAAGUUUUUCUUCCAAACAGAGCUGCAGAAUCAUACAAUGACCCAACACAGCAGUUAGUGCAAGUACAGUCUCUCAAGGAGAAUUGAUUUUGUGGCAC	(((...((((....((((((.....(((((((.....(((.....))).........................))).))))...))))))....))))...).))	(.((((((((....((((((.....(((((((.....((((...)))).........(((.....))).....))).))))...))))))....)))))))))..	-22.8	-1.38	16.81	8	3'UTR
L3MBTL3	ENST00000361794	19	2511	2567	AUGAACUUUGAAGAUGGUGAAUUCUGAAUACCAUCAGCAUUCUGCUUUAAAGCUCAU	((((.((((((((.....((((.((((......)))).))))..)))))))).))))	((((.((((((((.....((((.((((......)))).))))..)))))))).))))	-15.3	-3.15	3.92	7	3'UTR
PTPN14	ENST00000366956	19	4114	4165	CCUCCAAAACUCCAGACUCAUUUAAUCACCCCAAUCCAGCUCCUGGAGGAGG	(((((.....(((((...........................))))))))))	(((((.....(((((...........................))))))))))	-10.5	-2.05	4.95	10	3'UTR
CHIT1	ENST00000367229	17	1437	1454	GAGUCGCUAAAGCCCCUC	(((..((....))..)))	(((..((....))..)))	-2	-0.59	0.72	6	3'UTR
ELF3	ENST00000367284	7	1243	1273	GAGGGUUGGAACUAUACCCGGGACCAAACUC	(((....((...(......)...))...)))	(((..((((..((......))..)))).)))	-6.4	-0.66	6.34	10	3'UTR
DHX9	ENST00000367549	43	3912	3971	CUUUGGACAGGGAAGAGGAGGUGGCGGCUAUUAAAACUUGGUUAUGUCAGUUCCUGUGUG	(...............((((.(((((((((........))))..))))).)))).....)	.............(.(((((.(((((((((........))))..))))).))))).)...	-15.4	-1.25	15.24	4	3'UTR
IFNGR1	ENST00000367739	9	1480	1572	GUCCUUGAUUGGUUAUAGACCAACAGAAGAUUCCAAAGAAUUUUCAUGAGAUCAGCUAAGUUGCACCAACUUUGAAGUCUGAUUUUCCUGGAC	((((.((.((((((...))))))))((((((((....))))))))..((((((((((((((((...))))))...)).))))))))...))))	((((.((.((((((...))))))))((((((((....))))))))..((((((((((((((((...))))))...)).))))))))...))))	-26	-3.28	5.56	9	3'UTR
SGK1	ENST00000367858	20	2086	2191	CCCUGACAGCGUCCUCGUCACAGCCAGCGUCAAGGAAGCUGCCGAGGCUUUCCUAGGCUUUUCCUAUGCGCCUCCCACGGACUCUUUCCUCUGAACCCUGUUAGGG	((((.((((.((....(((............................................................)))............)).)))).))))	(((((((((.((....(((.......((((..((((((..(((.(((....))).))).))))))..))))........)))((........)))).)))))))))	-33.9	-1.85	14.52	9	3'UTR
REV3L	ENST00000368802	71	9694	9787	UAUCUCCGGCAGUUAUUAGACCAGUUUUAAAUUGUCAAUAUCACAGUAUUACAGGUGCUAUUUUUUUCAGUGCUUACCACUAAACUGUUGUGCA	(............................................................................................)	......((((((((..((((((.((.....(((((.......)))))...)).))).)))........((((.....)))).))))))))....	-13.5	0.01	31.1	8	3'UTR
EPHA7	ENST00000369303	34	3157	3220	GCAUUCAGACUAUGAGAGCACAAAUGCUACAUUUACAUGGAACUGGCAUUCAAGUGUGAUAUGC	((.((.(.(((..(((.((.(.....(((........)))....))).))).))).).).).))	(((((((.(((.((((.((.((....(((........)))...)))).))))))).))).))))	-14.9	-1.87	6.4	9	3'UTR
MDN1	ENST00000369393	132	16961	17024	GCCUCUGACCACCCAUAGAACAGAAAGAAGAGUCCAAAGUGAGACUUAACUGUGGUCAGAAGGU	(.((((((((((.............((..(((((((...)).)))))..)))))))))).)).)	((((((((((((.............((..(((((((...)).)))))..)))))))))).))))	-20.6	-3.11	3.54	8	3'UTR
MTCP1	ENST00000369476	12	752	824	CAGCAUCAUUUAAUGGUCAGGGGAGUACAGGAGCUGUUGCUUAAGCUUUUGCCUGAUGACUAACCUGGUGCUG	((((((((.(((.(.((((((.(((.....((((....)))).....))).)))))).).)))..))))))))	((((((((.(((.(.((((((.(((.....((((....)))).....))).)))))).).)))..))))))))	-27.4	-3.48	15.06	8	3'UTR
CD58	ENST00000369489	11	746	835	UGCUGUAUAUGAAUGGUAUUCUGAAAUGUGACAGAAAACCAGACAGAACCAACUCCAAUUGAUUGGUAACAGAAGAUGAAGACAACAGCA	((((((...((..((((.(((((........))))).))))..)).......................................))))))	((((((...((..((((.(((((........))))).))))..))..(((((.((.....))))))).................))))))	-19.4	-2.76	5.61	10	3'UTR
CFAP58	ENST00000369704	37	2646	2731	GGCGGAUUUCCUCUCAGGUCAACCAAAAUGACGUUCUAACCUGAAGCUGCUGGCUGUUUCCAGUUGAACAACUCAUGAAAUCUGCU	((.((....(.......((((.......))))............................................)....)).))	((((((((((.......((((.......))))((((.(((..(((((........)))))..))))))).......))))))))))	-23.2	-2.64	20.04	8	3'UTR
GNAS	ENST00000371075	11	1086	1109	CGGCGUCACUAAUGGAGGACGCCG	(((((((.((.....)))))))))	(((((((.((.....)))))))))	-12.5	-3.14	1.46	7	3'UTR
SMARCA1	ENST00000371121	32	3242	3338	GGGCAACUAAAACUCCAAUGUCACAGAAAAGAAAAGCAGAGUCAGCUACUGAGAGCUCUGGAAAGAAGGAUGUCAAGAAGGUGAAAUCCUAAAGCCU	((((.......((......))........................................................................))))	((((.......((......))...............(((((((((...)))...))))))......(((((.(((......))).)))))...))))	-17.8	-1.57	10.56	5	3'UTR
STAG2	ENST00000371145	39	4106	4223	AUCUGUGGUGAAGUCAUUUUCUAAGUGGAAGAGGAAAUUUUAAAGUGUGGUAGAUACAGUGAAAUUCUGUACAGAUUUUUCUCUAAGGAGAAUAUGACAUGCUUAUGCUUACCAAGAU	((((.((((((.................................................................................................))))))))))	((((.((((((.(((((.((((...((((.((((((((((((..((((.....))))..))))))..........))))))))))...)))).)))))..((....))))))))))))	-26.3	-1.73	20.17	7	3'UTR
CYP2C8	ENST00000371270	7	1553	1570	CUUCAUCCCUGUCUGAAG	(((((........)))))	(((((........)))))	-2.3	-2.3	0.55	6	3'UTR
CACNA1B	ENST00000371372	38	7130	7181	ACGGCACAGCUACCACCACCCUGACCAAGACCACUGGUGCUAGCUGCACCGU	((((..((((((.(((((...((........)).))))).))))))..))))	((((..((((((.(((((...((........)).))))).))))))..))))	-20.3	-4.03	1.93	6	3'UTR
UBE2A	ENST00000371558	7	533	621	GCUGUACCAGGAGAACAAACGGGAAUAUGAAAAGCGUGUUUCUGCAAUAGUAGAACAAAGCUGGCGUGAUUGUUGACCCCGGGUACAGU	((((((((.((..(((((.((.(.........(((.((((.((((....))))))))..)))..).)).)))))..))...))))))))	((((((((.((..(((((.((.(.........(((.((((.((((....))))))))..)))..).)).)))))..))...))))))))	-27.7	-2.94	16.7	7	3'UTR
EPS15	ENST00000371733	21	2721	2747	GCAUGAAGAAUUCUCUUGUUCUUUGGC	((..(((((((......))))))).))	((..(((((((......))))))).))	-6	-2.21	1.14	8	3'UTR
CDKN2C	ENST00000371761	3	602	660	GGGGCUGGGGGAGCCACAAAUCUUCAAUAAACGUGGGGAGGGCUCCCCCACGUUGCCUC	(((((((((((((((.(...((((((.......)))))))))))))))))....)))))	(((((((((((((((.(...((((((.......)))))))))))))))))....)))))	-31.4	-3.98	2.46	4	3'UTR
ARFGEF2	ENST00000371917	38	5514	5562	GCAGCACUGUCACCAGUGUGGUAGCCCUGGCUGCCCAGGCCAGUGCUGC	(((((((((...((..((.((((((....)))))))))).)))))))))	(((((((((...((..((.((((((....)))))))))).)))))))))	-26.5	-3.15	2.76	5	3'UTR
PTEN	ENST00000371953	16	2016	2076	CCUUUUGAUGAAGAUCAGCAUACACAAAUUACAAAAGUCUGAAUUUUUUUUUAUCAAGAGG	(((((((((((((((((((.................).)))).....))))))))))))))	(((((((((((((((((((.................).)))).....))))))))))))))	-14.5	-2.7	4.39	8	3'UTR
BMPR1A	ENST00000372037	19	2129	2204	CUUGCCAAGAUGGUUGAAUCCCAAGAUGUAAAAAUCUGAUGGUUAAACCAUCGGAGGAGAAACUCUAGACUGCAAG	((......(((((((.((((...((((......))))...)))).)))))))((((......))))........))	(((((...(((((((.((((...((((......))))...)))).)))))))((((......)))).....)))))	-22	-3.22	5.09	8	3'UTR
ZC3H12A	ENST00000373087	19	1879	1892	CAGUGAGUAAGCUG	((((......))))	((((......))))	-2.2	-3.79	0.37	7	3'UTR
CSF3R	ENST00000373106	37	2666	2716	AUGGGAUGGAGGCGCUGGGGAGCUUCUAGGGCUUCCUGGGGUUCCCUUCUU	(.((.(.((((.(.(((((((((((...))))))))))).))))).).)))	...(((.((.(((.(((((((((((...))))))))))).))).)).))).	-23.4	-2.44	9.32	6	3'UTR
PTPRT	ENST00000373198	29	4609	4718	GCUCCUUUUAGCUCAAUGGGAUGGGGAACCUGCCGGAGUCCAGAGGCUGCUGUGACCAAGCCCCCUUUUGUGUGAAUGGCAGUAACUGGGCUCAGGAGCUCUGAGGUGGC	(((((((..(((((.................................................................................)))))..)))).)))	(((((((..(((((...((.(.((....))).)).((((((((..((((((((.((((((......)))).))..))))))))..))))))))..)))))..)))).)))	-42.7	-1.38	6.38	8	3'UTR
PIM1	ENST00000373509	10	1342	1382	CCUGUCGCCGGGGCCCAGCAAAUAGCAGCCUUUCUGGCAGG	(((((((..(((((...((.....)).)))))..)))))))	(((((((..(((((...((.....)).)))))..)))))))	-16	-1.6	1.03	6	3'UTR
PPP6C	ENST00000373547	7	958	1053	GGCAGUUCCAGAUUCAGAACGUGUUAUUCCUCCCAGAACGACAACGCCAUAUUUCCUUUGAGGCCUUCGCCCAUCCUGCUGACCCAUUUUUCUGCC	(((.(........((((.............................................................)))).........).)))	(((((........((((..((((((.(((......))).))).)))............((.(((....))))).....)))).........)))))	-17	-0.33	7.19	8	3'UTR
A1CF	ENST00000373997	9	1878	1982	GGGGAUGGAUAUGGCACCUUCUGAAGAUGCUUUUUUAAAUUUAAGAAUAAGACACACAAAACUCUAUUAAAAAAAAAAAAGAAAUAAACCUCUAACUCGGUCCCC	((.....................................................................................................))	((((((.((...((((.(((...))).))))((((((....))))))................................(((........)))...)).))))))	-15.8	-1.28	17.22	8	3'UTR
AR	ENST00000374690	30	3883	3897	CCAGUGAAGCAUUGG	((((((...))))))	((((((...))))))	-4.1	-2.42	0.2	9	3'UTR
HSPG2	ENST00000374695	87	13231	13300	GCCCAGGCCGGGGCCAACACACGCCCCUGCCCCUCGUAGGCACCUGCCUGCCCCACACGGACUCCCGGGC	(....(((.(((((........))))).)))....((((((....))))))..................)	((((.(((.(((((........))))).)))....((((((....)))))).((....))......))))	-31.9	-3.08	3.03	8	3'UTR
NRP1	ENST00000374867	16	2962	3067	UUGUCUGCCCUGGAGAACUAUAACUUUGAACUUGUGGAUGGUGUGAAGUUGAAAAAAGACAAACUGAAUACACAGAGUACUUAUUCGGAGGCAUGAAGGCAGACAG	(((((((((.........(((.......................................................................)))..)))))))))	.((((((((.........(((..(((((((...(((..((((((..((((...........))))..)))).))...)))...)))))))..)))..)))))))).	-26.9	-2.22	11.12	7	3'UTR
KDM5C	ENST00000375401	35	4983	5008	AGCUCAGGGCCAGAGGCUGAGGAGGU	(.(((..((((...))))...))).)	..(((..((((...))))...)))..	-7.2	-1.3	3.98	7	3'UTR
GATA1	ENST00000376670	15	1305	1328	GCUCAGCUCAUGAGGGCACAGAGC	(....((.(....).))...<<<)	((((.((((....))))...))))	-8.5	-1.95	0.18	9	3'UTR
HLA-A	ENST00000376809	2	1042	1134	AGGAGGGAGUUACACUCAGGCUGCAAGCAGUGACAGUGCCCAGGGCUCUGAUGUGUCCCUCACAGCUUGUAAAGUGUGAGACAGCUGCCUUGU	(.((((.((((...((((.(((((((((.((((..........................)))).))))))..))).))))..)))).)))).)	..((((.((((...((((.(((((((((.(((((((.(((...))).))).........)))).))))))..))).))))..)))).))))..	-35.5	-2.89	4.7	10	3'UTR
NEBL	ENST00000377122	21	3092	3174	GUGCAGAGAACAGGGAGAACAGGAAUGCUCCCAGCGAAUUACAUUGAGUUUGUUAAUUAAUUAUUUCUCCCUGCCCUUUGAGC	((.(((((..(((((((((..(((....))).((((((((......))))))))..........)))))))))..))))).))	((.(((((..(((((((((..(((....))).((((((((......))))))))..........)))))))))..))))).))	-24.6	-2.62	6.12	9	3'UTR
ZKSCAN4	ENST00000377294	26	1917	1976	UUUCACAGUGACCCAUGGUAUUCAUGCCAACAUUGGUGCUCAUUUGUCACUGAACUGAAG	((((((((((((..((((((((.(((....))).))))).)))..)))))))...)))))	.(((((((((((..((((((((.(((....))).))))).)))..)))))))...)))).	-18.1	-2.92	3.48	3	3'UTR
ERRFI1	ENST00000377482	16	1589	1656	AUUUAUCCUAUGUGGUUUCUCCUUAGACCUUGGGGUCAUGGUUCAGCAGAGGUUACAUAGGAGCAAAU	((((.(((((...............................................)))))..))))	.....(((((((((((((((.((..((((.((....)).)))).)).)))))))))))))))......	-21.8	-3.49	6.56	10	3'UTR
DIS3	ENST00000377767	18	2924	2966	GAAGAUGAAGCUUGGAAAAUAGCUAUAUUCAACAAAAAUCUUC	((((((..((((........)))).............))))))	((((((..((((........)))).............))))))	-5.6	-1.56	9.58	9	3'UTR
PCDH9	ENST00000377865	26	4352	4424	GUCUUAUAAGCAAGCAGGAGGUGCUACUGAGAGUCCUAAGGAGCACCAACUCUAAGAAAAGGCUAUAUGGGAC	(((((((((((..................................................))).))))))))	(((((((((((.((.((..((((((.((.((....)).)).))))))..))))........))).))))))))	-20.3	-2.25	6.44	7	3'UTR
NBEA	ENST00000379939	57	8934	9039	AUUGUAGCUUUUAAUAUAGAUUUUAAUCGGUGGCAUUAUGAGCAUCAGAACAGAUACUGAAGAUAAAGGAAGAACCAAAAGCCAAGUUAAAGCUGAGAGCACAAGU	(((...((((((..................................................................................))))))...)))	.((((.((((((.....((.(((((((...((((..........((((........)))).......((.....))....)))).)))))))))))))))))))..	-17	-0.89	11.78	6	3'UTR
RGL3	ENST00000380456	8	2126	2244	GGAAAGAGGGGACCCGGAACACUCUGUCUGUCUCCCCAAGCUGAGGCAGCCCUGUCCUCUCCACAAGACACAAGUCCCACAGGCAAGCUUGCGACUCUUCUCCUGGAAAGCUGCCAUCC	(((.................................................................................................................)))	(((..((((((((..((..........(((((((........)))))))))..)))))))).....(((....))).....((((.((((.....(((......))))))))))).)))	-33.7	-0.98	34.33	8	3'UTR
AKR1C3	ENST00000380554	12	1003	1045	ACAUGGAGGGCUUUGCCUGAUGUCUACCAGAAGCCCUGUGUGU	(((((.(((((((...(((........)))))))))).)))))	(((((.(((((((...(((........)))))))))).)))))	-17.2	-2.05	3.1	5	3'UTR
GPS2	ENST00000380728	10	1027	1133	CCCUCGGCUCCCCUUCAUCCAACACAGCCAGAACCCGCGAUUCUACCACAAGUGACCAUCAGAUUAUAUCUUCAACACCACACCCCCCACCCCAUCGUGGGUGAGGG	((((.((................<<<<))...(((((((((..........(((.......((........)).......)))..........))))))))).))))	(((((((((................))))...(((((((((..........(((.......((........)).......)))..........))))))))))))))	-24.1	-2.84	6.48	7	3'UTR
PSIP1	ENST00000380733	20	1861	1922	UCUGAAGGAUUCUACACUAGAUAACUAGGUUGACAUACCUGGAAUAUAGAGAACACUUGAGA	(((.(((..((((...(((.....((((((......))))))....)))))))..))).)))	(((.(((..((((...(((.....((((((......))))))....)))))))..))).)))	-16.4	-3.21	2.19	9	3'UTR
CDX2	ENST00000381020	10	1207	1259	CUGGGGCCAACUGGGGGGGUGCUAAACCCCACCGUCACCCAGUGACCCACCGG	((.((....(((((((((((.....))))).......))))))....).).))	((((((...(((((((((((.....))))).......))))))...)).))))	-24.2	-2.23	9.2	8	3'UTR
IL6ST	ENST00000381298	20	3039	3067	GAAGGACUAGUAGUUCCUGCUACAACUUC	((((...((((((...))))))...))))	((((...((((((...))))))...))))	-7.3	-2.18	2.85	7	3'UTR
JAK2	ENST00000381652	22	3799	3900	AUCAACGCCCCUCCUUUAGGGAUCUAGCUCUUCGAGUGGAUCAAAUAAGGGAUAACAUGGCUGGAUGAAAGAAAUGACCUUCAUUCUGAGACCAAAGUAGAU	(((..(.....(((((((..((((((.(((...)))))))))...)))))))............................................)..)))	...........(((((((..((((((.(((...)))))))))...))))))).....((((((((((((.(......).)))))))..)).)))........	-23.6	-1.43	15.6	4	3'UTR
FANCA	ENST00000389301	32	4400	4435	ACGGGACCUGCCACUGCACACCAGCCCAGCUCCCGU	((((((.(((...(((.....)))..))).))))))	((((((.(((...(((.....)))..))).))))))	-12.7	-3.05	1.52	8	3'UTR
LRP1B	ENST00000389484	80	14065	14106	GUAUAAGAGAGACAGUGGCAUAAUCAGUGAUAUCUUUUAUAU	((((((((((..((.(((.....))).))...))))))))))	((((((((((..((.(((.....))).))...))))))))))	-10.5	-3.51	1.33	8	3'UTR
ERCC2	ENST00000391945	14	2251	2341	GCCUGUCCCUGCUCAGCCUGGAGCAGCUAGAAUCAGAGGAGACGCUGAAGAGGAUAGAGCAGAUUGCUCAGCAGCUCUGAGUGGGGCGGGU	(((((((((.(((((.....((((.(((....((((.(....).)))).....................))).))))))))))))))))))	(((((((((.(((((.....((((.(((....((((.(....).))))........(((((...)))))))).))))))))))))))))))	-37.3	-2.6	13.17	9	3'UTR
ZNF233	ENST00000391958	17	2119	2153	AGAUUCAUCAGAGAGUCCAUGAUGGUGAUGAAUCU	(((((((........((...))......)))))))	((((((((((....(((...)))..))))))))))	-11.9	-3.94	2.4	6	3'UTR
SP140	ENST00000392045	20	2680	2727	GUUUGCUAUUCAGGAAACAAAUGGGAACAAUUGACUGGAUUAGUGGAU	(((((((((((((....(((.((....)).))).))))).))))))))	(((((((((((((....(((.((....)).))).))))).))))))))	-8.9	-1.4	7	8	3'UTR
MB21D2	ENST00000392452	16	1392	1505	AGCAGCUAGUGACUGAGAACCCGGGAAAGUCAAUCUCUGUCUUUAUCAAUCCUGACGAUGUCACAAGGCCCCAUUUCAGAAUUGAUGACAAAUUUUUCUGAGUGUUAGCUGACU	(((((((((..(((.((((...((((.......))))..........................................................)))).))).))))))).))	..(((((((..(((.((((...((((.......))))((((...((((((.((((.(..(((....)))..)...)))).)))))))))).....)))).))).)))))))...	-28.3	-1.74	12.3	3	3'UTR
HOXD13	ENST00000392539	5	1203	1222	UGUGGUCCAGGUUGGCCACA	(((((((......)))))))	(((((((......)))))))	-8.6	-2.86	2.93	4	3'UTR
TRAF3	ENST00000392745	13	2088	2134	UGAUAAGUAGCUGGGGAGGUGGAUUUAGCAGAAGGCAACUCCUCUGG	(.(.........((((((.((..(((....)))..)).))))))).)	............((((((.((..(((....)))..)).))))))...	-10.1	-0.56	3.84	7	3'UTR
NUMA1	ENST00000393695	89	6466	6567	CACAGCCAGCGCCGCCACUGCUGCCGCCAUUGGUGCCACCCCUCGAGCCAAGGGCAAGGCAAAGCACUAAAGGGCCAGUACCAGUGAGUGGCCCCACCUGUG	(((((...(.((((((((((.(((.(((.(((((((....(((...(((...))).)))....)))))))..)))..))).))))).))))).)...)))))	(((((...(.((((((((((.(((.(((.(((((((....(((...(((...))).)))....)))))))..)))..))).))))).))))).)...)))))	-42.5	-2.61	3.74	8	3'UTR
CHD2	ENST00000394196	48	6001	6068	AGAGAUCACUAGAACAGAAAAACAACCCAGAUUAUAACUGGAAUGUUCGGAAAACAUAAAGGACAGCU	((..................((((..((((.......))))..))))...................))	..........................((((.......))))..(((((............)))))...	-7.1	-0.36	7.87	9	3'UTR
FAT4	ENST00000394329	90	15972	16002	GUUUUCUUACUUUCAGGGAAGGUAAGAAAAU	((((((((((((((...))))))))))))))	((((((((((((((...))))))))))))))	-13.1	-4.57	0.77	7	3'UTR
PPP3CA	ENST00000394854	10	2293	2311	GUGACCACUUCCUGUUCAC	((.(.((.....)).).))	((((.((.....)).))))	-2.1	-2.01	2.32	8	3'UTR
SIN3A	ENST00000394947	26	4115	4152	GCCCCUUAACUGCAAAGCCAGAGCAGAUAACUUGGGGU	((((((((.((((.........)))).)))...)))))	((((((((.((((.........)))).)))...)))))	-11.9	-2.66	1.39	8	3'UTR
FAM135B	ENST00000395297	28	4830	4915	AGUGGCUUUGAGGGAGCAGGUCUUUGGUAAUGCUUACGAUCGGUGGAGAGCUUUAGCUGAGACCUGCUUUUACAGACCUCACCAUU	(((((..(((.(((((((((((((.(.(((.((((.(........).)))).))).).))))))))))))).)))......)))))	.((((...((((((((((((((((.(.(((.((((.(........).)))).))).).))))))))))).......))))))))).	-34.2	-4.42	10.58	6	3'UTR
CARD11	ENST00000396946	31	3729	3836	GAGCUGGAGGCCCUGCCGUGCCUGUACGCCACGGUGGAACCUGACAUGUGGGGCAGCGUAGAGGAGCUGCUCCGCGUUGUCAAGGACAAGAUCGGCGAGGAGCAGCGC	(.(..(....((..((((........(((....)))...((((((((((((((((((........))))))))))).)))).))).......))))..))..)..).)	..((((....((.(((((..(.(((.(((....)))...((((((((((((((((((........))))))))))).)))).)))))).)..))))).))..))))..	-49.1	-2.31	17.67	8	3'UTR
NFE2L2	ENST00000397062	19	1955	2011	GUUAAGAAAAACUAGAUUUAGGAGGAUUUGACCUUUUCUGAGCUAGUUUUUUUGUAC	((..((.............................................))..))	((..(((((((((((.(((((((((......))))..))))))))))))))))..))	-17.3	-4.47	5.61	8	3'UTR
ZNF208	ENST00000397126	23	3970	4001	UUCAUACUGGAGAGAAACUCUAGAAAUGUGAA	((((((((((((.....))))))...))))))	.(((((((((((.....))))))...))))).	-8.8	-3.34	1.02	9	3'UTR
MET	ENST00000397752	42	4546	4636	AGAACCAGAGGCUUGGUCCCACAGGCCACGGACCAAUGGCCUGCAGCCGUGACAACACUCCUGUCAUAUUGGAGUCCAAAACUUGAAUUCU	((((..........((.(((((((((((........))))))).....((((((.......))))))..))).).))..........))))	((((...(((..((((.(((((((((((........))))))).....((((((.......))))))..))).).))))..)))...))))	-28.3	-2.31	5.92	7	3'UTR
MAP2K7	ENST00000397979	11	1315	1388	CUGCUUGGCGGCGGCCAGCCCCACAGGGGGCCAGGGGCAUGGCCACAGGCCCCCCUCCCCACUUGGCCACCCAG	(((...((.(((.....))).......(((..(((((...((((...))))))))).)))......))...)))	.....(((.(((.....))))))..((((((((((((...((((...)))).....))))...))))).)))..	-35.4	-1.57	24.68	3	3'UTR
CTNND1	ENST00000399050	23	3361	3462	CUGGAGGAAGAGUUGGAUGUGUUGGUUUUGGAUGAUGAGGGGGGCCAAGUGUCUUACCCCUCCAUGCAGAAGAUUUAGCACCACUAUCUCCGUUCCAUCUGG	(((((((((...................................................................................)))).)))))	((((((((((((.(((..((((((((((((.(((..(((((((((.....)))...))))))))).)))))...)))))))..))).)))..)))).)))))	-35	-2.66	10.17	9	3'UTR
MYO5A	ENST00000399233	45	5710	5758	GGGUCUGAAAGUGAUGUCCAGGCAAAAAUUGACAAUACAUUUCUUGCCC	((((..(((((((.((((.(........).)))).))).))))..))))	((((..(((((((.((((.(........).)))).))).))))..))))	-12.9	-2.02	2.99	7	3'UTR
JMJD1C	ENST00000399262	61	7918	7990	GAGGAUAUGGAAGAAAAUUAAGUGUGAUCCAGUUUGAUAUUUUUAGGUUGUUGAACUGGGAUUACUUAACCUU	((((.................................................................))))	((((.............(((((((...((((((((((((.........))))))))))))..)))))))))))	-16.8	-3	10.02	7	3'UTR
MAP3K1	ENST00000399503	37	4537	4601	GCAUCCAGUCUUUCGUACUACAUGGUAGCCAAUUAUGCAGAUCAACUACAGUAGAAACAGGAUGC	(.(.((.(..............((((.((.......))..))))....<<<<<<<<.)<)).).)	((((((.((..(((.((((...((((.((.......))..)))).....))))))))).))))))	-13.4	-1.04	11.95	4	3'UTR
KDM5A	ENST00000399788	43	5284	5324	UCUUAAAGAGACCAGUUAGCAGAUGCUUGGUUAGUUUGGGA	(((((((..(((((...(((....))))))))..)))))))	(((((((..(((((...(((....))))))))..)))))))	-12.7	-3.16	3.37	7	3'UTR
SOS1	ENST00000402219	30	4589	4640	CAGAGAUGGACCACCACUGUUGGAGAAUGCCCAUUCUUCCUGAGUUCCUCUG	(.(.(............(...(((((((....)))))))...)....).).)	...(((.(((.....(((...(((((((....)))))))...))))))))).	-10.8	-0.22	13.56	8	3'UTR
RNF43	ENST00000407977	34	3225	3260	GGUGGAGGGUGAGAGGGUGCCGUUUCCUGCUCCAGC	(.(((((.(.((((.(....).)))).).))))).)	(.(((((.(.((((.(....).)))).).))))).)	-13.1	-0.89	2.71	6	3'UTR
RGPD3	ENST00000409886	31	5401	5422	UCGUAGUUGGUUUGGACUUCGA	(((.((((......)))).)))	(((.((((......)))).)))	-4.4	-1.56	0.81	3	3'UTR
FOXA2	ENST00000419308	23	1628	1740	AAGUGAGAGAGCAAGUGGGGGUCGAGACUUUGGGGAGACGGUGUUGCAGAGACGCAAGGGAGAAGAAAUCCAUAACACCCCCACCCCAACACCCCCAAGACAGCAGUCUUCUU	(((.((((..((..........................................................................................))..)))))))	(((.((((..((...(((((((.(.....((((((....((((((((......)))..(((.......)))...)))))....)))))))))))))).....))..)))))))	-35.5	-2.2	7.91	6	3'UTR
BIRC6	ENST00000421745	123	14700	14812	CAGUUAUGAGCUGCAUUGAUGUGGACUUCAUAGACACAAAGGCUUCGAAGCACAAGCCAAAUAUGUCAAUAUUUGUAUGUAAGAAACUAAUUAUGUAAUAGGUAAUGAAACUG	((((.........................................................................................................))))	((((((((((.(.(((....))).).))))))((((....(((((........))))).....))))..(((((((((((((........)))))).))))))).....))))	-20.4	-0.93	15.66	6	3'UTR
LAMA2	ENST00000421865	65	9450	9527	UCAAAACAAGUAUAUCAAGUAAAACAAACAAAUAUAUUUUACCUAUAUAUGUUAAUUAAACUAAUUUGUGCAUGUACA	(....(((.(((((....................................................))))).)))..)	.....(((.(((((...(((......((((.(((((.......))))).))))......)))....))))).)))...	-8.6	-1.65	9.66	2	3'UTR
EFTUD2	ENST00000426333	20	2958	3068	GGAACUUGCCAAACAGGAUGUUGUGCUCAAUUACCCCAUGUGAGUGCGUGGACUCCUGGGAGCUCCUGCUCCCUACAGUGGGCUGCAACUCCUGUACUUGAAGCUGAGACC	((...((.(((.((((((.(((((((((.......((((((....))))))(((...((((((....))))))...))))))).)))))))))))...))..)..))..))	....((((((((((((((.(((((((((.......((((((....))))))(((...((((((....))))))...))))))).)))))))))))..)))..)).)))...	-40.3	-2.45	8.7	7	3'UTR
CYLD	ENST00000427738	22	3110	3216	GCAGAGUCCUAACGUUGCAUCUUAUUCGAGCUGGCAGUUCUGUUCACGUCCAUUGCCGGCAAUGGAUGUCUUUGUGGUGAUGAUCCUUCAGAAAAGGAUGCCUCUGU	((((((..........(((((((.(((((..........................................................)).))).)))))))))))))	((((((..........(((((((.((((((((((((((.............)))))))))...(((((((........))).)))).)).))).)))))))))))))	-31.9	-1.55	22.19	7	3'UTR
LTB	ENST00000429299	5	664	756	GUACGUCAACAUCAGUCACCCCGAUAUGGUGGACUUCGCGAGAGGGAAGACCUUCUUUGGGGCCGUGAUGGUGGGGUGAGGGAAUAUGAGUGC	((((.(((...((..((((((((.(((.((((.(((((...................))))))))).))).))))))))..))...)))))))	((((.(((...((..((((((((.(((.((((.(((((.(((((((....)))))))))))))))).))).))))))))..))...)))))))	-38.3	-3.7	2.89	3	3'UTR
LILRB4	ENST00000430952	15	1353	1446	CAGUGUCUAUGCCACUCUGGCCAUCCACUAAUCCAGGGGGGACCCAGACCCCACAAGCCAUGGAGACUCAGGACCCCAGAAGGCAUGGAAGCUG	((((.((((((((..(((((...(((.....((((((((((.......)))).....)).))))......)))..))))).)))))))).))))	((((.((((((((..(((((...(((.....((((((((((.......)))).....)).))))......)))..))))).)))))))).))))	-37	-3.51	5.9	6	3'UTR
ACVR1	ENST00000434821	16	2244	2264	UUGACAUUUUCAUAGUGUCAA	((.................))	.(((((((.....))))))).	-6.5	-5.25	0.83	7	3'UTR
GNA13	ENST00000439174	5	1276	1283	CAGUGAUG	((....))	........	0	#DIV/0!	0.1	7	3'UTR
ZFP36L1	ENST00000439696	22	1147	1192	GCCAGGGUAGGGAGGGACCUCCUGCCUACUCCAGCCCCUACCCUGC	((.(((((((((..(((............)))...)))))))))))	..((((((((((..(((............)))...)))))))))).	-20.8	-2.6	7.4	3	3'UTR
RAF1	ENST00000442415	18	2307	2381	UGACCACGUCCCCGAGGCUGCCUGUCUUCUAGUUGACUUUGCACCUGUCUUCAGGCUGCCAGGGGAGGAGGAGAA	(..((.(.(((((..(((.(((((.....(((.((......)).)))....))))).))).))))).).))...)	...((.(.(((((..(((.(((((.....(((.((......)).)))....))))).))).))))).).))....	-30.1	-1.72	3.82	7	3'UTR
DHX30	ENST00000445061	33	3782	3802	AGCCCUGCUUCUGCUGGGGCU	((((((((....)).))))))	((((((((....)).))))))	-11.2	-3.85	0.77	6	3'UTR
MTMR1	ENST00000445323	7	2110	2172	GGCUCCUCGCCCUCCCACUCCGCCACCUCCGUCCACACCUCGGUCUGAUGGGCGAGGUCAGCC	((..((((((((...((..(((..................)))..))..))))))))....))	((((((((((((...((..(((..................)))..))..))))))))..))))	-23.7	-2.24	3.77	7	3'UTR
CDK12	ENST00000447079	46	5031	5102	GGGGAAGAGGGAGAGGAGUUCCUUACUAACCCAGAGACUUCAGUGUCCUGAAAGAUUCCUUUCCUAUCCAUC	(.(((...((((((((((((...........(((.(((......))))))...)))))))))))).)))..)	..(((...((((((((((((...........(((.(((......))))))...)))))))))))).)))...	-22.6	-2.54	5.59	5	3'UTR
FGFR1	ENST00000447712	24	3208	3216	GCUGACUGC	((.....))	.........	0	0.19	0.98	7	3'UTR
MEN1	ENST00000450708	11	1887	1959	GCCUCUGAACUACUGGGGACUUCGGACCGCUUGUGGGGACCCAGGCUCCGCCCUUAGUCCCCCAACUCUGAGC	((.(..................(.((....(((.((((((..(((......)))..))))))))).)).))))	..(((.((......(((((((.((((..(((((.((...))))))))))).....)))))))....)).))).	-24.7	-1.04	26.25	7	3'UTR
WT1	ENST00000452863	14	1715	1819	GAGAAACAUGACCAAACUCCAGCUGGCGCUUUGAGGGGUCUCCCUCGGGGACCGUUCAGUGUCCCAGGCAGCACAGUGUGUGAACUGCUUUCAAGUCUGACUCUC	((....((.(......................................................................................)))....))	((((..((.(((..........((((.((.(((((.(((((((...))))))).))))).)).))))((((((((...))))..))))......)))))..))))	-36.2	-1.8	8.68	9	3'UTR
TRRAP	ENST00000456197	71	11724	11799	GUGGCCGCGGCAAACAGCCUGGACAAUCUGUGCCGCAUGGACCCCGCCUGGCACCCCUGGCUGUGACUGUGGCCGC	((((((((((...((((((.((.......((((((..(((...)))..)))))).)).))))))..))))))))))	((((((((((...((((((.((.......((((((..(((...)))..)))))).)).))))))..))))))))))	-38.1	-2.47	5.48	2	3'UTR
JAK3	ENST00000458235	25	3425	3467	GCUCCUGCCCGCAGACCUCUGGAUUAGGUCUCUGUUGACUGGC	(((......((.((((((.......)))))).))......)))	......(((((.((((((.......)))))).))......)))	-7.9	1.02	11.07	7	3'UTR
ABL2	ENST00000502732	38	3807	3867	UCAGUGAUGUGGUGCAGAGGUAGCCACUGUUAGCCUGGUGGGAAAAUGCACACAUUUCUGA	((((.((((((.((((.......(((((........))))).....)))))))))).))))	((((.((((((.((((.......(((((........))))).....)))))))))).))))	-22.1	-3.03	3.05	6	3'UTR
NSD2	ENST00000508803	30	4236	4295	CGGCGGCGGAGGGGCUGGCGGAGAGUCACAGAGGGCAAAUAGCGCCAGGCGGCCGCUUGG	(.....(...............................................)....)	.((((((.....(.((((((....(((......)))......)))))).).))))))...	-23.2	-0.94	7.78	6	3'UTR
UBR5	ENST00000520539	75	8829	8870	UACUCGCCAUUAAGACCAAGAAUUUUGGUUUUGUGUAGAGUA	(((((..(((.((((((((.....)))))))))))..)))))	(((((..(((.((((((((.....)))))))))))..)))))	-13.6	-2.93	2.94	6	3'UTR
IKBKB	ENST00000520810	13	2436	2500	CUGCCUGGAGCAGGCCUCAUGAUGUGGGGGGACUCGACCCCCUGACAUGGGGCAGCCCAUAGCAG	((((.(((.((..((((((((...(((((((......))))))).)))))))).)))))..))))	((((.(((.((..((((((((...(((((((......))))))).)))))))).)))))..))))	-35.1	-3.99	7.13	6	3'UTR
NTRK1	ENST00000524377	28	2379	2439	CGGCUGCAAGCCCUGGCCCAGGCACCUCCUGUCUACCUGGAUGUCCUGGGCUAGGGGGCCG	(((.......((((((((((((.((.(((.........))).))))))))))))))..)))	(((((.....((((((((((((.((.(((.........))).)))))))))))))))))))	-37	-3.8	1.75	6	3'UTR
MAML2	ENST00000524717	53	4753	4804	CUUGGGGAACAAUUCCUAAAGAAGAAAGGGAAGACAAUUUACAAACUCCAAG	((((((........................................))))))	(((((((.....(((((..........))))).............)))))))	-8.9	-1.78	5.36	6	3'UTR
IGLL5	ENST00000526893	8	876	920	GUUCAUAGGUUCCCAACUCUAACCCCACCCACGGGAGCCUGGAGC	((((.(((((((((..................)))))))))))))	((((.(((((((((..................)))))))))))))	-16.7	-3.28	0.42	6	3'UTR
DDX6	ENST00000534980	23	1758	1819	GCGAGCCUGUAGAAGAUGAGAAACCUUAACAAGCAUGCUUUGACAAAUUACAAAAGGCUCGU	(((.((((....(((..(...............)...)))..............)))).)))	((((((((((.(((((((...............))).)))).))..........))))))))	-13.1	-1.48	14.64	7	3'UTR
BAZ2A	ENST00000549884	67	5880	5941	GCUGCCCUGGGUCCAGACUCAAGUCAGAUACAACCCUGAUUUUUGACCUUGCCCUUGGCAGU	(((.....((((.....(..(((((((........)))))))..).....))))<<<<<)))	((((((..((((.....(..(((((((........)))))))..).....))))..))))))	-22.6	-3.1	6.36	5	3'UTR
SELPLG	ENST00000550948	17	1395	1413	GGGCCUGACGCCAGAGCCC	(((((((....))).))))	(((((((....))).))))	-9.6	-2.3	0.08	1	3'UTR
MIA2	ENST00000553352	32	3047	3073	AGCAAGAAACCUGACAAUAUUUUUGCU	((((((((...........))))))))	((((((((...........))))))))	-4.5	-1.65	1.23	1	3'UTR
CCNQ	ENST00000576892	8	807	867	CCCCUAAGGUCCUGGCCCAGGCCUGCCCAAAGAGAAGCCCAGGAUGGUCGGCUGCCUGGGG	(......(((.((.(((............................))).))..)))....)	((((..((((.((((((....((((..(........)..))))..))))))..))))))))	-22.4	-0.22	9.65	8	3'UTR
CDKN2A	ENST00000579755	2	455	479	UCUAGGGCAGCAGCCGCUUCCUAGA	(((((((.(((....))))))))))	(((((((.(((....))))))))))	-11.1	-3.68	0.64	1	3'UTR
LRRC37A3	ENST00000584306	61	5436	5447	GGAGGAGAACCC	(..........)	............	0	0.36	2.49	5	3'UTR
EMG1	ENST00000599672	5	747	820	CAGUAGUAGAACCUGUUCUGAAACCAGAAACUGUUGAUGUCACAUCCUUUGACCCUGGUCUGAGCUGACUGCUG	(((................................((.(...).))(((.(((....))).))).......)))	((((((((((((...(((((....)))))...)))((((...))))(((.(((....))).))))).)))))))	-16.5	-0.4	17.67	6	3'UTR
TEX13A	ENST00000600991	14	1293	1376	AUACUUGCUUCGACUGUGGGAAGGGAAUCUGGCUGCAAAAACCUCAUUGAGUGCAGAAAUGCAAAAUAGAACCGAAGCAUGUAU	((((............................................................................))))	((((.(((((((..(((((..((.....))..))))).....(((...)))((((....)))).........))))))).))))	-20.1	-2.18	16.83	5	3'UTR
VAV1	ENST00000602142	18	2632	2703	CUGCUGAGCCCUGGUGCCUUGGCAGAGAGACGAGAAACUCCAGGCUCUGAGCCCGGCGUGGGCAGGCAGCGG	(......................................................................)	((((((.((((...((((..(((..((((..(((...)))....))))..))).)))).))))...))))))	-31.2	-1.31	8.56	6	3'UTR
TNFAIP3	ENST00000612899	10	2583	2699	UGCCGGGCCCCCGCCUGUGAUCAUUUUGGCAAUGCCAAGUGCAACGGCUACUGCAACGAAUGCUUUCAGUUCAAGCAGAUGUAUGGCUAACCGGAAACAGGUGGGUCACCUCCUGCA	(........(..............................................................................................)...........)	(((.(((..(((((((((.....((((((....((((..((((.(.(((..((.((((((....))).)))))))).).))))))))...)))))))))))))))...)))...)))	-37.2	-1.08	27.64	5	3'UTR
TPTE	ENST00000618007	16	1871	1984	AAUUGGAUAAUCUACAUAAACAAAAAGCACGGAGAAUUUAUCCAUCAGAUUUUGCCGUGGAGAUACUUUUUGGCGAGAAAAUGACUUCCAGUGAUGUUGUAGCUGGAUCCGAUU	(((.(((.......................(((.......)))................................................................))).)))	((((((((......................(((.......))).(((..((((((((.((((...)))).))))))))...)))...(((((.........)))))))))))))	-25.6	-1.2	31.5	4	3'UTR
HNRNPA2B1	ENST00000618183	9	1178	1204	GGGAGGAGCCGAUACUGAGCUUCUUCC	(((((((((((....)).)))))))))	(((((((((((....)).)))))))))	-12.3	-2.72	0.91	5	3'UTR
NFKBIE	ENST00000619360	11	1253	1317	CUGAAGAUCUCAGGGAAACUGCUGCUGUGUACCGACUGAAGCCAGGCAGGGUCUGGGAUCCUCAG	((((.(((((((((.....................................))))))))).))))	((((.(((((((((....((((((((..((....))...)))..)))))..))))))))).))))	-25.8	-2.88	4.71	6	3'UTR
H3C2	ENST00000621411	4	389	464	GAGUGACUAUUAUGCCCAAAGACAUCCAGCUCGCUCGCCGCAUUCGCGGAGAAAGAGCGUAAAUGUAAAGUCACUU	((((((((.............((((...((((..((.((((....)))).))..))))....))))..))))))))	((((((((.............((((...((((..((.((((....)))).))..))))....))))..))))))))	-24.9	-3.47	3.89	3	3'UTR
ABCB1	ENST00000622132	30	3939	3996	UUUCAAUGGUCAGUGUCCAGGCUGGAACAAAGCGCCAGUGAACUCUGACUGUAUGAGA	(((((((((((((.((....(((((.........)))))..)).)))))))).)))))	(((((((((((((.((....(((((.........)))))..)).)))))))).)))))	-18.6	-2.08	4.56	5	3'UTR
ARID1B	ENST00000636930	48	7407	7510	UGUCGGUCAGUAGUCAAAACUAUGAAAUGAUACUGGUUUCUCCACAGGAAUAUGGUUCCAUUAGGCUGGGAGCAAAAACAAUGUUUUUUAAGAUUGAGAAUACA	(......(((((..................)))))....................................................................)	(((((....(((((....)))))....)))))...((((((((.(((....(((....)))....)))))))...))))..(((((((.......)))))))..	-18.5	-0.26	36.21	1	3'UTR
SIX1	ENST00000645694	14	1097	1170	CUCUGCUCGGCCCCCUCACCUCCAGUCUGGUGGACUUGGGGUCCUAAGUGGGGAGGGACUGGGGCCUCGAAGGG	((((....((((((.((.(((((...((...(((((...)))))..))...)))))))..))))))....))))	((((....((((((.((.(((((...((...(((((...)))))..))...)))))))..))))))....))))	-34	-1.33	4.03	3	3'UTR
SETBP1	ENST00000649279	45	5021	5131	CCCUUCCCCAGGAAGAGGAGGUGAAAGCCAAAAGGCAGAGGAAGUCCCGAGGGAGUGAGAGCGAGGUCCUUCCCUAGGGCGGGUCUGGGCGUCUGCACCUGGGGCCUAGGG	((((.(((((((.....................................................................................)))))))...))))	((((.(((((((.......(((....))).....(((((.(.((.((((((((((.((........)).))))))....)))).))...).))))).)))))))...))))	-46.1	-2	12.13	2	3'UTR
NFKB2	ENST00000661543	21	2841	2881	GGGCACCCCCAGCCUCAGGUGCACUGACCUGCUGCCUGCCC	(((((....((((.((((.....))))...))))..)))))	(((((....((((.((((.....))))...))))..)))))	-16.2	-1.97	5.05	1	3'UTR
AFF3	ENST00000672756	27	3913	3962	CAGCGCCCACCUGUCAUAGGGACCUCACCCUGGGGCCAGAGUGGGCUCUG	(((.(((((((((((.(((((......))))).)).))).)))))).)))	(((.(((((((((((.(((((......))))).)).))).)))))).)))	-26.6	-3.38	2.02	1	3'UTR
LDB1	ENST00000673968	7	1407	1518	ACUGGGCGCCAACAGCCCCUGGAACAGCAAGCCUCCGUCCAGCCAAGAAAGCAAAUCGGAGAACCCCACGUCACAGGCCUCCCAGUAAAAGGCCCUGCUGUGGCCACCCAGU	(((((.............(((...)))................................................................................)))))	((((((.((((.((((..(((...))).....(((((....((.......))....)))))..............(((((.........)))))..))))))))..))))))	-34.9	-2.37	10.22	1	3'UTR
RUNX1	ENST00000675419	12	1636	1680	GAGGCGCCAGGCCUGGCCCGGCUGGGCCCCGCGGGCCGCCGCCUU	((((((...(..........................)..))))))	((((((...((((((((((....)))))....)))))..))))))	-27.7	-1.25	1.84	1	3'UTR
ZC3H13	ENST00000679008	28	5355	5442	UGUCUUAAGACCGAAGUUCAAUAUGGUAUUUUUGGUACUGUCUUCCUUCAGCAGUGCAUAUUCUUUUGCAAAGUUCUUUGGUUUGACA	((((...(((((((((..(.....................................................)..)))))))))))))	((((...(((((((((..(...............((((((.((......))))))))...............)..)))))))))))))	-19.5	-2.19	9.81	1	3'UTR
CIC	ENST00000681038	76	7665	7700	GGUCCCUCCACAGCUGCCACAGGCAGGUGAGGGACC	((((((((.((..(((((...)))))))))))))))	((((((((.((..(((((...)))))))))))))))	-22.2	-3.92	2.88	1	3'UTR
CD79B	ENST00000006750	1	1	117	AGGGGACAGGCUGCAGCCGGUGCAGUUACACGUUUUCCUCCAAGGAGCCUCGGACGUUGUCACGGGUUUGGGGUCGGGGACAGAGCGGUGACCAUGGCCAGGCUGGCGUUGUCUCCU	((........................................................................<.........((.(.(.((.......)))).))........))	(((((((((.(..((((((((...(((((.((((((((((....((.((((((((.(......).)))))))))))))))..))))))))))....))).)))))..))))))))))	-52.1	-1.57	17.25	7	5'UTR
XYLT2	ENST00000017003	1	8	123	GCAGGAAGAUGGUGGCGAGCGCGCGAGUGCAGAAGCUGGUGCGGCGCUACAAGCUGGCGAUUGCCACGGCGCUGGCCAUCCUGCUGCUGCAGGGCCUGGUAGUGUGGAGCUUCAGC	((................................................................................................................))	((..((((...((((((..(((((.(((......))).))))).))))))....((((....))))(.((((((.(((((((((....))))))..))))))))).)..)))).))	-52	-1.79	11.98	7	5'UTR
BOD1L1	ENST00000040738	1	46	150	GUUGGCUUCCCUCAGGCGGCGGGACCAGUGCAGCCGCCGCCUCCCAGGAUCGUCCGCCGGUCAGGGCCCUUGCCCUCCCCGGCACAGGCCACCAUGGCCACCAAC	(((((....(((.(((((((((...........)))))))))...))).......(((((..(((((....)))))..)))))...(((((...))))).)))))	(((((....(((.(((((((((...........)))))))))...))).......(((((..(((((....)))))..)))))...(((((...))))).)))))	-53.3	-3.36	5.46	10	5'UTR
TLL1	ENST00000061240	5	638	678	CCGUCCCCUCCUUUUCCUCCGGGGGAGGAGGAUGGGGUUGG	(((.((((((((((((((....)))))))))).)))).)))	(((.((((((((((((((....)))))))))).)))).)))	-24	-3.53	2.7	7	5'UTR
TFAP4	ENST00000204517	3	266	298	GGGCCGAUCGCUAUGGAGUAUUUCAUGGUGCCC	((((.........................))))	((((.....((((((((....))))))))))))	-12	-1.63	0.87	11	5'UTR
COL1A1	ENST00000225964	1	45	144	AGUGUGAGGCCACGCAUGAGCGGACGCUAACCCCCUCCCCAGCCACAAAGAGUCUACAUGUCUAGGGUCUAGACAUGUUCAGCUUUGUGGACCUCCGGCU	((........................................((((((((.....((((((((((...))))))))))....)))))))).......<))	.(((((....)))))..(((.((........)).))).....((((((((.....((((((((((...))))))))))....))))))))..........	-34.5	-2.07	17.43	10	5'UTR
ATP6V1B1	ENST00000234396	3	41	97	GCUGGGGACUGCUCCAUGGCCAUGGAGAUAGACAGCAGGCCUGGGGGGCUCCCCGGC	((((((((.(.(((((.((((.((..(.....)..))))))))))).).))))))))	((((((((.(.(((((.((((.((..(.....)..))))))))))).).))))))))	-32.1	-3.12	5.49	10	5'UTR
PRDM2	ENST00000235372	7	769	870	GUGUUCUUCCACUUGAGACUGAGGGUUCAUGUAAUCAAAGAAGUUUCUUUGUUGUGUGUAUCUUUACAGAACACAACAGGAAUUGAAAAUGAAUCAGAACAC	(((((((....(((......)))........................................................................)))))))	(((((((....(((......)))(((((((....((((......(((((.((((((((((....)))...))))))))))))))))..))))))))))))))	-23.9	-1.85	15.27	11	5'UTR
FLT3	ENST00000241453	2	25	71	GGCUGGGCCGGCGCGGCCUGGGGACCCCGGGCUCCGGAGGCCAUGCC	(((..((((..((.((((((((...)))))))).))..))))..)))	(((..((((..((.((((((((...)))))))).))..))))..)))	-32.2	-2.29	0.44	12	5'UTR
HOXC13	ENST00000243056	2	32	118	GCCUCUGGCAAGUGGAGUUUUUAAAAAGCUCCAGCAGAUCAUGUCAUGACGACUUCGCUGCUCCUGCAUCCACGCUGGCCGGAGAGC	(((((((((.(((((((((((...))))))))(((((....................)))))...........))).))))))).))	(((((((((.(((((((((((...))))))))(((((.....(((.....)))....)))))...........))).))))))).))	-31.6	-1.94	6.45	5	5'UTR
CDKN1A	ENST00000244741	1	3	117	GGCGGGCCCGGGCGGGGCGGUUGUAUAUCAGGGCCGCGCUGAGCUGCGCCAGCUGAGGUGUGAGCAGCUGCCGAAGUCAGUUCCUUGUGGAGCCGGAGCUGGGCGCGGAUUCGCC	(.................................................................................................................)	((((((.(((.((..((((((((((((((..(((.((((......))))..)))..)))))..)))))))))....((((((((..........)))))))))).))).))))))	-55.3	-0.53	12.04	9	5'UTR
CD70	ENST00000245903	1	52	170	AGCCCCGGGAGGGGGCUGCAGUUUCCUUCCUUCCUUCUCGGCAGCGCUCCGCGCCCCCAUCGCCCCUCCUGCGCUAGCGGAGGUGAUCGCCGCGGCGAUGCCGGAGGAGGGUUCGGGCU	(.....................................................................................................................)	(((((.((((((((((....)))))))))).((((((((((((.(((..((((.(...((((((..(((.((....))))))))))).).))))))).)))).))))))))...)))))	-59.4	-1.34	16	4	5'UTR
BCL2L12	ENST00000246784	1	14	126	GGAGACCGCAAGUUGAGUGGAGGAGGCGGCGGUGGGGCCCCGGACCAGGUGCCUCCAUGGCAGGCUCUGAAGAGCUGGGGCUCCGGGAAGACACGCUGAGGGUCCUAGCUGCC	(....((((.......)))).((((.(.((.(((((((.((......)).))).)))).)).).))))....((((((((((((((.........))).)))))))))))..)	.....((((.......)))).((((.(.((.(((((((.((......)).))).)))).)).).))))....((((((((((((((.........))).)))))))))))...	-50.7	-1.39	4.02	7	5'UTR
SMO	ENST00000249373	2	480	573	CGGGGGCGCCGGGGCUUUUGCUGAGUUGGCGGGGUUGGCCAUGGCCGCUGCCCGCCCAGCGCGGGGGCCGGAGCUCCCGCUCCUGGGGCUGCUG	(((.(((...((((..................................................................))))...))).)))	(((.(((.((((((.....((((....((((((..((((....))))...))))))))))((((((((....)))))))))))))).))).)))	-56.1	-1.38	12.44	8	5'UTR
MLLT1	ENST00000252674	1	189	305	GCCAUGGACAAUCAGUGCACCGUCCAGGUGAGGUUAGAGCUGGGGCAUCGCGCCCAACUGCGCAAGAAGCCCACCACGGAGGGGUUCACUCACGACUGGAUGGUGUUUGUCCGCGGC	(((.(((((((.....((((((((((((((((....(.((..((((.....))))....)).).........................)))))..)))))))))))))))))).)))	(((.(((((((.....((((((((((((((((....(.((..((((.....))))....)).)..(((.(((........))).))).)))))..)))))))))))))))))).)))	-55.1	-3.05	17.88	9	5'UTR
ZC3H4	ENST00000253048	1	2	118	GGCUUCAUCGCUUCUCCGGAAACCUCCGACUCUCGGCACCUGGCCUCCAGCUUUCGGAACUAUGGAGGCCGCGCCCGGGACCCCCCCGCCGCCGCCAUCAGAGUCGCCGCCGCCGCC	(........<<......(........)((((((.(((....((((((((.............)))))))).......................)))...))))))...........)	(((......)))....(((.......(((((((.(((....((((((((.............))))))))(((..((((.....)))).))).)))...)))))))......)))..	-42.3	-0.69	16.27	10	5'UTR
PDGFRA	ENST00000257290	1	101	204	GCGGAAUAACAUCGGAGGAGAAGUUUCCCAGAGCUAUGGGGACUUCCCAUCCGGCGUUCCUGGUCUUAGGCUGUCUUCUCACAGGGCUGAGCCUAAUCCUCUGC	(((....(((.(((((((.((((((.((((......)))))))))))).))))).)))...((..((((((((((((.....)))))..))))))).))..)))	(((((..(((.(((((((.((((((.((((......)))))))))))).))))).)))...((..((((((((((((.....)))))..))))))).)))))))	-40.8	-3.04	9.43	10	5'UTR
APC	ENST00000257430	2	13	75	AUGGAGGUGCUGCCGGACUCGGAAAUGGGGUCCAAGGGUAGCCAAGGAUGGCUGCAGCUUCAU	((((..........((((((.......))))))....(((((((....)))))))..)..)))	((((((.(((.(((((((((.......))))))..((....))......))).))).))))))	-26.5	-2.96	8.49	9	5'UTR
HTRA2	ENST00000258080	1	4	105	CUGUCCGCCUGCUCGCGUCCUGGGUGCCGCCUCUGAGUAGGGCGGGCGAGGAGGCAGCCAAGGCGGAGCUGAUGGCUGCGCCGAGGGCGGGGCGGGGUGCAG	((((.(.(((((((.((((((.(((((..................................................))))).)))))))))))))).))))	((((.(.(((((((.((((((.(((((.((((((..((.......))..))))))(((((.(((...)))..)))))))))).)))))))))))))).))))	-57.2	-2	18.21	8	5'UTR
RIPK1	ENST00000259808	1	185	279	GGGGGGAAAAAGUGGUACCAUUUUGGGCGUUCUUGAGCUUCAGAAUGCAACCAGACAUGUCCUUGAAUGUCAUUAAGAUGAAAUCCAGUGACUUC	((...........................................................................................))	..(((((.....((((..((((((((((........)).))))))))..))))......)))))(((.((((((..(((...))).)))))))))	-24.5	-1.57	11.67	9	5'UTR
FAM8A1	ENST00000259963	2	52	135	UUGGGGGAGGGAAACGGAGCAGUGACAGGUAUCCCAGAGGGUGCUGCUGAGGCGACGAUGGCCGAGGGGCCCGAGGAAGCCCGA	(((.<<<<<<<......................................................................)))	(((((.........((..((.......(((((((....)))))))......))..))..((((....))))........)))))	-24.7	0.15	25.35	4	5'UTR
CDH1	ENST00000261769	1	99	129	CCCUCGCUCGGCGUCCCCGGCCAGCCAUGGG	((...........................))	(((..(((.(((.......))))))...)))	-11.2	-0.47	2.05	10	5'UTR
PDGFRB	ENST00000261799	8	422	470	GCCCACACCAGAAGCCAUCAGCAGCAAGGACACCAUGCGGCUUCCGGGU	(.........((((((.......(((.((...)).)))))))))....)	.......((.((((((.......(((.((...)).))))))))).))..	-14.1	-1.42	6.34	9	5'UTR
FAT2	ENST00000261800	1	1	53	GGAGUUUUCCACCAUGACUAUUGCCCUGCUGGGUUUUGCCAUAUUCUUGCUCC	(...................................................)	(((((........(((.(....((((....))))...).)))......)))))	-11.5	-1.33	2.31	5	5'UTR
BCL7A	ENST00000261822	1	193	305	UCUCCCCGCCGGAACCAUGUCGGGCAGGUCGGUUCGAGCCGAGACGAGGAGCCGGGCCAAAGAUGAUAUCAAGAGGGUCAUGGCGGCGAUCGAGAAAGUGCGCAAAUGGGAGA	((((((.....................................................................................................))))))	((((((..((((..((.((((.(((..(......)..)))..)))).))..))))((((....((((.........)))))))).(((..(......)..)))....))))))	-40.1	-1.84	12.27	5	5'UTR
FBN2	ENST00000262464	1	638	690	CGGCGAUGGGGAGAAGACGGAGGCUGUGUCUCCAGCUCUACUUCCUGUGGCUG	((((.((((((((.((((((((((...)))))).).))).)))))))).))))	((((.((((((((.((((((((((...)))))).).))).)))))))).))))	-26.4	-3.42	1.48	9	5'UTR
AJUBA	ENST00000262713	3	236	295	GCCGCAGGGUGCCAGGCGGGGAGGGGGCGAGAGGCCCCAGGCCCGAGGGCAUGGAGCGGU	(((((...(((((...((((...(((((.....)))))...))))..)))))...)))))	(((((...(((((...((((...(((((.....)))))...))))..)))))...)))))	-36.3	-3.54	0.7	7	5'UTR
EPAS1	ENST00000263734	4	483	598	CGUCUCAAAGGGCCACAGCGACAAUGACAGCUGACAAGGAGAAGAAAAGGAGUAGCUCGGAGAGGAGGAAGGAGAAGUCCCGGGAUGCUGCGCGGUGCCGGCGGAGCAAGGAGACG	(..........................<<<<..<.................................................................................)	((((((.........((((..........))))......................(((((.((..............))))))).((((.(((.......))).))))..))))))	-29.9	-0.69	15	5	5'UTR
CTCF	ENST00000264010	2	260	349	GGCUUGAGAGCUGGGUUCUAUUUUCCCUCCUCAAACUGACUUUGCAGCCACGGAGAGGCAGGGGAAAUGGAAGGUGAUGCAGUCGAAGCC	(((((((..((....(((((((((.......................................)))))))))......))..)).)))))	(((((((..((....(((((((((((((((((...(((............))).)))).)))))))))))))......))..)).)))))	-33.6	-2.56	11.4	10	5'UTR
POLQ	ENST00000264233	1	7	121	GAAGACUGGCGGGAAGAUGUCCGCAGCUGUUGCCAGGCCAGGGUUCUCCCGAGAGGGAGGACGCUGGGACUGUGGCUUGCCCUGAUCGGCCGAGAAGAGUUUGCCAUGAAUCUUC	(((((....................<<<...((((..((((.((((((((....)))))))).)))).....))))...<<<.....<<<..<......((......)).)))))	((((((((((((..((.((....)).)).))))))).((((.((((((((....)))))))).))))....(((((..((.((..((....))..)).))..)))))...)))))	-47.8	-2.1	14.74	6	5'UTR
PHRF1	ENST00000264555	1	117	167	UUUCCGGAGCUGAGCUCAAUGUGCAGCAAUGGAUGACGACAGCCUGGAUGA	(((((((.((((...((.................))...))))))))).))	..(((((.((((...(((...(.((....)).))))...)))))))))...	-13.3	-0.97	7.59	10	5'UTR
STAT3	ENST00000264657	2	135	199	CGAGGGAACAAGCCCCAACCGGAUCCUGGACAGGCACCCCGGCUUGGCGCUGUCUCUCCCCCUCG	((((((....(((.((((((((..(((....)))....)))).)))).)))........))))))	((((((....(((.((((((((..(((....)))....)))).)))).)))........))))))	-24.3	-1.63	9.9	9	5'UTR
KAT6A	ENST00000265713	4	407	474	UUCACCAUGGUAAAACUCGCAAACCCGCUUUAUACUGAGUGGAUUUUGGAGGCCAUCAAAAAAGUGAA	(((((.(((((....(((.((((.((((((......))))))..)))))))))))).......)))))	.((((.(((((....(((.((((.((((((......))))))..)))))))))))).......)))).	-17.1	-2.96	7.63	8	5'UTR
PML	ENST00000268058	3	89	133	CUGGGGUCCAUGGAGCCUGCACCCGCCCGAUCUCCGAGGCCCCAG	(...........................................)	((((((.((.(((((...((....)).....))))).))))))))	-21.4	-1.25	2.52	8	5'UTR
NCOR1	ENST00000268712	1	215	317	ACAGUCUGGUGAGGACUUCUUUACUGAUAAUGUCAAGUUCAGGUUAUCCUCCCAACCAAGGAGCAUUCAGCACAGAACAAAGUCGUUAUCCUCCUCACUCUGU	((((...((((((((............................................................................))))))))))))	((((...((((((((..........(((((((.(..((((.((((((.((((.......)))).))..))).).))))...).))))))).))))))))))))	-25.1	-2.45	6.35	8	5'UTR
TP53	ENST00000269305	2	125	202	CGUGCUUUCCACGACGGUGACACGCUUCCCUGGAUUGGCAGCCAGACUGCCUUCCGGGUCACUGCCAUGGAGGAGCCG	((.(.((.((..(.((((((......................................)))))).)..))..)).)))	((.((((((((.(.((((((........((((((..(((((.....))))).)))))))))))).).)))).))))))	-33.2	-2.38	4.61	8	5'UTR
ZNF750	ENST00000269394	1	214	303	GUGCACGCGGCGUCGACAGUGAUCACGCCACCUGGACAGCCAGAGUCCAAGGCAUAAGGAGGAAAAUGAGUCUCCUCAAAGAGCGGAAGC	((...(((..........................................................................)))...))	((...((((((((.((......))))))).(((((((.......)))).)))....((((((........))))))......)))...))	-26.1	-1.25	9.26	4	5'UTR
DMWD	ENST00000270223	1	53	146	GCAGUCCGGCAGUGGCGGGGCCCGGGGGGCGCCCAAGAUGGCGGCGGGCGGCGCGGAGGGCGGCUCGGGCCCCGGCGCCGCCAUGGGGGACUGC	((((((((((.....................................................................))).....)))))))	((((((((((.(((.(((((((((((...(((((....(.(((.(....).))).).))))).))))))))))).))).))).....)))))))	-63.2	-2.11	10.25	7	5'UTR
SETDB1	ENST00000271640	2	162	237	GAAGCUGGAAGACGGGAGAGGACAAAAGCAUGUCUUCCCUUCCUGGGUGCAUUGGUUUGGAUGCAGCAACAGCUAC	(.(((.(......(((.(((((((......)))))))....))).(.((((((......)))))).)..).))).)	..(((((.....((((((((((((......)))))))...)))))(.((((((......)))))).)..)))))..	-27.5	-2.58	5.17	9	5'UTR
ABCA12	ENST00000272895	3	348	431	ACGGGGCAUCAGUUCUUCAUUUGUGGAGUGGAGAAAAGAAGAGGAAAUCUCUCAUUUGGGGCAUUUGAAGGAUGGCUUCCCUGU	(.(((.......(((((((..(.(.((((.((((.............))))..))))...).)..))))))).......))).)	((((((.....((((((((..(((.(((((((((.............)))).)))))...)))..)))))))).....))))))	-26.9	-2.55	5.51	12	5'UTR
CNOT9	ENST00000273064	1	11	126	CCGGGACUGUCCAUCUUUUCCCGCCGUUCACUGGCUUUUGGAGGAGGGUCAGAGUUCACGCCGCUCUCUGGAAAUAACUGCUCAAAGCCAGAAGUUGCGGGGACUAGUGGUCGCGG	(((.......((((...(((((((........................................................................)))))))<<.))))...)))	(((.((....((((...(((((((......((((((((..(((.((..((((((..(.....)..))))))......)).))))))))))).....)))))))...)))))).)))	-43.2	-1.37	11.19	10	5'UTR
RPS3A	ENST00000274065	1	4	80	UUUUGGCUCUCUGACCAGCACCAUGGCGGUUGGCAAGAACAAGCGCCUUACGAAAGGCGGCAAAAAGGGAGCCAAGA	(((((((((((.............((((.(((.......))).))))((....))...........)))))))))))	((((((((((((.....((.((..((((.(((.......))).))))........))..))....))))))))))))	-29.3	-2.72	16.49	9	5'UTR
NONO	ENST00000276079	1	149	207	CAAAAAUGCAGAGUAAUAAAACUUUUAACUUGGAGAAGCAAAACCAUACUCCAAGAAAG	(........(((((......)))))...(((((((.............)))))))...)	.........(((((......)))))...(((((((.............)))))))....	-9.7	-2.89	3.16	13	5'UTR
DLC1	ENST00000276297	2	366	476	CUACGAUGACAUGUCUGUAGCUAUCAGAAAGAGAAGCUGGGAAGAACAUGUGACCCACUGGAUGGGACAGCCUUUUAAUUCUGAUGAUCGUAACACAGCAUGUCAUCAUGG	(.(.(((((((((.((((.((((((((((..((((((((.......((.(((...))))).......))).)))))..))))))))...))...))))))))))))).).)	(((.(((((((((.((((.((((((((((..((((((((.......((.(((...))))).......))).)))))..))))))))...))...))))))))))))).)))	-35.8	-3.29	12.47	9	5'UTR
PRB4	ENST00000279575	1	31	72	CCAGCGAGAUGCUGCUGAUUCUGCUGUCAGUGGCCCUGCUGG	(((((.((..(((((((((......)))))))))<)))))))	(((((.((..(((((((((......))))))))).)))))))	-20.2	-3.06	1.96	6	5'UTR
ARID5B	ENST00000279873	1	9	73	GAGAUGGAGCCCAACUCACUCCAGUGGGUCGGCUCACCGUGUGGCUUGCACGGACCUUACAUUUU	(((((((((((..((((((....)))))).)))))........................))))))	(((((((((((..((((((....)))))).))))).((((((.....))))))......))))))	-24.2	-2.42	3.1	12	5'UTR
MYCN	ENST00000281043	2	204	318	UCGGCGCCGGCCCCCGCCUUCCGCGCCCCCCACGGGAAGGAAGCACCCCCGGUAUUAAAACGAACGGGGCGGAAAGAAGCCCUCAGUCGCCGGCCGGGAGGCGAGCCGAUGCCGA	((((((.(...................................................................................................).))))))	((((((.((((...(((((((((.(((.....((((..((.....)))))).........(((..(((((........)))))...)))..)))))))))))).)))).))))))	-55.7	-1.9	9.59	4	5'UTR
CYSLTR2	ENST00000282018	2	262	282	GCAUGGAGAGAAAAUUUAUGU	(.(...............).)	(((((((.......)))))))	-3.2	-2.7	0.53	4	5'UTR
NIPBL	ENST00000282516	2	478	567	CAGAAAUUCAGGAUGAAUGGGGAUAUGCCCCAUGUCCCCAUUACUACUCUUGCGGGGAUUGCUAGUCUCACAGACCUCCUGAACCAGCUG	(.....(((((((..((((((((((((...)))))))))))).......(((..((((((...)))))).)))...)))))))......)	(((...(((((((..((((((((((((...)))))))))))).......(((..((((((...)))))).)))...)))))))....)))	-29.9	-2.92	11.86	13	5'UTR
KAT6B	ENST00000287239	1	485	518	CUUUUGUGUUGAAGAAGUCAUUUGUCAACCAUGG	((..............................))	....((.(((((.(((....))).)))))))...	-5.4	-1.04	3.35	10	5'UTR
NRG1	ENST00000287842	1	74	104	GCGCUCCGUCUCCGGCGAGAUGUCCGAGCGC	((((((((((((....))))))...))))))	((((((((((((....))))))...))))))	-15.7	-2.19	0.13	7	5'UTR
HMGCR	ENST00000287936	1	96	112	GUAGCUACAAUGUUGUC	(((((......)))).)	.((((......))))..	-0.9	-0.59	2.1	9	5'UTR
KIT	ENST00000288135	1	4	98	UCGCGGCUCUGGGGGCUCGGCUUUGCCGCGCUCGCUGCACUUGGGCGAGAGCUGGAACGUGGACCAGAGCUCGGAUCCCAUCGCAGCUACCGCGA	(...........................(....(((.......)))....)..<<<.<<.<<<<<<<<<.........................)	((((((......((((.((((...)))).))))(((((...((((((((..((((........))))..))))...))))..)))))..))))))	-46.4	-2.24	1.31	5	5'UTR
ERG	ENST00000288319	1	34	105	CUGGUCAGAGAGAAGCAAUAAUUAUUAUUAACAUUUAUUAACGAUCAAUAAACUUGAUCGCAUUAUGGCCAG	(((((((..........................................................)))))))	(((((((...........((((....))))...........(((((((.....))))))).....)))))))	-13.2	-1.51	10.65	12	5'UTR
EIF5B	ENST00000289371	3	152	172	CGCCAUUGACAAGCAAUGGGG	(.((((((.....)))))).)	(.((((((.....)))))).)	-7.3	-2.67	0.57	11	5'UTR
ALB	ENST00000295897	1	10	127	CUCUUCUGUCAACCCCACACGCCUUUGGCACAAUGAAGUGGGUAACCUUUAUUUCCCUUCUUUUUCUCUUUAGCUCGGCUUAUUCCAGGGGUGUGUUUCGUCGAGAUGCACACAAGAG	(((((..........................................<<..<<<<<<.<<<<<..................................................)))))	(((((.(((((((...((((((((((((...(((((..(((((.............................)))))..)))))))))))))))))...)).....)).))).)))))	-26.8	-1.09	21.37	9	5'UTR
RSPH10B2	ENST00000297186	1	11	95	UCAUCAGUGCUUUGAAACAAGCAGCUCUGAACCAAAGAAAUCAUUUGAUUCAAGUAACCAUUGGAUCUUCCCAAGGCAAUGGUGA	((((((.(((((((.........(((.((((.((((.......)))).)))))))................))))))).))))))	((((((.(((((((...........(((.......)))........(((((((.......)))))))....))))))).))))))	-19.4	-2.35	17.36	7	5'UTR
RAD21	ENST00000297338	3	155	209	GCGGAGAGCAAGGUUUUCUUCUGUUUUCAUAGCCAGCCAGAACAAUGUUCUACGC	((..................(...((....))...)..(((((...)))))..))	(((.((((((..(((((...(((.((....)).)))..)))))..)))))).)))	-13.9	-1.7	6.44	7	5'UTR
WRN	ENST00000298139	3	219	306	CUGCAAAUAGGACAUUUCAAAGAUGAGUGAAAAAAAAUUGGAAACAACUGCACAGCAGCGGAAAUGUCCUGAAUGGAUGAAUGUGCAG	(((((..(((((((((((...................(((....)))((((...))))..)))))))))))............)))))	(((((..(((((((((((...................(((....)))((((...))))..)))))))))))............)))))	-19.7	-2.98	7.83	7	5'UTR
ERICH6B	ENST00000298738	1	125	170	GGCUGCUGCAGAAGGAGUUCACCACCUACGACUUCCCCAGCAUGUC	((((((((.............................))))).)))	((((((((..((((..((.........))..))))..))))).)))	-14.8	-2.08	0.69	3	5'UTR
STAT6	ENST00000300134	2	249	346	CCAGAUCAUGUCUCUGUGGGGUCUGGUCUCCAAGAUGCCCCCAGAAAAAGUGCAGCGGCUCUAUGUCGACUUUCCCCAACACCUGCGGCAUCUUCUGG	((..........((((.(((((...((((...)))))))))))))......((.(((((.....))))..............).))..........))	(((((..(((((((((.(((((...((((...)))))))))))))......((((((((.....))))..............)))))))))..)))))	-31.6	-1.39	21.46	8	5'UTR
KMT2D	ENST00000301067	12	1190	1301	AGGGUGGGCACGUGACCUCUAUGCAACCCAAGGAACCAGGGCCCCUGCAAUGUGAAGCCAAACCACUAGGGAAAGCAGGGGUCCAACUUGAGCCCCAGUUGGAGGCCCCCCU	((((.((((.............................((((((((((..(.(..((........))..).)..))))))))))....................))))))))	((((.((((..((..(((............))).))..((((((((((..(.(..((........))..).)..))))))))))..(((.(((....))).)))))))))))	-39.1	-1.45	23.44	11	5'UTR
LTBP3	ENST00000301873	7	393	408	GGCCGGCCGCCCGGCC	(((.((....)).)))	((((((....))))))	-10.8	-2.2	0.12	10	5'UTR
KIF5B	ENST00000302418	1	433	468	CGGCCCCGGCUGCGAGAAAGAUGGCGGACCUGGCCG	(((((..((((((.(......).)))).)).)))))	(((((..((((((.(......).)))).)).)))))	-17.1	-1.78	1.13	5	5'UTR
IL7R	ENST00000303115	1	84	192	CAGAAUGACAAUUCUAGGUACAACUUUUGGCAUGGUUUUUUCUUUACUUCAAGUCGUUUCUGGAGAAAGUGGCUAUGCUCAAAAUGGAGACUUGGAAGAUGCAGAACUG	(.......((.((((((((.(..(((((((((((((((((((((((..............))))))))).)))))))).))))).)..)))))))))..)).......)	(((..((.((.((((((((.(..(((((((((((((((((((((((..............))))))))).)))))))).))))).)..)))))))))..))))...)))	-28.4	-2.37	15.15	8	5'UTR
CAMTA1	ENST00000303635	1	13	125	GCUGGGCCGGCGGCGGCGGCGGUACGAGGCGCGCGCUCGGGGUCCCGGUCGCGAGGAGGAGGAGGAUGUGGCGCGCGGAGGGGAAAUGGCUGCCGAAAACAAGCCGGAAGAGC	(...............................................................................................................)	(((...(((((..(((((((.((.(....((((((((..(.((((...((........))...)))).)))))))))....)...)).))))))).......)))))...)))	-50	-1.31	9.09	12	5'UTR
CDKN2A	ENST00000304494	2	12	114	GCGACUUCAGGGGUGCCACAUUCGCUAAGUGCUCGGAGUUAAUAGCACCUCCUCCGAGCACUCGCUCACGGCGUCCCCUUGCCUGGAAAGAUACCGCGGUCCC	(.(.....(((((((((......((..(((((((((((.............))))))))))).))....)))).))))).....((.......))...<<)<)	........(((((((((......((..(((((((((((.............))))))))))).))....)))).))))).((((((.......))).)))...	-38.2	-2.25	9.53	9	5'UTR
ELF4	ENST00000308167	6	353	438	AUCCCGUUGUCAGCUCUCUGAAAAGACAGCAUGGCUAUUACCCUACAGCCCAGUGACCUGAUCUUUGAGUUCGCAAGCAACGGGAU	((.(((((((..((.(((...(((((((((((((((..........))))..)))..))).))))))))...))..))))))).))	((((((((((..((.(((...(((((((((((((((..........))))..)))..))).))))))))...))..))))))))))	-28.5	-2.98	15.46	10	5'UTR
TENT5D	ENST00000308293	4	221	278	UUGAUCUACUGACUUCACAAUGUCUGAAAUCAGAUUCACCAAUCUCACUUGGGAUCAA	(((.(((..(((.........(((((....))))).........)))....))).)))	.((((((..(((.........(((((....))))).........)))....)))))).	-11.3	-2.57	13.29	5	5'UTR
BTK	ENST00000308731	2	143	181	CUCCAGAAAGAAGAAGCUAUGGCCGCAGUGAUUCUGGAG	((((((((..(....((....)).....)..))))))))	((((((((..(....((....)).....)..))))))))	-10	-1.36	3.93	8	5'UTR
ZNF680	ENST00000309683	1	1	119	GUCUCUAGCUGCUGCGGGAGCUCCAGGUCUAGUCUUUACUGCUCUGUGUAUUCUGCUCCUAGAGGCCCAGCCUCUGUGACUCCGUUAUCUGCAGGUAUUGGGAGAUGCACAGCUAAGAU	((.................<.<<<<<<<...<<.....((...........................................................................))))	((((.((((((.(((((((((..((((..((((....)))).))))........))))))((((((...))))))....((((..((((....))))...))))..)))))))))))))	-38	-1.43	16.28	11	5'UTR
NEFH	ENST00000310624	1	1	114	GCAGUGCCUCCCGCCCCGUCCCGGCCUCGCGCACCUGCUCAGGCCAUGAUGAGCUUCGGCGGCGCGGACGCGCUGCUGGGCGCCCCGUUCGCGCCGCUGCAUGGCGGCGGCAGC	(...((..........((.(................<<.........).)).>>..((((((((((((((((((....)))))...)))))))))))))...........)).)	....((((..(((((.((((..(((((.(.((....)).))))))..)))).....((((((((((((((((((....)))))...)))))))))))))...))))).))))..	-61.8	-1.43	9.79	7	5'UTR
KRAS	ENST00000311936	1	188	274	AAAAUGACUGAAUAUAAACUUGUGGUAGUUGGAGCUGGUGGCGUAGGCAAGAGUGCCUUGACGAUACAGCUAAUUCAGAAUCAUUUU	(.(((((((((((...((((......))))..(((((....(((................)))...))))).))))))..))))).)	(((((((((((((...((((......))))..(((((....((((((((....)))))..)))...))))).))))))..)))))))	-24.1	-3.14	6.8	8	5'UTR
EBF1	ENST00000313708	4	430	480	GUUGUUUUCAUGUUUGGGAUUCAGGAAAGCAUCCAACGGAGUGGAAGCAGC	(.(((((((((.....((((.(......).))))......))))))))).)	(((((((((((.....((((.(......).))))......)))))))))))	-15.1	-1.74	4.2	11	5'UTR
KDM3B	ENST00000314358	1	82	200	GCGGGAGCGCGGGUCAGGCCGGCCCCGGCGAUGGCGGACGCGGCGGCCUCCCCGGUGGGCAAGCGGCUGCUGCUGCUGUUCGCGGACACUGCGGCCUCAGCCUCGGCCUCGGCUCCCGC	(......................................<..............................................................................)	((((((((..(((((((((.((((.(((.(.(.((((((((((((((....(((.(.....).)))..)))))))).)))))).).).))).))))...)))).)))))..))))))))	-73.2	-1.66	18.38	10	5'UTR
PALM2AKAP2	ENST00000314527	2	277	310	GUGCCCUUCUCCAGGAUGGCAGAGGCGGAAUUGC	(((.(((((((((...))).))))).)....)))	...((((((((((...))).))))).))......	-9.4	-0.32	3.38	9	5'UTR
ROCK2	ENST00000315872	1	486	592	UCCAGCGGUGGCGGCAUGAGCCGGCCCCCGCCGACGGGGAAAAUGCCCGGCGCCCCCGAGACCGCGCCGGGGGACGGGGCAGGCGCGAGCCGCCAGAGGAAGCUGGA	((((((..(((((((.((.(((.((((((((((..((........))))))).......................))))).))).)).)))))))......))))))	((((((..(((((((.((.(((.((((((((((..((........)))))))((((((.(......)))))))..))))).))).)).)))))))......))))))	-63.9	-2.48	8.26	11	5'UTR
RECQL5	ENST00000317905	1	25	144	UGAGUUGGGGUUGUGUAUAGGGGUCUUCGAACAGUUCCGGAACCAGCCAGCAGCCUUUAAUUCUUGGGCGGACCACGGCCGGUUCUGUGUUCUUGGCUAAGAUGAGCAGCCACCAUACCA	((...(((........................................................................................................)))...))	((.(((((((((((.(((...((((...(((((....(((((((.(((.((.((((.........)))).).)...))).))))))))))))..))))...))).)))))).))).))))	-40.6	-1.42	5.27	10	5'UTR
PABPC1	ENST00000318607	4	500	606	GCCGAGAUGAACCCCAGUGCCCCCAGCUACCCCAUGGCCUCGCUCUACGUGGGGGACCUCCACCCCGACGUGACCGAGGCGAUGCUCUACGAGAAGUUCAGCCCGGC	((((.(<(((..<...((((.....)).))..(((.((((((.((..........................)).)))))).)))(((...)))....)))<).))))	((((.(.(((((....((((.....)).))..(((.((((((.((.((((.((((.......)))).)))))).)))))).)))(((...)))..))))).).))))	-42.7	-1.84	9.94	10	5'UTR
ETV4	ENST00000319349	2	179	278	CCGGCCGUGCGGCCGGAGGGAGCGGCCGGAUGGAGCGGAGGAUGAAAGCCGGAUACUUGGACCAGCAAGUGCCCUACACCUUCAGCAGCAAAUCGCCCGG	(..................................................................................................)	((((((((.((((((.......)))))).)))).(((((((.((..((..((.((((((......)))))))))).))))))).)).((.....))))))	-39.6	-0.82	5.75	10	5'UTR
ZNF479	ENST00000319636	1	1	116	CAGGUAUCUGCAGAUUUAUGGCUAAAAGACCAGGACCCCCUGGAAGCCGAGAAAUGGGACUGUUGACAUUCAGAGACAUAGCUAUAGAAUUCUCUCUGGAGGAAUGGCAAUGCCUG	((.................((((......(((((....))))).))))..................................................................))	(((((((.(((...((((((((((.....(((((....)))))...((.(....).)).(((........))).....)))))))))).(((((....)))))...))))))))))	-32.4	-1.86	16.26	9	5'UTR
LRIG3	ENST00000320743	2	247	365	GAGACCUAGGCCGCUGGACCGCGAUGAGCGCGCCGAGCCUCCGUGCGCGCGCCGCGGGGUUGGGGCUGCUGCUGUGCGCGGUGCUGGGGCGCGCUGGCCGGUCAGACAGCGGCGGUCGC	(.((((<..((((((((((((.(..........................................................................))))))...))))))))))).)	..((((...((((((((((((.(.(.((((((((.(((..(((((((((.((.((((........)))).))))))))))).)))..)))))))).)))))))...)))))))))))..	-74.4	-2.08	4.61	8	5'UTR
SUZ12	ENST00000322652	3	238	245	GCGAUGGC	(......)	((....))	-0.2	-7.21	0.98	10	5'UTR
PPT2	ENST00000324816	2	271	363	GCAUGCUGGGGCUCUGCGGGCAGCGGCUCCCCGCGGCGUGGGUCCUGCUUCUGUUGCCUUUCCUGCCGCUGCUGCUGCUUGCAGCCCCCGCGC	((..((.((((((..((((((((((((.....((((((.(((....((.......))...))))))))).)))))))))))))))))).))))	....((.((((((..((((((((((((.....((((((.(((....((.......))...))))))))).)))))))))))))))))).))..	-51.1	-2.88	8.28	11	5'UTR
YLPM1	ENST00000325680	1	170	184	UCGAUAUGUACCCGA	(((.........)))	...............	0	0.59	1.34	12	5'UTR
SMAD3	ENST00000327367	3	551	644	GCCAUGUCGUCCAUCCUGCCUUUCACUCCCCCGAUCGUGAAGCGCCUGCUGGGCUGGAAGAAGGGCGAGCAGAACGGGCAGGAGGAGAAAUGGU	(..........(..(((((((.((.(((.(((..((....(((.((....)))))....)).))).)))..))..))))))).).........)	(((((.((.(((.(((((((((((.(((.(((..((....(((.((....)))))....)).))).)))..))).))))))))))))).)))))	-42.7	-3.3	4.63	9	5'UTR
TRAK1	ENST00000327628	1	47	162	GCCGGGGCUGAGCUCUCAUGGAGGCUCUCUCUGUUCUCUGAAGUGCCUUUGGAGUUUAUGUCUGCACAUGGCAUUGGUUUUUCAAUUCGGGCAGCCCGUCAGGGCUCAGCCUCUGC	((.(((((((((((((.((.......(..............((.((....(.(.........).).....)).)).............)........)).))))))))))))).))	((.(((((((((((((.((((..((((....((........((((((..((.((.......)).))...)))))).......))....))))...)))).))))))))))))).))	-45.6	-2.46	31.4	10	5'UTR
SEPTIN9	ENST00000329047	7	804	909	GUAGGAAUGGAGAGGGACCGGAUCUCAGCCUUGAAAAGAUCUUUUGAGGUCGAGGAGGUCGAGACACCCAACUCCACCCCACCCCGGAGGGUCCAGACUCCCCUAC	(((((...((((..(((((((.((((..................................))))...))..(................))))))...)))))))))	(((((...((((..(((((((.((((.(((((.....(((((....)))))...))))).))))...))..((((..........)))))))))...)))))))))	-38.4	-2.8	7.93	13	5'UTR
KANK3	ENST00000330915	1	12	126	CGGGCGCGGCUGGGGCUGCGGCUUCAGGGUGCCUCUGACAGCUGCUGCAGGAAACAUGGCCAAGUUUGCCCUGAAUCAGAACCUGCCCGACCUGGGCGGCCCCCGCCUGUGCCCG	((((((((((.((((((..............................((((..................))))........................)))))).))).)))))))	((((((((((.((((((((((((((((((...)))))).))))))..((((((((........))))..))))...........((((.....)))))))))).))).)))))))	-59.4	-2.12	10.72	7	5'UTR
IKZF1	ENST00000331340	2	169	251	GGAUCAGUCUUGGCCCCAAAGCGCGACGCACAAAUCCACAUAACCUGAGGACCAUGGAUGCUGAUGAGGGUCAAGACAUGUCC	((((..((((((((((((.(((((...))..............................)))..)).))))))))))..))))	((((..((((((((((((.(((((...))....(((((.....((...))....))))))))..)).))))))))))..))))	-28	-2.9	12.03	8	5'UTR
RBM43	ENST00000331426	1	46	151	CAAAACCUGCCUGCUCGCUCCUCUCCCCAUCGCCUGCGUUCCGCUGGUUGUGGGCUUUCUGCGGCCGCUGAGGGCGCGUCUCCCCUCCGCCAUGGCAUCAGUUUUG	((((((.((((..................................................................................))))...))))))	((((((.((((.((.(((.......(((((.(((.(((...))).))).)))))......))))).((.(((((........))))).))...))))...))))))	-38.4	-1.95	3.01	6	5'UTR
PTCH1	ENST00000331920	6	860	979	CCCGGGAAGCCUCCGUCCCCGCGGCGGCGGCGGCGGCGGCGGCAACAUGGCCUCGGCUGGUAACGCCGCCGAGCCCCAGGACCGCGGCGGCGGCGGCAGCGGCUGUAUCGGUGCCCCGGG	(......................................................................................................................)	((((((..(((.(((((.(((((((((.(((..((((((((...((..(((....))).))..)))))))).)))))..).)))))).))))).))).(((.(......).)))))))))	-72.9	-1.24	10.95	11	5'UTR
FAM104B	ENST00000332132	1	13	130	GGUUGCUAUGGUUCCGAGGGCAGGACUAUGGGAGGCUGCCCUGUACGGAAAAGAAGAAGAAAUGGCAGUAAAGAGGGCAACCAUCAUUCCACCCAGCCCAAAAGGAAUAAGAGAAACC	((((.((...(((((..((((.((....(((((((.((((((.(((.....................)))...)))))).))....))))).)).))))....)))))...)).))))	((((.((...(((((..((((.((....(((((((.((((((.(((.....................)))...)))))).))....))))).)).))))....)))))...)).))))	-34.4	-2.54	10.31	8	5'UTR
KNTC1	ENST00000333479	2	153	233	ACUCAGGAAGACAGUCUCAGAAACAUGUGGAAUGAUAUUGAGCUGCUAACAAAUGAUGAUACCGGAAGUGGGUACCUGAGU	(((((((...................................................................)))))))	(((((((.((.(((.(((((...(((.....)))...))))))))))............((((.......)))))))))))	-21	-2.37	4.6	12	5'UTR
ARID2	ENST00000334344	3	76	160	GGGGGCGCUUUUAAAACACCGAUCUGGGUUUUUUAAAAACCUCCUUUGAAAAAAUAAUGGCAAACUCGACGGGGAAGGCGCCUCC	((((((((((((((((.(((......))).)))))))............................<<<.<.<<<<<)))))))))	((((((((((((((((.(((......))).)))))))...((((.((((................)))).))))..)))))))))	-27.8	-2.89	12.72	11	5'UTR
BCL9L	ENST00000334801	10	960	975	GGAGCCAUGAGGAUCC	(((.((....)).)))	(((.((....)).)))	-3.7	-1.68	0.41	7	5'UTR
ZBTB16	ENST00000335953	1	238	287	UCAUGCCUGAGCCGAGGGGAGCACCAUGGAUCUGACAAAAAUGGGCAUGA	((((((((((.(((............))).))..........))))))))	((((((((((.(((.((......)).))).))..........))))))))	-16.3	-2.13	2.23	9	5'UTR
RAD54B	ENST00000336148	1	74	172	GACUUCUUUGCAGGGCCAGUGGUUUCUGUCAGAUUUUCGCCGGUCACGACUGCUGAAUAUGAGACGAUCUGCAGCACCAAGUCAGUUGCAGGGGAAUUC	((.(..((((((((((...((((....................................................)))).)))..)))))))..)..))	...(((((((((((((...((((..(((.((((((((((.((((....)))).))))........))))))))).)))).)))..))))))))))....	-27.9	-0.66	14.29	10	5'UTR
ACP3	ENST00000336375	1	1	117	GAAGUGGUAGCAGUUCCUCCUAACUCCUGCCAGAAACAGCUCUCCUCAACAUGAGAGCUGCACCCCUCCUCCUGGCCAGGGCAGCAAGCCUUAGCCUUGGCUUCUUGUUUCUGCUUU	(....(((((.(((........)))<)))))<<<<<((((((((........)))))))).............(((((((((...........)))))))))..............)	.....(((((.((((......)))).)))))(((((((((((((........))))))(((..((((((....))..))))..)))((((........))))...))))))).....	-39.1	-4.05	20.41	10	5'UTR
NF2	ENST00000338641	8	357	377	GCCCCGCGCCAUGGCCGGGGC	((((((.((....))))))))	((((((.((....))))))))	-14	-1.91	0.9	9	5'UTR
WNK1	ENST00000340908	7	986	998	GCUCCACCGGAGC	(((((...)))))	(((((...)))))	-5.8	-3.5	0.08	8	5'UTR
ZNF780A	ENST00000340963	2	215	324	AUUCUAGCAACAUGGUCCAUGGAUCAGUGACAUUCAGGGAUGUGGCCAUUGACUUCUCUCAGGAGGAGUGGGAGUGCCUGCAGCCUGAUCAGAGGACCUUGUACAGGGAU	((((.....(((.(((((...((((((.(.....((((.((....((......................))..)).))))...)))))))...))))).)))....))))	..(((....(((.(((((...((((((.(.....((((.((....(((((..(((((...))))).)))))..)).))))...)))))))...))))).)))....))).	-37.3	-1.88	24.72	9	5'UTR
GATA2	ENST00000341105	2	274	391	CCGGGGGCGCCGCCCACCGCGCCUCGCUCGGGCCGUUGCCGUCUGCACCCAGACCCUGAGCCGCCGCCGCCGGCCAUGGAGGUGGCGCCCGAGCAGCCGCGCUGGAUGGCGCACCCGG	(((((............................................................................................................)))))	(((((.((((((.(((.((((.((.((((((((.(((((((((((....)))))((((.(((((....).)))))).)).)))))))))))))))).)))).))).)))))).)))))	-72.9	-2.63	13.82	7	5'UTR
KLHL6	ENST00000341319	2	17	123	GGGGCCUGCCUGACACUUGGGCGCUCCUUCAGUCUCGAUGUUGAUGGCAGGACAAAGGGGCGCCUGGACCAUGGGUGAUGUGGUCGAGAAGAGUUUGGAAGGGCCCC	(((((((.((.(((.((((((((((((((..(((((.((....)).)..)))).))))))))))).(((((((.....)))))))...))).))).))..)))))))	(((((((.((.(((.((((((((((((((..(((((.((....)).)..)))).))))))))))).(((((((.....)))))))...))).))).))..)))))))	-50.3	-2.86	12.28	8	5'UTR
JAK1	ENST00000342505	3	285	336	AGCUGAAUAAAUGCAGUAUCUAAAUAUAAAAGAGGACUGCAAUGCCAUGGCU	((((.......((((((.(((.........)))..)))))).......))))	((((.......((((((.(((.........)))..)))))).......))))	-10.7	-2.44	4.04	5	5'UTR
HEPH	ENST00000343002	7	647	689	CCCAGAGUAAUGUGGGCCAUGGAGUCAGGCCACCUCCUCUGGG	(((((((....((((.((.((....))))))))...)))))))	(((((((....((((.((.((....))))))))...)))))))	-19.4	-2.58	3.49	6	5'UTR
DICER1	ENST00000343455	2	285	354	UCAUGACCCCUGCUUCCUCACCAAUGGGUCCUUUCUUUGGACUGCCAUGGCAACAAGAAGCAAUUCAUGA	((((((....((((((....(((.(((((((.......))))..))))))......))))))..))))))	((((((....((((((....(((.(((((((.......))))..))))))......))))))..))))))	-21.5	-3.4	3.52	7	5'UTR
TRIM24	ENST00000343526	1	270	370	GGCGGCGGCAAGGGCAGGACAAUGGAGGUGGCGGUGGAGAAGGCGGUGGCGGCGGCGGCAGCGGCCUCGGCUGCGGCCUCCGGGGGGCCCUCGGCGGCGCC	((((..(.(.(((((....(..(..........................................................).)..))))).).)..))))	((((.((.(.(((((....(..(((((((.(((((.(((..(.((.((.((....)).)).)).)))).))))).))))))).)..))))).).)).))))	-62.1	-2.96	7.13	9	5'UTR
DROSHA	ENST00000344624	1	13	74	UCUGUGGAAGAUGUGACAUAUCCAGGCGGAACAUCAUGAUGCAGGGAAACACAUGUCACAGA	(((((((...(((((.....(((..(((...........)))..)))..))))).)))))))	(((((((...(((((.....(((..(((...........)))..)))..))))).)))))))	-16.7	-2.29	4.54	7	5'UTR
ZNF107	ENST00000344930	2	405	501	ACCUGUCUGGAGCAAAAAAAAGAGCCCUGGAAUAUAAAAAGACAUGAGAUGGUAGCCAAACCCCCAGUAAUGUCUUUUCAUUUUGCCCAAGACCUUU	(.........................<<<<<.................................................................)	....((((((.((((((...((....))........(((((((((....(((...........)))...)))))))))..)))))))).))))....	-19.6	-1.6	14.23	7	5'UTR
IDH1	ENST00000345146	3	161	245	CGCCCCAACUCUUCGCCAGCAUAUCAUCCCGGCAGGCGAUAAACUACAUUCAGUUGAGUCUGCAAGACUGGGAGGAACUGGGGUG	(((((((..(((((.((((.......((.....................................)))))))))))..)))))))	(((((((..(((((.((((.......((...((((((....((((......))))..))))))..)))))))))))..)))))))	-32.9	-2.6	3.27	6	5'UTR
TBX3	ENST00000349155	12	937	980	CUUGUCCCCGGCUGGAGCCCAGCGCCCCGCCUGGAGUGGAUGAG	((((((((((((.((.((.....)))).))).))...)))))))	((((((((((((.((.((.....)))).))).))...)))))))	-16.7	0.3	4.99	7	5'UTR
TNC	ENST00000350763	2	282	337	CCAGCAGCACCCAGCCAAACCCACCUCCACCAUGGGGGCCAUGACUCAGCUGUUGG	((((((((....((.((..(((.((........)))))...)).))..))))))))	((((((((....((.((..(((.((........)))))...)).))..))))))))	-18.6	-2.64	7.14	9	5'UTR
CS	ENST00000351328	1	32	133	CCGUCGGCGCGGCCUCUGGUGCAGCGGCGGCGGCUCCUGUUCCUGCCGCAGCUCUCUCCCUUUCUUACCUCCCCACCAGAUCCCGGAGAUCGCCCGCCAUGG	((((.((((...(((((((.((.(((((((.(((....))).))))))).))..............................))))))...)..))))))))	((((.((((.(((((((((.((.(((((((.(((....))).))))))).))..........(((............)))..))))))...)))))))))))	-38.4	-1.46	13.06	8	5'UTR
TP63	ENST00000354600	1	119	165	GCAUUGAUCAAUCUUACAGCUAACAUGUUGUACCUGGAAAACAAUGC	((((((.((.....((((((......))))))....))...))))))	((((((.((.....((((((......))))))....))...))))))	-11.5	-2.98	3.11	10	5'UTR
RET	ENST00000355710	1	143	250	CGGCCCUAGCCGCAGUCCCUCCAGCCGUGGCCCCAGCGCGCACGGGCGAUGGCGAAGGCGACGUCCGGUGCCGCGGGGCUGCGUCUGCUGUUGCUGCUGCUGCUGCCG	((((..((((.(((((.<(..(((.(((((((((........................................))))))))).)))..)..))))).))))..))))	((((..((((.(((((..(..(((.(((((((((.(((.(((((((((.(.((....)).)))))).)))))))))))))))).)))..)..))))).))))..))))	-64.2	-2.22	9.22	8	5'UTR
PAX5	ENST00000358127	4	218	248	UCAAGUCCUGAAAAAUCAAAAUGGAUUUAGA	((((((((..............)))))).))	..((((((..............))))))...	-4.1	-1.8	3.21	9	5'UTR
NF1	ENST00000358273	5	287	343	GCGCCGGCCCACCCUUCCCUCCGCCGCCCCCCGGCCGCGGGGAGGACAUGGCCGCGC	(((..(((....(((((((.(.((((.....)))).).))))))).....))).)))	((((.((((...(((((((.(.((((.....)))).).)))))))....))))))))	-33.5	-2.32	12.93	9	5'UTR
SUSD2	ENST00000358321	1	4	113	GCACUGCUGGCUGCAGACACAGGCUGCACCAUGAAGCCAGCCCUCCUGCCCUGGGCCCUGCUGCUGCUGGCGACAGCCCUCGGCCCGGGCCCCGGACCCACAGCAGAUGC	(((((((((...((((......<)))).............>...........................................................)))))).)))	(((((((((...((((.....((((((........).)))))...))))((.((((((.((((..((((....))))...))))..)))))).)).....)))))).)))	-49.5	-2.07	11.64	4	5'UTR
EPHA2	ENST00000358432	1	130	248	AGCGCGGCAUGGAGCUCCAGGCAGCCCGCGCCUGCUUCGCCCUGCUGUGGGGCUGUGCGCUGGCCGCGGCCGCGGCGGCGCAGGGCAAGGAAGUGGUACUGCUGGACUUUGCUGCAGCU	(.....................................................................................................................)	(((((((((..(((.(((((.(((.((((.(((((((.((.(((((((..((((((((....).)))))))))))))).)).)))).)))..))))..))))))))))))))))).)))	-62.3	-1.69	32.76	8	5'UTR
NUP214	ENST00000359428	1	9	123	CUGCGCGCCGCUGGCGCUGAGGGGAGGAAGUUUGCUGUCGAGCGGCCUGGGUUCCGUGGGCAAGGCCGUGGGAGGCAGCGUUGGCUGCUUCGACACACUGAGGGCGGCGCGAUGG	(..(((((((((((((((.(.((((...((.(((((....))))).))...)))).).)))...)))(...........................)......)))))))))...)	...(((((((((((((((.(.((((...((.(((((....))))).))...)))).).)))...)))(((.((((((((....))))))))..)))......)))))))))....	-56.9	-1.27	28.28	10	5'UTR
PCNT	ENST00000359568	1	13	100	GCGAAGGCUGCUCUGUGUCAGCCCCGUCACCGCCGGGCGGCCCGCGCGGAGUCUGAGGGAGAUGGAAGUUGAGCAAGAGCAGCGGCGC	(((..........................((((((((...)))).))))..............<<<<<<.<<<<<<<.......<)))	(((...((((((((...(((((.(((((.((..(((((..((.....)).)))))..)).)))))..)))))...))))))))..)))	-41.9	-1.47	13.66	10	5'UTR
TOP1	ENST00000361337	1	241	349	GCCGACAUGAGUGGGGACCACCUCCACAACGAUUCCCAGAUCGAAGCGGAUUUCCGAUUGAAUGAUUCUCAUAAACACAAAGAUAAACACAAAGAUCGAGAACACCGGC	(...........................................................................................................)	((((......((((((.....))))))..(((((....)))))...(((....)))......((.(((((...........................))))))).))))	-22.5	-1.25	16.76	3	5'UTR
MTOR	ENST00000361445	1	55	165	GCGGCGGUACCGGUGCUGGCGGCGGCAGCUGAGGCCUUGGCCGAAGCCGCGCGAACCUCAGGGCAAGAUGCUUGGAACCGGACCUGCCGCCGCCACCACCGCUGCCACCAC	(.((.((((.(((((.((((((((((((((((((..((.((((....)).)).))))))))((((...))))...........)))))))))))).))))).)))).)).)	..((.((((.(((((.((((((((((((((((((..((.((((....)).)).))))))))((((...))))...........)))))))))))).))))).)))).))..	-60.4	-2.95	11.33	9	5'UTR
ANKRD30A	ENST00000361713	1	22	112	UCCUACAUCGUCCACUCUGGGGAUCUUAGAAAGAUCCAUAAAGCUGCCUCCCGGGGACAAGUCCGGAAGCUGGAGAAGAUGACAAAGAGGA	((((...(((((..(((((((((((((...)))))))..........((.(((((......))))).))))))))..)))))....<))))	((((...(((((..(((((((((((((...)))))))..........((.(((((......))))).))))))))..))))).....))))	-28.2	-2	5.7	1	5'UTR
FH	ENST00000366560	1	12	122	CUACCCAAGCUCCCUCAGCACCAUGUACCGAGCACUUCGGCUCCUCGCGCGCUCGCGUCCCCUCGUGCGGGCUCCAGCCGCAGCCUUAGCUUCGGCUCCCGGCUUGGGUGG	(((((((((((..................((((......)))).........................................................)))))))))))	(((((((((((......((((...(.(((((((.(..((......)).).))))).)).)....))))(((....(((((.(((....))).)))))))))))))))))))	-44.7	-2.22	22.48	4	5'UTR
MDM4	ENST00000367182	3	137	152	AAAAUGACAUCAUUUU	((((((....))))))	((((((....))))))	-1.3	-5.32	1.31	8	5'UTR
ELF3	ENST00000367284	1	33	136	GCGGCCAGAUACCUCAGCGCUACCUGGCGGAACUGGAUUUCUCUCCCGCCUGCCGGCCUGCCUGCCACAGCCGGACUCCGCCACUCCGGUAGCCUCAUGGCUGC	(.(((((...........((((((...............................................................))))))....))))).)	(((((((........((.(((((((((((((...(((......)))......(((((.((.......)))))))..)))))))....))))))))..)))))))	-41	-2.14	13.15	10	5'UTR
CDC73	ENST00000367435	3	127	175	GGCAGCGGCGGCGCCCCGAGCCGGCGGAGGCGAGGGGGGGGAAGAUGGC	(..(.(..(..(.((((..(((......)))..)))).).)..).)..)	(.((.(..(..(.((((..(((......)))..)))).).)..).)).)	-19	-0.38	7.66	5	5'UTR
NUP210L	ENST00000368559	3	37	137	UGUAGUUGAGCGGGAACCCGAGACCUGGCAGUCGCCAUGACUGGCUGUCCGGCGUCAUCAAGACGCCGAGGCUUCGGGCUCUUUUUCUUCUUGCGUCUACA	(((((....(((((((((((((.(((((((((((.......))))))))(((((((.....)))))))))).)))))).........)))))))..)))))	(((((....(((((((((((((.(((((((((((.......))))))))(((((((.....)))))))))).)))))).........)))))))..)))))	-43.3	-2.57	15.83	7	5'UTR
FLG	ENST00000368799	1	34	138	GCUCUUUUGGUGAACAAGGUUCACAUUUAUUGCCAAAAGAUGUCUACUCUCCUGGAAAACAUCUUUGCCAUAAUUAAUCUUUUCAAGCAAUAUUCAAAAAAAGAU	(.((((((.((((((...))))))...((((((.(((((((............(((.....)))............)))))))...))))))......)))))))	..((((((.((((((...))))))...((((((.(((((((............(((.....)))............)))))))...))))))......)))))).	-17.5	-1.23	29.49	2	5'UTR
EPHA7	ENST00000369303	3	158	261	AGCAUUUAAAAAUCCACGACUCAAGAUAACUGAAACCUAAAAUAAAACCUGCUCAUGCACCAUGGUUUUUCAAACUCGGUACCCUUCAUGGAUUAUUUUAUGCU	(((((..((.((((((.((....((..........................................................)))).)))))).))..)))))	(((((..((.((((((.((....((...(((((..........(((((((((....)))....))))))......)))))...)))).)))))).))..)))))	-19.9	-2.78	8.82	9	5'UTR
MDN1	ENST00000369393	1	134	216	GCUGGCCGCGAAGUAGGGAGCGCAGGUGGCCGCUCGGGGUGAGGGCCCUGGGUCAUGGAGCACUUCUUGCUGGAGGUGGCAGC	((....(......................................................(((.(......).))))...))	((((.((((..(((((((((.((..((((((...((((((....))))))))))))...)).)))))))))....))))))))	-42.6	-2.74	2.68	8	5'UTR
MTCP1	ENST00000369476	4	484	495	GCCCAGAAUGGC	(((......)))	(((......)))	-2.1	-1.15	0.97	8	5'UTR
RARS2	ENST00000369536	1	3	122	ACUGCGGCGCACUUCCGUAGAGGUGGACAUGGCGUGCGGCUUUCGCCGCGCUAUUGCUUGCCAGCUUUCCAGAGUGUUGAAUCUUCCACCAGAAAACUUGAUCACAUCAAUAUCUGCAGU	((((((..((((((..(...................................................)..))))))....................<<<<.....<<<.....))))))	(((((((.((((((..(.((((.(((.((.((((((((((....)))))))....)))))))).)))))..))))))....(((......)))....(((((...)))))...)))))))	-38.1	-1.91	10.46	10	5'UTR
IRAK1	ENST00000369980	1	73	168	GGCCCGGCGGCGGCAGCCAUGGCCGGGGGGCCGGGCCCGGGGGAGCCCGCAGCCCCCGGCGCCCAGCACUUCUUGUACGAGGUGCCGCCCUGGGUC	(((((((.(((((((.(<<<.............................................................)))))))))))))))	(((((((.(((((((.((.((((.(((((((.(((((((((((.........))))))).)))).)).))))).)).)).))))))))))))))))	-64.9	-2.63	7.84	8	5'UTR
PHF6	ENST00000370803	1	111	216	GCGACAGAGCCCCGCUCUCAGGCACUGCUGGAGAACCGAGACCGACUUCUUUCUCUUUACCCUCAUUGGCGCUUCUCUCCUGCAGUCCGCCUCUGGGCCCUGCCGC	(((.(((.((((.......(((((((((.(((((...((((..(....)..)))).....((.....))......))))).)))))..))))..)))).))).)))	(((.(((.((((.(.....(((((((((.(((((...((((..(....)..)))).....((.....))......))))).)))))..))))).)))).))).)))	-35.9	-2.22	10.98	7	5'UTR
SMARCA1	ENST00000371121	1	26	130	CCUGCUCCAUCUAGCUCUUUCCAGUGCAGCCACUGCCGCCGCCCAGGAGCCCUCGUCCCCUGCCUUGUCCCCCUACUCGUUCCCGCUCCCACGGCAUGGAGCAGG	((((((((((...........(((((....)))))..((((....(((((...((......................)).....)))))..))))))))))))))	((((((((((...........(((((....)))))..((((....(((((...((......................)).....)))))..))))))))))))))	-32.1	-1.78	10.52	5	5'UTR
CYP2C8	ENST00000371270	1	11	128	GAGACACACACUAAAUUAGCAGGGAGUGUUAUAAAAACUUUGGAGUGCAAGCUCACAGCUGUCUUAAUAAGAAGAGAAGGCUUCAAUGGAACCUUUUGUGGUCCUGGUGCUGUGUCUC	(((((((((((((...(((((.....)))))...................................<<<<<<<......<.......(((.((......))))))))))>))))))))	(((((((((((((...(((((.....)))))...........((((....))))..((((.((((........)))).)))).....(((.((......)))))))))).))))))))	-34.8	-2.47	13.47	6	5'UTR
CACNA1B	ENST00000371372	1	51	170	GUCCCGGCGGCUCCGUGGCUGCUCCGCUCUGAGCGCCUGGCGCGCCCCGCGCCCUCCCUGCCGGGGCCGCUGGGCCGGGGAUGCACGCGGGGCCCGGGAGCCAUGGUCCGCUUCGGGGAC	(......................................................................................................................)	((((((((((..((((((((((((......)))).(((((...((((((((..(((((((((.((....)).)).)))))).)..))))))))))))))))))))).)))))...)))))	-75.6	-1.21	9.33	6	5'UTR
ARFGEF2	ENST00000371917	1	105	222	GGGCCCGCAGCCUAGCUCGCCAUCUCGCUCACGCCGCCCGCCCGCGGGGCCGUCAGCCCCCGCCGGGCCGGGGCCAUGCAGGAGAGCCAGACCAAGAGCAUGUUCGUGUCCCGGGCCC	(....................................................................................................................)	(((((((..((.((((((....(((.((((.(((.((((((((((((((.(....).))))).)))))..))))...)).)..)))).)))....)))).))...))....)))))))	-58.6	-1.11	13.61	5	5'UTR
PTEN	ENST00000371953	10	815	889	CUCCUUUUUCUUCAGCCACAGGCUCCCAGACAUGACAGCCAUCAUCAAAGAGAUCGUUAGCAGAAACAAAAGGAG	((((((((..(((.((...........................................)).)))..))))))))	((((((((..(((.((....((((..((....))..))))(((........))).....)).)))..))))))))	-16	-1.7	12.8	8	5'UTR
IRS4	ENST00000372129	1	51	69	CCAUCGUGCAUCACCAUGG	((((.(((...))).))))	((((.(((...))).))))	-4.2	-2.53	0.88	3	5'UTR
ATRX	ENST00000373344	1	202	228	GUUCAAGCGAAAACAUGACCGCUGAGC	(((((.(((..........))))))))	(((((.(((..........))))))))	-6.7	-1.79	1.2	10	5'UTR
MED12	ENST00000374080	3	101	175	UCCCGUUCCCCCAGUCAGCCUGGCCCUGCUGGUGCCUCCGGCGCUACGGGCUGGGCAAGAUGGCGGCCUUCGGGA	(((((............(((((((((.(.(((((((...)))))))))))))))))..............)))))	(((((...(((((....(((((((((.(.(((((((...)))))))))))))))))....))).))....)))))	-40.9	-2.53	5.55	8	5'UTR
RBM12	ENST00000374114	1	221	339	UAUCAGGUGUGUGUGGUUUCAGCGCAGCAUGGCUGUGGUCAUCCGUUUGCAAGGUCUCCCAAUUGUGGCGGGGACCAUGGACAUUCGCCACUUCUUCUCUGGAUUGACCAUUCCUGAUG	((((............................................................<..................................................))))	(((((((.(((.((.(.(((((.(.((..(((((((((((.((((((.((((((....))..))))))))))))))))).......))))...)).).))))).).))))).)))))))	-40.2	-2.03	14.82	8	5'UTR
KLF4	ENST00000374672	1	529	638	UCGUUGACUUUGGGGUUCAGGUGCCCCAGCUGCUUCGGGCUGCCGAGGACCUUCUGGGCCCCCACAUUAAUGAGGCAGCCACCUGGCGAGUCUGACAUGGCUGUCAGCGA	((..(((...........((..............................................................))...................)))..))	((((((((..((((((......))))))(((((((((((..(((.(((....))).))).)))........)))))))).........((((......))))))))))))	-46.9	-1.99	17.48	5	5'UTR
AR	ENST00000374690	13	1101	1160	GGUGGAAGAUUCAGCCAAGCUCAAGGAUGGAAGUGCAGUUAGGGCUGGGAAGGGUCUACC	(((((.....((((((.((((((..........)).))))..)))))).......)))))	((((((...(((((((.((((((..........)).))))..))))))).....))))))	-17.6	-1.81	18.36	9	5'UTR
AMER1	ENST00000374869	2	231	256	CAUCAUCAUGGAGACCCAAAAGGAUG	((.......((....)).......))	((((....(((....)))....))))	-4.7	-1.4	1.13	8	5'UTR
KDM5C	ENST00000375401	2	249	330	CCGCGGCGUUUGGGAGGUAACUGUGGUGGCGAAGGCUGCGGUAGUGGGGAGGCAACCACACAGUUUGGAAGAAACGGAGCGG	((((..(((((............................................................)))))..))))	((((..(((((.......((((((((((((....)))))(((.((......)).))).)))))))......)))))..))))	-29.3	-2.32	9.46	7	5'UTR
ATP11A	ENST00000375645	1	26	91	CAUGGGCGCGCCGAGCCGGGCGCGGGGGCGCUGAACGGCGGAGCGGGAGCGGCCGGAGGAGCCAUG	((..(........................................................)..))	(((((...(.(((.((((..(.((....((((....))))...)).)..))))))).)...)))))	-29.7	-0.15	22.38	7	5'UTR
GATA1	ENST00000376670	1	55	138	AGGUUAAUCCCCAGAGGCUCCAUGGAGUUCCCUGGCCUGGGGUCCCUGGGGACCUCAGAGCCCCUCCCCCAGUUUGUGGAUCCU	(.........(((.(((((....((((......((((((((((((....))))))))).))).))))...))))).)))....)	.((.....))(((.(((((....((((......((((((((((((....))))))))).))).))))...))))).))).....	-33.4	-1.92	9.69	9	5'UTR
ARAF	ENST00000377045	2	101	125	GGCUCCAUGGAGCCACCACGGGGCC	((((((.(((.....))).))))))	((((((.(((.....))).))))))	-13.2	-2.65	0.12	9	5'UTR
NEBL	ENST00000377122	2	57	116	GGACGCCACAUGAGUAAAUUUUAAAAAUAUAAAUAUUUUAAAGGGUAAAAAUGAGGGUCC	((((.((.(((...((..((((((((.........))))))))..))...))).))))))	((((.((.(((...((..((((((((.........))))))))..))...))).))))))	-11.3	-2.08	7.01	9	5'UTR
RBM10	ENST00000377604	3	291	397	GCUGGCAGAUCAUGGUAGCAGCAGCGGGGGUGGCUGGGAAGUGAAACGGAGCCAGCGGCUGAGGAGGGGCCCCAGCAGCCCCCGAAGGCCCUAUCAGGACAUGGAGU	(.(..((..((.((((((..((..(((((((.((((((..((....(..((((...))))..).....)))))))).)))))))...)).)))))).))..)).).)	(((..((..((.((((((..((..(((((((.((((((..((....(..((((...))))..).....)))))))).)))))))...)).)))))).))..)).)))	-43.3	-1.71	11.65	8	5'UTR
PCDH9	ENST00000377865	2	594	704	CCUCCAGUCCAUGCACGCUUCCUCUUGCAAUUUGUGCAUCAUUCCUCAGUGGAAACCUUUAAACCCUAAAAUCCAGGAAAAGAAAAUAAAUACAUUAUCAUGGACCUGAGG	((((..((((((.......................................................................................))))))..))))	((((..((((((((((((........)).....))))....((((.....))))..........(((.......)))......................))))))..))))	-22	-1.94	21.69	7	5'UTR
PLCB4	ENST00000378473	1	253	271	UCAUGGCCAAACCUUAUGA	((((((.......))))))	((((((.......))))))	-0.8	-0.58	3.44	8	5'UTR
RPS6KA3	ENST00000379565	1	252	301	GUGAAGGCGGCGGGCCGGGGGGGAAGAUGCCGCUGGCGCAGCUGGCGGAC	(....(.(((((.(((....(........)....))).).)))).)...)	.....(.(((((.(((((.((........)).))))).).)))).)....	-23.8	-2.24	2.02	9	5'UTR
SOHLH2	ENST00000379881	1	1	120	GCCCCAGGACCCAGCACGUGCGCAGCGGCCAUGGCUUCCUCAAUUAUCUGCCAGGAGCACUGCCAGAUCUCGGGCCAGGCAAAAAUAGACAUCUUAUUAGUUGGAGAUGUCACUGUGGGC	((...................(.......................<<<.<<<<<<........(........)..............((((((((........))))))))....)..))	(((((((.........(((.....)))(((.((((((........(((((.(((.....))).)))))...))))))))).......((((((((........)))))))).))).))))	-40.5	-1.24	22.55	8	5'UTR
NBEA	ENST00000379939	3	156	184	GGGCCAAUGGCUAGCGAGAAGCCGGGCCC	(((((..(((((.......))))))))))	(((((..(((((.......))))))))))	-14.7	-2.63	0.61	6	5'UTR
MLLT3	ENST00000380338	5	242	265	GCAUGGCUAGCUCGUGUGCCGUGC	(((((((..((....)))))))))	(((((((..((....)))))))))	-10.7	-2.19	1.54	9	5'UTR
AKR1C3	ENST00000380554	1	4	34	CAUUUGCUAGUCAGACAAGUGACAGGGAAUG	(((.........................)))	(((((.((.((((......)))))).)))))	-9.6	-3.07	0.35	5	5'UTR
GPS2	ENST00000380728	1	51	168	GUCAGAGACAGCCGGGCGCCCACGGCCCGAGCGCCCACGGCAGCACCAUGCCCGCACUCCUGGAGCGCCCCAAGCUUUCCAACGCCAUGGCCAGGGCGCUGCACCGGCACAUUAUGAU	((..................................................................................................................))	((((......(((((((((((..((((.(((.((....((((......)))).)).))).(((((.((.....)).))))).......)))).))))))....)))))......))))	-46.3	-1.39	13.37	7	5'UTR
CDX2	ENST00000381020	6	264	379	GGUCCCCAGGCAGCAUGGUGAGGUCUGCUCCCGGACCCUCGCCACCAUGUACGUGAGCUACCUCCUGGACAAGGACGUGAGCAUGUACCCUAGCUCCGUGCGCCACUCUGGCGGCC	((.(...(.(<.(................................................................................).).....>......)...).))	((((.((((((.(((((((((((((((....)))).))))))).....(((((((..(.((.((((.....)))).)))..))))))).........)))))))....))).))))	-45.5	-1.31	25.27	8	5'UTR
TP53BP1	ENST00000382044	1	54	157	CCUAGGGAUCGAUCUGGAGGGACUUGGGGAGCGUGCAGAGACCUCUAGCUCGAGCGCGAGGGACCUCCCGCCGGGAUGCCUGGGGAGCAGAUGGACCCUACUGG	(((((((.((.(((((...................................................((..............))..))))).)))))))..))	..(((((.((.(((((((((..(((.(.(..((.(((((....))).)).))..).).)))..))))((.(((((...)))))))..))))).)))))))....	-46.5	-1.75	5.01	8	5'UTR
SMTNL2	ENST00000389313	1	74	85	GGCCAUGGAGCC	(((......)))	(((......)))	-2.3	-1.17	0.33	9	5'UTR
SSC5D	ENST00000389623	3	140	189	GCCCUGGCUGCAACCAUGAGGGUCUUGGCCUGCCUCCUUGCGGCCCUGGU	(((..((((((((......((((....))))......))))))))..)))	(((..((((((((......((((....))))......))))))))..)))	-19.9	-1.25	6.13	11	5'UTR
MB21D2	ENST00000392452	1	2	118	CUCGGCGCGUUUUGCAUGAAGAUGGCGGCUCCCACCGCCAACAAGGCAGCCUCCCUGGGCUGUAACAACAAGCCUGCGUUCCCGGAGCUGGAUUUCAGGUCGGGAGCUCGGGUGGAG	(((...................((((((......)))))).....(((((((....)))))))........(((((.(((((((.(.(((.....))).)))))))).))))).)))	(((...((.....)).......((((((......)))))).....(((((((....)))))))........(((((.(((((((.(.(((.....))).)))))))).))))).)))	-46.8	-0.84	12.28	3	5'UTR
TRAF3	ENST00000392745	5	378	387	CCUAAAAUGG	((......))	..........	0	0.15	1.07	7	5'UTR
NUMA1	ENST00000393695	1	156	201	GCGCAUUGGAGUGACUGUCUGGCAUCACCAAGAUGACACUCCACGC	(((...(((((((.(.((((((.....)).))))).))))))))))	(((...(((((((.(.((((((.....)).))))).))))))))))	-16	-1.9	3.5	8	5'UTR
FAT4	ENST00000394329	5	997	1109	AGGCGUGCCUUCCCUCACUGGGCGCGCCGAGGCGCUGAUUCAGCUGCUGGACGUGAAUGACAAUGACCCGGUAGUGAAGUUCCGCUACUUCCCGGCCACCUCGCGCUACGCCU	((((((.................................(....................................)..............................))))))	.(((((((((.........)))))))))((((.((((.....((((((((.(((........)))..))))))))(((((......))))).))))..))))(((...)))..	-43.3	-1.36	16.02	7	5'UTR
BRD7	ENST00000394688	3	202	218	CUACGAGGAGUAUGUAG	((.((.......)).))	(((((.......)))))	-0.8	-0.32	3.35	7	5'UTR
AFF1	ENST00000395146	3	245	317	CAGACUAGCCACUUUGCAUUGACUGGAAACAAUGGCAUUUACAGAAAGAGUCAACAGCAGUGGCAACAGUUUG	((((((.((((((..((.((((((........((.......)).....))))))..))))))))...))))))	((((((.((((((..((.((((((........((.......)).....))))))..))))))))...))))))	-19.8	-2.3	5.21	8	5'UTR
ZNF208	ENST00000397126	2	109	157	GAUCCACAACUAAGUCGCCAGGACCCCCUGGAAGCCUAGAAAUGGGAUC	(((((.((.(((.((..(((((....)))))..)).)))...)))))))	(((((.((.(((.((..(((((....)))))..)).)))...)))))))	-18.5	-3.61	1.26	9	5'UTR
SFMBT2	ENST00000397167	3	176	210	GACACUUGCUCAUCAGGCAUGGAGAGCACUUUGUC	((((..(((((.(((....))).)))))...))))	((((..(((((.(((....))).)))))...))))	-11.3	-2.73	0.97	5	5'UTR
CTNND1	ENST00000399050	6	508	560	GCGGCGGCUCCGCCCCUUACCUUCAUGGACGACUCAGAGGUGGAGUCGACCGC	((((((((((((((.((..((.....)).......)).)))))))))).))))	((((((((((((((.((..((.....)).......)).)))))))))).))))	-25.5	-2.37	4.21	9	5'UTR
MAP3K1	ENST00000399503	1	1	118	GAGCGAAUGUAGCCCGCGAGAGAAAAUGGCGGCGGCGGCGGGGAAUCGCGCCUCGUCGUCGGGAUUCCCGGGCGCCAGGGCUACGAGCCCUGAGGCAGGCGGCGGCGGAGGAGCCCUC	((..................................................................................................................))	...((..(((.(((((.(.(((....(((((((((.((((.(....).)))))))))))))...)))))))))..(((((((...)))))))..)))..))..(((......)))...	-53.4	-0.41	37.62	4	5'UTR
XPO1	ENST00000401558	7	792	808	CUGGUAAUCUAUGCCAG	((((((.....))))))	((((((.....))))))	-5.6	-3.98	0.39	7	5'UTR
SOS1	ENST00000402219	4	611	642	GAGGCGCCCCGGGGGCACCAUGCAGGCGCAGC	(..(((((.((((....)).))..)))))..)	...(((((.((((....)).))..)))))...	-11.5	0.3	8.11	8	5'UTR
CHEK2	ENST00000404276	1	2	107	CUCUGCUGGCUGAGGCUGCGGAGAGUGUGCGGCUCCAGGUGGGCUCACGCGGUCGUGAUGUCUCGGGAGUCGGAUGUUGAGGCUCAGCAGUCUCAUGGCAGCAGUG	(.((((((.((...................................................................................).).)))))).)	..((((((.((((((((((...((((((.(((((((....(((((((((....))))).))))..))))))).))......)))).))))))))).).))))))..	-52.9	-3.15	7.06	6	5'UTR
ADGRV1	ENST00000405460	1	63	136	GUGUGGAGGGCCGGCGGGGACCGCCGGGAGCGCGCGGAUGUCGGUGUUCCUGGGGCCAGGGAUGCCCUCUGCAU	((..(((((((...(..((.((.((((((((((.((.....))))))))))))))))..)...)))))))..))	(((((((((((...(..((.((.((((((((((.((.....))))))))))))))))..)...)))))))))))	-43.7	-3.33	2.09	9	5'UTR
ITGA6	ENST00000409080	1	185	294	CCUCCCCGUGCGUCCGCCCAUGGCCGCCGCCGGGCAGCUGUGCUUGCUCUACCUGUCGGCGGGGCUCCUGUCCCGGCUCGGCGCAGCCUUCAACUUGGACACUCGGGAGG	((((((..................................................................................................))))))	((((((.(.(.(((((.....((((((((((((((((((.((((.((.......)).)))).)))...)).))))))..))))..))).......))))).).)))))))	-52.5	-1.52	26.7	6	5'UTR
SETD2	ENST00000409792	1	127	212	UGAGGCAAAGAUUGAAAAUGUGCAGAAAACAGGUUUCAUCAAAGGACCAAUGUUCAAAGGUGUUGCUUCUAGUCGAUUUUUGCCCA	((.((((((((((((......((((...........((((..................))))))))......))))))))))))))	((.((((((((((((......((((...........((((...((((....))))...))))))))......))))))))))))))	-21.6	-2.18	14.77	3	5'UTR
TMPRSS7	ENST00000419127	1	4	117	UCUGGCUGCUCAUCUGUAUCCUUUAUAAUAAAGAAGGAAUAGUAAAACAGAAAGCAAAGAUGCUUUUUACUUUGCUGGGAUGUUUCGCAUCACCAACAUUGAGUUUCUUCCCGA	((.((..(((((..(((.((((((........))))))..((((((..((((((((....))))))))..))))))(((((((...))))).)).)))<)))))...<<))<))	((.((..(((((..(((.((((((........))))))..((((((..((((((((....))))))))..))))))(((((((...))))).)).))).))))).....)).))	-28.8	-2.49	8.64	5	5'UTR
SEMA4D	ENST00000422704	2	464	524	GGGGUCGCCUCUACCUGAUGAGGAUGUGCACCCCCAUUAGGGGGCUGCUCAUGGCCCUUGC	((((((.((((........))))(((.((((((((....))))).))).))))))))...)	((((((.((((........))))(((.((((((((....))))).))).)))))))))...	-29.9	-3.12	1.28	6	5'UTR
MEF2B	ENST00000424583	1	39	93	CCCAGGGCCCAGGCCGAGCAGACAAAGAUCAUUCCACUCAGCCUGGGACGAUGGG	((((..((((((((.(((..((..........))..))).))))))).)..))))	((((..((((((((.(((..((..........))..))).))))))).)..))))	-24.4	-2.48	1.7	7	5'UTR
ZNF234	ENST00000426739	2	293	377	CCAGAAACAGGAGGAAAAAUGACCACAUUCAAGGAGGGACUGACCUUCAAGGAUGUGGCUGUGGUCUUCACUGAGGAGGAGCUGG	((((...((((((((..(..(.((((((((..(((((......)))))..)))))))))..)..))))).)))........))))	((((...((((((((..(..(.((((((((..(((((......)))))..)))))))))..)..))))).)))........))))	-29.4	-3.7	4.54	7	5'UTR
CYLD	ENST00000427738	1	188	285	UUUGAAGUUAAUAUCACAAUGAGUUCAGGCUUAUGGAGCCAAGAAAAAGUCACUUCACCCUACUGGGAAGAGCGGAUUUUUUACUUGCUUCUUCAAGA	(..((...............((((....))))..(((((.(((((((((((.(((..(((....)))..)))..)))))))).)))))))).))...)	((((((............((((((....))))))(((((.(((((((((((.(((..(((....)))..)))..)))))))).)))))))))))))).	-25	-2.31	17.46	7	5'UTR
LILRB4	ENST00000430952	1	17	127	UGGGGCCCCUGGGAGGAGACGCCAUGAUCCCCACCUUCACGGCUCUGCUCUGCCUCGGGCUGAGUCUGGGCCCCAGGACCCACAUGCAGGCAGGGCCCCUCCCCAAACCCA	((((......(((((((((.(((.(((.........))).))))))((((((.......(.........................)....)))))).))))))....))))	((((......(((((((((.(((.(((.........))).))))))(((((((((...((((....((((((...)).)))))).))))))))))).))))))....))))	-46.1	-1.98	28.51	6	5'UTR
CMTR2	ENST00000434935	2	267	380	GUUGCUGGUAGGAGGAGUUGGCGGAAGCACUUGGAACUCCUUUAUAAGUGUCAGCUGUGAGAUUUUAAUUUGAUUUGAAAAUGAGUAAGUGCAGAAAGACACCAGUUCAGCAGC	(..(..........................................................................................................)..)	((((((((..((((((((((((....)).)....)))))))))....(((((..(((((....((((.(((......))).))))....)))))...)))))....))))))))	-28.9	-1.72	15.01	7	5'UTR
ASXL2	ENST00000435504	1	216	316	GGCGGCCGGAGCCCGGACACGGGAGCCUCCCAGUCAGUUCAAGACCCGACAUGAGGGAAAAGGGACGUAGGAAGAAGGGCAGGACCUGGGCGGAGGCCGCC	(((((((...............(.....)..............................................(((......))).......)))))))	(((((((...((((.(((..((((...)))).))).((((....(((.......))).....)))).........(((......)))))))...)))))))	-41.9	-2.11	13.91	9	5'UTR
RBFOX2	ENST00000438146	1	331	447	GCCGAGGCCCAGGGGGAGGUGGCCUGUCGCGGGUCGCCCGGCUCCCGGAGGCGAGGGGGGCGCGGGCGGAUGGCGGAGGGCGCCCAGCCGCAUCAGCCGCCUCAGCUCGGGCCCGGC	((((.............................................................................................................))))	((((.(((((.(((.((((((((.((..((((.(((((((((((((.........)))))).)))))))..((((.....))))...))))..))))))))))..))))))))))))	-77.8	-2.2	6.15	7	5'UTR
NSD1	ENST00000439151	2	167	225	AGCCACUUAAUGGGUGUACUAUGCAGUUAUCGACUGUCAGUGGAACAUCCCAAAAUGCU	(((........((.(((.((((.................)))).))).))......)))	..........(((((((.((((((((((...))))))..)))).))).)))).......	-15.5	-2.04	8.64	6	5'UTR
RGS7	ENST00000440928	1	286	390	UGGCAAAUACAGUUAGAUAGACAUCGGUUAAAAAUGUCAAAAGUCGCUGACAGUCUACUAAGUUACACGGAACAGUAUUUAGAAUACGACCCGUUUCUUUUGCCA	(((((((...........................................................................................)))))))	(((((((...(.((((.(((((.(((((.................)))))..))))))))).)...((((....(((((...)))))...))))....)))))))	-21.7	-1.65	9.47	5	5'UTR
TRIM49C	ENST00000448984	5	314	346	AAGAACUCCAGGAAACAUGAAUUCUGGAAUCUU	((((..(((((((........))))))).))))	((((..(((((((........))))))).))))	-8.7	-2.96	1.76	1	5'UTR
EOMES	ENST00000449599	1	2	119	GCCAGCUGCCGUCUGCGCUUUGCAAAGCAUGCAGUUAGGGGAGCAGCUCUUGGUGAGCUCAGUGAACCUGCCUGGCGCGCACUUCUACCCGCUGGAGAGUGCGCGAGGCGGCAGCGGC	(((..<<...(.((((...(((((.....)))))...(....(.(((((.....)))))...)....).((((.((((((.((((........)))).)))))).)))).))))))))	(((.((((((((((..((((....))))...(((.((((...(((((((.....)))))..))...)))).))).((((((((.((.((....)))))))))))))))))))))))))	-58.4	-2.93	20.78	4	5'UTR
WT1	ENST00000452863	2	166	202	UCCUCGCCGCGAUCCUGGACUUCCUCUUGCUGCAGGA	((((.((.((((....((....))..)))).))))))	((((.((.((((....((....))..)))).))))))	-10.5	-1.47	1.14	9	5'UTR
BAP1	ENST00000460680	1	23	132	GUCUGUGUGUGGGACUGAGGGGCCCCGGGGGCGGUGGGGGCUCCCGGUGGGGGCAGCGGUGGGGAGGGAGGGCCUGGACAUGGCGCUGAGGGGCCGCCCCGCGGGAAGAU	((((.(.((((((..........(((.((........................................................))..))).....)))))).).))))	((((.(.((((((.....(.((((((.((.((.(((.(((((((((.((....)).)))..........))))))...))).)).))..)))))).))))))).).))))	-51.9	-1.6	25.38	6	5'UTR
FHIT	ENST00000492590	1	361	473	GGACAUGUCGUUCAGAUUUGGCCAACAUCUCAUCAAGCCCUCUGUAGUGUUUCUCAAAACAGAACUGUCCUUCGCUCUUGUGAAUAGGAAACCUGUGGUACCAGGACAUGUCC	((((..(((...............................................................................................)))..))))	(((((((((((((.(.(((((..(((((..((..........))..)))))..))))).).))))..((((((((....))))..))))...(((......))))))))))))	-30.6	-1.56	22.57	6	5'UTR
GMPS	ENST00000496455	5	169	251	CCGCCCCGUCUCGUACUGUCGCCGUCACCGCCGCGGCUCCGGCCCUGGCCCCGAUGGCUCUGUGCAACGGAGACUCCAAGCUG	(.((...(((((.........................................................))))).....)).)	.......(((((((((.(..((((((...((((.(((....))).))))...)))))).).))))....))))).........	-31.3	-0.6	7.06	7	5'UTR
LY75-CD302	ENST00000504764	1	2	117	CGGCCGGAAGGCUUGCGCCAGCUCAGGAUGAGGACAGGCUGGGCGACCCCUCGCCGCCCGGCGGGGCUCCUCAUGCUGCUCUUCUGGUUCUUCGAUCUCGCGGAGCCCUCUGGCCG	((((((((.<<<<<<........(...((((((((..............................).)))))))...)..............................))))))))	((((((((.(((((.(((.((.(((((((((((((((..((((.((.(((.((((....))))))).))))))..))).)))))..)))))..)).)).)))))))).))))))))	-59.8	-2.32	34.75	5	5'UTR
UBR5	ENST00000520539	2	441	483	GAGUGGAGGACGAGAAGGAAAGCACCAUGACGUCCAUCCAUUU	((((((((((((..(.((......)).)..))))).)))))))	((((((((((((..(.((......)).)..))))).)))))))	-16.4	-3.23	1.32	6	5'UTR
PIK3R1	ENST00000521381	9	530	614	ACUGCUCUGUACAACCAGGCUCAACUGUUGCAUGGUAGCAGAUUUGCAAACAUGAGUGCUGAGGGGUACCAGUACAGAGCGCUGU	((((((((((((.((((.((.........)).)))).(((....))).....((.(((((....)))))))))))))))))..))	..((((((((((.((((.((.........)).)))).(((....))).....((.(((((....)))))))))))))))))....	-28.3	-2.34	18.92	6	5'UTR
NTRK1	ENST00000524377	1	2	110	CAGACGGCUGCCCCGCCUGAGCGAGGCGGGCGCCGCCGCGAUGCUGCGAGGCGGACGGCGCGGGCAGCUUGGCUGGCACAGCUGGGCUGCGGGGCCGGGCAGCCUGCUG	(((..(((((((((((((.....))))))((((((((((...........)))).)))))).))))))).....................................)))	(((..(((((((((((((.....))))))...(((((.((......)).))))).((((.(..((((((((((((...)))))))))))).).)))))))))))..)))	-69.9	-2.1	23.84	6	5'UTR
MAML2	ENST00000524717	13	1288	1312	UGUGUCCGGUAAGAUGGGGGACACA	(((((((...........)))))))	(((((((...........)))))))	-9.6	-3.19	0.92	6	5'UTR
FAT3	ENST00000525166	1	2	50	GUGAAUAUACAGGUUUUAGAUAUGAAUGAUCUGAGACCUUUGUUUUCAC	(((((.(...(((((((((((.......))))))))))).<<).)))))	(((((.(((.(((((((((((.......))))))))))).))).)))))	-18.5	-5.08	1.09	5	5'UTR
BCLAF1	ENST00000531224	2	245	266	AGAAAUGGGUCGCUCCAAUUCU	((((.((((....)))).))))	((((.((((....)))).))))	-4.6	-1.47	1.29	6	5'UTR
CHD4	ENST00000544040	1	148	229	GGACCCAGCGCGACCUGCGGCGGCUCCGGGUGACUCGGGCCAGUGUAGAGGUCCUCAGGCCGCCGGCAGGAGCAGCUGGGCC	((.((((((((..((((((((((((.....(((.....................)))))))))).))))).)).))))))))	((.((((((((..((((((((((((.....(((...(((((........))))))))))))))).))))).)).))))))))	-47.7	-2.45	12.86	6	5'UTR
BAZ2A	ENST00000549884	3	191	242	CGGGUCUCCCAUGAACUUCCCCCAGCAAGGGAAAAGUUUGAAUGGGGAUGUG	((.(((.(((((((((((..(((.....)))..))))))..)))))))).))	((.(((.(((((((((((..(((.....)))..))))))..)))))))).))	-19.8	-2.47	4.24	5	5'UTR
MIA2	ENST00000553352	7	695	738	UCUUUAUCUUGAAGGUUGUGGCAGCACUGCCUGAAGGUAUGAGA	((((((((((..((((.(((....))).)))).)))))).))))	((((((((((..((((.(((....))).)))).)))))).))))	-14.4	-3.04	5.04	1	5'UTR
MGA	ENST00000566586	1	10	120	GCCAUUGUGACUAUGUGGUGAUUACAGUUGUCUUACUACUGAGUUUCCUACUGAAAUCAUGGAGGAGAAACAGCAGAUUAUAUUGGCUAAUCAAGAUGGUGGAACAGUGGC	((((((((..((((....................................................................................)))).))))))))	((((((((..((((....((((((((((.((((.....(((..((((((.((........))))))))..))).))))...))))..)))))).....)))).))))))))	-28.6	-1.74	19.52	5	5'UTR
CCNQ	ENST00000576892	1	13	128	GCCGGCUUCUGCGCGCCGGGGCCGCCUCUCCUUCCGCCGGUGCCGCGGCGCCUCAUGGAAGCCCCGGAGGGCGGCGGAGGGGGGCCUGCAGCGCGGGGCCCGGAGGGGCAGCCGGC	((..((((........................................................................................)............)))..))	((((((((((((((((..(((((.(((((((..(((((....(((.(((.((....))..))).)))..))))).)))))))))))))).)))))))((((....)))))))))))	-78	-1.07	7.25	8	5'UTR
CDKN2A	ENST00000579755	1	10	127	CUCCCUACGGGCGCCUCCGGCAGCCCUUCCCGCGUGCGCAGGGCUCAGAGCCGUUCCGAGAUCUUGGAGGUCCGGGUGGGAGUGGGGGUGGGGUGGGGGUGGGGGUGAAGGUGGGGGG	((((..............................................................................................................))))	((((((((...((((((((.(.(((((((((((.(.(((..((((...))))...(((.(((((...))))))))))).).))))))..)))))...).))))))))...))))))))	-61.6	-2.17	26.9	1	5'UTR
LRRC37A3	ENST00000584306	10	490	566	ACUCAUGCUUACAAGGGGCACGAGCGUCUCGGAGCUGCCAGAAUGACUUCCGCUCAGUGCCCGGCACUAGCGUGUGU	((.............(((((((((((....(((((.........).))))))))).)))))).............))	((.((((((......(((((((((((....(((((.........).))))))))).))))))......)))))).))	-30.2	-2.39	7.03	5	5'UTR
SETD1B	ENST00000604567	1	222	332	GGGCAGCAUUUCAGCCUGGCGAUGUCCAGCAACCGCCCGGUGGAAAUUGUCGAAGAUCCCCGGGUCGUCGGGAUCUGGACCAAAAACAAGGAGCUGGAGCUGUCGGUGCCC	(((((.(....(((((((((...((((((...((((((((.(((..((....))..))))))))....)))...))))))............))))).))))..).)))))	(((((.(....(((((((((...((((((...((((((((.(((..((....))..))))))))....)))...))))))............))))).))))..).)))))	-46.4	-1.97	6.86	5	5'UTR
TNFAIP3	ENST00000612899	1	201	311	UUGGGACUUUGCGAAAGGAUCGCGGGGCCCGGAGAGGUAACCGCCGCGCCUCCCGGAGAGGUAACCGCCGCGCCUCCCGGAGAGGUGUUGGAGAGCACAAUGGCUGAACAA	(............................(.(........).)...................................................................)	(((((.((((((((.....)))))))))))))...(((....)))(((((((((((.(((((.........))))))))).)))))))((...(((......)))...)).	-47.5	-2.34	8.28	5	5'UTR
H4C9	ENST00000615353	11	698	741	CCUUUGUUCUCUGACCACUUGAUAAUGUCAGGACGCGGCAAAGG	(((((((((.(((((...........)))))))....)))))))	(((((((((.(((((...........)))))))....)))))))	-12.1	-1.61	4.77	1	5'UTR
LPP	ENST00000617246	4	164	212	GGAGCCAGCUAUCUGAGAUUCCAACAAUGUCUCACCCAUCUUGGCUGCC	((((((((.....((((((.........))))))......)))))).))	(.((((((.....((((((.........))))))......)))))).).	-14	-2.48	3.41	4	5'UTR
RECQL4	ENST00000617875	1	10	126	GGACGAUCGCAAGCGCGGAGGCCGGGCGGGCGCGCGCGCCAUGGAGCGGCUGCGGGACGUGCGGGAGCGGCUGCAGGCGUGGGAGCGCGCGUUCCGACGGCAGCGCGGGCGGCGACC	((.................................................................................................................))	((.((.((((..((((....((((..(((((((((((.(((((..((((((((.............))))))))...)))))..))))))).)))).)))).))))..)))))).))	-66.1	-1.1	16.94	5	5'UTR
HNRNPA2B1	ENST00000618183	1	160	217	UGAGUCCGCGAUGGAGAGAGAAAAGGAACAGUUCCGUAAGCUCUUUAUUGGUGGCUUA	((((((..((((((((((......((((...)))).....))))))))))..))))))	((((((..((((((((((......((((...)))).....))))))))))..))))))	-20.2	-3.53	4.92	5	5'UTR
CLIP1	ENST00000620786	2	144	164	CAUACAAAGAAAAUGAGUAUG	(((((...........)))))	(((((...........)))))	-1.6	-1.91	1.1	4	5'UTR
H3C2	ENST00000621411	1	31	72	GGUUUUGCCAUGGCUCGUACUAAACAGACAGCUCGGAAAUCC	((.........(((..((.((....)))).))).......))	((.(((.((..((((.((.((....)))))))).))))).))	-6.7	0.12	7.81	3	5'UTR
ABCB1	ENST00000622132	2	77	184	GGAGUAUCUUCUUCCAAAAUUUCACGUCUUGGUGGCCGUUCCAAGGAGCGCGAGGUCGGAAUGGAUCUUGAAGGGGACCGCAAUGGAGGAGCAAAGAAGAAGAACUUU	((((...(..((((........(.(.(....((((((.....................................)).))))....).))......))))..)..))))	.((((.((((((((......(((.(.((...((((((((((....)))).(((((((......)))))))....)).))))...)).))))....)))))))))))).	-32.5	-1.99	17.15	5	5'UTR
ARL16	ENST00000622299	1	3	24	AGCACGGAAUGUGUCUCCUGCU	((((.((.........))))))	((((.(((.......)))))))	-5.6	-1.39	1.06	4	5'UTR
BRAF	ENST00000644969	3	185	244	AGGCCCUAUUGGACAAAUUUGGUGGGGAGCAUAAUCCACCAUCAAUAUAUCUGGAGGCCU	(((((((...(((.....((((((((((......))).)))))))....))))).)))))	(((((((...(((.....((((((((((......))).)))))))....))))).)))))	-22	-3.76	5.92	1	5'UTR
AKT1	ENST00000649815	6	496	566	CUGUGGCGCAGUGCCAGCUGAUGAAGACGGAGCGGCCCCGGCCCAACACCUUCAUCAUCCGCUGCCUGCAG	((((((.((((((...(.........................................)))))))))))))	((((((.((((((...(.((((((((..(..(.(((....))))..)..)))))))).)))))))))))))	-29.6	-1.93	2.27	1	5'UTR
ZFHX4	ENST00000651372	3	405	424	CCAUGUAGCAAUUGCCAUGG	(((((..((....)))))))	(((((..((....)))))))	-5.1	-1.84	1.49	2	5'UTR
FAS	ENST00000652046	1	9	110	CCGCGGGUUGGUGGACCCGCUCAGUACGGAGUUGGGGAAGCUCUUUCACUUCGGAGGAUUGCUCAACAACCAUGCUGGGCAUCUGGACCCUCCUACCUCUGG	(((.((((.((.((..((((((((((.((.((((((.((...................)).))))))..)).))))))))....))..)).)).)))).)))	(((.((((.((.((..((((((((((.((.((((((.((..((((((.....)))))))).))))))..)).))))))))....))..)).)).)))).)))	-40	-2.02	10.12	1	5'UTR
CASP8	ENST00000673742	1	6	119	UUUGCUCUUGUCUUAGAUGCUCAGAUGGUAGUGGAUAGGCCUGUGACGAAGGUGCUACCAUCGUGAGAGUAAGAUUAUAUUCUCCUGCCUUUUAAAAAGAUGGACUUCAGCAGA	(((((....((((((....(((((((((((((.....................))))))))).))))..))))))..................................)))))	((((((...((((((....(((((((((((((......((((.......))))))))))))).))))..)))))).......(((...((((...))))..)))....))))))	-30	-1.24	21.24	1	5'UTR
FANCD2	ENST00000675286	1	26	93	GACGGCUUCUCGGAAGUAAUUUAAGUGCACAAGACAUUGGUCAAAAUGGUUUCCAAAAGAAGACUGUC	((((((((((.(((((..((((...((..(((....)))..))))))..)))))...))))).)))))	((((((((((.(((((..((((...((..(((....)))..))))))..)))))...))))).)))))	-16.9	-2.25	5.38	1	5'UTR
PLCG1	ENST00000244007	1	197	302	CAUGGCGGGCGCCGCGUCCCCUUGCGCCAACGGCUGCGGGCCCGGCGCGCCCUCGGACGCCGAGGUGCUGCACCUCUGCCGCAGCCUCGAGGUGGGCACCGUCAUG	(((....................................................................................................)))	((((((((((.((((.((.............((((((((....((.((((((((((...)))))).)).)).))....))))))))..)).)))))).))))))))	-57.9	-1.5	22.98	7	coding
PBRM1	ENST00000296302	57	5031	5145	ACCCUCAACAUUCGCCAAGCAUACAACCUAGAAAAUGUUUAAUCACAUCAUUACGUUUCUUUUAUAUAGAAGCAUAAAGAGUUGUGGAUCAGUAGCCAUUUUAGUUACUGGGGGU	(((((.........................................................................................................)))))	(((((.((((((..(..((........)).)..))))))....((((((.(((.((((((.......)))))).))).))..))))...(((((((.......))))))))))))	-23.2	-1.66	15.12	11	coding
SMAD4	ENST00000342988	4	538	556	AAUGGACAAUAUGUCUAUU	((((((((...))))))))	((((((((...))))))))	-5.4	-5.25	1.13	8	coding
