# Supplementary material for: Analyses of human cancer driver genes uncovers evolutionarily conserved RNA structural elements involved in posttranscriptional control
Source: PLoS One. 2022 Feb 25;17(2):e0264025. doi: 10.1371/journal.pone.0264025 (PMC8880891; doi:10.1371/journal.pone.0264025)
Supplement: S8 Table — (TXT) [file pone.0264025.s008.txt]

gene_name	transcript_id	structure_number	i	j	sequence	DBN-mfe	DBN-refold	MFE	z-score	ED	tID_version	UTR	name	structure_number	expected	SD	observed	Zcm
A1CF	ENST00000373997	1	192	286	GCAGCCCUCCGCGCACUGGUCCAGCGCACAGGAUAUAGCUUGGUCCAGGAAAAUGGACAAAGAAAAUAUGGUGGCCCUCCACCUGGUUGGGAUGC	(((.(((.((..........................................................................))..))).)))	(((.(((.((((((.........)))).((((......))))(((((......)))))...........(((((....))))).))..))).)))	-31.8	-1.48	12.56	8	coding	A1CF	1	2.9	1.5	1	-1.266666667
A1CF	ENST00000373997	2	710	805	AGCAGCUGCCAUGGCGAGGAGGAAACUGCUACCAGGAAGAAUUCAGUUAUGGGGACAUGGUAUUGCAGUAGACUGGGCAGAGCCAGAAGUAGAAGU	(....((((..(((.....((...................................................))........)))...))))...)	.((..((((..((((....((...((((((((((.......((((....))))....)))))..)))))...)).......))))...))))..))	-22.7	-1.07	25.48	8	coding	A1CF	2	1.9	1.2	0	-1.583333333
A1CF	ENST00000373997	3	1079	1168	CCGAGGCACAGGUGGAAGGGGCACCAUGCUGCAAGGAGAGUAUACCUACUCUUUGGGCCAAGUUUAUGAUCCCACCACAACCUACCUUGG	(((.((.....((((..((((((....(((..............................)))...)).)))).))))......)).)))	((((((.....((((..((((((....(((((..((((((((....))))))))..))..)))...)).)))).))))......))))))	-31.1	-2.06	11.17	8	coding	A1CF	3	3.9	1.7	0	-2.294117647
A1CF	ENST00000373997	4	1210	1305	CCAGUCUUCAUUUCCCAGCCACCAAAGGACAUCUCAGCAACAGAGCCAUUAUCCGAGCCCCUUCUGUUAGAGGGGCUGCGGGAGUGAGAGGACUGG	((((..............((......))........((......))((((.((((((((((((......)))))))).))))))))......))))	(((((((((.........((......))........((......))((((.((((((((((((......)))))))).)))))))).)))))))))	-36.7	-2.8	20.86	8	coding	A1CF	4	3	1.4	0	-2.142857143
A1CF	ENST00000373997	5	1313	1342	UGGCUAUUUGGCAUACACAGGCCUGGGUCG	(((((....(((........)))..)))))	.((((....(((........)))..)))).	-7.7	-0.54	1.08	8	coding	A1CF	5	0.1	0.3	0	-0.333333333
A1CF	ENST00000373997	6	1421	1445	UCCUGUCACAUUAAAACCCCAAGGA	((((.................))))	((((.................))))	-1.7	-1.61	1.44	8	coding	A1CF	6	0.2	0.4	0	-0.5
A1CF	ENST00000373997	7	1455	1503	GCUCCCCAGAUAUUAGAAGAGAUUUGUCAGAAAAAUAACUGGGGACAGC	(((((((((.((((....((......)).....)))).)))))))..))	..(((((((.((((....((......)).....)))).)))))))....	-13.2	-2.69	4.08	8	coding	A1CF	7	0.6	0.7	0	-0.857142857
A1CF	ENST00000373997	8	1730	1832	UGCUGCUACUGCUUUCCCAGGAUAUGCUGUCCCUAAUGCAACUGCACCCGUGUCUGCAGCCCAGCUCAAGCAAGCGGUAACCCUUGGACAAGACUUAGCAGCA	((((((((...((((((.(((...((((((..((...((........................))...))...))))))..))).))).)))...))))))))	((((((((...((((((.(((...((((((..((...((..(((((........)))))....))...))...))))))..))).))).)))...))))))))	-31.6	-2.15	14.71	8	coding	A1CF	8	5.4	1.9	0	-2.842105263
A1CF	ENST00000373997	9	1878	1982	GGGGAUGGAUAUGGCACCUUCUGAAGAUGCUUUUUUAAAUUUAAGAAUAAGACACACAAAACUCUAUUAAAAAAAAAAAAGAAAUAAACCUCUAACUCGGUCCCC	((.....................................................................................................))	((((((.((...((((.(((...))).))))((((((....))))))................................(((........)))...)).))))))	-15.8	-1.28	17.22	8	3'UTR	A1CF	9	4.5	1.8	3	-0.833333333
A1CF	ENST00000373997	10	2120	2156	GCUGGAGAGCCACUGCCCCAAAAGUUGUUCUUCCAGU	((((((((((.(((........))).)))).))))))	((((((((((.(((........))).)))).))))))	-14.8	-3.4	1.5	8	3'UTR	A1CF	10	0.2	0.5	0	-0.4
A1CF	ENST00000373997	11	2157	2176	CUUCCUGAGUGUUUGGGGAG	((((((((....))))))))	((((((((....))))))))	-6.2	-2.23	2.02	8	3'UTR	A1CF	11	0.1	0.2	0	-0.5
A1CF	ENST00000373997	12	2185	2230	CAAAUCCUGCCAGGGUGAAGAGAGAUCUUGUAGCUGGCAAGAUUUG	((((((.((((((....((((....))))....)))))).))))))	((((((.((((((....((((....))))....)))))).))))))	-19.2	-3.34	0.76	8	3'UTR	A1CF	12	0.5	0.7	1	0.714285714
A1CF	ENST00000373997	13	2285	2357	CUCCAGAGUCUUACCUCUGGCUCACAGCUGCUUUUGUGAUACACAAAGUCACAAAGAGGAAAAGGGAAGGGAG	((((....(((..((((((((........)))......................)))))...)))....))))	((((....((((.((((((((........))).(((((((.......))))))))))))..))))....))))	-20.2	-1.78	11.38	8	3'UTR	A1CF	13	0.9	0.9	1	0.111111111
A1CF	ENST00000373997	14	2762	2855	AGUAAAUCAGAUAUACAGAAUAUCAUUUAUGAUACUUCUUCCUUUCAGCAAAUUGACUGAAAAGUCAUUUUAAAGAGAGAAGUGCAGAUUUGCU	((((..(..(((((.....))))).....((.((((((((.((((....(((.(((((....))))).))))))).)))))))))).)..))))	((((((((.(((((.....))))).....((.((((((((.((((....(((.(((((....))))).))))))).))))))))))))))))))	-24	-4.26	5.23	8	3'UTR	A1CF	14	1.3	1.1	0	-1.181818182
A1CF	ENST00000373997	15	2867	2883	GAUAUUGUUGCAGUAUC	(((...........)))	(((((((...)))))))	-3.5	-2.98	0.22	8	3'UTR	A1CF	15	0	0.2	2	10
A1CF	ENST00000373997	17	2968	2988	AGGAAAUCCUCUAACUUUCCU	((((((.........))))))	((((((.........))))))	-3	-3.97	1.37	8	3'UTR	A1CF	17	0.1	0.3	1	3
A1CF	ENST00000373997	18	3013	3054	GGCAGCUUCACCAUACCUGAGUCCUUUUGUCUUGAAGCUGCC	((((((((((..(((...(....)...)))..))))))))))	((((((((((..(((...(....)...)))..))))))))))	-15.4	-3.33	4.12	8	3'UTR	A1CF	18	0.4	0.6	0	-0.666666667
A1CF	ENST00000373997	20	3079	3110	UGCUGAUUAGAAACUGUUUCAGACAAUCAGCA	((((((((.(...(((...))).)))))))))	((((((((.(...(((...))).)))))))))	-8.4	-2.75	4.28	8	3'UTR	A1CF	20	0.1	0.2	1	4.5
A1CF	ENST00000373997	21	3390	3462	UUACAGAACACAAAGGAAAACAUAAACACAAAGACAUGGAAAAUUUUGUCAACUCCUUAAUGGAAUUCUGUGA	((((((((..(((((((...............((((..........))))...)))))..))...))))))))	((((((((..(((((((...............((((..........))))...)))))..))...))))))))	-11	-2.23	12.52	8	3'UTR	A1CF	21	0.8	0.8	0	-1
A1CF	ENST00000373997	22	3474	3497	GCCAGAUUCUAAUCAAAAUCAGGU	(((.((((........)))).)))	(((.((((........)))).)))	-3.5	-1.58	0.7	8	3'UTR	A1CF	22	0.1	0.3	1	3
A1CF	ENST00000373997	23	3531	3585	UUUCAGUUGUCCUAACUCCAAUGAGAUAACAAAGCCUCCAAGGCUACAGCUGAAA	((((((((((.....(((....))).......(((((...)))))))))))))))	.(((((((((.....(((....))).......(((((...)))))))))))))).	-15.1	-3.25	3	8	3'UTR	A1CF	23	0.2	0.4	0	-0.5
A1CF	ENST00000373997	24	3590	3607	GAAAGGCCCUGUGCUUUC	(((((........)))))	(((((........)))))	-3	-0.57	4.25	8	3'UTR	A1CF	24	0	0	0
A1CF	ENST00000373997	25	3691	3766	AAAUGCUAAUGCCAAUAACAUAUCUCAUAAAAUUUACACUAGAAUUUCCUUGGAUGGGUGCCUGGCAUCAGUAUUU	(((((((.((((((...((.(((((....((((((......))))))....))))).))...)))))).)))))))	(((((((.((((((...((.(((((....((((((......))))))....))))).))...)))))).)))))))	-19.8	-3.4	4.13	8	3'UTR	A1CF	25	0.8	0.9	0	-0.888888889
A1CF	ENST00000373997	26	3777	3803	CCUAGGUGAUUUCAAUGUGCACCUAGG	((((((((((......)).))))))))	((((((((((......)).))))))))	-11.9	-3.84	1.36	8	3'UTR	A1CF	26	0.2	0.4	1	2
A1CF	ENST00000373997	27	3913	4017	GACAAAUAGCCAAAUCAUAUUUAUCCCAUAAAUAGUAUGAAUUUAAAUGUAACUUACGUAGGCUUCAAACUAACUCUAAAAAUGAGAAAGUAAAACAAUCUUGUC	(((((...............................................................................................)))))	(((((..((((...(((((((............)))))))......(((((...))))).))))....(((..(((.......)))..))).........)))))	-12.8	-1.47	10.65	8	3'UTR	A1CF	27	1.2	1	1	-0.2
A1CF	ENST00000373997	28	4219	4281	GUCUUGUCAAUGCAAAUUAGGUUUGAUUUAGAGAAGUUUUAAAUUUAAUCGCAAUGAAAAGAU	(((((.(((.(((..(((((((((((............))))))))))).))).))).)))))	(((((.(((.(((..(((((((((((............))))))))))).))).))).)))))	-13.9	-3.4	7.06	8	3'UTR	A1CF	28	0.4	0.6	0	-0.666666667
A1CF	ENST00000373997	29	4492	4519	UUGCUAAAAUUUUACUUUGUUUUAGUAA	((((((((((........))))))))))	.(((((((((........))))))))).	-6.9	-4.22	0.69	8	3'UTR	A1CF	29	0.1	0.2	0	-0.5
A1CF	ENST00000373997	30	4644	4680	AGUUUAAAAUUAUUAAGACAACGGGCUUUUUUAAAUU	(((((((((...................)))))))))	.((((((((...................)))))))).	-1.4	0.4	4.81	8	3'UTR	A1CF	30	0	0	0
A1CF	ENST00000373997	31	4697	4740	GCUAAUUUUGCAUAGGUUUAUAUUUUUAGACUUAAGAAAUUAGC	(((((((((...((((((((......)))))))).)))))))))	(((((((((...((((((((......)))))))).)))))))))	-13.4	-3.73	0.82	8	3'UTR	A1CF	31	0.2	0.4	0	-0.5
A1CF	ENST00000373997	32	4780	4828	UUUUUCUGUAAUUUCUUAUUUGAAUGCUUCCUAAUUCUUUACAGAAAAA	(((((((((((..........((((........)))).)))))))))))	.((((((((((..........((((........)))).)))))))))).	-8.3	-2.53	6.39	8	3'UTR	A1CF	32	0.6	0.7	2	2
A1CF	ENST00000373997	33	4837	4858	UUGUCACCCAACCAGGUGAUAA	((((((((......))))))))	.(((((((......))))))).	-8.5	-4.93	0.7	8	3'UTR	A1CF	33	0	0	1
A1CF	ENST00000373997	34	4873	4910	UUUAGGAACAUCCAGUAAAUUUGAAUUAGUUCUCUAAA	(((((((((((.(((.....))).))..)))).)))))	.((((((((((.(((.....))).))..)))).)))).	-4.4	-1.96	4.01	8	3'UTR	A1CF	34	0.1	0.2	1	4.5
A1CF	ENST00000373997	36	4980	5040	AGCAAUGGGAUUGGGUAUCUAUUUUCUUUCCUAUAAAAGUGCUGCCUCUUCUCAAAUUGCU	((((((((((..(((((..((((((..(....)..)))))).)))))..)))))..)))))	((((((((((..(((((..((((((..(....)..)))))).)))))..)))))..)))))	-14.7	-2.91	7.93	8	3'UTR	A1CF	36	0.3	0.5	0	-0.6
A1CF	ENST00000373997	37	5106	5121	UCCUAGAUGACUAGGA	((((((....))))))	((((((....))))))	-6.2	-4.99	0.5	8	3'UTR	A1CF	37	0	0	0
A1CF	ENST00000373997	47	6081	6163	UAGAAACUUGGCACUUUUUAUGUAUUGUAGAUACACUUUCAUAUAUUGUAAAUACAUCUGUUAAAGAUAAAACUAAGUUUCUA	(((((((((((...((((((.....((((..((((...........))))..)))).....)))))).....)))))))))))	(((((((((((...((((((.....((((..((((...........))))..)))).....)))))).....)))))))))))	-16.8	-2.19	13.33	8	3'UTR	A1CF	47	2.4	1.4	0	-1.714285714
A1CF	ENST00000373997	48	6491	6591	GGAAAAUGAGAUUUUUCUGACUCCCAUUCCCUCUCUUAAAAAGUAAAAUAUUUAAGCUUUUUUUAUUAAAGGAAAAAUGGGUACAGAAUACUCUAUUGCCC	((.....(((....(((((...((((((.(((.....(((((((...........))))))).......)))...))))))..)))))..)))......))	((.....(((....(((((...((((((.(((.....(((((((...........))))))).......)))...))))))..)))))..))).....)).	-19.9	-2.32	18.4	8	3'UTR	A1CF	48	1.1	1	2	0.9
A1CF	ENST00000373997	50	6944	6982	UGUUCUCUUUCCACAAAUGAUACUUUGUCUAAGGGAAUA	(((((((((...(((((......)))))..)))))))))	(((((((((...(((((......)))))..)))))))))	-9.1	-2.64	1.95	8	3'UTR	A1CF	50	0	0.2	0	0
A1CF	ENST00000373997	51	6985	7005	AGAUACCAAGAAACAGUAUCU	((((((.........))))))	((((((.........))))))	-3.2	-4.69	0.59	8	3'UTR	A1CF	51	0.1	0.3	0	-0.333333333
A1CF	ENST00000373997	53	7037	7110	GGAGAAUGAAGAAUAUCAGCCCCAUUCAGGGUUUACCAAUGUCUCUCUGAGGUGACAAUACAUUCUGGUUUUCC	(((((((..(((((...(((((......)))))......((((.((....)).))))....))))).)))))))	(((((((..(((((...(((((......)))))......((((.((....)).))))....))))).)))))))	-16.7	-1.27	12.75	8	3'UTR	A1CF	53	0.5	0.7	0	-0.714285714
A1CF	ENST00000373997	54	7111	7140	AGGACAGUCCUGGCUUAGGUCUGCUGUCCU	((((((((...(((....))).))))))))	((((((((((((...))))...))))))))	-13	-3.51	3.63	8	3'UTR	A1CF	54	0.1	0.3	0	-0.333333333
A1CF	ENST00000373997	55	7194	7273	CAACAAAUUAUACAGUGUCUGCCCCCAACACACACACACACACCCCACCAUCUUUAUGGGUUGUUGUUGUUUUCUUGUUG	((............((((.((.......)).)))).((.(((.((((.........)))).)))))............))	((((((.....(((((((.((.......)).))))(((.(((.((((.........)))).)))))))))....))))))	-12.9	-1.66	19.05	8	3'UTR	A1CF	55	0.4	0.6	0	-0.666666667
A1CF	ENST00000373997	57	7327	7371	ACUAAAGAGCCUAGCUACUUCUUUCUGACUGAGCAGGGUCAUAGU	((((..((.(((.(((...((.....))...)))))).)).))))	((((..((.(((.(((...((.....))...)))))).)).))))	-11.3	-1.76	2.49	8	3'UTR	A1CF	57	0.2	0.4	1	2
A1CF	ENST00000373997	58	7374	7428	ACAGAGAAGAAUGGAUCACUUCCUCCUCUGAAAUCUCCAUCAAUCCACUUUCUGU	(((((((.(((((((....(((.......)))...)))))...))...)))))))	(((((((.(((((((....(((.......)))...)))))...))...)))))))	-8.3	-1.46	14.13	8	3'UTR	A1CF	58	0.1	0.3	0	-0.333333333
A1CF	ENST00000373997	60	7464	7528	AGUUUUCCUCUCAUAACCCCUGGGCUGUGAGUCCUGAGUUCUGCCUUCAUAUGGCAGAGCAAGCU	((((.....(((((..((....))..)))))......((((((((.......)))))))).))))	.........((((((.((....)).))))))......((((((((.......)))))))).....	-21.2	-3.02	4.85	8	3'UTR	A1CF	60	0.2	0.4	0	-0.5
A1CF	ENST00000373997	61	8000	8073	GAAUAUAUGAUCAGCCUGUGUUUACUAUGCACCUACUCUUAUACCAGAAACUGUGAAUACAAAUACAUAUAUUU	(((..((((.......(((((((((...........................)))))))))....))))..)))	(((((((((.......(((((((((...........................)))))))))....)))))))))	-11.3	-1.77	3.55	8	3'UTR	A1CF	61	1.4	1.1	4	2.363636364
A1CF	ENST00000373997	63	8228	8309	AAACUCUGGACUGAUACAAUAAGCCUUUUAAAAGGUGAAUUUAACACUUCACCUAUUAUGGUUAUUUAAGUAAAAUGAGUUU	(((((......(.....((((..((...(((.(((((((........))))))).))).)).))))..)........)))))	((((((...(((.....(((((.((...(((.(((((((........))))))).))).)))))))..))).....))))))	-16.2	-2.19	7.83	8	3'UTR	A1CF	63	0.1	0.3	0	-0.333333333
A1CF	ENST00000373997	65	8555	8622	AUGCCUUUCUUUGCAAUAAAGUAUAUAUACCUUUUUACAAAUGUAAAUUUUAUUUUGAAACUUGGCAU	(((((..........................................................)))))	(((((....((((.((((((((.(((((............))))).)))))))).))))....)))))	-10.8	-1.97	5.56	8	3'UTR	A1CF	65	0.9	0.9	3	2.333333333
A1CF	ENST00000373997	66	8662	8719	UACAGAUAAAUCUAUUUAAAUCAAUUCAUCAUUAUCACUGGUUUAAAUAUUUAAUGUA	((((..((((..(((((((((((...............))))))))))))))).))))	((((..((((..(((((((((((...............))))))))))))))).))))	-7.7	-1.91	3.95	8	3'UTR	A1CF	66	0.3	0.6	0	-0.5
A1CF	ENST00000373997	67	8726	8745	GGAAUUUUUAUUCUUAUUCC	(((((..........)))))	(((((..........)))))	-2.1	-4.45	4.22	8	3'UTR	A1CF	67	0	0	0
ABCA12	ENST00000272895	1	41	139	GUUCAGCUGCUGCUUUUUUUUUUUUUUCAGUGAGGCAUUAUCUGAAUGAUGCUCAUUCUCUCUUGAGUCUGGACUUCGUGCAACAAGCAGCAACUGGAU	((((((.((((((((.............((((((.................))))))............(...(...)...)..)))))))).))))))	((((((.((((((((.............((((((.((((((....))))))))))))(((....)))..((.((...)).))..)))))))).))))))	-29.2	-3.03	11.42	12	5'UTR	ABCA12	1	0.2	0.4	0	-0.5
ABCA12	ENST00000272895	3	348	431	ACGGGGCAUCAGUUCUUCAUUUGUGGAGUGGAGAAAAGAAGAGGAAAUCUCUCAUUUGGGGCAUUUGAAGGAUGGCUUCCCUGU	(.(((.......(((((((..(.(.((((.((((.............))))..))))...).)..))))))).......))).)	((((((.....((((((((..(((.(((((((((.............)))).)))))...)))..)))))))).....))))))	-26.9	-2.55	5.51	12	5'UTR	ABCA12	3	3.1	1.6	1	-1.3125
ABCA12	ENST00000272895	5	465	502	GGCUAGGUGUAAAAAGGCAGCCGCUUUGGACACUUGUC	(((.((((((...(((((....)))))..)))))))))	(((.((((((...(((((....)))))..)))))))))	-12	-2.37	4.25	12	coding	ABCA12	5	0.6	0.7	0	-0.857142857
ABCA12	ENST00000272895	6	511	543	AUGGCCAGUCAUUAUUUUCAUAAUUUUGGCUAU	((((((((..(((((....))))).))))))))	((((((((..(((((....))))).))))))))	-9	-3.03	1.7	12	coding	ABCA12	6	0.2	0.4	0	-0.5
ABCA12	ENST00000272895	7	1150	1227	GGAAAUAGUCAGAAUGCUGUCUUUCUUCUCACAAGUGCAAGAGCAGAAAGCUGUGUGGCAGCUUCUGUCUAGUUUUCC	(.((((((.(((((.(((((((((((.(((..........))).)))))).......)))))))))).)))..))).)	((((((((.(((((.(((((((((((.(((..........))).)))))).......)))))))))).)))..)))))	-25.2	-2.75	10.12	12	coding	ABCA12	7	1.4	1.1	0	-1.272727273
ABCA12	ENST00000272895	8	1230	1250	AUGUGUUUCAGAAUGACACAU	(((((((.......)))))))	(((((((.......)))))))	-5.4	-4.48	0.99	12	coding	ABCA12	8	0.3	0.6	0	-0.5
ABCA12	ENST00000272895	9	1732	1772	ACUUCUUUGUGAAUCUGAAACUUUCAGUUUGAUAGAGAAGU	((((((((((.((.(((((...))))).)).))))))))))	((((((((((.((.(((((...))))).)).))))))))))	-15.9	-4.11	1.43	12	coding	ABCA12	9	1	0.9	5	4.444444444
ABCA12	ENST00000272895	10	1773	1811	CAUGCCAGCUCUCUGAUAUGAGCUUUGGGAGCCUGUGUG	((((...((((((.............))))))...))))	(((((..((((((.............))))))..)))))	-11.3	-1.23	5.74	12	coding	ABCA12	10	1.3	1	1	-0.3
ABCA12	ENST00000272895	11	2155	2192	UAUUGACAAGUUGCUGGCCAUUCCCAUCCCUGAUAAUA	(((((...((....(((......)))...))..)))))	..............(((......)))............	-1	1.22	6.94	12	coding	ABCA12	11	0.3	0.5	0	-0.6
ABCA12	ENST00000272895	12	2194	2214	AGCUGAGAUUAUUUCUCAGGU	(.((((((.....)))))).)	..((((((.....))))))..	-8	-4.06	0.56	12	coding	ABCA12	12	0.2	0.4	0	-0.5
ABCA12	ENST00000272895	13	2232	2247	GUGAUACUAAUAUCAC	((((((....))))))	((((((....))))))	-3.6	-6.83	0.5	12	coding	ABCA12	13	0.2	0.4	0	-0.5
ABCA12	ENST00000272895	14	2268	2341	CAAUGAAAGAAUUCUGCAACCUGUCUCUUUCAGAGAGAUCCCGGCAGUCUUACCUCAUCGGACUCACCCUUCUG	(.((((((((...((((.....(((((((...)))))))....))))))))...))))...............)	..((((((((...((((.....(((((((...)))))))....))))))))...)))).((......)).....	-14.6	-1.22	9.39	12	coding	ABCA12	14	2.7	1.5	0	-1.8
ABCA12	ENST00000272895	15	2400	2461	AGCCAGUAGAAAAGAUGAUGGAGCUCUUCAUAAGACUAAAAGAGAUUCUCAAUCAGAUGGCU	(((((....................................................)))))	(((((..........((((.((((((((...........)))))...))).))))..)))))	-12.1	-1.56	9.26	12	coding	ABCA12	15	1.8	1.2	0	-1.5
ABCA12	ENST00000272895	16	2711	2723	GAGCAAAUUGCUU	(((((...)))))	(((((...)))))	-2.5	-4.77	0.99	12	coding	ABCA12	16	0	0	0
ABCA12	ENST00000272895	17	2879	2898	AUAAUGGAAAAGUCCAAUGU	(((.((((....)))).)))	....((((....))))....	-2.8	-3.64	1.98	12	coding	ABCA12	17	0.1	0.2	0	-0.5
ABCA12	ENST00000272895	18	2907	2985	GACAGCUGGCGGAAUUAAGAGAAAAAUCUCAAGAGUGGAUGGAUAAGUCGCCACUUUUCAUGAAUUCCUUCCAUCUGUU	(((((.(((.((((((..((((....))))((((((((.(((.....)))))))))))....))))))..))).)))))	(((((.(((.((((((..((((....))))((((((((.(((.....)))))))))))....))))))..))).)))))	-23.6	-2.68	3.86	12	coding	ABCA12	18	1.7	1.2	0	-1.416666667
ABCA12	ENST00000272895	19	3271	3382	ACUCUUUGGAAGUGUUAUUUUUAAGCUUCCUUCUAACAGAAGCUGGCACAGAGGCUAUGACUCUGGAAAUGUCUUUCUUCCUCCUGUCAUAAAAUAUACCAUCCGGAUGAGU	(..............................................................................................................)	((((((((((.((((.(((((..((((((.........))))))(((......)))(((((...((((.........))))....))))))))))))))..)))))).))))	-25.8	-1.68	27.41	12	coding	ABCA12	19	5.1	1.9	0	-2.684210526
ABCA12	ENST00000272895	20	3622	3722	UCUUCCAAUUGUGCUUAUGGUUGCCUGGGUUGUAUUUAUAGCUGCCUUUGUAAAAAAGCUUGUCUAUGAGAAAGACCUCCGGCUUCAUGAGUACAUGAAGA	(((((....(((((((((((..(((.(((((...((((((((.((.(((....))).))..).)))))))...)))))..))).))))))))))).)))))	(((((....(((((((((((..(((.(((((...((((((((.((.(((....))).))..).)))))))...)))))..))).))))))))))).)))))	-33.1	-3.65	9.02	12	coding	ABCA12	20	1.4	1.1	0	-1.272727273
ABCA12	ENST00000272895	21	3990	4011	UUGUUCUGGUUACAGUGGAGAA	((.((............)).))	((.(.(((....))).).))..	-2	-0.78	3.71	12	coding	ABCA12	21	0.3	0.5	0	-0.6
ABCA12	ENST00000272895	23	4247	4270	GGGACAUACGGUAUGGCAGCUCCC	((((((((...)))).....))))	((((((((...)))).....))))	-3.1	0.48	3.6	12	coding	ABCA12	23	0.5	0.7	0	-0.714285714
ABCA12	ENST00000272895	24	4273	4320	GUAUUUUCCAAUUCUUCCUUCCUAUUGGAAGGAGCGAUUUGGGUGUGC	((((..(((((.((((((((((....)))))))).)).))))).))))	((((..(((((.((((((((((....)))))))).)).))))).))))	-20.7	-4.26	1.89	12	coding	ABCA12	24	2.2	1.4	0	-1.571428571
ABCA12	ENST00000272895	25	4322	4351	GAGGUGAAGCCUGAGAAGAGCAAUGGCCUC	(((((.(.((((....)).))..).)))))	(((((.(.((((....)).))..).)))))	-8.9	-2.02	1.01	12	coding	ABCA12	25	0.5	0.7	0	-0.714285714
ABCA12	ENST00000272895	26	4524	4544	AUGAAGGGCAUAUUACUUCAU	((((((.........))))))	((((((.........))))))	-4.2	-2.85	0.86	12	coding	ABCA12	26	0.2	0.5	0	-0.4
ABCA12	ENST00000272895	27	4545	4615	UGCUGGGGCCCAAUGGAGCUGGGAAAACUACUACCAUUUCCAUGUUAACUGGGCUGUUUGGGGCCUCAGCA	(((((((((((...(.((((.((..(((...............)))..)).)))).)...)))))))))))	(((((((((((...(.((((.((..(((...............)))..)).)))).)...)))))))))))	-32.1	-3.46	5.72	12	coding	ABCA12	27	1.7	1.2	0	-1.416666667
ABCA12	ENST00000272895	28	4620	4635	CCAUUUUUGUAUAUGG	((((........))))	((((........))))	-1.9	-4.34	0.65	12	coding	ABCA12	28	0.1	0.3	0	-0.333333333
ABCA12	ENST00000272895	29	4756	4794	AGUUCCUCACUGGACUAAAAAGCAGCUCCACGAGGAAGU	(.((((((..((((((.......)).)))).)))))).)	..((((((..((((((.......)).)))).))))))..	-11	-2.23	1.9	12	coding	ABCA12	29	0.7	0.8	0	-0.875
ABCA12	ENST00000272895	30	4811	4835	GAUACUGGACUAUAUAGCCAUCGUC	(((..(((.((....)))))..)))	(((..(((.((....)))))..)))	-3	-0.35	2.75	12	coding	ABCA12	30	0.4	0.6	0	-0.666666667
ABCA12	ENST00000272895	31	4889	4980	AUAGCUCUCAUUGGUGGAUCAAGGGUAGUAAUUUUGGAUGAACCAUCUACUGGAGUUGACCCAUGUUCUCGCCGAAGUAUAUGGGAUGUUAU	((((((...(((.............................................................))......)...).)))))	((((((((((((((((((.((.((((..((((((((((((...))))))...)))))))))).)).)).))))))......))))).)))))	-27.2	-2.02	7.46	12	coding	ABCA12	31	2.3	1.4	0	-1.642857143
ABCA12	ENST00000272895	32	5035	5149	GGCUGAAGUGCUGAGUGACCGCAUCGCCUUCCUGGAGCAGGGUGGGCUUAGGUGCUGUGGGUCCCCAUUUUACCUCAAGGAAGCCUUUGGCGAUGGGUAUCACCUCACGCUUACC	((...(((((.(((((((.................................................................................))).))))))))).))	.....(((((.(((((((((.(((((((.(((((...))))).(((((((((((..((((....))))..))))).....))))))..)))))))))..))).)))))))))...	-42.9	-1.01	19.56	12	coding	ABCA12	32	4.4	1.8	0	-2.444444444
ABCA12	ENST00000272895	33	5374	5406	UUCAGAUACCACCGUGGAGGAGGUCUUUCUGAA	((((((.(((.((.....)).)))...))))))	.(((((.(((.((.....)).)))...))))).	-10.3	-1.88	1.54	12	coding	ABCA12	33	0.4	0.6	0	-0.666666667
ABCA12	ENST00000272895	35	5432	5453	AGUGCUAUGAGUCUUGAGCACU	((((((..........))))))	((((((..........))))))	-5.4	-2.16	1.83	12	coding	ABCA12	35	0.2	0.4	0	-0.5
ABCA12	ENST00000272895	36	5468	5482	AUUGGGAAUUCCAAU	(((((.....)))))	(((((.....)))))	-2.7	-2.81	1.43	12	coding	ABCA12	36	0	0.1	1	10
ABCA12	ENST00000272895	38	5493	5570	UCUCAACUCCUGACGAUUUAUCUGUGAGCAGCAGCAAUUUCACAGACAGAGAUGACAAAAUCCUGACAAGAGGAGAGA	((((..(((.((........(((((((((....))....)))))))(((.(((......)))))).)).)))..))))	((((..(((.((........(((((((((....))....)))))))(((.(((......)))))).)).)))..))))	-19.6	-2.87	5.88	12	coding	ABCA12	38	3.3	1.6	0	-2.0625
ABCA12	ENST00000272895	39	5877	5920	CCAGUGAUCUACAGUGUUUAAACAAAGACAGUCUGGAAAAAUGG	(((....((((.(.(((((......))))).).))))....)))	(((....((((.(.(((((......))))).).))))....)))	-8.3	-1.52	2.65	12	coding	ABCA12	39	0.8	0.8	0	-1
ABCA12	ENST00000272895	40	6231	6277	CAGCUUACCUCAACAGCCUGAAUAAUUUCCUUCUGCGAGUUAACAUG	((...........................................))	....(((.(((..(((...(((....)))...))).))).)))....	-4.5	0.15	4.52	12	coding	ABCA12	40	0.7	0.8	0	-0.875
ABCA12	ENST00000272895	41	6547	6625	GGUGCCUGUAGCGUUUUCAAUUGGUAUCAUUGCGAUUUUCAAAUUACCUGCAUUCUACAGUGAAAACAACCUAGGCGCU	((((((((...............................................................))))))))	((((((((....(((((((....(((....((((..............))))...)))..)))))))....))))))))	-19.9	-1.85	7.68	12	coding	ABCA12	41	2.2	1.3	0	-1.692307692
ABCA12	ENST00000272895	42	6669	6728	GGAUGUACUUGCUGGCUGGGCUCUUCCAUGAAACAGGAAUGGCCUUCAUCACUUACGUCU	(((((((..((.(((..(((((.((((........)))).)))))))).))..)))))))	(((((((..((.(((..(((((.((((........)))).)))))))).))..)))))))	-20.2	-2.82	2.39	12	coding	ABCA12	42	0.9	0.9	0	-1
ABCA12	ENST00000272895	44	7539	7556	UUAGGAGACUUCACCUGA	(((((........)))))	(((((........)))))	-2.8	-1.32	1.09	12	coding	ABCA12	44	0.2	0.5	1	1.6
ABCA12	ENST00000272895	45	7559	7636	CCCUUCAAGGACAGAGCUACCUCUAUGUGCAGUUAUGGCACAAAAAGAAAAUUAUCCACUGCACUGGCCUUGAUAGGG	((((((((((.(((.((....(((.(((((.......)))))...)))............)).))).)))))).))))	((((((((((.(((.((....(((.(((((.......)))))...)))............)).))).)))))).))))	-22.7	-3	15.94	12	coding	ABCA12	45	2	1.3	0	-1.538461538
ABCA12	ENST00000272895	46	8098	8123	GGUUUUCAUCAACUUUGCCAAAGACC	((((((...((....))...))))))	((((((...((....))...))))))	-2.6	-0.48	3.5	12	coding	ABCA12	46	0.1	0.2	0	-0.5
ABCA12	ENST00000272895	47	8130	8160	CCUAUGAAACUGCUGAUACCAGCAGCCAAGG	((..((...((((((....)))))).)).))	(((.((...((((((....)))))).)))))	-10	-2.39	1.69	12	coding	ABCA12	47	0.9	0.9	0	-1
ABCA12	ENST00000272895	48	8161	8237	UUCCACUAUAAGUGUUGACUCACAAGAUGACCAGAUGGAGUCUUAACACUUCCAGCAAACUCAAUCUCAGCGUGUGA	((.......((((((((((((.((...........)))))))..)))))))........................))	.....((..((((((((((((.((...........)))))))..)))))))..))......................	-12.2	-0.3	17.88	12	3'UTR	ABCA12	48	0.8	0.9	0	-0.888888889
ABCA12	ENST00000272895	49	8639	8740	ACAGAAUGAACAUCAUCAUGAAUACAUGAAUCGGCUGUGAUGUGUGAACUGCUAAGGGCCAAAUGAACGUUUGCAGAGCAGUGGGCACAAUGUUUACAAUGU	(((...(((((((................((((....))))................................................)))))))...)))	(((...(((((((..(((((....)))))((((....))))((((..((((((....((.((((....))))))..))))))..)))).)))))))...)))	-24.8	-2.28	7.27	12	3'UTR	ABCA12	49	0.7	0.8	0	-0.875
ABCA12	ENST00000272895	50	8981	9022	GAGAAUCCAUGUGCUACUGGCAGGCAACAUUUUUUAAAGCUC	(.............(.......)(...............).)	........(((((((.......))).))))............	-3.8	1.16	10.44	12	3'UTR	ABCA12	50	0.3	0.5	1	1.4
ABCA12	ENST00000272895	51	9035	9089	UCAUAUUUGGGGUUUCUUUUCAGGAAACAUUCCUGUGGAGGGAAAACGAAUAUGA	(((((((((...(((((((.((((((...)))))).)))))))...)))))))))	(((((((((...(((((((.((((((...)))))).)))))))...)))))))))	-21.6	-3.94	3.97	12	3'UTR	ABCA12	51	0.2	0.4	0	-0.5
ABCA12	ENST00000272895	53	9126	9145	UCGUGUAUAUGGCUAUAGGA	((.(.((......)).).))	((.((((......)))).))	-1.9	-0.79	1.59	12	3'UTR	ABCA12	53	0.1	0.4	0	-0.25
ABCB1	ENST00000622132	1	4	49	CGAGUAGCGGCUCUUCCAAGCUCAAAGAAGCAGAGGCCGCUGUUCG	((((((((..............................))))))))	((((((((((((..((...(((......))).))))))))))))))	-18.4	-2.85	6.39	5	5'UTR	ABCB1	1	0.8	0.9	0	-0.888888889
ABCB1	ENST00000622132	2	77	184	GGAGUAUCUUCUUCCAAAAUUUCACGUCUUGGUGGCCGUUCCAAGGAGCGCGAGGUCGGAAUGGAUCUUGAAGGGGACCGCAAUGGAGGAGCAAAGAAGAAGAACUUU	((((...(..((((........(.(.(....((((((.....................................)).))))....).))......))))..)..))))	.((((.((((((((......(((.(.((...((((((((((....)))).(((((((......)))))))....)).))))...)).))))....)))))))))))).	-32.5	-1.99	17.15	5	5'UTR	ABCB1	2	4.8	2	1	-1.9
ABCB1	ENST00000622132	3	332	384	CCUCUCAUGAUGCUGGUGUUUGGAGAAAUGACAGAUAUCUUUGCAAAUGCAGG	(((..((...(((.((((((((.........))))))))...)))..)).)))	(((..(((..(((.((((((((.........))))))))...))).))).)))	-11.6	-0.88	7.29	5	coding	ABCB1	3	4.1	1.6	0	-2.5625
ABCB1	ENST00000622132	4	392	448	GAAGAUCUGAUGUCAAACAUCACUAAUAGAAGUGAUAUCAAUGAUACAGGGUUCUUC	(((((((((.(((((...((((((......)))))).....)))))))))..)))))	(((((((((.(((((...((((((......)))))).....)))))))))..)))))	-15.1	-3.06	5.53	5	coding	ABCB1	4	2.3	1.4	2	-0.214285714
ABCB1	ENST00000622132	5	453	476	AUCUGGAGGAAGACAUGACCAGGU	((((((............))))))	((((((............))))))	-4.3	-1.19	1.72	5	coding	ABCB1	5	1.1	0.9	0	-1.222222222
ABCB1	ENST00000622132	6	585	694	AGUUUUUUCAUGCUAUAAUGCGACAGGAGAUAGGCUGGUUUGAUGUGCACGAUGUUGGGGAGCUUAACACCCGACUUACAGAUGAUGUCUCCAAGAUUAAUGAAGGAAUU	((..........................................................................................................))	.((((((((((((......))....(((((((..(((................((((((..........))))))...)))....))))))).......)))))))))).	-26.1	-0.71	9.96	5	coding	ABCB1	6	7	2.2	0	-3.181818182
ABCB1	ENST00000622132	8	868	888	CUUAGCGUAUGCAAAAGCUGG	(...((..........))..)	..((((..........)))).	-2.8	-0.48	1.44	5	coding	ABCB1	8	0.5	0.6	0	-0.833333333
ABCB1	ENST00000622132	9	907	953	CUUGGCAGCAAUUAGAACUGUGAUUGCAUUUGGAGGACAAAAGAAAG	(......(((((((......)))))))...................)	.......(((((((......))))))).((((.....))))......	-8	-1.39	4.62	5	coding	ABCB1	9	1.4	1	0	-1.4
ABCB1	ENST00000622132	11	1020	1122	CCAAUAUUUCUAUAGGUGCUGCUUUCCUGCUGAUCUAUGCAUCUUAUGCUCUGGCCUUCUGGUAUGGGACCACCUUGGUCCUCUCAGGGGAAUAUUCUAUUGG	((...................................................................................................))	((((((.....((((((.(.((......)).)))))))((((...))))......(((((((...(((((((...))))))).))))))).......))))))	-28.3	-1.67	16.02	5	coding	ABCB1	11	7.8	2.3	0	-3.391304348
ABCB1	ENST00000622132	13	1995	2085	GCAUUUACUUCAAACUUGUCACAAUGCAGACAGCAGGAAAUGAAGUUGAAUUAGAAAAUGCAGCUGAUGAAUCCAAAAGUGAAAUUGAUGC	(((((...(......(...........................)......................................)...)))))	(((((...((((...(((((........)))))..(((.....(((((.(((....))).)))))......))).....))))...)))))	-14.3	-0.55	24.9	5	coding	ABCB1	13	7.4	2.2	8	0.272727273
ABCB1	ENST00000622132	14	2404	2511	ACUAUUGUUUCUAGCCCUUGGAAUUAUUUCUUUUAUUACAUUUUUCCUUCAGGGUUUCACAUUUGGCAAAGCUGGAGAGAUCCUCACCAAGCGGCUCCGAUACAUGGU	(((((.((.((.(((((((((...........................(....................................)))))).))))..)).)))))))	(((((.((.((.(((((((((...........................(.((((((((...((((((...)))))))))))))).)))))).))))..)).)))))))	-23.1	-1.72	16.33	5	coding	ABCB1	14	8.1	2.3	0	-3.52173913
ABCB1	ENST00000622132	15	2625	2670	GUUCCAGGCUUGCUGUAAUUACCCAGAAUAUAGCAAAUCUUGGGAC	((((((((.((((((((.((.....)).))))))))..))))))))	((((((((.((((((((.((.....)).))))))))..))))))))	-16.5	-3.13	3.84	5	coding	ABCB1	15	2.9	1.5	1	-1.266666667
ABCB1	ENST00000622132	16	2671	2687	AGGAAUAAUUAUAUCCU	((((.........))))	((((.........))))	-1.2	-1.43	2.6	5	coding	ABCB1	16	0.1	0.3	0	-0.333333333
ABCB1	ENST00000622132	17	2736	2765	UCAUUGCAAUAGCAGGAGUUGUUGAAAUGA	(((((.(((((((....))))))).)))))	(((((.(((((((....))))))).)))))	-9.2	-4.14	1.04	5	coding	ABCB1	17	1.7	1.1	2	0.272727273
ABCB1	ENST00000622132	19	2795	2864	AAGAAAGAACUAGAAGGUUCUGGGAAGAUCGCUACUGAAGCAAUAGAAAACUUCCGAACCGUUGUUUCUU	((((((.(((.....(((((..(((((.(..(((.((...)).)))..).))))))))))))).))))))	((((((.(((.....(((((..(((((.(..(((.((...)).)))..).))))))))))))).))))))	-17.9	-2.54	6.45	5	coding	ABCB1	19	5.6	1.9	0	-2.947368421
ABCB1	ENST00000622132	20	3031	3088	ACAUAAACUCAUGAGCUUUGAGGAUGUUCUGUUAGUAUUUUCAGCUGUUGUCUUUGGU	((.((((..((..((((..(((((((.........)))))))))))..))..))))))	...((((..((..((((..(((((((.........)))))))))))..))..))))..	-7.6	0.71	6.69	5	coding	ABCB1	20	5	1.8	0	-2.777777778
ABCB1	ENST00000622132	21	3091	3131	CAUGGCCGUGGGGCAAGUCAGUUCAUUUGCUCCUGACUAUG	(((((.((.(((((((((......))))))))))).)))))	(((((.((.(((((((((......))))))))))).)))))	-15.5	-3.3	1.11	5	coding	ABCB1	21	2.4	1.4	0	-1.714285714
ABCB1	ENST00000622132	24	3283	3316	CAUCCCAGUGCUUCAGGGACUGAGCCUGGAGGUG	((((((((.(((.(((...)))))))))).))))	((((((((.(((.(((...)))))))))).))))	-14.4	-2.44	1.68	5	coding	ABCB1	24	2.1	1.3	0	-1.615384615
ABCB1	ENST00000622132	25	3321	3339	AGGGCCAGACGCUGGCUCU	((((((((...))))))))	((((((((...))))))))	-10.7	-2.54	0.54	5	coding	ABCB1	25	0.7	0.8	0	-0.875
ABCB1	ENST00000622132	26	3345	3358	GCAGCAGUGGCUGU	(((((....)))))	(((((....)))))	-5.4	-3.68	0.34	5	coding	ABCB1	26	0.2	0.4	0	-0.5
ABCB1	ENST00000622132	28	3441	3462	AGCGACUGAAUGUUCAGUGGCU	(((.(((((....))))).)))	(((.(((((....))))).)))	-10.1	-3.42	0.64	5	coding	ABCB1	28	1.1	0.9	0	-1.222222222
ABCB1	ENST00000622132	29	3464	3506	CGAGCACACCUGGGCAUCGUGUCCCAGGAGCCCAUCCUGUUUG	((((((....(((((.((.((...)).)))))))...))))))	((((((....(((((.((.((...)).)))))))...))))))	-14.7	-1.47	4.9	5	coding	ABCB1	29	2.8	1.4	0	-2
ABCB1	ENST00000622132	30	3939	3996	UUUCAAUGGUCAGUGUCCAGGCUGGAACAAAGCGCCAGUGAACUCUGACUGUAUGAGA	(((((((((((((.((....(((((.........)))))..)).)))))))).)))))	(((((((((((((.((....(((((.........)))))..)).)))))))).)))))	-18.6	-2.08	4.56	5	3'UTR	ABCB1	30	3.4	1.6	2	-0.875
ABCB1	ENST00000622132	31	4007	4050	UUUUUAAUAUUUGUUUAGAUAUGACAUUUAUUCAAAGUUAAAAG	(((((..................................)))))	.(((((((.((((..(((((.....)))))..))))))))))).	-6.4	-1.67	3.01	5	3'UTR	ABCB1	31	0.4	0.6	0	-0.666666667
ABCB1	ENST00000622132	32	4156	4261	CAAGUGGAGAGAAAUCAUAGUUUAAACUGCAUUAUAAAUUUUAUAACAGAAUUAAAGUAGAUUUUAAAAGAUAAAAUGUGUAAUUUUGUUUAUAUUUUCCCAUUUG	(((((((.((.......................................................................................)))))))))	(((((((.((((((((.((.(((((.(((..((((((...)))))))))..))))).))))))))...(((((((((.....)))))))))......)))))))))	-19.5	-2.54	20.93	5	3'UTR	ABCB1	32	3.6	1.8	1	-1.444444444
ABCB1	ENST00000622132	33	4378	4488	AACUGCCUGUGAAUAUAUCUUCUCUCAAUUGGAAUAUUGUAGAUAACUUCUGCUUUAAAAAAGUUUUCUUUAAAUAUACCUACUCAUUUUUGUGGGAAUGGUUAAGCAGUU	((...........................................................................................................))	((((((.....(((((.(((..........))))))))(((((.....)))))................((((.(((.(((((........))))).))).))))))))))	-19.1	-1.15	25.23	5	3'UTR	ABCB1	33	0.3	0.5	0	-0.6
ABCB1	ENST00000622132	34	4579	4666	GCAUUUCCACAUUAAGGUGGCUCUCAAACCCAAAACACAGAUCGAUAUAAGAUUUUAGGAGGUGGGGUGAGGCACAAUUAUGAAGUGC	((((..(............((.((((..((((...(.....................)....)))).))))))........)..))))	((((((((((......)))((.((((..((((...(..(((((.......)))))..)....)))).))))))........)))))))	-22.6	-2.29	12.66	5	3'UTR	ABCB1	34	0	0	0
ABCB1	ENST00000622132	35	4767	4830	GUCUUGAUAAUGAAUCACUUUUGCCAGUAAUUGGCCUCUUCCAAAAGUGAUCCUUCUGACUUAC	((...........(((((((((((((.....)))).......)))))))))...........))	(((..((....((.((((((((((((.....)))).......))))))))))..)).)))....	-13.1	-2.3	5.56	5	3'UTR	ABCB1	35	0	0	0
ABI1	ENST00000376140	1	264	350	UCUCUAGCUAGUGUUGCUUAUCAAAUAAAUGCAUUGGCCAACAAUGUACUCCAGUUGCUGGAUAUCCAAGCCUCUCAGCUUCGGAGA	(((((((((.(.(..(.((..........(((((((.....))))))).(((((...))))).....)).)..).)))))..)))))	(((((((((.(.(..((((..........(((((((.....))))))).(((((...))))).....))))..).)))))..)))))	-22	-2.47	9.8	4	coding	ABI1	1	0.8	0.8	0	-1
ABI1	ENST00000376140	4	698	724	GGAACCUGUUAAACCCCCAACAGUUCC	(((((.((((........)))))))))	(((((.((((........)))))))))	-7.1	-3.68	1.19	4	coding	ABI1	4	0.3	0.5	0	-0.6
ABI1	ENST00000376140	5	742	781	GUCCUGCUAGGCUUGGAAGUCAGCAUAGUCCAGGCAGGAC	((((((((.((((((........)).))))..))))))))	((((((((.((((((........)).))))..))))))))	-16.6	-2.65	4.05	4	coding	ABI1	5	0.4	0.6	0	-0.666666667
ABI1	ENST00000376140	6	1007	1106	UGGAUACAGACGAACUCCCUCUGUGACUGCUCAAUUUUCUGCUCAGCCUCAUGUUAAUGGAGGUCCACUUUAUUCUCAAAAUUCAAUUUCUAUUGCUCCA	((((...............................................................................((((....)))).))))	((((((((((.(.....).)))))).(((..((......))..))).....((..(((((((.....)))))))..)).....((((....)))).))))	-13.6	-0.12	21.66	4	coding	ABI1	6	0.9	0.9	0	-1
ABI1	ENST00000376140	7	1325	1347	UGGGGAUCCUGCUUGGGCCCCCA	(((((.(((.....))).)))))	(((((.(((.....))).)))))	-11.5	-3.06	2.48	4	coding	ABI1	7	0.2	0.4	0	-0.5
ABI1	ENST00000376140	8	1665	1683	GGUAAAUUGAAUGUCUACC	((((.((.....)).))))	((((.((.....)).))))	-1.5	-0.61	1.57	4	3'UTR	ABI1	8	0.1	0.3	0	-0.333333333
ABI1	ENST00000376140	9	1685	1766	GUAAGCAUAAAUCUUUGAGGCAGUUUAUGUAUUGCUGAAUAGCAAUUUAUACAAGAAGCUGUCCAUAACUGAUUAUGCUUAU	((((((((((.((..((.((((((((.(((((((((....))))....)))))..)))))))))).....))))))))))))	((((((((((.((..((.((((((((.(((((((((....))))....)))))..)))))))))).....))))))))))))	-25.9	-4.82	10.43	4	3'UTR	ABI1	9	2.4	1.4	0	-1.714285714
ABI1	ENST00000376140	10	2038	2147	AGAUGCUUCCCAUUUGUGUAAUAUUUACCUGGAGGACUCGUACUUAGGUGUCUUAACGUGAAUUGAGUCUCCAAGGUCUCCAUGUGAAACAAGCAAAAAGAGAAUUAUCU	((.((.......((.................................................................................))........)).))	(((((.((((..(((((......(((((.(((((((((((...(((.((......)).)))..))))))........))))).)))))....)))))..).))).)))))	-25.6	-1.64	24.87	4	3'UTR	ABI1	10	1.7	1.2	0	-1.416666667
ABI1	ENST00000376140	11	2212	2306	UCAUAAAUACAUAAGUGAACCAAAGGUUUUUGUCCUUUCCUUCACUGAUUUGCUUUAAAAAAAAUAAAAGAUAAUGAUUUAUUGCAGAAUUAUGA	(....(..........................................(((((..((((..................))))..))))).)....)	((((((.......((((((..(((((.......)))))..))))))..(((((..((((..................))))..))))).))))))	-15.4	-1.87	8.01	4	3'UTR	ABI1	11	1.6	1.2	0	-1.333333333
ABI1	ENST00000376140	12	2356	2384	AAUCUGUCCCAACAGCAAUGUGACGGAUU	((((((((...(((....)))))))))))	((((((((...(((....)))))))))))	-8.2	-2.68	3.06	4	3'UTR	ABI1	12	0.3	0.5	0	-0.6
ABI1	ENST00000376140	13	2386	2406	UUGCAGAUUCAAAAUCUGCAA	(((((((((...)))))))))	.((((((((...)))))))).	-8.7	-5.66	1.16	4	3'UTR	ABI1	13	0.1	0.2	0	-0.5
ABI1	ENST00000376140	14	2408	2451	GGUUAUUUACAAGUCAAUCUACUGAAUUCCUUUUUUAAAUAAUC	(((((((((.(((....((....))....)))...)))))))))	(((((((((.(((....((....))....)))...)))))))))	-4.5	-1.7	5.91	4	3'UTR	ABI1	14	0.4	0.6	0	-0.666666667
ABI1	ENST00000376140	15	2527	2573	UCCUUCAGUUGUACAGUGAACUGUUGUACACUGGUUCAAUGAAAGGA	(((((..((((..(((((.((....)).)))))...))))..)))))	(((((..((((..(((((.((....)).)))))...))))..)))))	-16.5	-3.98	2.26	4	3'UTR	ABI1	15	0.5	0.7	0	-0.714285714
ABI1	ENST00000376140	16	2585	2607	CCUUUUACAUAUUGUAAAAGUGG	(((((((((...)))))))..))	.((((((((...))))))))...	-5.5	-2.69	1.04	4	3'UTR	ABI1	16	0.1	0.2	0	-0.5
ABI1	ENST00000376140	18	2759	2795	GACAUAAUCAAAAUGCAACACAUGCACUUUGUGUGUC	((((((..((((.((((.....)))).))))))))))	((((((..((((.((((.....)))).))))))))))	-10	-3.31	1.2	4	3'UTR	ABI1	18	0.1	0.3	0	-0.333333333
ABI1	ENST00000376140	19	2807	2836	GAAGGGAGGGCUGAGGGAUGUUUUCUCUUC	(((((((((((........)))))))))))	(((((((((((........)))))))))))	-12.1	-3.2	0.17	4	3'UTR	ABI1	19	0.3	0.5	0	-0.6
ABI1	ENST00000376140	20	2838	2870	UGUCUUGUGUAUAAUUCUCUAUUGCUUAGGAUA	(((((((.(((...........))).)))))))	(((((((.(((...........))).)))))))	-5	-1.45	2.87	4	3'UTR	ABI1	20	0.4	0.6	0	-0.666666667
ABI1	ENST00000376140	21	3153	3187	UUGUAUAUAACCUGUUGUCUAAAUUUUAUGUACAG	((((((((((...(((.....))).))))))))))	.(((((((((...(((.....))).))))))))).	-6.2	-1.79	2.48	4	3'UTR	ABI1	21	0.1	0.2	0	-0.5
ABI1	ENST00000376140	22	3426	3441	UAGAAUGACAGAUUCA	(.((((.....)))))	..((((.....)))).	-1.7	-2.73	0.65	4	3'UTR	ABI1	22	0	0	1
ABI1	ENST00000376140	23	3442	3509	GGUGGUUUAUUAAUUACAUUUAAAAAGUUUUCUGAAAAAACUUUUGCAAUAAAAAAAAAUAAAUUGCC	(((((((((((...........(((((((((.....)))))))))............)))))))))))	(((((((((((...........(((((((((.....)))))))))............)))))))))))	-12.3	-2.38	3.95	4	3'UTR	ABI1	23	0	0.1	2	20
ABL1	ENST00000318560	1	283	330	GCGGCCAGUAGCAUCUGACUUUGAGCCUCAGGGUCUGAGUGAAGCCGC	(((((.....((.((.((((((((...)))))))).))))...)))))	(((((.....((.((.((((((((...)))))))).))))...)))))	-18.5	-1.86	2.04	6	coding	ABL1	1	2.2	1.3	1	-0.923076923
ABL1	ENST00000318560	2	446	541	GGUGAAAAGCUCCGGGUCUUAGGCUAUAAUCACAAUGGGGAAUGGUGUGAAGCCCAAACCAAAAAUGGCCAAGGCUGGGUCCCAAGCAACUACAUC	((......(((((.((((((.((((((........((((.............))))........)))))))))))).)).....))).......))	((((....(((((.((((((.((((((........((((.............))))........)))))))))))).)).....))).....))))	-25.7	-1.67	11.01	6	coding	ABL1	2	2.8	1.5	0	-1.866666667
ABL1	ENST00000318560	3	566	656	CACUCCUGGUACCAUGGGCCUGUGUCCCGCAAUGCCGCUGAGUAUCUGCUGAGCAGCGGGAUCAAUGGCAGCUUCUUGGUGCGUGAGAGUG	((((((..............................................................................).)))))	((((((..((((((.(((((..((((((((......(((.(((....))).))).)))))).))..)))....)).))))))..).)))))	-37.6	-2.9	15.86	6	coding	ABL1	3	3.3	1.6	0	-2.0625
ABL1	ENST00000318560	4	859	940	GCCCACUGUCUAUGGUGUGUCCCCCAACUACGACAAGUGGGAGAUGGAACGCACGGACAUCACCAUGAAGCACAAGCUGGGC	((((..........................................................................))))	((((((((((((((((((((((((((.((......)))))).............))))).))))))..)).)).)).)))))	-28.3	-2.04	9.62	6	coding	ABL1	4	3.7	1.5	0	-2.466666667
ABL1	ENST00000318560	5	1021	1090	CACCAUGGAGGUGGAAGAGUUCUUGAAAGAAGCUGCAGUCAUGAAAGAGAUCAAACACCCUAACCUGGUG	(((((....(......((.(((((..(.((........)).)..))))).))......)......)))))	((((((((.((((...((.(((((..(.((........)).)..))))).))...)))))))...)))))	-16.5	-1.33	6.49	6	coding	ABL1	5	1.9	1.2	0	-1.583333333
ABL1	ENST00000318560	6	1094	1180	CUCCUUGGGGUCUGCACCCGGGAGCCCCCGUUCUAUAUCAUCACUGAGUUCAUGACCUACGGGAACCUCCUGGACUACCUGAGGGAG	((((((.((((..(...(((((((..(((((((....(((....)))......))...)))))...))))))).).)))).))))))	((((((.((((..(...(((((((..(((((((....(((....)))......))...)))))...))))))).).)))).))))))	-32.1	-1.99	7.41	6	coding	ABL1	6	4.2	1.7	0	-2.470588235
ABL1	ENST00000318560	7	1339	1391	UGGCCUGAGCAGGUUGAUGACAGGGGACACCUACACAGCCCAUGCUGGAGCCA	((((.(.........................................).))))	((((.(.(((((((((.((...(((....))).)))))))..)))).).))))	-20.4	-2.76	5.59	6	coding	ABL1	7	2.7	1.4	0	-1.928571429
ABL1	ENST00000318560	8	1392	1467	AGUUCCCCAUCAAAUGGACUGCACCCGAGAGCCUGGCCUACAACAAGUUCUCCAUCAAGUCCGACGUCUGGGCAUU	(((..((((.....((((((......((((((.((........)).)))))).....)))))).....)))).)))	.....((((.....((((((......((((((.((........)).)))))).....)))))).....))))....	-21.9	-2.09	2.38	6	coding	ABL1	8	1.7	1.1	0	-1.545454545
ABL1	ENST00000318560	9	1476	1502	UGCUUUGGGAAAUUGCUACCUAUGGCA	(((.....................)))	((((.((((.........)))).))))	-6.6	-1.81	1.39	6	coding	ABL1	9	0.3	0.5	0	-0.6
ABL1	ENST00000318560	11	2192	2210	GGGGUCCCCAAUGGAGCCC	(((.(((.....))).)))	(((.(((.....))).)))	-8.8	-2.63	0.74	6	coding	ABL1	11	0.4	0.6	1	1
ABL1	ENST00000318560	12	2214	2245	GGGAGUCCGGGGGCUCAGGCUUCCGGUCUCCC	(((((.((((((((....)))))))).)))))	(((((.((((((((....)))))))).)))))	-23.6	-4.16	0.09	6	coding	ABL1	12	0.5	0.7	0	-0.714285714
ABL1	ENST00000318560	14	2343	2384	GCUCCGCCUCCUGCGUUCCCCAUGGGGCCAAGGACACGGAGU	((((((..((((..................))))..))))))	((((((..((((..(((((....)))))..))))..))))))	-19.5	-1.99	4.31	6	coding	ABL1	14	1.4	1	0	-1.4
ABL1	ENST00000318560	15	2385	2443	GGAGGUCAGUCACGCUGCCUCGGGACUUGCAGUCCACGGGAAGACAGUUUGACUCGUCC	(((.(..(((((.((((((((((((((...))))).))))..).)))).)))))).)))	(((.(..(((((.((((((((((((((...))))).))))..).)))).)))))).)))	-23.8	-2.01	3.61	6	coding	ABL1	15	2.8	1.4	0	-2
ABL1	ENST00000318560	17	2475	2497	CUCUGCCUCGGAAGAGGGCAGGG	((...................))	(((((((((....)).)))))))	-11.9	-3.05	2.86	6	coding	ABL1	17	1	0.9	0	-1.111111111
ABL1	ENST00000318560	18	2542	2567	CCCCAGGCUGGUGAAAAAGAAUGAGG	((.((..((........))..)).))	.((((..((........))..)).))	-3.8	-1.04	2.41	6	coding	ABL1	18	0.5	0.6	1	0.833333333
ABL1	ENST00000318560	19	2573	2651	GCUGAUGAGGUCUUCAAAGACAUCAUGGAGUCCAGCCCGGGCUCCAGCCCGCCCAACCUGACUCCAAAACCCCUCCGGC	((((((((.((((....)))).))))((((((.((...((((........))))...))))))))..........))))	((((((((.((((....)))).))))((((((.((...((((........))))...))))))))..........))))	-26.4	-2.42	10.1	6	coding	ABL1	19	4.6	1.7	1	-2.117647059
ABL1	ENST00000318560	20	2655	2682	AGGUCACCGUGGCCCCUGCCUCGGGCCU	((((..(((.(((....))).)))))))	((((..(((.(((....))).)))))))	-11.8	-1.36	2.15	6	coding	ABL1	20	0.6	0.7	0	-0.857142857
ABL1	ENST00000318560	22	2720	2788	GGGACCCCUGCUGCAGCUGAGCCAGUGACCCCCACCAGCAAAGCAGGCUCAGGUGCACCAGGGGGCACC	((..((((((.((((.(((((((.((................)).))))))).)))).))))))...))	((..((((((.((((.(((((((.((................)).))))))).)))).))))))...))	-35.9	-3.92	5.45	6	coding	ABL1	22	2.3	1.3	0	-1.769230769
ABL1	ENST00000318560	23	2794	2812	GGGCCCCGCCGAGGAGUCC	((((.((.....)).))))	((((.((.....)).))))	-6.9	-0.19	1.06	6	coding	ABL1	23	0.4	0.6	0	-0.666666667
ABL1	ENST00000318560	24	2818	2838	GAGGAGGCACAAGCACUCCUC	((((((((....)).))))))	((((((((....)).))))))	-11.1	-4.06	0.13	6	coding	ABL1	24	0.5	0.7	0	-0.714285714
ABL1	ENST00000318560	25	2854	2872	GGACAAGGGGAAAUUGUCC	((((...........))))	((((((.......))))))	-6.1	-3.07	0.18	6	coding	ABL1	25	0.4	0.6	0	-0.666666667
ABL1	ENST00000318560	26	2906	2958	GCCUCUGCAGGGAAGGCUGGAGGAAAGCCCUCGCAGAGCCCGAGCCAGGAGGC	(.(..................((.....))....................).)	((((((((.(((....(((((((.....)))).)))..)))..))..))))))	-24.6	-2.12	1.97	6	coding	ABL1	26	2.3	1.3	0	-1.769230769
ABL1	ENST00000318560	27	2960	3040	GCCGGGGAGGCAGUCCUGGGCGCAAAGACAAAAGCCACGAGUCUGGUUGAUGCUGUGAACAGUGACGCUGCCAAGCCCAGC	((.(.(..((((((((((..((((..(.((..(((((......)))))..)))))))..))).)..))))))...).).))	((.(((..((((((((((..((((..(.((..(((((......)))))..)))))))..))).)..))))))...))).))	-29.3	-1.59	6.86	6	coding	ABL1	27	5.4	2	0	-2.7
ABL1	ENST00000318560	28	3043	3078	GCCGGGAGAGGGCCUCAAAAAGCCCGUGCUCCCGGC	((((((((.((((........))))...))))))))	((((((((.((((........))))...))))))))	-23.4	-3.43	0.62	6	coding	ABL1	28	1.5	1.1	0	-1.363636364
ABL1	ENST00000318560	29	3097	3111	CGCCAAGCCGUCGGG	(..(........).)	..((........)).	-0.7	1.28	2.58	6	coding	ABL1	29	0	0	1
ABL1	ENST00000318560	31	3295	3364	CAGCACCGAGGCGCUGUGCCUCGCCAUCUCUAGGAACUCCGAGCAGAUGGCCAGCCACAGCGCAGUGCUG	((((((....((((((((.((.(((((((((.((....)).)).))))))).)).)))))))).))))))	((((((....((((((((.((.(((((((((.((....)).)).))))))).)).)))))))).))))))	-39.3	-4.34	1.06	6	coding	ABL1	31	3.4	1.5	0	-2.266666667
ABL1	ENST00000318560	34	3399	3419	GCUAUGUGGAUUCCAUCCAGC	(((..((((...))))..)))	(((..((((...))))..)))	-4.1	-1.77	5.28	6	coding	ABL1	34	0.1	0.3	0	-0.333333333
ABL1	ENST00000318560	35	3446	3525	GAGGCCAUCAACAAACUGGAGAAUAAUCUCCGGGAGCUUCAGAUCUGCCCGGCGACAGCAGGCAGUGGUCCAGCGGCCAC	(.((((.........(((((((....)))))))..(((...((((((((..((....)).)))))..))).))))))).)	..((((.........(((((((....)))))))..(((...((((((((..((....)).)))))..))).)))))))..	-30.7	-2.41	9.06	6	coding	ABL1	35	3.2	1.6	0	-2
ABL1	ENST00000318560	36	3585	3666	AGCAGCAGUCAGGGGUCAGGUGUCAGGCCCGUCGGAGCUGCCUGCAGCACAUGCGGGCUCGCCCAUACCCGUGACAGUGGCU	((...(.((((.((((..((((...(((((((..(.((((....)))).)..)))))))))))...)))).)))).)...))	(((.((.((((.((((..((((...(((((((..(.((((....)))).)..)))))))))))...)))).)))).)).)))	-40.1	-2.81	6.81	6	3'UTR	ABL1	36	1.3	1.1	0	-1.181818182
ABL1	ENST00000318560	37	3694	3729	GGCCCAGGAGCUCUGCGCCAGGCAGAGCUGAGGGCC	(((((...((((((((.....))))))))..)))))	(((((...((((((((.....))))))))..)))))	-25	-3.9	0.28	6	3'UTR	ABL1	37	0.6	0.8	1	0.5
ABL1	ENST00000318560	38	3864	3932	CCGCCAGCCCCGCUCCCACCUAGUGCCCCAGACUGAGCUCUCCAGGCCAGGUGGGAACGGCUGAUGUGG	((..(((((....((((((((.(.(((..(((......)))...))))))))))))..)))))....))	(((((((((....((((((((.(.(((..(((......)))...))))))))))))..)))))..))))	-30.6	-2.46	3.85	6	3'UTR	ABL1	38	2.7	1.5	1	-1.133333333
ABL1	ENST00000318560	39	3959	3987	GGAGCCCCUCCUCCCCCGGCUGGGCCUCC	(((((((..((......))..))).))))	(((((((..((......))..))).))))	-12.1	-1.98	3.44	6	3'UTR	ABL1	39	0.4	0.6	1	1
ABL1	ENST00000318560	40	3990	4013	CUUCCACUUCUCCAAGAAUGGAAG	((((((.((((...))))))))))	((((((.((((...))))))))))	-7.6	-3.89	1.05	6	3'UTR	ABL1	40	0.6	0.7	1	0.571428571
ABL1	ENST00000318560	41	4022	4064	GAGGCCUUGUGUGUCAGGCCCUCUGCCUGCACUCCCUGGCCUU	((((((....(((.(((((.....)))))))).....))))))	((((((....(((.(((((.....)))))))).....))))))	-21	-3.36	1.73	6	3'UTR	ABL1	41	0.3	0.5	0	-0.6
ABL1	ENST00000318560	43	4113	4128	GCAUGCACGGGCAUGC	((.((......)).))	((((((....))))))	-7.9	-3.66	0.06	6	3'UTR	ABL1	43	0	0.2	0	0
ABL1	ENST00000318560	44	4133	4181	GGCUGGUCACUCUGCCCUCUGCUGCUGCCCGGGGUGGGGUGCACUCGCC	(((.((((((((((((((..((....))..))))))))))).))).)))	(((.((((((((((((((..((....))..))))))))))).))).)))	-27.1	-2.33	0.41	6	3'UTR	ABL1	44	1.1	1	0	-1.1
ABL1	ENST00000318560	45	4348	4392	UGCACUGUGAAUCCUGGCAAGAAAGCUUGAGUCUCAAGGGUGGCA	((.(........................((...)).....)..))	..((((.(((..((.(((......))).).)..)))..))))...	-8.7	0.14	8.01	6	3'UTR	ABL1	45	0.6	0.7	0	-0.857142857
ABL1	ENST00000318560	46	4397	4462	ACUGUCACUGCCGACAUCCCUCCCCCAGCAGAAUGGAGGCAGGGGACAAGGGAGGCAGUGGCUAGU	((.(((((((((....(((((.((((.((.........)).))))...))))))))))))))..))	((((((((((((....(((((.((((.((.........)).))))...)))))))))))))).)))	-32.7	-3.54	10.57	6	3'UTR	ABL1	46	2.7	1.5	7	2.866666667
ABL1	ENST00000318560	47	4495	4524	CUGGGCCCAGGCAGGUCUGCAAGGGCCCAG	((((((((..(((....)))..))))))))	((((((((..(((....)))..))))))))	-21	-4.18	0.48	6	3'UTR	ABL1	47	0.2	0.5	0	-0.4
ABL1	ENST00000318560	48	4526	4542	GUGAACCGUCCUUUCAC	(((((.......)))))	(((((.......)))))	-1.8	-2.02	0.89	6	3'UTR	ABL1	48	0	0	0
ABL1	ENST00000318560	51	4765	4836	GCUGCACUCUUGAACUGGGCGAAUGUCUUAUUUAAUUACCGUGAGUGACAUAGCCUCAUGUUCUGUGGGGGU	(((..................................................................)))	.((.(((....(((((((((..(((((..(((((.......)))))))))).))).)).)))).))).))..	-18.7	-1.14	12.92	6	3'UTR	ABL1	51	2.1	1.3	0	-1.615384615
ABL1	ENST00000318560	52	5018	5070	GUGGGCAGGUGGCCGCCCCUGAGGCUUCACGCCGGGAGAAGCCACCUUCCCAC	(((((.(((((((..((((...(((.....)))))).)..))))))).)))))	(((((.(((((((..((((...(((.....)))))).)..))))))).)))))	-30.7	-3.73	3.62	6	3'UTR	ABL1	52	1	1	3	2
ABL1	ENST00000318560	53	5082	5108	GCCUCGUGCCAGCAGCCUCGCACAGGC	((((.((((.((....)).))))))))	((((.((((.((....)).))))))))	-10.8	-1.98	0.53	6	3'UTR	ABL1	53	0	0	0
ABL1	ENST00000318560	54	5209	5244	UGCCCCCGACGGCUGUGACGCAGCCGGAGGGAGGCA	(((((((..(((((((...)))))))..))).))))	(((((((..(((((((...)))))))..))).))))	-26	-4.13	0.72	6	3'UTR	ABL1	54	0.7	0.8	2	1.625
ABL1	ENST00000318560	56	5394	5414	ACGCUCUUUUCUAAGUGGCGU	((((((((....))).)))))	((((((((....))).)))))	-5.6	-2.11	1.38	6	3'UTR	ABL1	56	0.3	0.5	1	1.4
ABL1	ENST00000318560	57	5415	5500	GUGCAUAGCGUCCUGCCCUGCCCCCUCGGGGGCCUGUGGUGGCUCCCCCUCUGCUUCUCGGGGUCCAGUGCAUUUUGUUUCUGUAU	(((((...((...(((...(((((....)))))....................................)))...))....)))))	(((((.((((...(((.(((.((((..(((((((......)))))))............))))..))).)))...))))..)))))	-29.6	-1.33	16.67	6	3'UTR	ABL1	57	2.6	1.5	0	-1.733333333
ABL2	ENST00000502732	1	13	32	GCGGCGGCGGUGGCGGCGGC	((.((.((....)).)).))	((.((.((....)).)).))	-9.8	-0.86	0.32	6	5'UTR	ABL2	1	0.1	0.4	0	-0.25
ABL2	ENST00000502732	2	33	121	GGCGGCGGCGGCGUUGGGGGCGCGGAGCCGCGACAGGAGGAGGGAAAAGCAGAAUCUGUGAGUCGCCUGGAGGCAGCGCGGCGGCUGCC	((..((.(..........(((.....)))...........((.((...((((...))))...))..)).<.<<<..<<<..).))<.))	((((((.((.(((((((.(((.....))).).........(((((...((((...))))...)).))).....)))))).)).))))))	-40.4	-1.42	11.39	6	5'UTR	ABL2	2	0.5	0.7	0	-0.714285714
ABL2	ENST00000502732	3	161	224	CUCAGGGCCAGGGCCUGGGCUGGGAGGGAGAGACCGGAGCAGCGCCAGGAGCCCGAGGCCGGAG	(((..((((.((((((((((((...((......))....)))).))))..))))..)))).)))	(((..((((.((((((((((((...((......))....)))).))))..))))..)))).)))	-33.8	-2.56	2.9	6	5'UTR	ABL2	3	0.6	0.8	1	0.5
ABL2	ENST00000502732	6	655	687	ACUCAGCAUCACUAAAGGUGAAAAGCUACGAGU	((((.........................))))	(((((((.(((((...)))))...)))..))))	-8.3	-3.63	1.12	6	coding	ABL2	6	0.6	0.7	0	-0.857142857
ABL2	ENST00000502732	8	796	875	CUGGUACCAUGGACCUGUGUCACGCAGUGCAGCUGAGUAUCUGCUCAGCAGUCUAAUCAAUGGCAGCUUCCUGGUGCGAG	((.((((((.(((.(((((...)))))....(((((((....))))))).(((........)))....))))))))).))	((.((((((.(((.(((((...)))))....(((((((....))))))).(((........)))....))))))))).))	-29.7	-2.04	12.01	6	coding	ABL2	8	2.3	1.4	0	-1.642857143
ABL2	ENST00000502732	9	952	1033	CACUGCAGAUGGCAAGGUGUAUGUGACUGCUGAGAGCCGCUUCAGCACCUUGGCAGAGCUUGUACACCAUCACUCCACAGUG	((.(....(.((...(((((((((..((((((((.(..((....)).))))))))).))..))))))).))..)....).))	(((((..(((((...(((((((((..((((((((.(..((....)).))))))))).))..))))))).))).))..)))))	-27.7	-2.16	7.27	6	coding	ABL2	9	3.5	1.6	0	-2.1875
ABL2	ENST00000502732	10	1034	1092	GCUGAUGGGCUGGUGACAACAUUACACUACCCAGCACCCAAGUGUAAUAAGCCUACAGU	(.((.((((.(((((.........)))))))))......................)).)	((((.((((((.((....))((((((((............)))))))).))))))))))	-16	-2.87	6.41	6	coding	ABL2	10	1.6	1.1	0	-1.454545455
ABL2	ENST00000502732	11	1200	1305	GGAAGAAAUACAGCCUUACAGUUGCUGUGAAAACAUUGAAGGAAGAUACCAUGGAGGUAGAAGAAUUCCUGAAAGAAGCUGCAGUAAUGAAGGAAAUCAAGCAUCC	(((.(........((((.((.(((((((.......((...................................))......)))))))))))))........).)))	(((.(........((((.((.(((((((.......((..(((((..((((.....))))......)))))..))......)))))))))))))........).)))	-22.1	-2.2	4.94	6	coding	ABL2	11	2.4	1.4	0	-1.714285714
ABL2	ENST00000502732	13	1829	1933	CUUAUGAGAGCAUGCUGGAAGUGGAGCCCUGCCGAUAGGCCCUCUUUUGCUGAAACACACCAAGCUUUUGAAACCAUGUUCCAUGACUCCAGCAUUUCUGAAGAG	(((.(.((((.((((((((.(((((((...............((.........................))......)))))))...)))))))))))).).)))	(((.(.((((.((((((((.(((((((...(((....)))..((....(((...........)))....))......)))))))...)))))))))))).).)))	-30.5	-2.14	7.63	6	coding	ABL2	13	2.5	1.4	0	-1.785714286
ABL2	ENST00000502732	14	2043	2095	ACAAGGAGAACAUUGAAGGGGCACAAGAUGCCACAGAAAAUUCUGCUUCCAGU	(((((.((((..((.....((((.....))))....))..)))).)))...))	..(((.((((..((.....((((.....))))....))..)))).))).....	-9.6	-1.3	7.95	6	coding	ABL2	14	1.8	1.2	0	-1.5
ABL2	ENST00000502732	15	2099	2145	GCACCAGGGUUCAUCAGAGGUGCACAGGCCUCUAGUGGAUCCCCAGC	((....((((((((.((((((......)))))).))))))))...))	......((((((((.((((((......)))))).)))))))).....	-19.7	-2.37	2.67	6	coding	ABL2	15	1.3	1	0	-1.3
ABL2	ENST00000502732	16	2218	2297	GGAUAGGAAGGGGGGCUUCUUCAGCUCCUUCAUGAAGAAGAGAAAUGCUCCUACACCCCCCAAACGCAGCAGCUCCUUCC	((..((((.((((((((((((((.........))))))))...............))))))....((....)))))).))	(((.((((.((((((((((((((.........))))))))...............))))))....((....)))))))))	-25.5	-2.46	5.22	6	coding	ABL2	16	1.4	1	0	-1.4
ABL2	ENST00000502732	17	2395	2508	UGCCCAGCAAGAGGCGAAUCUGGUGCCACCCAAGUGCUAUGGGGGGAGCUUUGCACAGAGGAACCUCUGUAAUGACGACGGUGGUGGGGGUGGGGGCAGUGGCACUGCUGGGGG	(.(((((((.(.............................................................................................)))))))).)	..(((((((.(..((....(((.(.((((((....(((((.(..(..(.((...((((((....)))))))))..)..).)))))..)))))).).)))..)).))))))))..	-46.4	-1.99	13.86	6	coding	ABL2	17	3.9	1.8	1	-1.611111111
ABL2	ENST00000502732	18	2521	2597	CAUCACAGGCUUCUUUACACCACGCUUAAUCAAAAAGACACUGGGCUUACGAGCAGGUAAACCCACAGCCAGUGAUG	((((((.(((((((((.................)))))............................)))).))))))	((((((.(((((((((.................)))))...((((.((((......)))).)))).)))).))))))	-20.3	-2.24	4.62	6	coding	ABL2	18	2.1	1.3	0	-1.615384615
ABL2	ENST00000502732	21	2728	2761	GUCCACCUCUUCUCAGCCAGAAGAGAAUGUGGAC	(((((((((((((.....)))))))...))))))	(((((((((((((.....)))))))...))))))	-15.4	-4.16	0.75	6	coding	ABL2	21	0.8	0.8	0	-1
ABL2	ENST00000502732	22	2764	2841	GGCCAAUGACAUGCUUCCAAAAAAAUCAGAGGAAAGUGCUGCUCCAAGCAGGGAGAGACCAAAAGCCAAGUUAUUGCC	(((...((.(..(.((((............)))...((((......))))((......))...).)...).))..)))	(((.((((((..((((((............)))...((((......))))((......))...)))...)))))))))	-15.8	-1.4	15.55	6	coding	ABL2	22	1.7	1.2	0	-1.416666667
ABL2	ENST00000502732	23	2844	2861	GAGGAGCCACAGCUCUUC	(((((((....)))))))	(((((((....)))))))	-8.4	-4.31	0.12	6	coding	ABL2	23	0.2	0.5	0	-0.4
ABL2	ENST00000502732	24	2877	2912	CUGGGGAUCUAGCCAUUACAGAGAAGGACCCUCCAG	((((((.(.(..((......).)..).).)).))))	((((((.(((..((......).)..))).)).))))	-8.8	-0.81	3.41	6	coding	ABL2	24	0.4	0.6	0	-0.666666667
ABL2	ENST00000502732	25	2916	2945	UGGGAGUGGCUGGAGUGGCAGCUGCCCCCA	((((.(((((((......))))))).))))	((((.(((((((......))))))).))))	-16.6	-3.65	1.61	6	coding	ABL2	25	0.2	0.5	0	-0.4
ABL2	ENST00000502732	26	2996	3049	GAGGAUGGAGAGCAGCCGGGCUGGCCUUCUCCAGCCAAGGCUGCCCCCGUCCUC	((((((((.(.((((((.((((((......))))))..)))))).)))))))))	((((((((.(.((((((.((((((......))))))..)))))).)))))))))	-38	-5.28	1.14	6	coding	ABL2	26	2.3	1.4	0	-1.642857143
ABL2	ENST00000502732	28	3109	3123	AGCUGACGUGCAGCU	(((((.....)))))	(((((.....)))))	-4.8	-2.8	0.47	6	coding	ABL2	28	0.1	0.3	0	-0.333333333
ABL2	ENST00000502732	29	3136	3191	CUCUCAGGGGAAUAAAUUCAAGCUCUUAUCUGAGCAUCAGGUCACAUCCUCUGGAG	(((.(((((((..........((((......))))...........))))))))))	(((.(((((((..........((((......))))...........))))))))))	-17.5	-2.77	3.33	6	coding	ABL2	29	0.2	0.5	0	-0.4
ABL2	ENST00000502732	30	3367	3388	AGUGCCCAUCAGUGGGAAAGCU	(((.((((....))))...)))	....((((....))))......	-4.5	-1.32	2.01	6	coding	ABL2	30	0.3	0.5	0	-0.6
ABL2	ENST00000502732	31	3390	3408	GGAGGCCAGUGAUGCCUCC	((((((.......))))))	((((((.......))))))	-9.3	-2.66	1.05	6	coding	ABL2	31	0	0	0
ABL2	ENST00000502732	32	3415	3475	AGUGCCUCUGCCCACAUCUUCCAUCUCGCCAGCCAAAAUGGCCAAUGGCACAGCAGGUACU	((.(((((((.................((((((((...))))...)))).))).)))).))	((((((((((.................((((((((...))))...)))).))).)))))))	-17.4	-2.5	9.75	6	coding	ABL2	32	1.8	1.1	0	-1.636363636
ABL2	ENST00000502732	33	3481	3505	GGCUCUGAGAAAAACCAAACAGGCC	(((.(((............))))))	(((.(((............))))))	-4.8	-1.68	0.77	6	coding	ABL2	33	0.4	0.5	0	-0.8
ABL2	ENST00000502732	34	3506	3522	GCUGAGAAAAUCUCAGC	(((((((...)))))))	(((((((...)))))))	-8.6	-5.2	0.42	6	coding	ABL2	34	0.3	0.4	0	-0.75
ABL2	ENST00000502732	35	3568	3620	GUCCAGUGCACUCACGGAACCUGUGCCCAACAGCCAGCUGGUAGACACUGGAC	((((((((..((..(((...((((.....))))....)))..)).))))))))	((((((((..((..(((...((((.....))))....)))..)).))))))))	-19.6	-2.89	6.96	6	coding	ABL2	35	2.1	1.3	0	-1.615384615
ABL2	ENST00000502732	36	3628	3646	GCUUGACUACUGCUCAGGC	(.(((.........))).)	(((((((....).))))))	-5.5	-1.76	0.52	6	coding	ABL2	36	0.2	0.4	0	-0.5
ABL2	ENST00000502732	38	3807	3867	UCAGUGAUGUGGUGCAGAGGUAGCCACUGUUAGCCUGGUGGGAAAAUGCACACAUUUCUGA	((((.((((((.((((.......(((((........))))).....)))))))))).))))	((((.((((((.((((.......(((((........))))).....)))))))))).))))	-22.1	-3.03	3.05	6	3'UTR	ABL2	38	2.8	1.5	1	-1.2
ABL2	ENST00000502732	39	3871	3903	GAGAGGGAAAAGGACUUGUUUUCCUGUGUUCUU	((.(((((.(.........).))))....).))	(((((((((((.......)))))))....))))	-6.3	-1.57	10.68	6	3'UTR	ABL2	39	0.2	0.5	0	-0.4
ABL2	ENST00000502732	42	3937	3980	UGUUUAUGUGAAGUACCUCAGAUCCCUGAGUUCUCACGUUUACA	(((..((((((.(...(((((....)))))..)))))))..)))	(((..((((((.(...(((((....)))))..)))))))..)))	-12.8	-3.41	3.4	6	3'UTR	ABL2	42	0	0	0
ABL2	ENST00000502732	43	4082	4128	UAGGGAACAUGUGUAUGUCAUAAGGAAGGCAAUGCAGCCCAUCCCUA	((((((.....((((((((........))).))))).....))))))	((((((.....((((((((........))).))))).....))))))	-14	-2.06	3.31	6	3'UTR	ABL2	43	0.3	0.6	0	-0.5
ABL2	ENST00000502732	45	4540	4566	CUGGUAUAUUAUUUCAUAAUGGACCAG	(((((.((((((...)))))).)))))	(((((.((((((...)))))).)))))	-7.3	-3.5	1.15	6	3'UTR	ABL2	45	0.3	0.5	0	-0.6
ABL2	ENST00000502732	47	4585	4604	UGGUGGCUAUCUGUAAACCA	((((.((.....))..))))	((((.((.....))..))))	-3.4	-1.08	1	6	3'UTR	ABL2	47	0	0	0
ABL2	ENST00000502732	48	4606	4642	AAGUACAGGGGUCUCCCUAGUGGUUCUUCUCUGUCUU	(((.(((((((....((....))....))))))))))	(((.(((((((....((....))....))))))))))	-10	-1.81	2.52	6	3'UTR	ABL2	48	0.5	0.7	1	0.714285714
ABL2	ENST00000502732	49	4926	4965	CUUCCCUUACCACCUUAAGCCCAAUCCAGGUAGAGAAUAG	((...(((........................)))...))	.(((.((.(((.................))))).)))...	-2.8	0.29	8.42	6	3'UTR	ABL2	49	0.4	0.6	2	2.666666667
ABL2	ENST00000502732	51	5062	5098	CCCAAUCAUUGUGCUUAUUUGUACAGAUCUUAUUGGG	((((((..((((((......)))))).....))))))	((((((..((((((......)))))).....))))))	-10.5	-3.19	2.24	6	3'UTR	ABL2	51	0.3	0.5	0	-0.6
ABL2	ENST00000502732	52	5145	5218	AUAAUUGAAGGAGUAGUCAUUUUCAGGGAGCACCAGGUAGACCCUGGGAACCUAAUGACUUAAUCCUUAAAUAU	(.(....(((((..(((((((....(((..(.(((((.....))))))..))))))))))...)))))...).)	.......(((((..(((((((....(((..(.(((((.....))))))..))))))))))...)))))......	-23.8	-3.51	7.46	6	3'UTR	ABL2	52	0.7	0.8	0	-0.875
ABL2	ENST00000502732	54	5541	5559	CUUAAUCUAUUUAAUUAAG	((((((.......))))))	((((((.......))))))	-0.5	-1.47	3.18	6	3'UTR	ABL2	54	0	0	0
ABL2	ENST00000502732	55	5572	5618	GUUCUCAAGGGUGUUGCAAGUAAGUGUGCAGCUAUCCCUUGGAGAGC	(((((((((((.((((((........))))))...))))).))))))	(((((((((((.((((((........))))))...))))).))))))	-21.1	-3.36	2.26	6	3'UTR	ABL2	55	0.3	0.5	0	-0.6
ABL2	ENST00000502732	56	5624	5669	UGGAAAGCUCUUUUAGUGCAGUGUUGUUAUGCUGAAUUGUUUUCCA	(............................................)	((((((((...(((((((((....)))...))))))..))))))))	-12.6	-3.52	6.05	6	3'UTR	ABL2	56	0.6	0.8	2	1.75
ABL2	ENST00000502732	58	6155	6190	UUAGGUUUAUCCCUGUUGUUGUGGGAUGCAAGUUAA	(((..((((((((.........)))))).))..)))	.(((.((((((((.........)))))).)).))).	-8.3	-2.35	1.99	6	3'UTR	ABL2	58	0	0	0
ABL2	ENST00000502732	60	6305	6357	GGCUCCCUGGUUUUCUUGCCCAACAACAAUCUGAAGGGUAGGGGGUGGGGGCU	(((((((....((((((((((..((......))..)))))))))).)))))))	(((((((....((((((((((..((......))..)))))))))).)))))))	-21.9	-2.29	4.7	6	3'UTR	ABL2	60	0.5	0.7	1	0.714285714
ABL2	ENST00000502732	61	6373	6387	GCAGCACCUAGCUGU	((((.......))))	(((((.....)))))	-5.4	-3.86	0.32	6	3'UTR	ABL2	61	0	0	1
ABL2	ENST00000502732	63	6566	6607	UUUAGGUUUUUCCUUUUUCUACUUGAAAAGGACCAGCUUAAA	((((((((..((((((((......))))))))..))))))))	.(((((((..((((((((......))))))))..))))))).	-12.3	-4.08	4.92	6	3'UTR	ABL2	63	0.6	0.8	0	-0.75
ABL2	ENST00000502732	64	6610	6637	CAAACCCUUAUGUAAAUUAAAAGGUUUG	((((((.(((.......)))..))))))	((((((.(((.......)))..))))))	-3.8	-1.35	5.41	6	3'UTR	ABL2	64	0.1	0.3	0	-0.333333333
ABL2	ENST00000502732	65	6640	6666	UCCAAAGCAGAGAGAACUGCUUCUGGA	((((((((((......)))))).))))	((((((((((......)))))).))))	-10.7	-3.76	0.7	6	3'UTR	ABL2	65	0.1	0.3	0	-0.333333333
ABL2	ENST00000502732	66	6669	6693	AGUGUAGUUUAAUUUUAACUAUUCU	((.((((((.......)))))).))	((.((((((.......)))))).))	-3.7	-2.44	1.39	6	3'UTR	ABL2	66	0.1	0.3	1	3
ABL2	ENST00000502732	67	6747	6812	UUAUGCUGUAUAUCUGGAUGCAUGCCUUUGGGCUGCCACUGCUUGAUUCCUUUCAUGUACAGAUAA	((((.((((((((..(((..((.((...(((....)))..)).))..)))....))))))))))))	.(((.((((((((..(((..((.((...(((....)))..)).))..)))....))))))))))).	-18.8	-2.45	2.89	6	3'UTR	ABL2	67	1	1	0	-1
ABL2	ENST00000502732	69	6969	6985	GCCUUAAAAAAUUUGGC	(((...........)))	(((...........)))	-2.2	-2.15	0.65	6	3'UTR	ABL2	69	0	0	0
ABL2	ENST00000502732	70	6990	7012	AGAAAUUCAUUCAGUGUUUUUCU	(((((..(((...)))..)))))	(((((..(((...)))..)))))	-3.4	-2.94	1.02	6	3'UTR	ABL2	70	0	0.2	0	0
ABL2	ENST00000502732	71	7014	7039	GAUGACCUCUGUACAUAGAGGUCAUU	(((((((((((....)))))))))))	(((((((((((....)))))))))))	-14	-5.4	1.01	6	3'UTR	ABL2	71	0.2	0.4	0	-0.5
ABL2	ENST00000502732	72	7271	7358	UCAUUUAACCUUGGGAGCCUCAGUUUCCUCACUGUAAAACAGGGAUAAUAAUAGUAACUACCUCAGGGUUGUUGUAAGGAUUAAAUGA	((((((((........................................................................))))))))	((((((((((((((((((....))))))((.((((...)))).)).........((((.(((....))).)))).)))).))))))))	-20.8	-2.08	10.74	6	3'UTR	ABL2	72	0.6	0.7	0	-0.857142857
ABL2	ENST00000502732	73	7438	7482	UUAACACCUAGUCUAGGGAUGCACAGCAGAAUCCCCUAGGGUUAA	(((((.(((((....(((((..........)))))))))))))))	.((((.(((((....(((((..........)))))))))))))).	-14.7	-2.67	2.91	6	3'UTR	ABL2	73	0.5	0.7	0	-0.714285714
ABL2	ENST00000502732	74	7523	7555	CCCACUCCAGAUCAGAAUUCCCAGUGGGCUGGG	(..(.(((.................))).)..)	((((.((((...............)))).))))	-7.9	-0.45	9.13	6	3'UTR	ABL2	74	0.2	0.4	0	-0.5
ABL2	ENST00000502732	75	7559	7626	UCGGCCAGUGUAUUCUCCAGUAAUCUCGCCAGGUGUUUGAAACACCCAGUGCUAUCUGAAAACUAUCA	(.(((.((..((((....))))..)).)))................(((......))).........)	..(((.((..((((....))))..)).))).((((((...))))))(((......)))..........	-14	-1.11	2.23	6	3'UTR	ABL2	75	0.5	0.7	0	-0.714285714
ABL2	ENST00000502732	77	7768	7835	CACCAUACCUGCUGCCAUGUGAGACACUGCAAAAAAGUGGCUCAGACCGACAAUCAGCCUGUGUGGUG	(.((((((...........((((.................))))................)))))).)	((((((((..(((((..(.((((.((((.......)))).)))).)..).....))))..))))))))	-23.2	-2.94	2.98	6	3'UTR	ABL2	77	0.4	0.6	0	-0.666666667
ABL2	ENST00000502732	78	7950	8027	UUCAAUGGGGUCAUUCUUUUGGACAGACCUCAGCAACACAGCAAUGUGCACUUUGUAGUAAAGAAAUACCAACUUGAG	(((((...(((........................................................)))...)))))	.....(((((((..(((...)))..)))))))((((((((....))))....))))......................	-14.6	-0.78	22.25	6	3'UTR	ABL2	78	0.2	0.4	0	-0.5
ABL2	ENST00000502732	79	8124	8206	CACUUUGAGAAAAUAUCAACUGUAAUAUAACUAUAAGGUUGUAGUAUUGUCUGUUUAAAAGAUAAGACAGUUGAUUCAAUGUG	(((.((((......(((((((((..(((((((....)))))))...((((((.......)))))).))))))))))))).)))	(((.((((......(((((((((..(((((((....)))))))...((((((.......)))))).))))))))))))).)))	-20.3	-3.99	7.54	6	3'UTR	ABL2	79	0.3	0.6	0	-0.5
ABL2	ENST00000502732	83	8327	8352	GUUGUAGUUCAGAGCUGAAUUACUUC	(..((((((((....))))))))..)	...((((((((....))))))))...	-7	-2.82	0.74	6	3'UTR	ABL2	83	0.1	0.3	0	-0.333333333
ABL2	ENST00000502732	84	8354	8386	GGAAACUAGGGACCAACUUUUUGGUUUAAUUCC	((((.....(((((((....)))))))..))))	((((.....(((((((....)))))))..))))	-7	-1.32	3.72	6	3'UTR	ABL2	84	0.2	0.4	0	-0.5
ABL2	ENST00000502732	85	8440	8469	AGGACCUUGACUCAAGAAGGAUGAGGUCCU	((((((((..((......))..))))))))	((((((((..((......))..))))))))	-11	-3.56	3.67	6	3'UTR	ABL2	85	0.1	0.3	0	-0.333333333
ABL2	ENST00000502732	86	8489	8525	CCACUAUAUGCUUGGCCAUUUAUCCUAAAUGUGGUGG	(((((((((....((........))...)))))))))	(((((((((....((........))...)))))))))	-10.7	-1.96	1.09	6	3'UTR	ABL2	86	0.3	0.5	1	1.4
ABL2	ENST00000502732	87	8570	8584	CUAUGUCCUGCAUAG	((((((...))))))	((((((...))))))	-3.2	-4.48	0.43	6	3'UTR	ABL2	87	0.1	0.2	2	9.5
ABL2	ENST00000502732	89	8663	8722	CAGUUAUAAAUGACAUUGACAUUUGUCAUCUUUUUUUUCUUUUUCUAAAAAGAAUAGCUG	(((((((..((((((........))))))........((((((....)))))))))))))	(((((((..((((((........))))))........((((((....)))))))))))))	-11.7	-2.62	7.89	6	3'UTR	ABL2	89	0.3	0.5	0	-0.6
ABL2	ENST00000502732	91	8802	8895	UGACCCCUUCUGCUCCCUUCCAUUUUGCUACUGAUGUCAUUCUUGUUAUCAGGCUGUGCCCCUACCAGGAGUUCAUAUUGGGUUGACAGGGUUA	(((........................................................................................)))	((((((..((.((((...........((..((((((.((....)).))))))))((.((.(((...))).)).))....)))).))..))))))	-20.6	-0.99	16.28	6	3'UTR	ABL2	91	1.5	1.2	0	-1.25
ABL2	ENST00000502732	92	9116	9224	AGUCUGGGAUCCGUAGGAGUAUGUGAGAACUUCUGAAACGUCUCCAACUCUUAACAGUCAAGAUAUCUAUAUCAUUUGGAUAGAGUUCUGGUUUUCCAACUACUAGACU	((((((((((..............................................)))...........................................)))))))	((((((((((...(((((((.((.((((............)))))))))))))...))).(((..(((((.((....)))))))..)))((....)).....)))))))	-27.1	-2.29	12.63	6	3'UTR	ABL2	92	0.7	0.8	0	-0.875
ABL2	ENST00000502732	93	9285	9350	GAGGCGGGUGGAUCACGAGGUCAGGAGAUUGAGACCAUCCUGGCUAACACGGUGAAACCCCACCUC	((((.(((.(..((((..((((((((...........))))))))......))))..)))).))))	((((.(((.(..((((..((((((((...........))))))))......))))..)))).))))	-27.1	-3.15	2.17	6	3'UTR	ABL2	93	1.5	1.1	0	-1.363636364
ABL2	ENST00000502732	95	9439	9496	ACCCAGGAGGCGGAGCUUGCAGUGAGCCCAGAUCGCGCCACUGCACUCCAGCCUGGGU	(((((((....((((..(((((((.((.(.....).)))))))))))))..)))))))	(((((((....((((..(((((((.((.(.....).)))))))))))))..)))))))	-30.1	-3.05	4.39	6	3'UTR	ABL2	95	0	0.1	0	0
ABL2	ENST00000502732	97	9545	9588	AAAAAAGAAAUUCUAAUGCAAAGCUUGCUUUUUUUUUCUUUUUU	((((((((((....((.((((...)))).))...))))))))))	((((((((((....((.((((...)))).))...))))))))))	-8	-2.63	3.29	6	3'UTR	ABL2	97	0.6	0.7	3	3.428571429
ABL2	ENST00000502732	98	9592	9628	GCAAGCCAGUAGUAAUAGUUAUUGUUACUUGCUCUGU	(..(((.(((((((((....))))))))).)))...)	(((((.((((((......))))))...))))).....	-8.1	-1.34	14.38	6	3'UTR	ABL2	98	0.1	0.3	0	-0.333333333
ABL2	ENST00000502732	100	9673	9693	GCUCCUCUCUUACUGAGAAGC	(((..((((.....)))))))	(((..((((.....)))))))	-5	-2.84	4.06	6	3'UTR	ABL2	100	0	0	0
ABL2	ENST00000502732	101	9696	9749	GGGUGGGAUUCAGGGCUGUGGGACAAGCUACAGCCUACUCUGGAGCACUCACCC	(((((((.(((((((((((((......))))))))....)))))...)))))))	(((((((.(((((((((((((......))))))))....)))))...)))))))	-27.9	-3.58	1.29	6	3'UTR	ABL2	101	0.7	0.8	0	-0.875
ABL2	ENST00000502732	102	9750	9777	CCAUGACUCAGUCCAGCCUGUCUCUUGG	(((.((..(((......)))..)).)))	(((.((..(((......)))..)).)))	-5.9	-1.28	0.5	6	3'UTR	ABL2	102	0.1	0.3	2	6.333333333
ABL2	ENST00000502732	104	9878	9911	GCUGGGCACAGUGGCUCGUGCCUGUAAUCCCAGC	((((((.(((..(((....))))))...))))))	((((((.(((..(((....))))))...))))))	-15.4	-2.09	2.31	6	3'UTR	ABL2	104	0	0	1
ABL2	ENST00000502732	106	9926	9991	AGAUGGGCGGAUCACUUGAGGUCAGGAGUUUGAGACCAGCCUGGCCAACAUGGUGAAACCCCGUCU	(((((((.(..(((((((.(((((((.(((...)))...)))))))..)).)))))..))))))))	(((((((.(..(((((((.(((((((.(((...)))...)))))))..)).)))))..))))))))	-28.1	-3.14	4.38	6	3'UTR	ABL2	106	1.5	1.1	0	-1.363636364
ABL2	ENST00000502732	108	10056	10073	UGAGGCAGAAUUGCUUGA	(.(((((....))))).)	..(((((....)))))..	-3.8	-2.86	1.05	6	3'UTR	ABL2	108	0	0	0
ABL2	ENST00000502732	111	10236	10263	UGUGGGAUCAAGAUAAGAAGAUCCCAUA	(((((((((..........)))))))))	(((((((((..........)))))))))	-11.5	-5.16	0.6	6	3'UTR	ABL2	111	0	0	0
ABL2	ENST00000502732	112	10273	10286	AGGUAAGGAGGCCU	(((........)))	((((......))))	-2.6	-2.18	0.65	6	3'UTR	ABL2	112	0.1	0.3	1	3
ABL2	ENST00000502732	113	10292	10314	AGGUCAUGAUUCAAAGCUGACUU	((((...............))))	.(((((.(........)))))).	-3.1	-1.35	1.7	6	3'UTR	ABL2	113	0	0.1	1	10
ABL2	ENST00000502732	114	10342	10391	CCCUUGGAGAUUUGUGCCUUCAAAGAUGGGUUUCAUGAGUCUCAGAGAGG	(((((.((((((((((.................)))))))))).))).))	(((((.(((((((((((((........)))...)))))))))).))).))	-16	-2.39	5.35	6	3'UTR	ABL2	114	0.6	0.7	0	-0.857142857
ABL2	ENST00000502732	115	10866	10900	CUCCAGGCUACUGAGCUGAACCCUCAGAAGCUGAG	(((..((((.(((((.......))))).)))))))	(((..((((.(((((.......))))).)))))))	-11	-2.23	2.91	6	3'UTR	ABL2	115	0.1	0.3	0	-0.333333333
ABL2	ENST00000502732	116	10901	10942	GUCUCCGAGCAUGCUAAGUAACCUUUUAGAAAAGCUGGAGGC	((((((.(((...(((((......)))))....)))))))))	((((((.(((...(((((......)))))....)))))))))	-14.2	-2.59	1.54	6	3'UTR	ABL2	116	0.3	0.5	0	-0.6
ABL2	ENST00000502732	118	11197	11246	GUUCUGCACAGUUCAGAAGUACCAUACCAGGUAUUGUGAGUGGCAAGAAC	(((((((.((.((((..((((((......)))))).)))))))).)))))	(((((((.((.((((..((((((......)))))).)))))))).)))))	-15.9	-2.67	4.37	6	3'UTR	ABL2	118	0.3	0.5	0	-0.6
ABL2	ENST00000502732	119	11247	11271	GCCAGGGGACAGAGAUGCUUCUGGU	((((((((.((....))))))))))	((((((((.((....))))))))))	-10.9	-3.38	0.54	6	3'UTR	ABL2	119	0.1	0.2	0	-0.5
ABL2	ENST00000502732	120	11276	11298	GAGGGCCAGAGAAACCAGCUCUC	((((((...........))))))	((((((...........))))))	-5.9	-1.61	0.93	6	3'UTR	ABL2	120	0	0.2	0	0
ABL2	ENST00000502732	121	11326	11403	UGGCCAUUUGGCCUCCAUUAUGUUUUGAGAGGAAUUUCUUGAGAUCUUGAGAAAUCACCAUGAUUAGGCCAAUUGUCA	((((...(((((((..((((((........(..........................))))))).)))))))..))))	((((.(.(((((((..((((((........(..(((((((((....)))))))))..))))))).))))))).)))))	-20.9	-2.18	16.5	6	3'UTR	ABL2	121	0.8	0.8	0	-1
ABL2	ENST00000502732	122	11525	11615	CACGUGCAUUGCUGUCGUGCCCAUUAAGAAAGGGGGAGUAAGUAAAAGAGGAAUCGCUCAGAUCUUUCCUUGGAUGAACAGCAGUGGCGUG	(((((.((((((((((((..(((....((((((..((((................))))...))))))..)))))).))))))))))))))	(((((.((((((((((((..(((....((((((..((((................))))...))))))..)))))).))))))))))))))	-29.5	-2.43	15.76	6	3'UTR	ABL2	122	2.6	1.5	2	-0.4
ABL2	ENST00000502732	123	11893	11980	GAGGGUGAGGUUUGGAGCAUCGGGCACUGUGUGCAUUGCUAAGGGGACAUAGUGAGACAAUGUGGGAUUUAACUAAAAACACAUCAAU	(..(................................................................................)..)	...((((..((((...((((.(..((((((((.(.((....)).).))))))))...).)))).............)))).))))...	-16.8	-0.28	18.12	6	3'UTR	ABL2	123	4.2	1.8	0	-2.333333333
ACKR3	ENST00000272928	1	298	309	GGCAUGAUUGCC	((((....))))	((((....))))	-4.4	-4.89	0.18	4	coding	ACKR3	1	0.1	0.2	1	4.5
ACKR3	ENST00000272928	2	316	350	GUGGUGGUCUGGGUGAAUAUCCAGGCCAAGACCAC	((((((((((((((....)))))))))...)))))	((((((((((((((....)))))))))...)))))	-18.5	-3.7	1.57	4	coding	ACKR3	2	0.6	0.7	0	-0.857142857
ACKR3	ENST00000272928	3	506	617	ACCUCUUCGGCAGCAUUUUCUUCCUCACGUGCAUGAGCGUGGACCGCUACCUCUCCAUCACCUACUUCACCAACACCCCCAGCAGCAGGAAGAAGAUGGUACGCCGUGUCGU	((..(..(((((.((((.............................................................................)))).)..)))).)..))	.......(((((.((((((((((((....(((..(((.((((....)))))))............................)))..)))))))))))).)..))))......	-27.9	-1.08	14.64	4	coding	ACKR3	3	2.6	1.5	0	-1.733333333
ACKR3	ENST00000272928	4	693	786	GUCCAACAAUGAGACCUACUGCCGGUCCUUCUACCCCGAGCACAGCAUCAAGGAGUGGCUGAUCGGCAUGGAGCUGGUCUCCGUUGUCUUGGGC	(((........................................................................................)))	((((((((((((((((..(((((((((...((((((.((((...)).))..)).))))..)))))))).).....))))).))))))..)))))	-36.6	-2.02	8.51	4	coding	ACKR3	4	4	1.8	0	-2.222222222
ACKR3	ENST00000272928	5	824	863	UCCUGCUGGCCAGAGCCAUCUCGGCGUCCAGUGACCAGGA	(((...(.......(((.....)))........)...)))	(((((.(.((..(((((.....))).))..)).).)))))	-13.5	-0.95	8.37	4	coding	ACKR3	5	1.2	1	0	-1.2
ACKR3	ENST00000272928	6	866	923	AGCACAGCAGCCGGAAGAUCAUCUUCUCCUACGUGGUGGUCUUCCUUGUCUGCUGGCU	(((.(((((((.(((((((((((...........)))))))))))..).)))))))))	(((.(((((((.(((((((((((...........)))))))))))..).)))))))))	-28.1	-4.67	1.9	4	coding	ACKR3	6	1.6	1.1	0	-1.454545455
ACKR3	ENST00000272928	7	924	938	GCCCUACCACGUGGC	((((......).)))	((((......).)))	-2.2	-0.61	2.22	4	coding	ACKR3	7	0.1	0.3	0	-0.333333333
ACKR3	ENST00000272928	8	958	995	UCCAUCCUGCACUACAUCCCUUUCACCUGCCGGCUGGA	((((.((.(((................))).)).))))	((((.((.(((................))).)).))))	-7.6	-1.79	1.13	4	coding	ACKR3	8	0.7	0.7	0	-1
ACKR3	ENST00000272928	9	996	1018	GCACGCCCUCUUCACGGCCCUGC	(((.................)))	(((.(((........)))..)))	-4.8	-0.88	1.08	4	coding	ACKR3	9	0.2	0.4	0	-0.5
ACKR3	ENST00000272928	10	1132	1163	GCCAAAACAGGGCUCACCAAGCUCAUCGAUGC	((.......(((((.....)))))......))	.........(((((.....)))))........	-5.1	-0.58	2.54	4	coding	ACKR3	10	0.3	0.5	0	-0.6
ACKR3	ENST00000272928	11	1193	1225	CCUUGGAGCAGAGCACCAAAUGAUCUGCCCUGG	((..((.(((((.((.....)).))))))).))	((..((.(((((.((.....)).))))))).))	-9.9	-1.24	3.01	4	3'UTR	ACKR3	11	1.7	1.1	1	-0.636363636
ACKR3	ENST00000272928	12	1240	1273	GGGUUUACUUGUUUUUGAACAGGGUGAUGGGCCC	(((((........................)))))	(((((((((((((....))))))....)))))))	-9.5	-1.8	4.57	4	3'UTR	ACKR3	12	0	0	0
ACKR3	ENST00000272928	13	1320	1365	GAGUAGAGUGAAGAGGGGAGCACGUGCCCCCUGCAUCCAUUCUCUC	(.(.((((...............................))))).)	(((.((((((...(((((.((....))))))).....)))))))))	-19.3	-2.81	2.33	4	3'UTR	ACKR3	13	1.4	1.1	0	-1.272727273
ACKR3	ENST00000272928	14	1369	1458	CUCUUGAUGACGCAGCUGUCAUUUGGCUGUGCGUGCUGACAGUUUUGCAACAGGCAGAGCUGUGUCGCACAGCAGUGCUGUGCGUCAGAG	(....(.((.((((((.........((((((((.....((((((((((.....))))))))))..))))))))...)))))))).)...)	((((.((((.((((((.........((((((((.....((((((((((.....))))))))))..))))))))...))))))))))))))	-44.2	-3.79	5.38	4	3'UTR	ACKR3	14	2.8	1.6	2	-0.5
ACKR3	ENST00000272928	15	1465	1486	GAGGACAGGCUUGCCUGGACUU	(((..((((....))))..)))	(((..((((....))))..)))	-8.5	-2.95	0.53	4	3'UTR	ACKR3	15	0.3	0.5	0	-0.6
ACKR3	ENST00000272928	16	1698	1715	ACACUAAUUGUUAGCUGU	(((((((...)))).)))	(((((((...)))).)))	-0.6	-0.27	2.72	4	3'UTR	ACKR3	16	0	0.1	0	0
ACKR3	ENST00000272928	17	1723	1746	UUAUAUAUAUAUAAAUAUAUAUAA	((((((((((....))))))))))	.(((((((((....))))))))).	-5	-4.8	2.58	4	3'UTR	ACKR3	17	0.2	0.5	0	-0.4
ACKR3	ENST00000272928	18	1754	1781	AAUAUAUGCCAGUCUUGGCUGAAAUGUU	(((((..((((....))))....)))))	.......((((....)))).........	-4.9	-1.09	5.16	4	3'UTR	ACKR3	18	0.2	0.4	1	2
ACKR3	ENST00000272928	19	1794	1838	GUUUUAUAUCUGUGUGGUGUUUUGUACCGGCACGGGAUAUGGAAC	(((((((((((((((((((.....)))).)))).)))))))))))	(((((((((((((((((((.....)))).)))).)))))))))))	-16.8	-3.54	6.14	4	3'UTR	ACKR3	19	1.2	1.1	0	-1.090909091
ACKR3	ENST00000272928	20	1841	1862	AAACUGCUUUGUAAUGCAGUUU	(((((((........)))))))	(((((((........)))))))	-7.7	-4.89	0.76	4	3'UTR	ACKR3	20	0.1	0.2	1	4.5
ACKR3	ENST00000272928	21	1863	1889	GUGACAUUAAUAGUAUUGUAAAGUUAC	(((((.(((.........))).)))))	(((((.(((.........))).)))))	-1.6	0.11	4.79	4	3'UTR	ACKR3	21	0.5	0.6	0	-0.833333333
ACKR3	ENST00000272928	22	1900	2007	AAACAAAAAACUGUUCUGGACUGCAAAUCUGCACACACAACGAACAGUUGCAUUUCAGAGAGUUCUCUCAAUUUGUAAGUUAUUUUUUUUUAAUAAAGAUUUUUGUUU	(((((...(((((((((((..((((....))))..).))..))))))))........(((......))).........(..(........)..).........)))))	(((((((((((((((((((..((((....))))..).))..)))))))((((....((((....)))).....)))).((((........)))).....)))))))))	-19.4	-1.84	20.76	4	3'UTR	ACKR3	22	5.2	2	2	-1.6
ACP3	ENST00000336375	1	1	117	GAAGUGGUAGCAGUUCCUCCUAACUCCUGCCAGAAACAGCUCUCCUCAACAUGAGAGCUGCACCCCUCCUCCUGGCCAGGGCAGCAAGCCUUAGCCUUGGCUUCUUGUUUCUGCUUU	(....(((((.(((........)))<)))))<<<<<((((((((........)))))))).............(((((((((...........)))))))))..............)	.....(((((.((((......)))).)))))(((((((((((((........))))))(((..((((((....))..))))..)))((((........))))...))))))).....	-39.1	-4.05	20.41	10	5'UTR	ACP3	1	0.7	0.8	0	-0.875
ACP3	ENST00000336375	3	164	195	GACUUUGGUGUUUCGGCAUGGAGACCGAAGUC	(((((((((.(((......))).)))))))))	(((((((((.(((......))).)))))))))	-12.9	-2.59	4.52	10	coding	ACP3	3	0.1	0.3	0	-0.333333333
ACP3	ENST00000336375	4	489	590	CCUCUUUCUGAAGAUCAGUUGCUAUACCUGCCUUUCAGGAACUGCCCUCGUUUUCAAGAACUUGAGAGUGAGACUUUGAAAUCAGAGGAAUUCCAGAAGAGG	(....................................................................................................)	((((((.(((.....(((((......((((.....)))))))))..(((((((((((....))))))))))).(((((....)))))......)))))))))	-27.1	-2.15	15.26	10	coding	ACP3	4	0.6	0.8	1	0.5
ACP3	ENST00000336375	5	1217	1230	ACAGAGAUCUCUGU	(((((....)))))	(((((....)))))	-3.2	-4.59	0.67	10	3'UTR	ACP3	5	0	0	0
ACP3	ENST00000336375	6	1233	1249	AAGGAGUAGCUGCCCUU	((((.((....))))))	((((.((....))))))	-2.5	-0.7	1.43	10	3'UTR	ACP3	6	0	0.2	1	5
ACP3	ENST00000336375	8	1389	1438	CACUUGCCAUAAAACUUAGCUAAGUUUUGUUUUGUUUUUCAGCGUUAAUG	((..(......................................)....))	.....((...(((((..(((........)))..)))))...)).......	-7.1	-0.63	4.58	10	3'UTR	ACP3	8	0	0	1
ACP3	ENST00000336375	10	1482	1522	GGUCAAAGUUCAUAGAGUUCCCAUGAACUAUAUGACUGGCC	(((((..((.((((.(((((....))))).)))))))))))	(((((..((.((((.(((((....))))).)))))))))))	-12.3	-2.89	4.26	10	3'UTR	ACP3	10	0	0	0
ACP3	ENST00000336375	12	1554	1573	GAUUUUGCUUGAGCAGGAUU	((((((((....))))))))	((((((((....))))))))	-5.2	-3.08	0.62	10	3'UTR	ACP3	12	0	0	0
ACP3	ENST00000336375	13	1626	1643	CCCACAAUCUAGGAUGGG	(((((.......).))))	(((((.......).))))	-2.5	-0.53	2.1	10	3'UTR	ACP3	13	0	0	1
ACP3	ENST00000336375	14	1669	1701	GCUGAUGGGCAAAAAACCAAUUUACCCAUCAGU	(((((((((.(((.......))).)))))))))	(((((((((.(((.......))).)))))))))	-13.3	-4.41	2.64	10	3'UTR	ACP3	14	0	0	0
ACP3	ENST00000336375	15	1706	1725	GCCUUCUCUCAAGGAGAGGC	((((.((((...))))))))	((((.((((...))))))))	-8.1	-3.47	2.1	10	3'UTR	ACP3	15	0	0	0
ACP3	ENST00000336375	17	1844	1892	UUUGUGUCCCUUGGUCCUGGAACAUUUAUGUUCCUUUUAAAGAAACAAA	(((((.............((((((....))))))..........)))))	....(((..(((......((((((....)))))).....)))..)))..	-9.3	-2.44	7.82	10	3'UTR	ACP3	17	0	0.2	0	0
ACP3	ENST00000336375	21	2106	2136	CCUAUAAUCCCAGCAUUUUGGGAGUCCGAGG	((.....((((((....))))))......))	(((....((((((....)))))).....)))	-9.1	-1.81	1.02	10	3'UTR	ACP3	21	0	0.2	0	0
ACP3	ENST00000336375	22	2147	2187	ACUUGAGCUCAGGAGGUCAAGAUCAGCCUGGGCAACAUGGU	(((.(.(((((((..(.......)..)))))))..)..)))	......(((((((..(.......)..)))))))........	-12.3	-2.07	3.91	10	3'UTR	ACP3	22	0	0	1
ACP3	ENST00000336375	26	2462	2496	CCUGUAAUCCUUGCAUUUUGGAAGGCUGAGGCAGG	(((((...((((.((...)).)))).....)))))	(((((...((((.((...)).)))).....)))))	-10.5	-1.4	1.03	10	3'UTR	ACP3	26	0	0	0
ACP3	ENST00000336375	29	2597	2622	AACAAAAUUAGAAAUGUAAUUAUGUU	((((.(((((......))))).))))	((((.(((((......))))).))))	-2.7	-2.78	1.12	10	3'UTR	ACP3	29	0.1	0.3	0	-0.333333333
ACP3	ENST00000336375	31	3048	3163	GCCAAAUGUAAAAUAGUGAAUAAAGUCAUUAUUAGGAAGUUCAAAAGCAUUGCUUUUAUAAUGAACUUAGAAAAACGUAUGUGUGUGUGUUUAAUUAGAAUAAAAUUCCUCUAGGC	(((............................................................................................((((..........)))))))	(((........((((((((......))))))))...((((((((((((...))))).....)))))))....((((((((....))))))))...((((..........)))))))	-18.7	-0.94	12.32	10	3'UTR	ACP3	31	0	0	0
ACSL3	ENST00000357430	1	986	1088	UUGUUACAUUAUAUGCCACUCUAGGAGGUCCAGCCAUUGUUCAUGCAUUAAAUGAAACAGAGGUGACCAACAUCAUUACUAGUAAAGAACUCUUACAAACAAA	(.....................................................................................................)	(((((..........((......)).((((..(((.((((((((.......))).))))).))))))).............((((.......)))).))))).	-16.7	-0.79	12.16	8	coding	ACSL3	1	2.6	1.4	0	-1.857142857
ACSL3	ENST00000357430	2	1158	1229	CUGGUCCGAGUUCCCCAAGGGCAUCAUUGUGCAUACCAUGGCUGCAGUGGAGGCCCUGGGAGCCAAGGCCAG	((((((...((((((..(((((.(((((((((........)).)))))))..)))))))))))...))))))	((((((...((((((..(((((.(((((((((........)).)))))))..)))))))))))...))))))	-35.6	-3.37	4.82	8	coding	ACSL3	2	2.5	1.4	0	-1.785714286
ACSL3	ENST00000357430	5	1270	1352	AUUGCAGUAAUCAUGUACACAAGUGGAUCCACAGGACUUCCAAAGGGAGUCAUGAUCUCACAUAGUAACAUUAUUGCUGGUAU	((..(((((((.((((((....(((((((.....(((((((...)))))))..)))).)))...)).)))).)))))))..))	....(((((((.((((((....(((((((.....(((((((...)))))))..)))).)))...)).)))).)))))))....	-25.6	-3.02	5.61	8	coding	ACSL3	5	2.4	1.4	0	-1.714285714
ACSL3	ENST00000357430	6	1372	1435	AUUCCAGAACUAGGAGAGGAAGAUGUCUACAUUGGAUAUUUGCCUCUGGCCCAUGUUCUAGAAU	((((.(((((..(((((((.(((((((((...))))))))).)))))...))..))))).))))	((((.(((((..(((((((.(((((((((...))))))))).)))))...))..))))).))))	-22.6	-3.67	3.86	8	coding	ACSL3	6	2.7	1.5	0	-1.8
ACSL3	ENST00000357430	9	1773	1810	GUUGUGUGGUGGCGCUCCACUUUCUGCAACCACGCAGC	((((((((((.(((..........))).))))))))))	((((((((((.(((..........))).))))))))))	-16.2	-2.95	1.4	8	coding	ACSL3	9	1.4	1.1	0	-1.272727273
ACSL3	ENST00000357430	10	1811	1868	GAUUCAUGAACAUCUGUUUCUGCUGUCCUGUUGGUCAGGGAUACGGGCUCACUGAAUC	(((((((((...(((((.........................))))).))).))))))	(((((((((...(((((.(((.(((.((....)).)))))).))))).))).))))))	-19.5	-2.24	1.5	8	coding	ACSL3	10	1.9	1.2	0	-1.583333333
ACSL3	ENST00000357430	11	1911	2027	UGGCAGAGUGGGAGCACCAUUAGUUUGCUGUGAAAUCAAAUUAAAAAACUGGGAGGAAGGUGGAUACUUUAAUACUGAUAAGCCACACCCCAGGGGUGAAAUUCUUAUUGGGGGCCA	((..............................................................................<<<<<<.............................))	((((..((((((((((((.((((((((.(.....).))))))))....(((((.(...(((..((.(.........)))..)))...)))))).))))...))))))))....))))	-28.1	-1.34	18.36	8	coding	ACSL3	11	2.4	1.4	0	-1.714285714
ACSL3	ENST00000357430	12	2324	2384	UAACUGAACUAGCUCGAAAGAAAGGACUUAAAGGGACUUGGGAGGAGCUGUGUAACAGUUG	((((((.((((((((......(((..((....))..))).....)))))).))..))))))	((((((.((((((((......(((..((....))..))).....)))))).))..))))))	-16.7	-2.62	1.88	8	coding	ACSL3	12	1.7	1.2	0	-1.416666667
ACSL3	ENST00000357430	13	2385	2433	UGAAAUGGAAAAUGAGGUACUUAAAGUGCUUUCCGAAGCUGCUAUUUCA	(((..(((.....((((((((...)))))))).........)))..)))	((((((((.....((((((((...)))))))).........))))))))	-10.7	-1.74	3.66	8	coding	ACSL3	13	1.4	1.1	0	-1.272727273
ACSL3	ENST00000357430	15	2581	2604	GGAAGAAAAUAAUUAUUCUCUUCU	((((((.(((....))).))))))	((((((.(((....))).))))))	-4.2	-2.6	2	8	3'UTR	ACSL3	15	0.5	0.7	1	0.714285714
ACSL3	ENST00000357430	16	2883	2933	AAGUUUUUAAACAUGAUUUAUAUGUUCUGUAUAAUGUUCAGUUUGUAACUU	(.................................................)	(((((..(((((.(((.((((((.....))))))...)))))))).)))))	-7.3	-1.51	4.41	8	3'UTR	ACSL3	16	0.3	0.5	0	-0.6
ACSL3	ENST00000357430	17	3025	3141	GGUAUUGAUAUGAAAUUAUGUAAAUUUCAAAUGCUUAUGAAUCAAAUCAUUGUUGAACAAAAGAUUUGUUGCUGUGUAAUUAUUGUCUUGUAUGCAUUUGAGAGAAAUAAAUAUACC	((.................................................................................................................))	(((((...(((.............((((((((((.(((((..(((..(((.((..((((((...)))))))).)))......)))..))))).))))))))))...)))...)))))	-19.2	-1	23.18	8	3'UTR	ACSL3	17	3.4	1.7	0	-2
ACSL3	ENST00000357430	18	3184	3301	CUGUCAGUGUCUUCUUUAUAUAUUUAUUUUUUAUUAGAAAAAAUGAAGUUUGGUUGGUGAUGCAUGAAACAAAAUAGCAAGAGAGGGUUAUAGUUUAAUAGUAAGGGAGAUAACACAG	((((...(((...................................................................................................)))..))))	((((...((((((((((((...((((((((((.....)))))))))).((((..(.(((...))).)..))))(((((........))))).........))))))))))))..))))	-22	-1.89	15.24	8	3'UTR	ACSL3	18	4.1	1.9	1	-1.631578947
ACSL3	ENST00000357430	19	3351	3445	UGUUCAAUGAAGUCUUCUGUUCAUCUGUUGAAACUAGGAAAAUACCCAAACUUAAAUGGAAGAAUUCUGAAAGAGAGGAUAGAAUUUAAAGAACA	(((((..((((.........................................................................))))..)))))	(((((..((((...((((((((.(((.((.......((((.....(((........))).....))))..)).)))))))))))))))..)))))	-16.7	-1.95	18.6	8	3'UTR	ACSL3	19	1.7	1.2	2	0.25
ACSL3	ENST00000357430	20	3446	3465	AGAGUAUAUAAAGUUAUUCU	((((((........))))))	((((((........))))))	-3	-5.28	0.62	8	3'UTR	ACSL3	20	0.2	0.4	1	2
ACSL3	ENST00000357430	21	3736	3814	ACUAAGACACAUGAGAAUUUAACUUUAUAACCGCGUGAGUUAAGAUUUAAUUCAUAGGUUUUGAUGUCAUUGUUGAAGU	(((.........................................................................)))	(((..((((.((((.(........(((.((((..(((((((((...))))))))).)))).)))).))))))))..)))	-16.1	-1.63	5.68	8	3'UTR	ACSL3	21	1.1	1	0	-1.1
ACSL3	ENST00000357430	22	4146	4211	GAGACAUUGCAAUACAGUGUUUUUUGUUUUCAACUUUUCUUGUAUUGUAUAUUUGUAUUAUGUUUU	(((((((((((((((((......(((....)))......))))))))))..........)))))))	(((((((((((((((((......(((....)))......))))))))))..........)))))))	-10.9	-2.42	7.23	8	3'UTR	ACSL3	22	1.8	1.2	2	0.166666667
ACSL3	ENST00000357430	23	4347	4417	UUUCUGAUGCCUUGUCUUUAGAAUAAUUGUUUGCUUUCAGAUGAUUAAAAAAAGGAGAUUGUAUCUAGGAA	(((.................................................................)))	.(((((((((..(.(((((....((((((((((....))))))))))....))))).)..))))).)))).	-17.3	-2.23	3.15	8	3'UTR	ACSL3	23	2	1.3	0	-1.538461538
ACSL3	ENST00000357430	24	4527	4638	ACUCUAUUUAGUUUCGUUUGUUUUCUCAUAUGAAGUUUAUAAUUCCUUUCAGUCCUAAAAUGUCAGAUGCCAGGUGUCAAAUGCCACAGUAGAAAGUGAAAUUAAGUAGAGU	((............................................................................................................))	((((((((((((((((....((((((..(.((..((((...((.(((....(((...........)))...))).)).))))..)).)..))))))))))))))))))))))	-22.3	-1.44	19.35	8	3'UTR	ACSL3	24	0.6	0.8	0	-0.75
ACSL3	ENST00000357430	25	4789	4848	AGAUAUUUGGGGAGCAAAAUUUUAAGGAAUUUCAAAUUGCUAAAUCUAAUACAAAUAUCU	((((((((((((((((((((((....))))).....)))))...)))....)))))))))	((((((((((((((((((((((....))))).....)))))...)))....)))))))))	-9	-1.67	10.02	8	3'UTR	ACSL3	25	2.3	1.4	0	-1.642857143
ACSL3	ENST00000357430	26	4870	4895	AAGAAUGGUUCUUAAGAACUAUUGUU	((.((((((((....)))))))).))	((.((((((((....)))))))).))	-7.1	-4.07	1.04	8	3'UTR	ACSL3	26	0	0.1	0	0
ACSL3	ENST00000357430	27	4896	4950	UACUGGGAAUAAACUAAGCUCUAUGAAGAAUUCGUAAGCAUUACAUGUUCCAGUA	((((((((.........(((.((((((...)))))))))........))))))))	((((((((.........(((.((((((...)))))))))........))))))))	-13.8	-2.24	7.37	8	3'UTR	ACSL3	27	0	0	0
ACSL3	ENST00000357430	28	5025	5057	UUAGCAGAAACUUCAUGAAAAAGUUUUUGCUGA	(((((((((((((.......)))))))))))))	(((((((((((((.......)))))))))))))	-12.5	-4.54	0.94	8	3'UTR	ACSL3	28	0.1	0.3	0	-0.333333333
ACSL3	ENST00000357430	29	5072	5090	GAAAGUAGUAUCUACUUUC	((((((((...))))))))	((((((((...))))))))	-6.5	-4.18	0.19	8	3'UTR	ACSL3	29	0	0.2	0	0
ACSL3	ENST00000357430	31	5246	5344	UCCCUGUGAUACAACUUUGAAAAAACUUUUAAAAAUCUCUGAUGUGUGGGCUCUUUUUUUCCCAUAAGAAUUAUGUACAUCUGUGAUGUUUUACAGGGG	((((...........................................................................................))))	.((((((((.((...(((((((....))))))).(((.(.((((((((((..........)))))...........))))).).))))).)))))))).	-23.4	-2.69	10.69	8	3'UTR	ACSL3	31	3.6	1.8	6	1.333333333
ACSL3	ENST00000357430	32	5429	5508	AGUUCAUUUCCGAUGUGUUCUUGGUUGUUGCUGUUUUCUGCCUGAAGACGUGUAUCAUAAAGAGCUACAUGGUAUGGACU	(((((((..((.((((((((((...((.((((((((((.....))))))).))).))..)))))).)))))).)))))))	(((((((..((.((((((((((...((.((((((((((.....))))))).))).))..)))))).)))))).)))))))	-27.1	-3.55	3.74	8	3'UTR	ACSL3	32	2.4	1.5	2	-0.266666667
ACSL3	ENST00000357430	33	5510	5545	UUUAUUUGUAAUUUGACAUAAAGUUUGAAGAAUAAA	(((((((..(((((......)))))....)))))))	.((((((..(((((......)))))....)))))).	-2.9	-0.46	5	8	3'UTR	ACSL3	33	0.4	0.6	1	1
ACVR1	ENST00000434821	1	257	299	GCCGCUGCCGCUGCCAGCCUGCUCCUCGGCCAGCCGCGCCGGC	((.(..((.((.(...(((........)))).)).))..).))	((((.(((.((((...(((........))))))).))).))))	-19.2	-0.95	4.42	7	5'UTR	ACVR1	1	0	0.2	1	5
ACVR1	ENST00000434821	2	304	324	GGGCCGGGAAGCUCCCGGCCC	(((((((((...)))))))))	(((((((((...)))))))))	-18.8	-4.57	0.42	7	5'UTR	ACVR1	2	0	0.2	0	0
ACVR1	ENST00000434821	3	947	1031	GAAAGAUGACCUGUAAGACCCCGCCGUCCCCUGGCCAAGCCGUGGAGUGCUGCCAAGGGGACUGGUGUAACAGGAACAUCACGGC	(...((((.(((((.(.(((.....((((((((((..((((.....).)))))).))))))).))).).)))))..))))....)	....((((.(((((.(.(((.....((((((((((..((((.....).)))))).))))))).))).).)))))..)))).....	-34.3	-2	8.2	7	coding	ACVR1	3	2.5	1.3	0	-1.923076923
ACVR1	ENST00000434821	5	1268	1300	UGGAUCAUUCGUGUACAUCAGGAAGUGGCUCUG	(...............................)	.(((((((((.((.....)).).))))).))).	-6	-0.44	3.64	7	coding	ACVR1	5	0.2	0.5	0	-0.4
ACVR1	ENST00000434821	6	1304	1369	UUCCUUUUCUGGUACAAAGAACAGUGGCUCGCCAGAUUACACUGUUGGAGUGUGUCGGGAAAGGCA	(.((((((((((((((...(((((((..((....))...)))))))....)))))))))))))).)	..((((((((((((((...(((((((..((....))...)))))))....))))))))))))))..	-25.8	-3.84	1.15	7	coding	ACVR1	6	1.7	1.2	0	-1.416666667
ACVR1	ENST00000434821	7	1376	1399	GUGAGGUGUGGAGGGGCAGCUGGC	((.((.(((......))).)).))	((.((.(((......))).)).))	-7	-2.6	0.17	7	coding	ACVR1	7	0.3	0.5	0	-0.6
ACVR1	ENST00000434821	8	1434	1452	CCGUGAUGAGAAGUCAUGG	(((((((.....)))))))	(((((((.....)))))))	-7.2	-4.12	0.17	7	coding	ACVR1	8	0.3	0.5	0	-0.6
ACVR1	ENST00000434821	9	1457	1549	GGGAAACGGAAUUGUACAACACUGUGAUGCUGAGGCAUGAAAAUAUCUUAGGUUUCAUUGCUUCAGACAUGACAUCAAGACACUCCAGUACCC	(.(..(((((..(((.......(((.((((((((((((((((..........))))).)))))))).))).))).....))).))).)).).)	(((..(((((..(((.......(((.((((((((((((((((..........))))).)))))))).))).))).....))).))).)).)))	-26.2	-3.36	6.7	7	coding	ACVR1	9	2.4	1.4	0	-1.714285714
ACVR1	ENST00000434821	10	1553	1568	UGUGGUUAAUUACACA	((((........))))	((((........))))	-2.9	-3.59	0.93	7	coding	ACVR1	10	0.1	0.3	0	-0.333333333
ACVR1	ENST00000434821	12	1839	1864	CCGUGUGGGCACCAAGCGCUACAUGG	((((((((((.....)).))))))))	((((((((((.....)).))))))))	-12.2	-2.42	0.47	7	coding	ACVR1	12	0.5	0.6	0	-0.833333333
ACVR1	ENST00000434821	13	1868	1940	CCGAAGUUCUAGAUGAAACCAUCCAGGUGGAUUGUUUCGAUUCUUAUAAAAGGGUCGAUAUUUGGGCCUUUGG	(((((..(((.((((((((.((((....)))).)))))(((((((....)))))))...))).)))..)))))	((((((.((((((((((((.((((....)))).)))))(((((((....)))))))...))))))).))))))	-23.7	-2.51	4.24	7	coding	ACVR1	13	2.2	1.4	0	-1.571428571
ACVR1	ENST00000434821	15	2058	2174	AGUCUGUGUGGAUCAACAAAGGCCAAACAUACCCAACAGAUGGUUCUCAGACCCGACAUUAACCUCUCUGGCCAAGCUAAUGAAAGAAUGCUGGUAUCAAAAUCCAUCCGCAAGACU	(((((...........................................................................................................)))))	(((((.(((((((.......................((((.((((.((......))....))))..))))((((.((............))))))..........))))))))))))	-23	-1.35	24.55	7	coding	ACVR1	15	2.1	1.3	0	-1.615384615
ACVR1	ENST00000434821	16	2244	2264	UUGACAUUUUCAUAGUGUCAA	((.................))	.(((((((.....))))))).	-6.5	-5.25	0.83	7	3'UTR	ACVR1	16	0	0.2	0	0
ACVR1	ENST00000434821	19	2344	2410	UGUCUCCCUCCCCAAAUGGCUGCUUUGACAAGGCAGACGUCGUACCCAGCCAUGUGUUGGGGAGACA	(((((((((...((.(((((((...((((.........))))....))))))).))..)))))))))	(((((((((...((.(((((((...((((.........))))....))))))).))..)))))))))	-28.7	-3.16	4.6	7	3'UTR	ACVR1	19	2.1	1.3	1	-0.846153846
ACVR1	ENST00000434821	20	2428	2444	UCGCUCGAUGACUGUGA	((((.........))))	((((.........))))	-1.5	-0.14	1.19	7	3'UTR	ACVR1	20	0	0.1	1	10
ACVR1	ENST00000434821	21	2578	2627	UUCACAAGUCUCCUAGACACUCCCCACGGGAAACUCAAGGAGGUGGUGAA	(((((...((((((.((...((((...))))...)).))))))..)))))	.((((...((((((.((...((((...))))...)).))))))..)))).	-17.2	-3.13	2.16	7	3'UTR	ACVR1	21	0.3	0.5	0	-0.6
ACVR1	ENST00000434821	22	2638	2685	GCAAUAUUGCCUGUGCUUCUCUUCUUUAUUGCACUAGGAAUUCUUUGC	((((.....(((((((..............)))).)))......))))	((((.....(((((((..............)))).)))......))))	-10.5	-3.12	2.36	7	3'UTR	ACVR1	22	0	0	1
ACVR1	ENST00000434821	23	2902	2940	UGUGCACUUAGUAGUUUUUACAAAACUGCUUUGUGCAUA	(((((((..(((((((((...)))))))))..)))))))	(((((((..(((((((((...)))))))))..)))))))	-18.1	-4.93	1.21	7	3'UTR	ACVR1	23	0.4	0.6	0	-0.666666667
ACVR1	ENST00000434821	24	2946	2991	AAGCUUAUUUUUAUGUGGUCUUAUGAUUUUAUUACAGAAAUGUUUU	(((..((((((((((.((((....)))).)))...))))))).)))	.....((((((((((.((((....)))).)))...)))))))....	-3	0.45	12.9	7	3'UTR	ACVR1	24	0.1	0.3	0	-0.333333333
ACVR1B	ENST00000257963	1	57	171	GGCCGGAGCCUCCUCCUUCUUCCCCCUUGUUGUCCUCCUGCUCGCCGGCAGCGGCGGGUCCGGGCCCCGGGGGGUCCAGGCUCUGCUGUGUGCGUGCACCAGCUGCCUCCAGGCC	((((...............................................................................<...........................))))	((((((((....))))......(((((((..((((....((((((((....))))))))..))))..)))))))...((((...((((.(((....))))))).))))...))))	-54.3	-1.13	15.07	9	coding	ACVR1B	1	8.4	2.5	10	0.64
ACVR1B	ENST00000257963	2	350	460	ACAGGAUCGACUUGAGGGUGCCCAGUGGUCACCUCAAGGAGCCUGAGCACCCGUCCAUGUGGGGCCCGGUGGAGCUGGUAGGCAUCAUCGCCGGCCCGGUGUUCCUCCUGU	(.............................................................................................................)	((((((.(..(((((((..(((....)))..)))))))..)...(((((((..........(((((((((((.(((....))).))))))..)))))))))))).))))))	-49.3	-1.37	22.61	9	coding	ACVR1B	2	3.8	1.7	0	-2.235294118
ACVR1B	ENST00000257963	3	521	621	GCCAGAGACUGGACAUGGAAGAUCCCUCAUGUGAGAUGUGUCUCUCCAAAGACAAGACGCUCCAGGAUCUUGUCUACGAUCUCUCCACCUCAGGGUCUGGC	((((((..((((...(((((((((.....((.((((......)))))).((((((((..(....)..))))))))..))))).))))..))))..))))))	((((((..((((...(((((((((.....((.((((......)))))).((((((((..(....)..))))))))..))))).))))..))))..))))))	-36.3	-2.98	7.77	9	coding	ACVR1B	3	1.7	1.2	0	-1.416666667
ACVR1B	ENST00000257963	5	987	1100	GCUGGCACACCUGCACAUGGAGAUCGUGGGCACCCAAGGGAAGCCUGGAAUUGCUCAUCGAGACUUAAAGUCAAAGAACAUUCUGGUGAAGAAAAAUGGCAUGUGUGCCAUAGC	(..(((((((.(((.(((..............................................................((((.....))))..)))))).)))))))....)	..((((((((.(((.(((.....(((((((((.(((.((....)))))...)))))).)))((((...))))........((((.....))))..)))))).))))))))....	-38.7	-3.42	10.48	9	coding	ACVR1B	5	3.1	1.5	0	-2.066666667
ACVR1B	ENST00000257963	6	1231	1311	GACUCCUUUAAAUGUGCUGAUAUUUAUGCCCUCGGGCUUGUAUAUUGGGAGAUUGCUCGAAGAUGCAAUUCUGGAGGAGUC	((.....(((......<<<<<<<<<.............(((((.(((((......)))))..)))))....))).....))	((((((((((....(.(((((((.((.(((....))).)).))))))).)((((((........)))))).))))))))))	-25.8	-2.43	9.14	9	coding	ACVR1B	6	1.9	1.3	0	-1.461538462
ACVR1B	ENST00000257963	7	1533	1626	GCUCAGCGUGCAGGAAGACGUGAAGAUCUAACUGCUCCCUCUCUCCACACGGAGCUCCUGGCAGCGAGAACUACGCACAGCUGCCGCGUUGAGC	((.((((.(((((...................................................................))).)).)))).))	(((((((((((((......(((.((.(((..(((((......((((....)))).....)))))..))).)).)))....))).))))))))))	-37.2	-2.66	10.47	9	3'UTR	ACVR1B	7	2.5	1.4	0	-1.785714286
ACVR1B	ENST00000257963	9	1649	1741	GUUUCUGCCCAGCCCUCUGUGGCCAGGAGCCCUGGCCCGCAAGAGGGACAGAGCCCGGGAGAGACUCGCUCACUCCCAUGUUGGGUUUGAGAC	(((((.((.(...((((((((((((((...))))).)))).)))))..........(((((.((.....)).))))).....).))..)))))	((((((.(((..(((((((((((((((...))))).)))).)))))).........)))))))))...((((..((((...))))..))))..	-43.7	-2.93	23.02	9	3'UTR	ACVR1B	9	2.6	1.5	1	-1.066666667
ACVR1B	ENST00000257963	10	1853	1913	GGUGCAUCUGGCACGUGGCCAGGAGCCAUGACAGGGGCGCUUGGGAGGGGCCGGAGGAACC	(((...((((((.(.(..(((((.(((........))).)))))..).)))))))...)))	(((...((((((.(.(..(((((.(((........))).)))))..).)))))))...)))	-28	-2.35	1.9	9	3'UTR	ACVR1B	10	1.8	1.2	2	0.166666667
ACVR1B	ENST00000257963	11	1916	1975	GGUGUUGCCAGUGCUAAGCUGCCCUGAGGGUUUCCUUCGGGGACCAGCCCACAGCACACC	(((((.((..(((....(((((((((((((...)))))))))..)))).))).)))))))	(((((.((..(((....(((((((((((((...)))))))))..)))).))).)))))))	-27.6	-2.81	6.52	9	3'UTR	ACVR1B	11	1.9	1.3	0	-1.461538462
ACVR1B	ENST00000257963	12	2001	2093	GCAGCCCCUCUCACAGGCAGCUCUGAGCCGCGCUUUCCCCUCCUCCCUGGGAUGGACGCUGCCGGGAGACUGCCAGUGGAGACGGAAUCUGCC	((.(.(..............................................................................)...).).)	((((.((.((((((.(((((((((..((.(((((.((((.........)))).)).))).))..)))).))))).)).)))).))...)))).	-43.4	-2.76	8.37	9	3'UTR	ACVR1B	12	3.6	1.7	0	-2.117647059
ACVR1B	ENST00000257963	13	2346	2375	CAGAGCCCCUCAUGCCACAGUGGUACUCUG	(((....((.(........).))....)))	(((((..((.(........).))..)))))	-7.1	-0.85	4.86	9	3'UTR	ACVR1B	13	0.5	0.6	0	-0.833333333
ACVR1B	ENST00000257963	14	2379	2404	CUGGCAGGCUACUCUGCCCACCCCAG	(.....(((......))).......)	..(((((......)))))........	-7.8	-2.25	6.02	9	3'UTR	ACVR1B	14	0.2	0.4	2	4.5
ACVR1B	ENST00000257963	15	2451	2488	UGGCCCAGUUGUCCAUGACAAAAGAGGCUUUUGGGCCA	((((((((..(((..(......)..)))..))))))))	((((((((..(((..(......)..)))..))))))))	-15.5	-2.81	3.39	9	3'UTR	ACVR1B	15	0.2	0.4	0	-0.5
ACVR1B	ENST00000257963	16	2500	2563	UGGUGGGUGGGAUGGGCAGGGAAGGAAUCCUGGUGGAAGUCUUGGGUGUUAGUGUCAGCCAUGG	(.((((.(((.((.((((...((((..(((....)))..))))...)))).)).))).)))).)	..((((.(((.((.((((...((((..(((....)))..))))...)))).)).))).))))..	-20	-3.62	3.6	9	3'UTR	ACVR1B	16	3.1	1.6	2	-0.6875
ACVR1B	ENST00000257963	17	2761	2854	UCUGGGGUGGGAGGGAGGCAUCUGCAUGGGUCUUCUUUUACUGGACUGUCUGAUCAGGGUGGAGGGAAGGUGAGAGGUUUGCAUCCACUUCAGG	(((((((((((.(.(((.(.(((.(((...((((((....((((.(.....).))))...))))))...))))))).))).).)))))))))))	.((((((((((.(.(((.(.(((.(((...((((((....((((.(.....).))))...))))))...))))))).))).).)))))))))).	-33.4	-2.11	20.49	9	3'UTR	ACVR1B	17	2.6	1.5	1	-1.066666667
ACVR1B	ENST00000257963	18	3029	3118	AUUGGGAGGGUUUGGAUUUUAACUUUUUUUAAUGUUGUUAAAUAUUAAGUUUUUGUAAAAGGAAAACCAUCUCUGUGAUUACCUCUCAAU	((.((((<(((((...(((((......(....................)......)))))...)))))<)))......>...>...).))	(((((((((((((...(((((......(((((((((....)))))))))......)))))...)))))(((.....)))...))))))))	-19.2	-1.83	15	9	3'UTR	ACVR1B	18	0.6	0.7	0	-0.857142857
ACVR1B	ENST00000257963	19	3205	3314	CACCUGAGCCUGUUCCCACUCAGCAGUGAGAGUUCCUCUUUGCCCUGAGGCUCAGUCUCUCUCGUAUUUUGUCCCCACCCCCAAUUCCUUGAGUGGUUUUUGCUCUAGGG	(.(((((((......((((((((((((....................................)....)))).................))))))).....)))).))))	..(((((((......(((((((((((((((((.....((..(((....)))..))...))))))....)))).................))))))).....)))).))).	-29.4	-2.18	20.6	9	3'UTR	ACVR1B	19	2.6	1.5	1	-1.066666667
ACVR1B	ENST00000257963	20	3330	3405	UCCAGCUGGUUGUACCCUCUCCAGGCAUUUAUUCAACAAAUGUGGGUGAAGUGCCUGCUGGGUGCCAGGUGCUGGG	((((((.....((((((....((((((((((((((.......)))))).))))))))..)))))).....))))))	.(((((.....((((((....((((((((((((((.......)))))).))))))))..)))))).....))))).	-33.5	-3.54	7.55	9	3'UTR	ACVR1B	20	1.6	1.2	0	-1.333333333
ACVR1B	ENST00000257963	21	3432	3525	GGGUCCUACUCCUGGAGCACUGUAAAAAGAGCUGAUUCAAGUAAGUAGAUGCCUGUUUUGAGACCAGAAGGUUUCAUAAUUGGUUCUACGACCC	(......(((.............................)))..(((((.(((.(((.(((((((....))))))).))).))))))))....)	(((((.((((.....(((.((......)).)))......)))).(((((.(((.(((.(((((((....))))))).))).)))))))))))))	-30.5	-3.06	8.97	9	3'UTR	ACVR1B	21	1	0.9	1	0
ACVR1B	ENST00000257963	22	3590	3609	CUCCACAAAGAGACCAGGGG	(((..............)))	((((............))))	-1.7	-0.22	3.56	9	3'UTR	ACVR1B	22	0.1	0.3	2	6.333333333
ACVR1B	ENST00000257963	23	3612	3659	GGUGAUGAGACCUGGGGUUUAGAACCCCAGGUGAGACCUCAAAUCACU	((....(((((((((((((...)))))))))).....)))......))	(((((((((((((((((((...)))))))))).....))))..)))))	-23.4	-4.43	2.26	9	3'UTR	ACVR1B	23	0.5	0.7	9	12.14285714
ACVR1B	ENST00000257963	24	3665	3706	CAUUCUGAGCCCCCUUCCUGUCCCCAGGGGAGGUGUAUUGUG	(((.....(((.((..((((....)))))).))).....)))	(((.....(((.((..((((....)))))).))).....)))	-10.1	-0.23	12.64	9	3'UTR	ACVR1B	24	0.3	0.5	1	1.4
ACVR1B	ENST00000257963	25	3731	3766	CUCCAACCCAGCAGUUCUCUGCCAAAGCUUGUGGAG	((................................))	(((((.....((((....)))).........)))))	-8.3	-1.21	2.82	9	3'UTR	ACVR1B	25	0.1	0.3	0	-0.333333333
ACVR1B	ENST00000257963	28	3843	3862	UUUCCUUGCAUUAAAGGAGA	(((((((......)))))))	(((((((......)))))))	-6.2	-5.37	0.83	9	3'UTR	ACVR1B	28	0	0.1	1	10
ACVR1B	ENST00000257963	30	3921	3953	GUCAUUGGGGGGACCGUCUUUACCCCUGCUGAC	((((.((((((...........)))))).))))	((((.((((((...........)))))).))))	-12.4	-2.97	1.51	9	3'UTR	ACVR1B	30	0.3	0.5	1	1.4
ACVR1B	ENST00000257963	31	3962	3995	UAUCCGCCCUGCAGCAGAACCUUGGCGGUUUAUA	(((((((((((...)))......)))))...)))	...((((((((...)))......)))))......	-7.5	-1.04	3.02	9	3'UTR	ACVR1B	31	0.1	0.3	0	-0.333333333
ACVR1B	ENST00000257963	32	4002	4069	GAUGGAACUUAGACUCCUCUUCCCAGAGUCACAAGUAGCCUCUGGGAUCUGCCAACACACGUCCACUC	((..................((((((((.(.......).))))))))...................))	..((((..............((((((((.(.......).))))))))..............))))...	-17	-2	4.64	9	3'UTR	ACVR1B	32	0.2	0.5	0	-0.4
ACVR1B	ENST00000257963	33	4126	4151	CAACUCUUCCACCUCUGGGGAAGAUG	((...((.((.((...)))).)).))	....((((((.((...))))))))..	-8.8	-2.72	0.91	9	3'UTR	ACVR1B	33	0.2	0.4	0	-0.5
ACVR1B	ENST00000257963	35	4183	4218	CUCUGCCACUCUUAACACUAAGUGAGAGUUGGGGAG	((((.(.(((((((........))))))).).))))	((((.(.(((((((........))))))).).))))	-12.7	-2.31	4.02	9	3'UTR	ACVR1B	35	0.3	0.5	0	-0.6
ACVR1B	ENST00000257963	36	4239	4250	GCCCCCCGAGGC	(((......)))	(((......)))	-2.3	-0.96	0.49	9	3'UTR	ACVR1B	36	0	0	1
ACVR1B	ENST00000257963	37	4258	4287	GAUCCAUAGUGCUACCUGCACCUCUGGAUU	((((((..(...........)...))))))	((((((..((((.....))))...))))))	-10.5	-3.46	1.94	9	3'UTR	ACVR1B	37	0	0.2	0	0
ACVR2A	ENST00000241416	1	166	211	CUCCUGUUCUUCAGGUGCUAUACUUGGUAGAUCAGAAACUCAGGAG	((((((...(((.(((.((((.....))))))).)))...))))))	((((((...(((.(((.((((.....))))))).)))...))))))	-13.5	-2.14	9.57	12	coding	ACVR2A	1	0.5	0.7	0	-0.714285714
ACVR2A	ENST00000241416	2	212	245	UGUCUUUUCUUUAAUGCUAAUUGGGAAAAAGACA	((((((((.(((..........))).))))))))	((((((((.((((((....)))))).))))))))	-9	-3.46	6.31	12	coding	ACVR2A	2	0.4	0.6	0	-0.666666667
ACVR2A	ENST00000241416	3	600	667	GGGUGUACAGGCAUCACAAGAUGGCCUACCCUCCUGUACUUGUUCCAACUCAAGACCCAGGACCACCC	((((....(((((((....))).))))....(((((..((((........))))...)))))..))))	(((((...(((((((....))).))))....(((((..((((........))))...))))).)))))	-20.8	-2.63	7.2	12	coding	ACVR2A	3	1.7	1.2	1	-0.583333333
ACVR2A	ENST00000241416	4	670	688	ACCUUCUCCAUUACUAGGU	(.(.............).)	((((...........))))	-1.4	-1.56	1.31	12	coding	ACVR2A	4	0.3	0.5	0	-0.6
ACVR2A	ENST00000241416	5	810	840	GGCAAAAUGAAUACGAAGUCUACAGUUUGCC	((((((.((.............)).))))))	((((((.((.............)).))))))	-5.1	-1.21	3.4	12	coding	ACVR2A	5	0.2	0.4	0	-0.5
ACVR2A	ENST00000241416	6	871	899	CAUUGGUGCAGAAAAACGAGGCACCAGUG	(((((((((...........)))))))))	(((((((((...........)))))))))	-12	-3.56	0.27	12	coding	ACVR2A	6	0.3	0.6	0	-0.5
ACVR2A	ENST00000241416	7	900	953	UUGAUGUGGAUCUUUGGCUGAUCACAGCAUUUCAUGAAAAGGGUUCACUAUCAG	(((((((((((((((..((((..........))).)..)))))))))).)))))	.((((((((((((((..((((..........))).)..)))))))))).)))).	-15.8	-2.49	5.32	12	coding	ACVR2A	7	1.2	1	0	-1.2
ACVR2A	ENST00000241416	10	1049	1064	GGCCUAAAAGAUGGCC	((((........))))	((((........))))	-6.6	-3.56	0.06	12	coding	ACVR2A	10	0.2	0.4	0	-0.5
ACVR2A	ENST00000241416	12	1092	1115	UCAAAAGUAAAAAUGUGCUGUUGA	((((.((((......)))).))))	((((.((((......)))).))))	-3.5	-2.53	1.31	12	coding	ACVR2A	12	0.1	0.3	0	-0.333333333
ACVR2A	ENST00000241416	13	1121	1204	AACCUGACAGCUUGCAUUGCUGACUUUGGGUUGGCCUUAAAAUUUGAGGCUGGCAAGUCUGCAGGCGAUACCCAUGGACAGGUU	(.(((..((..((((.((((.(((((...(((((((((((...)))))))))))))))).))))))))......))...))).)	((((((.((..((((.((((.(((((...(((((((((((...)))))))))))))))).))))))))......))..))))))	-30.9	-2.22	7.32	12	coding	ACVR2A	13	2	1.3	0	-1.538461538
ACVR2A	ENST00000241416	15	1263	1288	AUGCAUUUUUGAGGAUAGAUAUGUAU	((((((.((((....)))).))))))	((((((.((((....)))).))))))	-2.9	-1.34	2.49	12	coding	ACVR2A	15	0.2	0.4	0	-0.5
ACVR2A	ENST00000241416	16	1290	1309	CCAUGGGAUUAGUCCUAUGG	((((((((....))))))))	((((((((....))))))))	-9.8	-5.1	0.45	12	coding	ACVR2A	16	0.2	0.4	0	-0.5
ACVR2A	ENST00000241416	17	1314	1386	UGGCUUCUCGCUGUACUGCUGCAGAUGGACCUGUAGAUGAAUACAUGUUGCCAUUUGAGGAGGAAAUUGGCCA	(((((..........((.((.(((((((((................))..))))))))).))......)))))	(((((..........((.((.(((((((((.((((......)))).))..))))))))).))......)))))	-19.7	-0.67	7.34	12	coding	ACVR2A	17	1.5	1.1	0	-1.363636364
ACVR2A	ENST00000241416	18	1469	1539	GCUGGAAUGGCAAUGCUCUGUGAAACCAUUGAAGAAUGUUGGGAUCACGACGCAGAAGCCAGGUUAUCAGC	(((((..((((..(((((.((((..(((...........)))..)))))).)))...)))).....)))))	(((((..((((..(((((.((((..(((...........)))..)))))).)))...)))).....)))))	-22.8	-2.87	4.27	12	coding	ACVR2A	18	1.1	1	0	-1.1
ACVR2A	ENST00000241416	19	1540	1572	UGGAUGUGUAGGUGAAAGAAUUACCCAGAUGCA	((.((.((..(((((.....))))))).)).))	((.((.((..(((((.....))))))).)).))	-6.5	-1.69	2.28	12	coding	ACVR2A	19	0.6	0.7	0	-0.857142857
ACVR2A	ENST00000241416	20	1598	1646	GAGGACAUUGUAACAGUGGUCACAAUGGUGACAAAUGUUGACUUUCCUC	(((((.....(((((...(((((....)))))...)))))....)))))	(((((.....(((((...(((((....)))))...)))))....)))))	-16.6	-3.06	1.66	12	coding	ACVR2A	20	0.2	0.4	0	-0.5
ACVR2A	ENST00000241416	21	1749	1849	CUGUGUAAAAUGAGUAGGAUGUCUCUUGGAAAUGUUAAGAAAGAAGACCCUUUGUUGAAAAAUGUUGCUCUGGGAGACUUACUGCAUUGCCGACAGCACAG	(((...............................................................................................)))	((((((.......((((...((((((((((((((((((.((((......)))).)))....)))))..))))))))))...))))..........))))))	-24.1	-1.64	18.26	12	3'UTR	ACVR2A	21	6	2.1	1	-2.380952381
ACVR2A	ENST00000241416	22	2504	2601	UUUAAAGCCCCAUCUUAUAUCCAGUUCCCAAAAUUUGCAUACUUACCUAAGUAUUUUUUUUAGGUGUGCUGUGUUUGGGGAAUAUUUGAAAAUUUAAA	((((((......((..(.......((((((((....((((....(((((((.......)))))))))))....))))))))...)..))...))))))	............((..((((....((((((((....((((....(((((((.......)))))))))))....))))))))))))..)).........	-20.7	-2.42	19.47	12	3'UTR	ACVR2A	22	0.9	0.9	0	-1
ACVR2A	ENST00000241416	23	2651	2697	AUUUUAUCUUUUAAAAUAGAGUUUUUUCUAUUUAUAUAUGUAAAAUU	(((((((......((((((((....))))))))......)))))).)	(((((((......((((((((....))))))))......))))))).	-6.7	-2.11	3.77	12	3'UTR	ACVR2A	23	1.6	1.2	1	-0.5
ACVR2A	ENST00000241416	24	2718	2750	AAACAGUGUGUGGGACAUUCUUUAUCACUGUUU	((((((((...((((...))))...))))))))	((((((((...((((...))))...))))))))	-9.6	-4.25	4.71	12	3'UTR	ACVR2A	24	0.3	0.5	1	1.4
ACVR2A	ENST00000241416	26	2849	2934	AGAGUAAUAUUUGAUGUCUGUGAUAUGUAAAGAAUUAUCCUAGGAUAAAGAUAUUAAACUUUAAGCAGAUUUCAGAUGUUACUGCU	((((((((((((((.((((((.....((......(((((....))))).........)).....)))))).)))))))))))).))	..((((((((((((.((((((.....((......(((((....))))).........)).....)))))).))))))))))))...	-21.6	-2.86	11.42	12	3'UTR	ACVR2A	26	1.4	1.1	1	-0.363636364
ACVR2A	ENST00000241416	27	3591	3634	GUUGAGUUCACCUCUUUAUUUCACAAAGUACUUGGUCUCUCAAU	((((((...(((....(((((....)))))...)))..))))))	((((((...(((....(((((....)))))...)))..))))))	-6.9	-1.83	3.6	12	3'UTR	ACVR2A	27	0.4	0.6	1	1
ACVR2A	ENST00000241416	28	3636	3675	UCUUGAUCUGGUUUUGCUUCCAUUUAAAAACUAAUCAAGA	(((((((.(((((((...........))))))))))))))	(((((((.(((((((...........))))))))))))))	-10.5	-3.45	1.38	12	3'UTR	ACVR2A	28	0.4	0.6	0	-0.666666667
ACVR2A	ENST00000241416	29	3695	3747	UGCAUACAAGAAAAUCAUUAAUUUCCUGAAGAUGAAUUUCUACCUGUUGUGAA	(.(...((....................................))....).)	.(((.((((((((.(((((...........))))).)))))...))))))...	-7.3	-1	6.55	12	3'UTR	ACVR2A	29	1	0.9	0	-1.111111111
ACVR2A	ENST00000241416	30	3807	3923	UUGGCUUAUGUGAGUACUAGAGAUAAAAUUUUUAAACCCAGUUAUUCACAAUAUAAAAUGUUUUCAAGUUAGAAAAAAUUUUUAGAAAUCCUGGGUAUUGUAUUUAACUGUAGCUAA	((((((.........................................................................................................))))))	.(((((....((((((((((((((...))))))).((((((...(((.......(((((.(((((......))))).)))))..)))...))))))...))))))).....))))).	-21	-1.71	12.96	12	3'UTR	ACVR2A	30	0.9	0.9	0	-1
ACVR2A	ENST00000241416	31	4387	4494	GCACAGCUCUUGUAUGUAUUUUAGAUGCUAGAAGUUUUUUUAGCAUGUGAUGUGUGAUUCUUGUUUGAAUUCUAGGUACCUUGUGAAUUCCAGAAAAAGAGACUGUGC	(((((((((((...((..................................................(......................)))....))))).))))))	(((((((((((...(((((.(((.(((((((((....))))))))).))).)))............((((((((((...)))).))))))))....))))).))))))	-30.1	-3.24	13.41	12	3'UTR	ACVR2A	31	0.6	0.8	0	-0.75
ACVR2A	ENST00000241416	32	4631	4698	GUUGCAUUUCCUCACCCCUAAGUAACAGCUACAUUUAAGUAAAAUGCAGGUGGUAGGGGAAAAAAAAC	(((...((((.....(((.......((.((.................)).))...)))))))...)))	(((...(((((((((((((..(((...(((.......)))....)))))).))).)))))))...)))	-15.7	-2.26	10.08	12	3'UTR	ACVR2A	32	1.6	1.2	1	-0.5
ACVR2A	ENST00000241416	33	4713	4730	GGUUUAGUGGAAUAAACU	((((((......))))))	((((((......))))))	-2.7	-3.55	0.71	12	3'UTR	ACVR2A	33	0.1	0.3	0	-0.333333333
ACVR2A	ENST00000241416	34	4747	4776	GUUUUUUUUUUUUUUUUUAAAGAAAGAAGC	((((((((((((......))))))))))))	((((((((((((......))))))))))))	-6.9	-3.68	3.62	12	3'UTR	ACVR2A	34	1.7	1.1	2	0.272727273
ACVR2A	ENST00000241416	35	4778	4849	UCAUCACAGAUACUUUCCAGUUUCUCUUUUAUACUUUUUUGAAAGAUUACUUUUUAGGAACAUUUGGUAUGA	((((..(((((...(((((((...(((((((........)))))))..))).....)))).)))))..))))	((((..(((((...(((((((...(((((((........)))))))..))).....)))).)))))..))))	-13.1	-2.4	3	12	3'UTR	ACVR2A	35	2.5	1.5	0	-1.666666667
ACVR2A	ENST00000241416	37	5027	5045	CUUGUGUUUUGGGCACAGG	((((((((...))))))))	((((((((...))))))))	-6.2	-3.74	0.89	12	3'UTR	ACVR2A	37	0	0.2	0	0
ACVR2A	ENST00000241416	39	5067	5092	GUACUUGCUAUUUUUUCUGCAAGUAU	((((((((..........))))))))	((((((((..........))))))))	-8.5	-4.53	0.53	12	3'UTR	ACVR2A	39	0	0	0
ACVR2A	ENST00000241416	40	5093	5147	UUAACAGAAAGCUUAAAAUCCCCAUAAAACCCCACCUUGGAUAAGUGAUUGUUAA	(((((((...(((((...(((.................))))))))..)))))))	.((((((...(((((...(((.................))))))))..)))))).	-6.7	-1.37	3.75	12	3'UTR	ACVR2A	40	0.8	0.8	1	0.25
ACVR2A	ENST00000241416	41	5153	5169	GUACAAAUAAAAUGUAU	(((((.......)))))	(((((.......)))))	-0.8	-1.76	1.73	12	3'UTR	ACVR2A	41	0	0	1
ADGRB1	ENST00000323289	1	280	390	GGAGCAGACGCGGGGCCCGGGCCCGAGCCGUGCGCCACGCUGGUGCAGGGAAAGUUCUUCGGCUACUUCUCCGCGGCCGCCGUGUUCCCGGCCAACGCCUCGCGCUGCUCC	(((((((.((((((((...((((..................................................................))))...)))))))))))))))	(((((((.((((((((...((((.......(((((((...)))))))(((((....(..(((((.(......).)))))..)..)))))))))...)))))))))))))))	-59.6	-1.73	24.88	6	coding	ADGRB1	1	3.2	1.6	0	-2
ADGRB1	ENST00000323289	2	734	848	CCGCCUGCCAGAUGCUGUGCCGCUGGCUGGACGCGUGUCUGGCCGGUAGUCGCAGCUCGCACCCCUGCGGGAUCAUGCAGACCCCCUGCGCCUGCCUGGGCGGCGAGGCGGGCGG	(((((((((.................................................................................................)))))))))	(((((((((....(((((((.(((((((((((....))))))))))).).))))))((((..(((.(((((....(((((.....))))))))))..)))..)))))))))))))	-71	-2.55	2.22	6	coding	ADGRB1	2	2.8	1.5	0	-1.866666667
ADGRB1	ENST00000323289	3	1526	1641	GCCCUGAGAAGCAAACCAAGUUCUGCAACAUUGCCCUGUGCCCUGGCCGGGCAGUGGAUGGAAACUGGAAUGAGUGGUCGAGCUGGAGCGCCUGCUCCGCCAGCUGCUCCCAGGGC	((((((........................................................................................................))))))	((((((.........(((..(((((...((((((((.((......)).))))))))..)))))..)))...(((((((.(.((.(((((....)))))))).))))))).))))))	-49.8	-1.72	22.87	6	coding	ADGRB1	3	3.4	1.6	0	-2.125
ADGRB1	ENST00000323289	4	1660	1772	GAAUGCAACGGGCCUUCCUACGGGGGUGCGGAGUGCCAGGGCCACUGGGUGGAGACCCGAGACUGCUUCCUGCAGCAGUGCCCAGUGGAUGGCAAGUGGCAGGCCUGGGCGUC	((.(..........................................................................................................)))	..((((..(((((((.(((....))).((.(..(((((...(((((((((((....))...((((((......))))))))))))))).)))))..).))))))))).)))).	-50.2	-1.61	10.9	6	coding	ADGRB1	4	2.5	1.5	0	-1.666666667
ADGRB1	ENST00000323289	5	2120	2160	CCCGGGAGCACCUGGCCAAGGCUCAGCGAGGGCUGCCUGGG	(((((((((.(((.((.........)).)))))).))))))	(((((((((.(((.((.........)).)))))).))))))	-21.8	-2.07	1.31	6	coding	ADGRB1	5	1	0.9	1	0
ADGRB1	ENST00000323289	6	2163	2217	GGGGGUCUCGGAGGUCAUCCAGACACUGGUGGAGAUCUCUCAGGACGGGACCAGC	(.....................................................)	...(((((((((((((.((((........))))))))))......)))))))...	-22.4	-1.25	3.03	6	coding	ADGRB1	6	1.1	0.9	0	-1.222222222
ADGRB1	ENST00000323289	7	2441	2525	GCUUCCGCAUGAAGGACCUGAGGGAUGCAUACCAGGUGACAGACAACCUGGUUCUCAGCAUCCAUAAGCUCCCAGCCAGCGGAGC	(((.((((.((..(((.((...((((((..(((((((........))))))).....))))))...)).)))....)))))))))	(((.((((.((..(((.((...((((((..(((((((........))))))).....))))))...)).)))....)))))))))	-35.6	-3.57	4.01	6	coding	ADGRB1	7	1.6	1.2	0	-1.333333333
ADGRB1	ENST00000323289	10	2937	3056	GACGCGCUGCCUCUGUGACCGGCUCUCCACCUUCGCCAUCUUAGCCCAGCUCAGCGCCGACGCGAACAUGGAGAAGGCGACUCUGCCGUCGGUGACGCUCAUCGUGGGCUGUGGCGUGUC	(......................................................................................................................)	((((((((((....((.((((((((((((..(((((..((...((........))...)).)))))..)))))).((((....)))))))))).))(((((...))))).))))))))))	-49.8	-1.11	5.16	6	coding	ADGRB1	10	2.6	1.5	1	-1.066666667
ADGRB1	ENST00000323289	11	3194	3244	AGACCCGCAACAAGGUGGUGUGCACGCUGGUGGCCGCCUUCCUGCACUUCU	(((.............................................)))	......(((..((((((((...(((....)))))))))))..)))......	-17.8	-1.23	3.29	6	coding	ADGRB1	11	0.5	0.7	0	-0.714285714
ADGRB1	ENST00000323289	12	3684	3799	CCUCUUCGCUGUCUUCGACUCGCUGGAGGGCUUCGUCAUCGUCAUGGUGCACUGUAUCCUCCGUAGAGAGGUCCAGGACGCUGUGAAAUGCCGUGUGGUUGACCGGCAGGAGGAGG	(((((((.(((((...........................................................................................))))))))))))	(((((((.(((((.(((((.(((...(.(((..........((((((((..(((.((((((....))).))).)))..))))))))...))).)))))))))..))))))))))))	-45.3	-1.26	20.07	6	coding	ADGRB1	12	2.4	1.4	0	-1.714285714
ADGRB1	ENST00000323289	14	4084	4158	GACUUCCCCAACCACUCACUGACCCUCAAGAGGGACAAGGCGCCCAAGUCCUCCUUCGUCGGUGACGGGGACAUC	(...(((((......((((((((..................................)))))))).)))))...)	....(((((......((((((((......((((((...(((......))).)))))))))))))).)))))....	-25.8	-2.31	11.54	6	coding	ADGRB1	14	1.5	1.1	0	-1.363636364
ADGRB1	ENST00000323289	15	4719	4753	GGUGCUGGGGCCGGACAGCAAGCCGGAAAAGCAGC	(.((((.......................)))).)	(.((((....((((........))))...)))).)	-12.2	-1.66	2.1	6	coding	ADGRB1	15	0.4	0.6	0	-0.666666667
ADGRB1	ENST00000323289	16	5000	5028	CCGCAGACGGGCACAGACACGCUCGCGGG	((.........................))	((((....((((........)))))))).	-9.8	-0.35	4.93	6	3'UTR	ADGRB1	16	0	0.2	0	0
ADGRB1	ENST00000323289	17	5050	5161	CGGCCUCAGGGCGCUCAGACGGCGGCCAGGCACAGGGCCCGCAGUGCUGGGACCAGAGCCAGAUGCAGGACAGGAGGCGGCCCGGCCAGCGGGCACAGGGCACCAGAGGCCG	(..............................................................................................................)	(((((((.((.((((.....)))).))..((.(..(((((((.(.((((((.((...(((...((.....))...)))))))))))).)))))).)..)))....)))))))	-55.8	-1.78	9.91	6	3'UTR	ADGRB1	17	0.7	0.8	0	-0.875
ADGRB1	ENST00000323289	19	5300	5350	UUGGCCCGGCCGGCCUGGCACCGUUUUUUAAACACCCCCAUCCCUCGGGAA	((..(((.(..((..(((....((((...))))....)))..))).)))))	..((((.....))))(((....((((...))))....)))(((....))).	-11.6	-0.14	11.81	6	3'UTR	ADGRB1	19	0.2	0.4	2	4.5
ADGRB1	ENST00000323289	21	5380	5394	CUAGGCCCCUCCUAG	(((((.....)))))	(((((.....)))))	-3.6	-2.76	0.22	6	3'UTR	ADGRB1	21	0	0	1
ADGRB1	ENST00000323289	22	5400	5423	GGUGGAGGGCACAGCCCUCCGACC	((((((((((...))))))).)))	((((((((((...))))))).)))	-16.2	-3.39	1.22	6	3'UTR	ADGRB1	22	0.2	0.4	0	-0.5
ADGRB1	ENST00000323289	25	5460	5502	GGAAGAAGCAGGGGGGAAUCUAUUUUUUCUCUCCUUUUCUUUU	((((((((.(((((((((........)))))))))))))))))	.(((((((.(((((((((........)))))))))))))))).	-17.5	-4.83	1.06	6	3'UTR	ADGRB1	25	0.2	0.4	0	-0.5
ADGRV1	ENST00000405460	1	63	136	GUGUGGAGGGCCGGCGGGGACCGCCGGGAGCGCGCGGAUGUCGGUGUUCCUGGGGCCAGGGAUGCCCUCUGCAU	((..(((((((...(..((.((.((((((((((.((.....))))))))))))))))..)...)))))))..))	(((((((((((...(..((.((.((((((((((.((.....))))))))))))))))..)...)))))))))))	-43.7	-3.33	2.09	9	5'UTR	ADGRV1	1	2.5	1.4	0	-1.785714286
ADGRV1	ENST00000405460	2	143	208	UAGUAAAUCUUCUUUCAGCUUUACUCAUCCUAUUUGUGUUUGGAGAAACAGAAAUAAGAUUUACUG	(((((((((((.((((..(((((..(((.......)))..))))).....)))).)))))))))))	(((((((((((.((((..(((((..(((.......)))..))))).....)))).)))))))))))	-15.1	-3.2	11.84	9	coding	ADGRV1	2	1.5	1.2	0	-1.25
ADGRV1	ENST00000405460	3	209	280	GACAAACUGAAUUUGUUGUUAAUGAAACAAGUACAACAGUUAUUCGUCUUAUCAUUGAAAGGAUAGGAGAGC	(...(((((.(((((((........)))))))....)))))..((.(((((((........))))))))).)	....(((((.(((((((........)))))))....))))).(((.(((((((........)))))))))).	-14.6	-1.72	9.93	9	coding	ADGRV1	3	1.5	1.1	0	-1.363636364
ADGRV1	ENST00000405460	4	612	685	CAUCAGGGAAAAGGGAACCUAUGGAAUGGUCAUGGUGACUUUUGAGGUAGAGGGUGGCCCAAAUCCCCCUGAUG	((((((((.....................................((....(((...)))....))))))))))	((((((((.(((((..(((.((((.....)))))))..)))))..((....(((...)))....))))))))))	-24.2	-2.36	21.57	9	coding	ADGRV1	4	2.4	1.4	0	-1.714285714
ADGRV1	ENST00000405460	5	840	902	CUCUAGGAAUUCCAUUGAGAUCAUCAUUAAGAAAAAUGAUAGUCCCGUGAGAUUCCUUCAGAG	(((((((((((.(((.(.(((.((((((......)))))).)))).))).)))))))..))))	(((((((((((.(((.(.(((.((((((......)))))).)))).))).)))))))..))))	-19.1	-3.2	3.75	9	coding	ADGRV1	5	2.7	1.5	0	-1.8
ADGRV1	ENST00000405460	6	911	929	UGGUUCCUGAGGAAGACCA	(((((((...)))..))))	(((((((...)))..))))	-3.6	-1.09	2.67	9	coding	ADGRV1	6	0.1	0.4	0	-0.25
ADGRV1	ENST00000405460	7	941	973	UUCCAGUAGUUCGUGGAAAGGACAACAAUGGAA	(((((((.((((.......)))).))..)))))	.((((((.((((.......)))).))..)))).	-7.3	-2.26	2.73	9	coding	ADGRV1	7	0.6	0.7	0	-0.857142857
ADGRV1	ENST00000405460	8	976	1010	CUGAUUGGAUCUGAUGAAUAUGAGGUUUCAAUCAG	((((((((((((.((....)).))).)))))))))	((((((((((((.((....)).))).)))))))))	-11.2	-3.58	2.79	9	coding	ADGRV1	8	1	0.9	0	-1.111111111
ADGRV1	ENST00000405460	9	1014	1052	UGCUGUCACAACUGGGAAUUCCACAGCACAUGCCCAGCA	(((((.(....(((((....)).))).....)..)))))	(((((.((...(((((....)).)))....))..)))))	-8.5	-1.81	4.65	9	coding	ADGRV1	9	1	0.9	0	-1.111111111
ADGRV1	ENST00000405460	11	1250	1359	AGCCAAAUGAUAAACCUUAUGGAGUCCUUUCAUUCAACAGUGUUUUGUUUGAAAGGACAGUUAUAAUUGAUGAAGAUAGAAUAUCAAGAUAUGAAGAAAUCACAGUGGUU	(((((..((.(............(((((((((..(((......).))..)))))))))........................................).))...)))))	.((((..((((...((....)).(((((((((..(((.......)))..)))))))))..(((((.((((((.........))))))..)))))....))))...)))).	-23.7	-3.16	12.61	9	coding	ADGRV1	11	5	2	0	-2.5
ADGRV1	ENST00000405460	12	1368	1466	AGGAACCCAUGGGAAUGUCUCUGCGAAUUGGGUGUUGACACGGAACAGCACUGAUCCCUCACCAGUAACAGCAGAUAUCAGACCGAGCUCUGGAGUUCU	(.................................................................................................)	.((((((((.(((...((((((((..(((((((((((........))))))(((....))))))))....))))).....)))....)))))).)))))	-27.4	-1	11.41	9	coding	ADGRV1	12	3.3	1.6	0	-2.0625
ADGRV1	ENST00000405460	14	1499	1582	UUCCUCUUACUGUGGUUGAUGAUGAUCUUCCAGAAGAGGCAGAAGCUUAUCUACUUCAAAUUCUGCCUCAUACAAUACGAGGAG	((((((....(.(((..(((....)))..))).).(((((((((................))))))))).........))))))	.(((((....(.(((..(((....)))..))).).(((((((((................))))))))).........))))).	-26.5	-3.96	5.05	9	coding	ADGRV1	14	3.2	1.6	0	-2
ADGRV1	ENST00000405460	15	1772	1796	UUUACAUUCCUGCUGGAGCUGUGGA	((((((((((....)))).))))))	((((((((((....)))).))))))	-7	-2.29	1.02	9	coding	ADGRV1	15	0.6	0.7	0	-0.857142857
ADGRV1	ENST00000405460	16	1835	1856	GGAGAAAUGACCUCAUUUUUCC	(((((((((....)))))))))	(((((((((....)))))))))	-8.5	-4.89	0.09	9	coding	ADGRV1	16	0.2	0.4	0	-0.5
ADGRV1	ENST00000405460	18	1894	1931	AGAAAUGAUGCAUUCCUUCAAAAUGGAGCUCACUUUCU	((((((((.((..(((........)))))))).)))))	((((((((.((..(((........)))))))).)))))	-8.3	-2.57	1.7	9	coding	ADGRV1	18	0.4	0.6	0	-0.666666667
ADGRV1	ENST00000405460	20	1950	1970	GGAGUUGUUAAACAUAAUUCC	((((((((.....))))))))	((((((((.....))))))))	-5.4	-3.28	0.37	9	coding	ADGRV1	20	0.1	0.4	0	-0.25
ADGRV1	ENST00000405460	22	2009	2042	GCAAUAUUUCUUUACUGGUUACUCCAGCCAUUGC	(((...........((((.....))))....)))	(((((.........((((.....))))..)))))	-4.6	-0.93	5.58	9	coding	ADGRV1	22	0.5	0.6	0	-0.833333333
ADGRV1	ENST00000405460	23	2158	2204	ACUGUCUACUGGAGUUUGAAGCCCUCUGGCUUUAAUUCAAAAGCAGU	((.(...........((((((((....))))))))........).))	((((.((..((((..((((((((....))))))))))))..))))))	-14.2	-3.18	7.1	9	coding	ADGRV1	23	1.3	1.1	0	-1.181818182
ADGRV1	ENST00000405460	24	2208	2256	CCCGGAUGAUAUAGGCCCCUUUAAUGGCUCUGUUUUGUUUUUAUCUGGG	(((((((((.(((((((........))).)))).......)))))))))	(((((((((.(((((((........))).)))).......)))))))))	-15.2	-2.65	4.49	9	coding	ADGRV1	24	1.5	1.1	0	-1.363636364
ADGRV1	ENST00000405460	25	2438	2523	CUGCUUCCAGAGGACCCUAUGUUAUAAAAGAAGGAGAAUCUGUAGAGCUCCACAUCAUCCGAUCAAGGGGGUCCCUUGUUAAGCAG	((((((.(((.(((((((.((..........................................))..))))))).)))..))))))	((((((.(((.(((((((.((...........((((..((....)).))))............))..))))))).)))..))))))	-25.5	-2.03	9.7	9	coding	ADGRV1	25	2.5	1.4	0	-1.785714286
ADGRV1	ENST00000405460	26	2782	2857	GAUGGUCUAAUUGUGAUGAUAAAUGAAAGCAAAGGAGAUGCUAUCUAUAGUGCUGUUUAUGAUGUAGUAAGAAAUC	(((..(.(.(.((..((.((((((...((((....((((...))))....)))))))))).)).)).).).).)))	(((..(((.((((..((.((((((...((((....((((...))))....)))))))))).)).)))).))).)))	-12.3	-0.65	5.16	9	coding	ADGRV1	26	2.8	1.5	0	-1.866666667
ADGRV1	ENST00000405460	28	2972	3063	UCACCAUUUACUCCCUUCCAGAUGAGAUUCCAGAAGAAAUGGAAGAAUUUACCGUUAUCCUACUGAAUGGCACUGGAGGAGCUAAAGUGGGA	((.((((((.((((..(((((.((..((((.((.((.(((((.........)))))...)).))))))..)))))))))))...))))))))	...((((((.((((..(((((.((..((((.((.((.(((((.........)))))...)).))))))..)))))))))))...))))))..	-25.7	-2.49	10.62	9	coding	ADGRV1	28	3.7	1.7	0	-2.176470588
ADGRV1	ENST00000405460	29	3202	3314	AUGGUCCAGUAUGCUACCAAGGAUGGGAAGGCUACUGCAAGAGAGAGAGAUUUCAUUCCUGUUGAAAAAGGAGAAACGCUCAUUUUUGAGGUUGGAAGUAGACAGCAGAGCAU	((.................<..<<<<....(((.(((.....................................((...............))............))))))))	(((.(((((((.(((.(((....)))...))))))))((((((.(((.(.((((..((((........))))))))).))).))))))..((((........)))).)).)))	-28.6	-2.18	8.07	9	coding	ADGRV1	29	6.5	2.2	0	-2.954545455
ADGRV1	ENST00000405460	30	3636	3671	GGAUGGAGAAGAAGCAAAACCAAUCAUUCUCCAUGC	(.((((((((((...........)).)))))))).)	(.((((((((((...........)).)))))))).)	-10.1	-2.62	1.98	9	coding	ADGRV1	30	0.6	0.7	0	-0.857142857
ADGRV1	ENST00000405460	31	3678	3710	AGAUAAAAUUCCUGAAUUCAAUGAAUUUUAUUU	(((((((((((.((....))..)))))))))))	.((((((((((.((....))..)))))))))).	-6	-3.35	2.01	9	coding	ADGRV1	31	0.3	0.5	0	-0.6
ADGRV1	ENST00000405460	33	3736	3757	GGAUCCCCAGGUCCUGGGGGCC	((.(((((((...)))))))))	((.(((((((...)))))))))	-12.2	-2.18	0.56	9	coding	ADGRV1	33	0.5	0.6	0	-0.833333333
ADGRV1	ENST00000405460	34	3945	3969	ACUGGGCUGGGAAAUACUGUCCAGU	(.(((...((......))..))).)	(((((((.((......)))))))))	-10	-3.24	1.71	9	coding	ADGRV1	34	0.7	0.8	0	-0.875
ADGRV1	ENST00000405460	35	4275	4371	CCAUGUGACACUUUCCCUUCAUUAUAAAACCUUGGGUUCCAAUGCUACAUACAUUGCCAAGACAACAGUCAUGAAAUAUUUAGAAGAAAGUGUUUGG	(((.....(..................................................................................)..)))	(((...(((((((((..(((.......((((...)))).(((((.......))))).((.(((....))).)).........)))))))))))))))	-17.2	-2.04	15.84	9	coding	ADGRV1	35	2.9	1.6	0	-1.8125
ADGRV1	ENST00000405460	36	4373	4464	UUCAUCUACUAAUUAUCCUGGAGGAUGGUAUAAUCGAAUUCUACCUGGAUGGAAAUGCAAUGCCCAGGGGAAUCAAGAGUCUGAAAGGAGAA	(((.(((.((...................................................................))......))).)))	((((.((........((((((.(.((.((((..((..((((.....)))).)).)))).)).)))))))........))..)))).......	-17.8	-0.36	27.62	9	coding	ADGRV1	36	1.6	1.2	0	-1.333333333
ADGRV1	ENST00000405460	37	4501	4607	GCAGGGAUAAAUGGCAAUGACAGAUUUACAGGUCUGAUGCAGGAUGUGAGGUCCUAUGAGCGGAAACUGACGCUUGAAGAAAUUUAUGAACUUCAUGCCAUGCCCGC	((.(((....((.......................................................................................)).)))))	((.(((....((((((....((((((....))))))....(((((.....)))))..(((((........)))))((((...........)))).)))))).)))))	-28.6	-1.59	17.55	9	coding	ADGRV1	37	3.1	1.6	0	-1.9375
ADGRV1	ENST00000405460	38	4833	4926	AGGAGCUUGUAUACCAGAGAUUGCAGAGGAGGGAUCAACCAUUUCUUGUGUGGUUGAGAGAACCAGAGGAGCUCUGGAUUAUGUGCAUGUUUUU	((((((.((((((((((((.((.(...((.................................))...).))))))))....)))))).))))))	.(((((.((((((((((((.((.(...((.....((((((((.......)))))))).....))...).))))))))....)))))).))))).	-29.3	-3	7.17	9	coding	ADGRV1	38	2	1.3	0	-1.538461538
ADGRV1	ENST00000405460	40	5189	5213	AAGCUAGUGAUCAUCCAUAUGGCUU	(((((((((......))).))))))	(((((((((......))).))))))	-5.4	-3.1	1.4	9	coding	ADGRV1	40	0.3	0.5	0	-0.6
ADGRV1	ENST00000405460	41	5214	5274	GCUGCAGUUCUCCACAGGGCUGCCUCCUCAGCCUAAGGACGCAAUGACCCUGCCUGCAAGC	((.((.........(((((((((.((((.......)))).)))..).)))))...))..))	(((((((.......(((((((((.((((.......)))).)))..).))))).)))).)))	-19.5	-1.38	4.45	9	coding	ADGRV1	41	2.5	1.4	1	-1.071428571
ADGRV1	ENST00000405460	42	5472	5581	CAUCACUGAUAAUUCUAUUCCUGAACUGGAAAAAUCUUUUAAAGUUGAGUUGUUAAACUUGGAAGGAGGAGUAGCUGAACUCUUUAGGGUUGAUGGAAGUGGUAGUGGUG	((((((((....((((((((((((...........................................................)))))...)))))))....))))))))	((((((((....((((((((((((..........((((((.(((((.........))))).))))))(((((......))))))))))...)))))))....))))))))	-28.2	-2.33	24.28	9	coding	ADGRV1	42	3	1.6	0	-1.875
ADGRV1	ENST00000405460	43	5773	5830	CAUCAUGGAACUCUGUCUCCAGUGACUUUGCAUUGGAACAUAGACUCUGAUCCUGAUG	(.(((.(((.(...((((((((((......))))))).....)))...).)))))).)	(((((.(((.(...((((((((((......))))))).....)))...).))))))))	-17.6	-2.64	5.7	9	coding	ADGRV1	43	2.5	1.4	0	-1.785714286
ADGRV1	ENST00000405460	44	5831	5861	GUGAUCUCGCCUUCACCUCUGGCAACAUCAC	((((......(.........)......))))	(((((...(((.........)))...)))))	-7.5	-2.33	0.79	9	coding	ADGRV1	44	0.1	0.4	0	-0.25
ADGRV1	ENST00000405460	45	5865	5893	UGAGAUUGGGCAGACGAGCGCCAAUAUCA	(((.(((((((......)).))))).)))	(((.(((((((......)).))))).)))	-8.5	-2.46	1.51	9	coding	ADGRV1	45	0.5	0.7	0	-0.714285714
ADGRV1	ENST00000405460	46	6149	6195	CACUAGAUGAUAUGGAAAAACCACCUUAUUUUCCACCUAAUUUAGCG	(.((((((....(((((((.........)))))))....)))))).)	..((((((....(((((((.........)))))))....))))))..	-9.2	-3.14	1.58	9	coding	ADGRV1	46	0.6	0.8	0	-0.75
ADGRV1	ENST00000405460	47	6199	6239	GCAACUCAAGGAAGAGACUAUAUACCAGCUUCUGGAUUUGC	(((..((..(((((..............))))).))..)))	((((.((..(((((..............))))).)).))))	-6.9	-0.7	3.78	9	coding	ADGRV1	47	0.7	0.8	0	-0.875
ADGRV1	ENST00000405460	48	6564	6588	AGCUGUGCCAAUAACUGCAAUAGCU	((((((((........)).))))))	((((((((........)).))))))	-6.5	-2.63	1.99	9	coding	ADGRV1	48	0.3	0.5	0	-0.6
ADGRV1	ENST00000405460	49	6589	6614	GGUGAAGAUUAUAGUAUAGCUUCAUC	(((((((.((((...)))))))))))	(((((((.((((...)))))))))))	-6.2	-3.34	1.76	9	coding	ADGRV1	49	0.2	0.5	0	-0.4
ADGRV1	ENST00000405460	51	6698	6736	CUUUUCUUGUGCAACUGAUGAAUGAAACAACAGGAGGAG	((((((((((...................))))))))))	((((((((((...................))))))))))	-8.2	-1.88	1.77	9	coding	ADGRV1	51	0.6	0.7	0	-0.857142857
ADGRV1	ENST00000405460	52	6737	6806	CCAGACUAGGGGCUUUAACAGAGGCAGUCAUUAUUAUUGAGGCCUCUGAUGACCCCUAUGGAUUAUUUGG	(((...((((((..(((.(((((((..(((.......))).))))))).))))))))).........)))	(((...((((((..(((.(((((((..(((.......))).))))))).)))))))))))).........	-26.6	-2.88	6.04	9	coding	ADGRV1	52	1.4	1.1	0	-1.272727273
ADGRV1	ENST00000405460	53	6810	6842	UCAGAUUACUAAACUUAUUGUAGAGGAACCUGA	(.......((..((.....))..)).......)	((((.(..((..((.....))..))..).))))	-4.1	-0.73	1.79	9	coding	ADGRV1	53	0.2	0.5	0	-0.4
ADGRV1	ENST00000405460	55	6885	6966	UGGGACACUCGGCAAUGUUACUGUUCAGUGGGUUGCCACCAUUAAUGGACAGCUUGCUACUGGCGACCUGCGAGUUGUCUCA	((((((.(((((((((..((((....)))).)))))).(((....))).(((.(...........).))).)))..))))))	((((((((((((((((..((((....)))).)))))).(((....))).(((.(((((...))))).))).))).)))))))	-28	-1.83	28.32	9	coding	ADGRV1	55	2	1.3	0	-1.538461538
ADGRV1	ENST00000405460	56	7470	7549	UUCUGAGGGUCCCCAGUGUUUCUGGAUGACAUCAUGGAUCAGCCCAGCUGUCAACAAUUCAGACUUCUGGACCUACAGGA	(((((......................................................................)))))	(((((.((((((..((....(((((((((((.(.(((......)))).)))))....))))))...)))))))).)))))	-26.4	-2.62	7.65	9	coding	ADGRV1	56	2.7	1.5	0	-1.8
ADGRV1	ENST00000405460	57	7769	7879	AGCCAACCAUAGGACAGCCAAAUAUUUCUACAGUUGUCAUAGCACUAAAUGGUGAUGCCUUUGGAGUGUUUGUGAUCUACAAUAUUAGUCCCAAUACUUCCGAAGAUGGCU	(((((.....................................................................................................)))))	(((((.......((((((..............))))))....((((....))))....((((((((((((.(.((.(((......)))))).))))).))))))).)))))	-26.7	-1.93	12.96	9	coding	ADGRV1	57	2.7	1.5	0	-1.8
ADGRV1	ENST00000405460	58	8159	8184	GCUCCGACACUGUUAGAGUGAACAUU	(........................)	((((.(((...))).)))).......	-4.1	-0.61	3.75	9	coding	ADGRV1	58	0.5	0.7	0	-0.714285714
ADGRV1	ENST00000405460	59	8192	8250	AUGACAAUGUGGCAGGAAUUGUUAGCUUUCAGACAGCUUCCAGAUCUGUCAUAGGUCAU	(((((..(((((((((..(((..((((.......))))..))).))))))))).)))))	(((((..(((((((((..(((..((((.......))))..))).))))))))).)))))	-19.3	-2.95	3.47	9	coding	ADGRV1	59	1.8	1.2	0	-1.5
ADGRV1	ENST00000405460	61	8350	8367	UUUGCUAACUUUAGCGGA	(((((((....)))))))	(((((((....)))))))	-4.4	-3.54	1.21	9	coding	ADGRV1	61	0.1	0.3	1	3
ADGRV1	ENST00000405460	62	8370	8450	ACUUUUCUUUCCUGAGGGGUCGUUGAAUACAACAUUGUUUGUGCAUUUGUUGGAUGACAACAUUCCUGAGGAGAAAGAAGU	((((((.((((((.((((((.((((.(..(((((.(((....)))..)))))..)..)))))))))).)))))).))))))	((((((.((((((.((((((.((((.(..(((((.(((....)))..)))))..)..)))))))))).)))))).))))))	-29.8	-3.72	2.71	9	coding	ADGRV1	62	2.4	1.4	0	-1.714285714
ADGRV1	ENST00000405460	63	8462	8479	UUCUGUAUGAUGUCAGGA	(((((........)))))	(((((........)))))	-2.6	-1.93	1.13	9	coding	ADGRV1	63	0.2	0.4	0	-0.5
ADGRV1	ENST00000405460	64	8632	8706	CAGCUUUUCAUCAACAGAGAAUUUGGAUCUCUAGGAGCUAUCAAUGUCACAUAUACCACGGUUCCUGGAAUGCUG	((((.((((.........................................................)))).))))	((((.((((......(((((.......)))))(((((((....((((...)))).....))))))))))).))))	-15.5	-1.21	15.81	9	coding	ADGRV1	64	1.7	1.2	0	-1.416666667
ADGRV1	ENST00000405460	65	8790	8904	AGGGGAAACAGCAGCAGCCAUCAACAUUACCAUUCUUGAGGAUGAUGUACCAGAGCUAGAAGAAUAUUUCCUGGUGAAUUUAACUUACGUUGGACUUACCAUGGCUGCUUCAACU	(.........(.(((((((((............<<.......................(((......)))..............................))))))))).)...)	..........(.(((((((((..((((((((........)).))))))..........(((......)))..(((((.((((((....)))))).)))))))))))))).)....	-28.7	-1.9	18.18	9	coding	ADGRV1	65	3.3	1.6	0	-2.0625
ADGRV1	ENST00000405460	66	9072	9108	UGUUUCCUUAUUUGUGUAUGCUCAGAAUUUGGAAGCA	(((((((..((((.((......))))))..)))))))	(((((((..((((.((......))))))..)))))))	-9.4	-2.08	5.7	9	coding	ADGRV1	66	0.8	0.8	0	-1
ADGRV1	ENST00000405460	67	9113	9138	UGGGGCUGGAUUAUAUCUUCACCCCA	(((((.((((.......)))))))))	(((((.((((.......)))))))))	-9.1	-3.39	3.75	9	coding	ADGRV1	67	0.1	0.3	0	-0.333333333
ADGRV1	ENST00000405460	68	9143	9165	UUCUUCAUUUUGCUGAUGGAGAA	(((((((((.....)))))))))	.((((((((.....)))))))).	-7.5	-3.45	0.7	9	coding	ADGRV1	68	0.2	0.4	0	-0.5
ADGRV1	ENST00000405460	69	9176	9206	AUGUCAAUAUCAUGAUUCUUGAUGAUGACAU	((((((.(((((.......))))).))))))	((((((.(((((.......))))).))))))	-9.3	-3.85	2.03	9	coding	ADGRV1	69	0.8	0.8	0	-1
ADGRV1	ENST00000405460	70	9210	9252	AGAAGGAGAUGAAAAAUUUCAGCUGAUUUUAACAAAUCCUUCU	(((((((..((.((((((......))))))..))..)))))))	(((((((..((.((((((......))))))..))..)))))))	-10.9	-3.42	2.59	9	coding	ADGRV1	70	0.8	0.8	0	-1
ADGRV1	ENST00000405460	71	9253	9269	CCUGGACUAGAGCUAGG	(((((.......)))))	(((((.......)))))	-3.8	-1.29	0.63	9	coding	ADGRV1	71	0.1	0.2	0	-0.5
ADGRV1	ENST00000405460	72	9340	9398	AGUGAGCACUUUUUCCUAAGAGAGCCAACAGCUCUCUACGUCCAGGAGAGUGUUGCAGU	(.(((((((((..((((.(((((((.....)))))))......))))))))))).)).)	.((.(((((((..((((.(((((((.....)))))))......)))))))))))))...	-19.3	-2.16	7.74	9	coding	ADGRV1	72	1.1	1	0	-1.1
ADGRV1	ENST00000405460	73	9400	9448	UUGUACAUUGUUCGGGAACCUGCACAAGGAUUGUUUGGAACAGUGACAG	((((.((((((((.(((.(((.....)))....))).))))))))))))	.(((.((((((((.(((.(((.....)))....))).))))))))))).	-15	-2.54	4.6	9	coding	ADGRV1	73	1.5	1.1	0	-1.363636364
ADGRV1	ENST00000405460	74	9620	9715	CAACUGGAGGUGCUAGACUAGGGGUGCAUGUUCAAACCCUGAUAACAGUUUUGCAAAACCAGGCCCCUUUGGGGCUAUUCAGUAUCUCUGCAGUUG	((((((.......(<((..<<<<<<<<.....((((............<))))....>....................)))>>>>>>>>.))))))	((((((((((((((.((...(((((..........))))).......((((....))))..((((((...))))))..))))))))))..))))))	-30.8	-2.5	14.74	9	coding	ADGRV1	74	2.6	1.5	0	-1.733333333
ADGRV1	ENST00000405460	75	9874	9927	UUUCAAAGUUUUUUGGAUGAAUCAGCUUCUGGCUGGUGUUUCUUUACUUUGGAA	(((((((((.....(((...(((((((...)))))))...)))..)))))))))	.((((((((.....(((...(((((((...)))))))...)))..)))))))).	-16.8	-3.3	2.57	9	coding	ADGRV1	75	2	1.3	0	-1.538461538
ADGRV1	ENST00000405460	76	9931	9952	UUAAUAUAUGGUAUAAUGUUAA	(((((((........)))))))	.((((((........)))))).	-1.2	-2.61	2.59	9	coding	ADGRV1	76	0.1	0.2	0	-0.5
ADGRV1	ENST00000405460	77	9953	9993	GAAAAUCAUCUGUUACUGUUUACCGAUGGCAGGGGAUUUUU	(((((((.(((((((.((.....)).))))))).)))))))	(((((((.(((((((.((.....)).))))))).)))))))	-10.3	-2.33	3.09	9	coding	ADGRV1	77	1.5	1.1	1	-0.454545455
ADGRV1	ENST00000405460	78	9999	10032	AGUUGAGGAUUUAAAUAUAGAAAAUCCUAAAACU	((((.(((((((.........)))))))..))))	((((.(((((((.........)))))))..))))	-6.9	-3.78	1.82	9	coding	ADGRV1	78	0.5	0.7	0	-0.714285714
ADGRV1	ENST00000405460	79	10051	10103	GGUUUUUCUCCCUACUUUGUGAUUACUCAUGAAGAAAGAAAUGAAGAAAAGCC	((((((.((...................................)).))))))	(((((((((.(((.((((((((....))))))))..))....).)))))))))	-12.5	-2.51	4.15	9	coding	ADGRV1	79	2.3	1.4	0	-1.642857143
ADGRV1	ENST00000405460	80	10321	10418	CUGACCGUGGCCUUGUUCAACAAGGGAGGCUCUGUGUUCUUAGCCAUUUCCCAGGCUAAUGCCAGGCUAAACUCCCUUUUAUUCAGAUGGUCUGGCAG	(....................(((((((((.(((.((..((((((........)))))).)))))))....)))))))...................)	(((.(((.((((((.......(((((((((.(((.((..((((((........)))))).)))))))....))))))).......)).))))))))))	-34	-3.01	6.74	9	coding	ADGRV1	80	4.9	2	0	-2.45
ADGRV1	ENST00000405460	82	10768	10859	AAGUCCCUUAAUUCAAGCAAGAAUUUAAUAGCUCUAGUGGGAGCUCAUUCACAUAUAUAUGAGCUAGCCUACAUUUCCAGCCAUUCUGACUU	(((((....(((((......))))).....(((...((((((((((((..........)))))))..)))))......)))......)))))	.(((.....(((((......))))).....)))...((((((((((((..........)))))))..))))).....(((.....)))....	-17.8	-2.18	11.8	9	coding	ADGRV1	82	3.3	1.6	1	-1.4375
ADGRV1	ENST00000405460	83	11207	11241	CUACCUCAGGAGUGAUUUUAUUUACUGAAGGCCAG	(.....((((..((....))..).))).......)	...(((((((((((....))))).))).)))....	-6.2	-0.8	4.69	9	coding	ADGRV1	83	0.4	0.6	0	-0.666666667
ADGRV1	ENST00000405460	84	11251	11309	ACAAUCACUCUAACUAUUCUUGCUGAUAAUAUACCAGAGUUAUCAGAGGUUGUGAUUGU	((((((((..........(((.((((((((........)))))))))))..))))))))	((((((((..........(((.((((((((........)))))))))))..))))))))	-15.6	-2.97	4.54	9	coding	ADGRV1	84	2.4	1.4	0	-1.714285714
ADGRV1	ENST00000405460	85	11313	11344	CCUCACCCGUAUCACCACAGAAGGGGUUGAGG	((((((((.(.((......))).))).)))))	((((((((.(.((......))).))).)))))	-11.9	-2.8	2.29	9	coding	ADGRV1	85	0.9	0.9	0	-1
ADGRV1	ENST00000405460	86	12490	12590	UCUCCAGUAAAAGGUAGUGCAUCAAUAAUUAUUCGGGGUGAUAAGCGAGCAUCAGGAGAAGUUGGGAUAGCUCCGUCAUCUAGGCACAUCCUCAUUGGGGA	(((...............................................................................................)))	((((((((...(((..((((...............(((((((..(.(((((((..((....))..))).))))))))))))..))))..))).))))))))	-28.2	-1.51	10.76	9	coding	ADGRV1	86	3.7	1.7	0	-2.176470588
ADGRV1	ENST00000405460	88	12640	12694	CCAGGGAUUUUGGGGGAGGUCACAGUGUUCUGGAGGAUAUUCCCUCCUUCCGUGG	(((.(((....((((((.(((.(((....)))...)))..))))))..))).)))	(((.(((....((((((.(((.(((....)))...)))..))))))..))).)))	-20.9	-1.81	7.07	9	coding	ADGRV1	88	2.2	1.3	0	-1.692307692
ADGRV1	ENST00000405460	89	12700	12719	UUUGCUGAAACAUCAGGAAA	(((.((((....)))).)))	.((.((((....)))).)).	-4.1	-3.72	1.25	9	coding	ADGRV1	89	0.4	0.5	0	-0.8
ADGRV1	ENST00000405460	90	12728	12747	UGCGAGACGAACAGUCUGCA	(((.((((.....)))))))	(((.((((.....)))))))	-6.6	-2.9	1.28	9	coding	ADGRV1	90	0.2	0.4	0	-0.5
ADGRV1	ENST00000405460	91	12748	12780	GUCAUUGUAGUAAUACAGGCUUUGAACGAUGAC	(((((((((((.......)))....))))))))	(((((((((((.......)))....))))))))	-7.3	-2.06	2.89	9	coding	ADGRV1	91	1	0.9	0	-1.111111111
ADGRV1	ENST00000405460	93	12995	13017	GACUCUGGUACAAGACGAUGAGC	(.....................)	..((((.((.....)).).))).	-2.3	0.04	2.9	9	coding	ADGRV1	93	0	0.2	0	0
ADGRV1	ENST00000405460	94	13019	13111	GGACAGCGGAAGCAGGCUUGGAUUUUGUUCCUGCAGCAGGGGAGCUCCUCUUUGAAGCAGGGGAGAUGAGGAAAAGUCUGCAUGUUGAAAUCC	((((((((..........................................................................)))))...)))	((((((((...((((((((...(((..(((((((..((((((......))))))..)))))))....)))...)))))))).)))))...)))	-31.9	-2.85	14.92	9	coding	ADGRV1	94	6.9	2.2	0	-3.136363636
ADGRV1	ENST00000405460	95	13491	13542	CUUAAGUUUUAUAAAUAUCUCCAUCAUUGAUGACAAUGAAAGUGAAUUUGAG	(.(((((((..............((((((....))))))....))))))).)	(((((((((..............((((((....))))))....)))))))))	-6.7	-0.93	9.95	9	coding	ADGRV1	95	1	0.9	0	-1.111111111
ADGRV1	ENST00000405460	96	13545	13622	GCCCAUUGAAAUUCUACUCACUGGAGCUACUGGAGGAGCGGUCCUUGGGCGCCACCUAGUGAGCAGAAUCAUAAUAGC	(...((((..(((((.((((((((.((..((.(((((....))))).)).))...)))))))).)))))..))))..)	((..((((..(((((.((((((((.((..((.(((((....))))).)).))...)))))))).)))))..)))).))	-25.9	-1.89	6.8	9	coding	ADGRV1	96	1.9	1.3	0	-1.461538462
ADGRV1	ENST00000405460	97	13626	13659	GAGUGACUCUCCCUUUGGAGUUAUAAGGUUUCUC	(((.((((((((....))))......)))).)))	..((((((((......))))))))..........	-7.6	-1.57	9.55	9	coding	ADGRV1	97	0.9	0.8	0	-1.125
ADGRV1	ENST00000405460	99	13990	14007	ACCAUACAAGAGUUUGGU	((((.((....)).))))	((((.((....)).))))	-3.7	-2.25	0.79	9	coding	ADGRV1	99	0.2	0.5	0	-0.4
ADGRV1	ENST00000405460	100	14017	14036	GGAGUUGUUCAGUUUGCUCC	(((((..........)))))	(((((..........)))))	-4.7	-2.94	0.51	9	coding	ADGRV1	100	0.2	0.4	0	-0.5
ADGRV1	ENST00000405460	102	14063	14079	CAGAGCCUCUGGCUCUG	(((((((...)))))))	(((((((...)))))))	-10	-4.45	0.15	9	coding	ADGRV1	102	0	0.1	0	0
ADGRV1	ENST00000405460	103	14080	14130	GAAGGGCCCCUGCUCAUUACCUUCUUUGUCAGAAGAGUCAAGGGCACCUUU	(((((((((.(((((......((((.....))))))).)).)))).)))))	(((((((((.(((((......((((.....))))))).)).)))).)))))	-16.5	-2.99	7.3	9	coding	ADGRV1	103	2.6	1.5	0	-1.733333333
ADGRV1	ENST00000405460	104	14160	14256	UAGUGAGUUUGACAUUACUGAAGACUUUCUUUCCACCAGUGGAUUUUUCACCAUUGCUGAUGGAGAGAGUGAAGCUAGCUUUGAUGUUCAUUUGCUA	((((((.(.................................................................................).))))))	((((((((..((((((((((......((((((((((((((((........))))))..).)))))))))......)))...))))))).))))))))	-25.1	-1.85	15.49	9	coding	ADGRV1	104	4.5	1.9	0	-2.368421053
ADGRV1	ENST00000405460	105	14273	14362	AGAUAGAGGAAGAUUAUGUGAUCCAGCUUGUUUCUGUAGAGGGAGGAGCCGAACUGGAUCUGGAGAAGAGUAUCACAUGGUUCUCUGUUU	((((((((...(((((((((((...((((..((((.((((...((........))...)))).)))))))))))))))))))))))))))	.(((((((...(((((((((((...((((..((((.((((...((........))...)))).)))))))))))))))))))))))))).	-29.2	-2.65	15.89	9	coding	ADGRV1	105	5	2	0	-2.5
ADGRV1	ENST00000405460	107	14778	14839	UGCUUUUCAACUCAUGAACAUCACUGCUGGCACAAGCCACGUUAUGAUUUCUAGGAGAGGCA	((((((((.......(((.((((.....................)))))))...))))))))	((((((((.......(((.((((..((((((....)))).))..)))))))...))))))))	-17.5	-2.83	3.63	9	coding	ADGRV1	107	2.2	1.4	0	-1.571428571
ADGRV1	ENST00000405460	108	14845	14882	GGAGCUCUCUCGGUUGCCUGGACCACUGGAUAUGCUCC	(((((..(((.((((.....))))...)))...)))))	(((((..(((.((((.....))))...)))...)))))	-11.9	-0.94	5.3	9	coding	ADGRV1	108	0.5	0.7	0	-0.714285714
ADGRV1	ENST00000405460	112	14959	15025	GAACAAAGGAAAGGAGUUUUCCUGUGGACGUUUCCUAGCCCUGGUUGGCCAGAGGCCUUUGUUCUUC	(.((((((...(((((...(((...)))...))))).(((((((....)))).)))))))))....)	((((((((...(((((...(((...)))...))))).(((((((....)))).)))))))))))...	-24.2	-2.29	7.39	9	coding	ADGRV1	112	2.9	1.5	0	-1.933333333
ADGRV1	ENST00000405460	113	15044	15086	GCAGUGCUCCUGGCGGAGCUCAACUCCGAUCAGGUUUCAUUGU	((((((..((((((((((.....))))).)))))...))))))	((((((..((((((((((.....))))).)))))...))))))	-19.2	-2.21	0.43	9	coding	ADGRV1	113	1.5	1.1	0	-1.363636364
ADGRV1	ENST00000405460	114	15570	15652	CACCACAUACCUCAGCACAAGCAAGACGACUACCAUUCUGCAGCCAACCAACGUGGUUGCCAUUGUUACUGAGGCAACUGGUG	(((((....((((((.((((...................(((((((.......)))))))..))))..))))))....)))))	(((((....((((((.((((...................(((((((.......)))))))..))))..))))))....)))))	-23.2	-2.9	15.29	9	coding	ADGRV1	114	2.3	1.4	0	-1.642857143
ADGRV1	ENST00000405460	115	16220	16243	CCCAGAGUGGACUAGAACUCAGGG	(((.((((........)))).)))	(((.((((........)))).)))	-8.4	-2.61	0.23	9	coding	ADGRV1	115	0.2	0.4	0	-0.5
ADGRV1	ENST00000405460	116	16244	16272	AAGGAGCUGUUAUGAGAAGAUUGCACCUU	((((.((.(((.......))).)).))))	((((.((.(((.......))).)).))))	-4.4	-0.92	2.63	9	coding	ADGRV1	116	0.4	0.6	0	-0.666666667
ADGRV1	ENST00000405460	118	16287	16324	GCCAAACAGGGCCUUUGAAGAUGUCAAGGUCUUUUGGC	((((((..(((((((.((.....)))))))))))))))	((((((..(((((((.((.....)))))))))))))))	-14.5	-2.9	3.6	9	coding	ADGRV1	118	1.3	1	0	-1.3
ADGRV1	ENST00000405460	119	16386	16484	ACUUCAGUCUGUGUCAGGGACCACAACCUGUACAAUGGGUCAAACAAAAUGCUUUAUCAGCAUUGAACUCAAACCAGAAAAGGUACCACAGGUUGAAGU	(((((((((((((......................(((((((......(((((.....))))))).))))).(((......)))..)))))))))))))	(((((((((((((.((((........)))).....(((((((......(((((.....))))))).))))).(((......)))..)))))))))))))	-27.7	-3.38	7.28	9	coding	ADGRV1	119	4.2	1.9	0	-2.210526316
ADGRV1	ENST00000405460	120	16578	16668	AUCUCAAAGCCUUGUGUAUUUUUCUGUGGGUUCUCGGCUGGCAGUGGCUCACAAGAAGGCCACUUUAAUCAGUCUGCAGGUGGCCAGAGAU	((.((....................((..(((...)))..))............................................)).))	(((((.....((((((.......((((.((((...)))).)))).....))))))..((((((((............)))))))).)))))	-29.1	-1.72	4.64	9	coding	ADGRV1	120	2.7	1.5	0	-1.8
ADGRV1	ENST00000405460	122	16957	17034	GUCUCAGAUGCAGAUUCGCAGGCCAUUUGGGGGCUUGCAGAUCAGCUACAUCAGCCUGUGAAUGAUGAUAUUCUCAAC	((..........((((.((((.............)))).)))).................................))	.........((.((((.(((((((.......))))))).)))).))..(((((.........)))))...........	-21.1	-0.84	25.82	9	coding	ADGRV1	122	2.1	1.3	0	-1.615384615
ADGRV1	ENST00000405460	123	17092	17107	AGUGCCAUGAUGCAUU	(((((......)))))	.((((......)))).	-2.5	-1.34	0.81	9	coding	ADGRV1	123	0	0.2	0	0
ADGRV1	ENST00000405460	124	17110	17175	AUAGAAAAGAUAACUACUGAAGGAAAAAUUCAAGCUUUCAGUGUUGCCAGCCGAACUCUUUUCUAU	((((((((((((((.((((((((...........))))))))))))..........))))))))))	((((((((((((((.((((((((...........))))))))))))..........))))))))))	-17.2	-2.78	1.95	9	coding	ADGRV1	124	2.1	1.3	0	-1.615384615
ADGRV1	ENST00000405460	126	17214	17299	CACUAGGGGAUUCAGUCACUUUGCUGAAGUGACUGAGAAUUUUGCCUUUUCUCUGCUGACUAAUGUUACUUGCGGCUCUCCUGGUG	((((((((((.(((((((((((...)))))))))))................((((((((....))))...)))).))))))))))	((((((((((.(((((((((((...)))))))))))................((((((((....))))...)))).))))))))))	-31.6	-4.4	9.28	9	coding	ADGRV1	126	2.9	1.6	0	-1.8125
ADGRV1	ENST00000405460	127	17428	17446	CUACUGGAUGUCCAGGAUG	(.....(....)......)	...((((....))))....	-5	-1.83	0.13	9	coding	ADGRV1	127	0.1	0.2	0	-0.5
ADGRV1	ENST00000405460	128	17456	17507	UGGCUGGGAAAAGUACAUGUAAAUUAGUCCAGUUUACAGAGUAUAGCAGCCA	((((((......((((.((((((((.....))))))))..))))..))))))	((((((......((((.((((((((.....))))))))..))))..))))))	-15.1	-2.82	1.51	9	coding	ADGRV1	128	1.3	1.1	0	-1.181818182
ADGRV1	ENST00000405460	129	17609	17640	AGGUUCUCUACAGGAUUUAUGCUGCUGAGCCU	((((((....(((........)))..))))))	((((((....(((........)))..))))))	-8.7	-1.77	2.19	9	coding	ADGRV1	129	0.7	0.8	0	-0.875
ADGRV1	ENST00000405460	130	17648	17678	UUCCUCAGACAUCUCUGUGUCUCCUUUGGAA	((((..((((((....)))))).....))))	.(((..((((((....)))))).....))).	-6.8	-2.54	1.58	9	coding	ADGRV1	130	0.6	0.7	0	-0.857142857
ADGRV1	ENST00000405460	131	17679	17725	UCAGGCUGCUGCAAGCUGGUUGUCUGACAGUCAGUUUUGCAAAGUGG	((..(....((((((....................))))))...)))	....(((..((((((((((((((...)))))))).)))))).)))..	-13.5	-1.21	6.85	9	coding	ADGRV1	131	0.8	0.8	0	-1
ADGRV1	ENST00000405460	132	17732	17778	AAACUGCAGACUAUGUGGAAUGUGCCUGUUCACACAUGUCUGUGUAU	(.((.((((((.(((((((((......)))).))))))))))))).)	.....((((((.(((((((((......)))).)))))))))))....	-16.5	-3.12	2.34	9	coding	ADGRV1	132	0.8	0.8	0	-1
ADGRV1	ENST00000405460	135	17942	17985	GCUUAGGUACACAGAUUCUGUUUCUGGCGUCUGCAUACGCAAGU	((((..(((..(((((.((......)).)))))..)))..))))	((((..(((..(((((.((......)).)))))..)))..))))	-10.2	-1.05	3.54	9	coding	ADGRV1	135	0.8	0.9	0	-0.888888889
ADGRV1	ENST00000405460	136	17995	18014	GCUGAGGAGAGCUGUUCAGC	((((((........))))))	((((((........))))))	-6.2	-2.05	0.76	9	coding	ADGRV1	136	0.5	0.6	0	-0.833333333
ADGRV1	ENST00000405460	137	18025	18108	GUCACACAUUACCUGUAUCUUUGCCAGUUUAGCUGGAUGCUCAUUCAGUCUGUGAAUUUCUGGUACGUGCUGGUGAUGAAUGAU	((((........(.((((...(((((((((((((((((....)))))))...))))...)))))).)))).)........))))	((((..(((((((.((((...(((((((((((((((((....)))))))...))))...)))))).)))).)))))))..))))	-26.9	-3.51	6.4	9	coding	ADGRV1	137	1.8	1.2	0	-1.5
ADGRV1	ENST00000405460	138	18166	18213	UUUGUGGUGAUUCUCCUCAUAGUUAUUUUGAAAGGAAUCUAUCAUCAG	(..(((((((((((..(((.........)))..)))))).)))))..)	...(((((((((((..(((.........)))..)))))).)))))...	-10.3	-2.11	7.01	9	coding	ADGRV1	138	0.8	0.8	0	-1
ADGRV1	ENST00000405460	139	18221	18254	CACAGAUCUAUGGACUCAUUCAUGGUGACCUGUG	(((((...(.((((....)))).).....)))))	(((((..(((((((....)))))))....)))))	-9.5	-2.45	1.5	9	coding	ADGRV1	139	0.7	0.8	0	-0.875
ADGRV1	ENST00000405460	140	18841	18923	UCACUGAUAGCCGAUGAGGAGUCCCAGGAGUUUGAUGAUUUAAUAUUUGCAUUAAAAACUGGUGCUGGUCUCAGUGUCAGUGA	(((((((((.(...((..((((.((((...............................)))).)))..)..))))))))))))	(((((((((.(...((((((((.((((...(((((((............)))))))..)))).)))..)))))))))))))))	-24.9	-2.27	9.52	9	coding	ADGRV1	140	2.3	1.4	0	-1.642857143
ADGRV1	ENST00000405460	141	18934	18966	GGUCAAGGCAGCCAGGAGGGGGGCACCUUGACU	((((......(((........))).....))))	((((((((..(((........))).))))))))	-14.9	-2.46	0.79	9	coding	ADGRV1	141	0.4	0.6	0	-0.666666667
AFF1	ENST00000395146	2	138	204	GCGUCGUCCGCACUUGCGCCCUUUCCCACCGCAACAGGUCAGGGGAGGGCGGAGGUGACGAGGGCGC	(((((.((..(((((.((((((((((.(((......)))..)))))))))).)))))..)).)))))	(((((.((..(((((.((((((((((.(((......)))..)))))))))).)))))..)).)))))	-41.8	-4.03	4.64	8	5'UTR	AFF1	2	2.1	1.3	1	-0.846153846
AFF1	ENST00000395146	3	245	317	CAGACUAGCCACUUUGCAUUGACUGGAAACAAUGGCAUUUACAGAAAGAGUCAACAGCAGUGGCAACAGUUUG	((((((.((((((..((.((((((........((.......)).....))))))..))))))))...))))))	((((((.((((((..((.((((((........((.......)).....))))))..))))))))...))))))	-19.8	-2.3	5.21	8	5'UTR	AFF1	3	2.1	1.3	2	-0.076923077
AFF1	ENST00000395146	4	377	480	CCACCAAGAGAAAGAGGCAUUUCCUGAAAAGAUUCCCCUUUUUGGAGAGCCCUACAAGACAGCAAAAGGUGAUGAGCUGUCUAGUCGAAUACAGAACAUGUUGG	(((.((...............................................((.(((....................))).)).............)).)))	...((((.(...((.(((.(((((.((((((......))))))))))))))))((.(((((((............))))))).)).............).))))	-25.8	-1.8	9.57	8	coding	AFF1	4	2.5	1.5	0	-1.666666667
AFF1	ENST00000395146	5	591	618	GGGAGCAGCAUUCCAUCCAGCUCCUUCC	(((((.(((..........))).)))))	((((((.............))))))...	-7.6	-1.68	6.91	8	coding	AFF1	5	0	0.1	0	0
AFF1	ENST00000395146	6	623	684	UAGUGUCCACCACCAGUCCAUUCACACUCCUGCGUCUGGACCACUUUCUGUUGGCAACAUUA	((((((....((.(((((((..(.((....)).)..))))).......)).))...))))))	((((((...(((.(((((((..(.((....)).)..))))).......)).)))..))))))	-11.2	-1.05	11.2	8	coding	AFF1	6	1	0.9	1	0
AFF1	ENST00000395146	8	737	769	UGCCAAAAGCUGCGGCCCACCGGACAGCCAGCA	(((.....(((((((....)))..))))..)))	(((.....(((((((....)))..))))..)))	-7.1	-0.53	9.52	8	coding	AFF1	8	0.4	0.6	0	-0.666666667
AFF1	ENST00000395146	9	770	795	CCUGACCCAGGAUCGCCUUGGUCAGG	(((((((.(((....))).)))))))	(((((((.(((....))).)))))))	-15.3	-3.91	0.51	8	coding	AFF1	9	0.1	0.4	0	-0.25
AFF1	ENST00000395146	10	802	841	UCGGCUCUAGUCAUCACAAGAAAGGUGACCGAAGAGCUGA	((((((((.((((((........))))))...))))))))	((((((((.((((((........))))))...))))))))	-18	-3.59	0.67	8	coding	AFF1	10	0.9	0.9	0	-1
AFF1	ENST00000395146	11	849	863	CACUGUGCUUCGGUG	(.((.......)).)	(((((.....)))))	-3.7	-1.82	0.16	8	coding	AFF1	11	0.1	0.3	0	-0.333333333
AFF1	ENST00000395146	12	872	910	GGCUCCAGAGAGGGAGCUUUCUCCCUUAAUCUCUUUGCC	(((...((((((((((....)))))....)))))..)))	(((...((((((((((....)))))....)))))..)))	-14.6	-3.19	3.94	8	coding	AFF1	12	0.5	0.6	1	0.833333333
AFF1	ENST00000395146	13	1239	1345	GAGGACUAUCGACAGCAGACCUUUGAAAAAACAGACUUGAAAGUGCCUGCCAAAGCCAAGCUCACCAAACUGAAGAUGCCUUCUCAGUCAGUUGAGCAGACCUACUC	(((.<<<......<..........................................................................................)))	.(((.((.......((((.(((((.((.........)).)))).).)))).........(((((.(..(((((.((.....)))))))..).))))))).)))....	-22	-1.02	10.32	8	coding	AFF1	13	3.3	1.6	0	-2.0625
AFF1	ENST00000395146	14	1540	1585	CUCAGCAAGGAACGUCAUCCAUGCUCGAAGACGACCUUCAGCUCAG	((.(((((((..((((.((.......)).)))).))))..))).))	...((((.(((......))).)))).((((.....)))).......	-9.8	-0.67	12.58	8	coding	AFF1	14	0.6	0.7	0	-0.857142857
AFF1	ENST00000395146	15	1801	1897	CUCCGGAGCCUGAGCCUCCAACAACAAACAAAUGGCAGCUGGACAACUGGCUGACCAAAGUCAGCCAGCCAGCUGCGCCACCAGAGGGCCCCAGGAG	(...(((((....).))))...............((((((((....(((((((((....)))))))))))))))))(((.......))).......)	(((((((((....).))))...............((((((((....(((((((((....)))))))))))))))))(((.......)))....))))	-42.6	-3.94	10.57	8	coding	AFF1	15	3.7	1.7	0	-2.176470588
AFF1	ENST00000395146	17	1946	1963	UGCCACGAGUCAGGAGCA	(((..(......)..)))	(((..(......)..)))	-2.6	-0.78	0.93	8	coding	AFF1	17	0	0	0
AFF1	ENST00000395146	18	1999	2070	GCAAAGCCCCCCGGGCCCCACCCGAAGCCCCCCACCCCGGAAAGAGGAGCUGUCAGAAGUCUCCGGCACAGC	((....(........................((.....)).....((((((......)).)))).)....))	.....(((...((((.....)))).......((.....)).....((((((......)).))))))).....	-17.1	0.19	10.65	8	coding	AFF1	18	2.6	1.4	0	-1.857142857
AFF1	ENST00000395146	20	2094	2109	GUUGGAACCAAACAAC	((((........))))	((((........))))	-2.2	-3.98	1.17	8	coding	AFF1	20	0.1	0.2	1	4.5
AFF1	ENST00000395146	22	2128	2165	CCUCUGCCCGGGCAGGUUCACGGACCAGCCUGCAGGGG	(((((((..((((.((((....)))).)))))))))))	(((((((..((((.((((....)))).)))))))))))	-20.5	-2.56	1.18	8	coding	AFF1	22	0.6	0.8	1	0.5
AFF1	ENST00000395146	23	2170	2199	GGGAGCCAGGGCUUCUUCCCUAUGGCUCCC	(((((((((((......)))..))))))))	(((((((((((......)))..))))))))	-18.3	-3.81	1.74	8	coding	AFF1	23	0.5	0.6	0	-0.833333333
AFF1	ENST00000395146	25	2444	2475	CAGCGGCAGCAGGACUAGUGGCUGCCGCCAAG	(.((((((((..........))))))))...)	..((((((((..........))))))))....	-16	-2.64	0.93	8	coding	AFF1	25	0.5	0.7	0	-0.714285714
AFF1	ENST00000395146	26	2478	2501	GUGGUGGUCCAGGAGGACAGCCGC	((..(.((.(....).)).)..))	(((((.((((....)))).)))))	-12.3	-2.99	0.34	8	coding	AFF1	26	0.2	0.4	0	-0.5
AFF1	ENST00000395146	27	2512	2557	UCCCAUUGCCUUUGAGAGACACCAAGCUGCUCUCACCGCUCAGGGA	((((...((...((((((.((......))))))))..))...))))	((((...((...((((((.((......))))))))..))...))))	-14.8	-3.17	1.51	8	coding	AFF1	27	1.6	1.1	0	-1.454545455
AFF1	ENST00000395146	29	2740	2823	AGGGUGAAGCAGAAAGAGACUGUGAUAACAAGAAAAUCAGACUGGAGAAGGAAAUCAAAUCACAGUCAUCUUCAUCUUCAUCCU	(((((((((.(..(((((((((((((..........((........))..........))))))))).))))..))))))))))	(((((((((.(..(((((((((((((..........((........))..........))))))))).))))..))))))))))	-26.8	-4.35	6.51	8	coding	AFF1	29	3.1	1.6	0	-1.9375
AFF1	ENST00000395146	31	3022	3049	ACUCUUCCAUUCCCAAGCAGAGAAGAGU	((((((((...........).)))))))	((((((((...........).)))))))	-6	-2.36	2.17	8	coding	AFF1	31	0.6	0.7	1	0.571428571
AFF1	ENST00000395146	32	3058	3092	AGGGCUCCAGAAGCUCCUCGGAGCACAAGGGUUCU	((((........((((....)))).......))))	(((((((.....((((....))))....)))))))	-10	-0.95	8.66	8	coding	AFF1	32	0.3	0.6	0	-0.5
AFF1	ENST00000395146	33	3096	3127	GGAGAUACUGCAAAUCCUUUUCCAGUGCCUUC	((((.((..(............)..)).))))	((((.(((((.(((....))).))))).))))	-7.3	-1.73	1.41	8	coding	AFF1	33	0.8	0.8	0	-1
AFF1	ENST00000395146	35	3159	3203	CCUCAAGUGAAGUUUGACAAACAACAAGCAGACCUUCACAUGAGG	(((((.((((((((((.(.........))))).)))))).)))))	(((((.((((((((((.(.........))))).)))))).)))))	-15.5	-4.4	2.1	8	coding	AFF1	35	1.2	1	0	-1.2
AFF1	ENST00000395146	37	3234	3295	UUAAUGACGGACAGGGUUGGAAAGGCUUUUAAGUACCUGGAAGCCGUCUUGUCCUUCAUUGA	(((((((.((((((((.......((((((((......)))))))).)))))))).)))))))	(((((((.((((((((.......((((((((......)))))))).)))))))).)))))))	-22.9	-3.77	3.47	8	coding	AFF1	37	2.4	1.4	0	-1.714285714
AFF1	ENST00000395146	38	3436	3507	UUGCUGUUUUAUGCAUGCGUUGCCAGUCCAUUUUGAACAUGGCGAUGUUUCGUUGUAAAAAAGACAUAGCAA	((((((((((.((((......................................))))...)))))..)))))	.(((((((((.((((.(((((((((((.((...)).)).))))))))).....))))...)))))..)))).	-18.2	-1.97	14.67	8	coding	AFF1	38	1.7	1.2	0	-1.416666667
AFF1	ENST00000395146	40	3610	3675	UUUCCCCAAUGCCUUCUCCUGCCAGCUCCGUAGGGUCCCAGUCAAGUGCUGGCAGUGUGGGGAGCA	((((((((..........((((((((.....................))))))))..))))))).)	.(((((((..........((((((((.....................))))))))..)))))))..	-22.9	-1.26	7.8	8	coding	AFF1	40	2.6	1.4	0	-1.857142857
AFF1	ENST00000395146	41	3677	3704	UGGGGUGGCUGCCACUAUCAGCACCCCA	(((((((.(((.......))))))))))	(((((((.(((.......))))))))))	-14.1	-3.03	1.64	8	coding	AFF1	41	0.2	0.4	0	-0.5
AFF1	ENST00000395146	42	3721	3738	UGACAUCUUCCUAUGUCA	((((((......))))))	((((((......))))))	-4	-5.32	0.79	8	coding	AFF1	42	0.2	0.4	0	-0.5
AFF1	ENST00000395146	43	3748	3777	CCCAUGUUCUUACCGCCUUUGACCUUUGGG	((((.(..(...........)..)..))))	((((.(.((...........)).)..))))	-3.2	-0.12	2.81	8	coding	AFF1	43	0.1	0.3	0	-0.333333333
AFF1	ENST00000395146	44	3782	3851	GGCCGAGGCCCUCACGAGGAAGAAUAAAGAAUUCUUUGCUCGGCUCAGCACAAAUGUGUGCACCUUGGCC	((((((((......(((((((((((.....))))))).)))).....(((((....))))).))))))))	((((((((......(((((((((((.....))))))).)))).....(((((....))))).))))))))	-28.3	-3.74	2.97	8	coding	AFF1	44	3.3	1.6	0	-2.0625
AFF1	ENST00000395146	46	4250	4333	GGAUACAAGUUGCAAAUGAAAUGAGGAGAAACAGUUUCAACUCUGAAAGUGAAUUUCACGUCAUCUCAGUAGCCACGCUAGUCC	((((....((.((...(((.((((.(.((((((.(((((....))))).))..)))).).)))).)))...)).))....))))	((((....((.((...(((.((((.(.((((((.(((((....))))).))..)))).).)))).)))...)).))....))))	-21.4	-2.43	5.02	8	3'UTR	AFF1	46	1.5	1.2	1	-0.416666667
AFF1	ENST00000395146	48	4613	4677	GCUCUGACUUCUCAUUACUGUGCUGAAAGUCAGCCCACGUCGGAGCGGUGAGGAGGAGCCACAGC	(((.((.....................................................)).)))	(((.((.((((((.(((((((.((((..((......)).)))).))))))).)))))).)).)))	-23.8	-1.48	6.31	8	3'UTR	AFF1	48	2.5	1.5	1	-1
AFF1	ENST00000395146	49	4742	4824	UUUCCCACCCCUGCUUCAGCGAAAGGGACUCUCUAACAGGGCAGUCACUGUUGACUCUAUUCUGAAUUUCCUCCCUUGGGGAA	((((.(.....(((....))).((((((...........................................))))))).))))	.......(((((((....))).((((((........(((((.(((((....)))))...))))).......))))))))))..	-20.6	-1.34	14.94	8	3'UTR	AFF1	49	0.9	0.9	1	0.111111111
AFF1	ENST00000395146	51	5015	5041	UGCUACAAAUAUUUUAUAUUUAUAGCA	(((((.((((((...)))))).)))))	(((((.((((((...)))))).)))))	-5.9	-4.65	1.25	8	3'UTR	AFF1	51	0	0	0
AFF1	ENST00000395146	52	5045	5073	CUAGACUUUCAGAGUCCUUGAUUGUCUAG	((((((..((((.....))))..))))))	((((((..((((.....))))..))))))	-9.9	-3.4	1.31	8	3'UTR	AFF1	52	0.1	0.4	0	-0.25
AFF1	ENST00000395146	54	5109	5142	GGGUGGUUGAUUAGACUUUUGAAAAACUCAUCAC	(((.(((...(.(......).)...)).).)).)	.(((((((..((((....))))..))).))))..	-5.1	-0.47	3.06	8	3'UTR	AFF1	54	0.2	0.4	0	-0.5
AFF1	ENST00000395146	55	5254	5341	AAUGACCUAAAAUGAAGUAACACAAUCAGAAAUCCCAUGUGCCCAUAAGCACAGAUUUUUCUUUUUCAUUGAAACUUUAAAGGUUAUU	((((((((....((((((..((.((..(((((.....(((((......)))))....)))))..))...))..)))))).))))))))	((((((((....((((((..((.((..(((((.....(((((......)))))....)))))..))...))..)))))).))))))))	-18.1	-3.43	9.25	8	3'UTR	AFF1	55	1.2	1	0	-1.2
AFF1	ENST00000395146	56	5366	5419	GUGUUUUUAAAAGCCAAUUCUUUUUUAUCCCUUUUAGAAGUAGAAUUUGCACAC	((((........((.(..............................).))))))	............((.((((((((((((.......)))))).)))))).))....	-8.5	-1.86	4.11	8	3'UTR	AFF1	56	0	0.2	1	5
AFF1	ENST00000395146	58	5667	5706	GGUCUGUGUGAGGCUGUUCCUUCAGUUUCUUCUCCAGACU	((((((...(((((((......))))))).....))))))	((((((...(((((((......))))))).....))))))	-13.9	-2.96	2.28	8	3'UTR	AFF1	58	0.2	0.4	0	-0.5
AFF1	ENST00000395146	59	5709	5766	UCUUUGGUUGUCACUAAGUCAGAGGUCUGGUCCCUCAUGUUUAGGUGAAAGCCAGAGA	(((((((((.((((((((.((((((.......)))).)))))).)))).)))))))))	(((((((((.((((((((.((((((.......)))).)))))).)))).)))))))))	-22.2	-3.25	5.16	8	3'UTR	AFF1	59	0.7	0.8	0	-0.875
AFF1	ENST00000395146	62	5909	5984	GCCUGGUAGGUUUGGUGUGUGUGUAGCAUUGUGUGUCCAUCUGUUAUAUGUAAAGGACAAGGCACCAGAAUCAGGC	(((........(((((((.(.......................................).))))))).....)))	(((((((...((((((((.(((((((((..(((....))).))))))))..........).)))))))))))))))	-24	-1.99	12.14	8	3'UTR	AFF1	62	1.2	1.1	0	-1.090909091
AFF1	ENST00000395146	64	6291	6369	GAUUUUAUUUGUCCCUUGAAAAAGUAACAAAUGUGCAUAGAUCAAUUUGUACUACUUUGGUCAUUGGAUAUUUCUGAUC	(((......(((((..(((.((((((((((((............))))))..))))))..)))..)))))......)))	((((.....(((((..(((.((((((((((((............))))))..))))))..)))..))))).....))))	-16.7	-2.53	6.97	8	3'UTR	AFF1	64	1.2	1	0	-1.2
AFF1	ENST00000395146	65	6642	6752	UACACACUUCAGAGUAAGACAAAUGCAAAGCAUCUUAAGGAGUGAAAAUAGAGUGUAAAUCUUGCCUUUGGCACUACAAGGUGUGUGUGUGUGUGUGUGUGUGUGUGUGUG	(((((((..((.(......................................................................................).)).)))))))	(((((((..((.(...(.(((.(((((..(((((((....((((....(((((.((((...))))))))).))))..))))))).))))).))).)...).)).)))))))	-29	-1.87	18.38	8	3'UTR	AFF1	65	2.3	1.4	0	-1.642857143
AFF1	ENST00000395146	66	6836	6947	GAGCCCUGCUAAAUAAUGAAAAAACACUUUACUAAAAUUUAUCAAAUUAUACUGGGUUCGGAUUGUGAAAACAUUGGCCACCUAGUAGCAGUGGUGAGGAGUGGGAGGGCCC	(.(((((.(((..........................................................................................))).))))).)	..(((((.(((..........................(((((((.....((((((((..((..(((....)))....))))))))))....)))))))...))).)))))..	-28.5	-1.76	18.48	8	3'UTR	AFF1	66	1.6	1.2	0	-1.333333333
AFF1	ENST00000395146	67	7018	7116	CAAUACUGAAUGGGAAAAGUAUCUAAUAUUUUGUAACAAAAAGACCUUCAUAUUAUCUGUUUUGACCAAAAUAUGUAGCUAUUUCCCUUACACAGAUUG	(..(.(((....................................................................................))))..)	((((.(((...(((((((((.....((((((((...((((((((...........))).)))))..))))))))...))).)))))).....)))))))	-18.2	-2.71	10.54	8	3'UTR	AFF1	67	1.4	1.1	0	-1.272727273
AFF1	ENST00000395146	69	7480	7527	UGCACCUUUUACUCCUCUGCUUUAUGAAGUUUGAGUUGUAUUUGUGCA	(((((....(((.........................)))...)))))	(((((....(((..(((.((((....))))..)))..)))...)))))	-12.1	-2.56	1.47	8	3'UTR	AFF1	69	0.4	0.6	0	-0.666666667
AFF1	ENST00000395146	70	7542	7569	GAGGCUUGAGGCUGGGCUUUCGGGUUUU	((.(((((((((...)).))))))).))	((((((((((((...)).))))))))))	-7.7	-2.37	3.49	8	3'UTR	AFF1	70	0.3	0.5	0	-0.6
AFF1	ENST00000395146	71	7743	7769	UUUUGUGCUUUCUUUAGAAACACAAGA	(((((((.((((....)))))))))))	(((((((.((((....)))))))))))	-6.7	-4.15	1.3	8	3'UTR	AFF1	71	0.2	0.5	0	-0.4
AFF1	ENST00000395146	72	7780	7799	UUCUCACUGAAAAGUGAGAG	((((((((....))))))))	.(((((((....))))))).	-9.7	-5.55	0.6	8	3'UTR	AFF1	72	0.1	0.4	2	4.75
AFF1	ENST00000395146	73	7812	7842	GCCAUGAAGGGAUGCUAGGAUCAAUUAUGGC	(((((((...(((......)))..)))))))	(((((((...(((......)))..)))))))	-9	-2.48	1.95	8	3'UTR	AFF1	73	0	0.2	0	0
AFF1	ENST00000395146	74	7844	7924	GUACCUUUUUUCCCCUCCUGUUCUUGAGCCAGUUGUCUCUUUUGUUUUGGGUCCCACUUAGGAUUAAUGGAUGUAAGGUAU	(((((((...(((.......................................................)))...)))))))	(((((((...(((..(((((.....((.((((..............)))).)).....))))).....)))...)))))))	-19.7	-1.89	2.45	8	3'UTR	AFF1	74	1	1	1	0
AFF1	ENST00000395146	75	8179	8247	CUAUAAAUUUCUUACUGUCAGGAGGAAAUGACAUUAUAUUCUGUUCCACUGAACGUCAGAGAUCAGCAG	((....(.(.((.(...((((..((((..((........))..)))).))))...).)).).)....))	......((((((.((..((((..((((..((........))..)))).))))..)).))))))......	-14.8	-1.76	3.3	8	3'UTR	AFF1	75	0.7	0.8	0	-0.875
AFF1	ENST00000395146	76	8257	8288	UGGGUAGAGAAGUGCCUAUACUUCUCUACCUA	((((((((((((((....))))))))))))))	((((((((((((((....))))))))))))))	-19.1	-4.76	1.04	8	3'UTR	AFF1	76	0	0.1	0	0
AFF1	ENST00000395146	77	8292	8316	GGGCAGGAGGGAAACCCUACAGCUC	((((...((((...))))...))))	((((...((((...))))...))))	-8.4	-1.82	1.65	8	3'UTR	AFF1	77	0.1	0.3	0	-0.333333333
AFF1	ENST00000395146	78	8324	8345	GCCUAUAUAUUAGUAUAUCGGC	(((.((((......)))).)))	(((.(((((....))))).)))	-4.8	-3.06	2.31	8	3'UTR	AFF1	78	0	0	0
AFF1	ENST00000395146	81	8381	8424	AGGCUGGCCAAGCUGCACUGGUCGGACCAGGCAGUGGCUGACCU	(((.(((((..(((((.(((((...))))))))))))))).)))	(((.(((((..(((((.(((((...))))))))))))))).)))	-22.3	-2.69	2.41	8	3'UTR	AFF1	81	0.3	0.5	0	-0.6
AFF1	ENST00000395146	83	8439	8471	GCUUUGCUUAAAAGUAGAUUUUUUAAGCAAUGC	((.(((((((((((.....))))))))))).))	((.(((((((((((.....))))))))))).))	-11.9	-4.2	0.78	8	3'UTR	AFF1	83	0	0.2	0	0
AFF1	ENST00000395146	84	8526	8554	UACUGCAUAUCCCCCUCAGAUAUCAAGUA	((((..(((((.......)))))..))))	((((..(((((.......)))))..))))	-3.7	-2.38	2.01	8	3'UTR	AFF1	84	0	0.2	1	5
AFF1	ENST00000395146	85	8568	8616	UUGGGGUUGUGUGUGUGUAUGUGUGUAUGUACGCACGCAUGUGUCCCAA	((((((.(((((((((((((((....)))))))))))))))..))))))	.(((((.(((((((((((((((....)))))))))))))))..))))).	-23.7	-4.54	2.5	8	3'UTR	AFF1	85	1.4	1.1	2	0.545454545
AFF1	ENST00000395146	86	8645	8680	GUGAUCAUGUUUUGGAUGAUACCUGAGCAGGGUUGC	((((((.(((((.((......)).))))).))))))	((((((.(((((.((......)).))))).))))))	-9.6	-1.4	1.06	8	3'UTR	AFF1	86	0	0	0
AFF1	ENST00000395146	87	8702	8729	UAUAUAUUAUAUUAUAUUAUAUUAUAUA	((((((.((((......)))).))))))	((((((.((((......)))).))))))	-3.9	-2.7	2.66	8	3'UTR	AFF1	87	0	0	0
AFF1	ENST00000395146	88	9103	9144	GCAAAAGAUCUUUCCAAAGACAAUGUGCCACAGAUCUUUUGU	(((((((((((....................)))))))))))	(((((((((((....................)))))))))))	-9.8	-2.44	3.1	8	3'UTR	AFF1	88	0.1	0.4	0	-0.25
AFF1	ENST00000395146	89	9158	9192	GAUUAAUUGCUGUUUAAACAAAAAUGUAAUUGUUC	((...............................))	((.(((((((..(((.....)))..))))))).))	-4.6	-1.25	4.81	8	3'UTR	AFF1	89	0	0.2	0	0
AFF3	ENST00000672756	2	1072	1138	UGCCAGAGCCAAGGCCAAGCUCUCCAAGUUCAGCAUCCCCAAGCAGGGGGAGGAGAGUAGAUCUGGA	(.(((..((....))...(((((((..........(((((......)))))))))))).....))))	..(((((((....))...(((((((..........(((((......))))))))))))...))))).	-24.2	-2.86	3.04	1	coding	AFF3	2	1.8	1.2	0	-1.5
AFF3	ENST00000672756	3	1144	1157	CAACAGCUGUGUUG	(((((....)))))	(((((....)))))	-2.8	-4.51	0.65	1	coding	AFF3	3	0	0	2
AFF3	ENST00000672756	5	1214	1245	GGCAAAGUGGAACCAACCAAAUUUCCAUUUCC	((..((((((((..........))))))))))	....((((((((..........))))))))..	-5.5	-2.06	3.69	1	coding	AFF3	5	0.2	0.4	0	-0.5
AFF3	ENST00000672756	6	1252	1317	GGACUCUCAGCUUGUAUCCUCUGGACACAAUAAUCCAAAGAAAGGUGAUGCAGAGCCAGAGAGUCC	((((((((.(((((((((((.((((........)))).))......)))))).)))..))))))))	((((((((.(((((((((((.((((........)))).))......)))))).)))..))))))))	-24.5	-3.71	6.45	1	coding	AFF3	6	1.2	1	0	-1.2
AFF3	ENST00000672756	7	1537	1575	GAGCAGCUCCGGAUCUGACUCGGAGACCGAGAGCAGCUC	((((.(((((((.((((...))))..))).)))).))))	((((.(((((((.((((...))))..))).)))).))))	-18.7	-2.91	3.47	1	coding	AFF3	7	0.9	0.8	0	-1.125
AFF3	ENST00000672756	8	1580	1611	GAGAGUGAGGGCAGCAAGCCCCCCCACUUCUC	(((((((.((((.....))))...))).))))	(((((((.((((.....))))...))).))))	-13	-2.42	2.15	1	coding	AFF3	8	0.7	0.8	0	-0.875
AFF3	ENST00000672756	10	1628	1655	CCGGCAUCCUCUAACAAGUGGCAGCUGG	(((((..((.((....)).))..)))))	(((((..((.((....)).))..)))))	-9.5	-1.99	0.63	1	coding	AFF3	10	0.3	0.5	0	-0.6
AFF3	ENST00000672756	11	1662	1689	GGCUAAACAAAGUUAAUCCCCACAAGCC	((((....................))))	((((....................))))	-2.1	-1.21	2.08	1	coding	AFF3	11	0.1	0.3	0	-0.333333333
AFF3	ENST00000672756	13	2249	2323	GAGACAGAGUCGUCAUCUUCAUCCUCCUCCUCGGACUCCGACCUGGAGUCCGAGCAGGAGGAGUACCCUCUGUCC	(.(((((((............(((((((.((((((((((.....)))))))))).))))))).....))))))))	..(((((((............(((((((.((((((((((.....)))))))))).))))))).....))))))).	-41.3	-4.66	3.19	1	coding	AFF3	13	2.6	1.4	0	-1.857142857
AFF3	ENST00000672756	14	2342	2372	GCCUCUGCCUCCUCCGGGAAUGAUCAGAGGC	(((((((..(((....))).....)))))))	(((((((..(((....))).....)))))))	-11.9	-2.69	2.54	1	coding	AFF3	14	0.6	0.7	0	-0.857142857
AFF3	ENST00000672756	15	2377	2407	GGAGGCCGCUGCCAACGGGGGCAGUGGUCCU	((.((((((((((......))))))))))))	((.((((((((((......))))))))))))	-19.2	-3.41	3.18	1	coding	AFF3	15	0.9	0.9	2	1.222222222
AFF3	ENST00000672756	16	2409	2424	GGGCCCCUGUAGGCUC	(((((......)))))	(((((......)))))	-5.9	-1.73	0.27	1	coding	AFF3	16	0	0	0
AFF3	ENST00000672756	17	2483	2500	CUGGUCCCCUUUGGCCGG	((..((......))..))	((((((......))))))	-6.2	-1.78	1	1	coding	AFF3	17	0.2	0.5	0	-0.4
AFF3	ENST00000672756	18	2524	2578	GGACAGUGAUGAGAUCAGGUCUCUCUGGGUCAAAAUCGACCUGACCCUCCUGUCC	(..(((.((.(((((...)))))...((((((.........)))))))))))..)	((((((.((.(((((...)))))...((((((.........))))))))))))))	-19.9	-2.57	13.64	1	coding	AFF3	18	0.7	0.8	0	-0.875
AFF3	ENST00000672756	19	2733	2800	ACUACAGGGAGAUCAAGAAGUCCCAGGGAGAGAAAGACAGCUCUUCAAGACUGGCCACCUCCACCAGU	((................((((..........................))))..............))	......((((..........))))..((((((........))))))...(((((.........)))))	-16	-1.92	13.47	1	coding	AFF3	19	2	1.3	0	-1.538461538
AFF3	ENST00000672756	20	3090	3128	GGCCGCAGACGAAGCCGUGGUCUCCAGGCUCCAACGGCC	(((((.....((.(((.(((...))))))))...)))))	(((((.....((.(((.(((...))))))))...)))))	-14.6	-1.29	2.61	1	coding	AFF3	20	0.5	0.7	0	-0.714285714
AFF3	ENST00000672756	21	3132	3181	GGGACUGCAAGAGGCAGAAACUUGUCUUCGAUGAUAUGCCUCGCAGUGCC	((.(((((..((((((......((((......))))))))))))))).))	((.(((((..((((((......((((......))))))))))))))).))	-21.1	-3.37	4.86	1	coding	AFF3	21	0.7	0.8	0	-0.875
AFF3	ENST00000672756	22	3189	3219	UUAUGCAAGAAGCUAAACGAAUGAAGCAUAA	((((((...................))))))	.(((((...................))))).	-2.7	-1.44	2.14	1	coding	AFF3	22	0	0	0
AFF3	ENST00000672756	24	3568	3602	GUGGGGGGCCAGUGGAAAGAGCACUGGAACCCCAU	((((((..((((((.......))))))..))))))	((((((..((((((.......))))))..))))))	-22.8	-5.41	0.53	1	coding	AFF3	24	0.4	0.6	0	-0.666666667
AFF3	ENST00000672756	25	3604	3643	CCCCAUGUCUCCCAACCCCUCUCCCGCCAGCUCCGUGGGG	(((((((..........................)))))))	(((((((..........................)))))))	-8.3	-1.39	4.09	1	coding	AFF3	25	0.6	0.7	0	-0.857142857
AFF3	ENST00000672756	26	3860	3906	AGCAUGGAGCACCUGGUCCAGUACUCCCAACAGGGCCUGCACUGGCU	(((..(...((...(((((.(.........).)))))))..)..)))	(((..(..(((...(((((.((.......)).)))))))).)..)))	-12.9	-0.7	12.33	1	coding	AFF3	26	0.5	0.7	0	-0.714285714
AFF3	ENST00000672756	27	3913	3962	CAGCGCCCACCUGUCAUAGGGACCUCACCCUGGGGCCAGAGUGGGCUCUG	(((.(((((((((((.(((((......))))).)).))).)))))).)))	(((.(((((((((((.(((((......))))).)).))).)))))).)))	-26.6	-3.38	2.02	1	3'UTR	AFF3	27	0.9	0.9	0	-1
AFF3	ENST00000672756	28	3966	3991	UCCACAGAUGGCUCAACGUUUUUGGA	((((.(((((......))))).))))	((((.(((((......))))).))))	-7.2	-2.16	0.73	1	3'UTR	AFF3	28	0.4	0.6	0	-0.666666667
AFF3	ENST00000672756	29	3994	4020	CUGUGCUACUGAAACUCCCAGCCACAG	(((((...(((.......))).)))))	(((((...(((.......))).)))))	-5.9	-2.03	1.92	1	3'UTR	AFF3	29	0.1	0.4	0	-0.25
AHNAK	ENST00000378024	2	263	315	CAACCCGGGAGCUGCUGCUGCCCAACUGGCAGGGUAGUGGCUCCCACGGGCUG	(..(((((((((((((((((((.....)))..)))))))))))))..)))..)	...(((((((((((((((((((.....)))..)))))))))))))..)))...	-29.9	-3.48	4.87	9	coding	AHNAK	2	1.5	1.1	0	-1.363636364
AHNAK	ENST00000378024	4	386	440	GGGUGGUCAAGGAGGGGGACCAGAUUGUGGGUGCCACCAUCUACUUUGACAACCU	((((...............................................))))	((((.((((((((((((.(((........))).)).)).)))...))))).))))	-21	-2.12	8.37	9	coding	AHNAK	4	8.4	1.9	1	-3.894736842
AHNAK	ENST00000378024	5	865	892	AGACUGCCCUCGGGCUCGGGGGCAGCCU	((.(((((((((....))))))))).))	...(((((((((....)))))))))...	-17.2	-3.59	1.3	9	coding	AHNAK	5	0.5	0.7	0	-0.714285714
AHNAK	ENST00000378024	6	901	930	GGCUCUGCUGUGGAUAUCCGAGCAGGGGCC	(((((((((.(((....))))))).)))))	(.(((((((.(((....)))))))))).).	-14.5	-2.61	4.52	9	coding	AHNAK	6	0.8	0.8	0	-1
AHNAK	ENST00000378024	7	937	976	GCUUCAGGACCAGAGCUCCAAGGUGCUGGCCACUCGAAGC	((((((((......................).)).)))))	((((((((.((((.(((....))).)))).).)).)))))	-13.9	-1.63	3.71	9	coding	AHNAK	7	0.9	0.9	0	-1
AHNAK	ENST00000378024	8	977	996	UCCAGGUCACCAUGCCUGGG	(..................)	.((((((......)))))).	-9.4	-3.19	1.2	9	coding	AHNAK	8	0.1	0.3	0	-0.333333333
AHNAK	ENST00000378024	9	1024	1083	GUCAAUGCAAAGGGCUUGGACUUGGGUGGCAGAGGAGGGGUCCAAGUUCCAGCAGUGGAC	(((..(((...((((((((((((..............))))))))))))..)))...)))	(((..(((...((((((((((((..............))))))))))))..)))...)))	-20.1	-1.86	6.44	9	coding	AHNAK	9	15.1	1.3	10	-3.923076923
AHNAK	ENST00000378024	10	1087	1145	UCAUCUUCUCUUGGGGGUAGGGCAGUAGAGGUACAGGGCCCAUCUCUGGAGAGUGGUGA	(((((..(((((.((((..((((.(((....)))...))))..)))).))))).)))))	(((((..(((((.((((..((((.(((....)))...))))..)))).))))).)))))	-24.9	-3.46	12.19	9	coding	AHNAK	10	2	1.3	0	-1.538461538
AHNAK	ENST00000378024	11	1147	1173	CAUGGCAAAAUUAAAUUUCCCACCAUG	(((((.................)))))	(((((.................)))))	-2.6	-1.01	3.62	9	coding	AHNAK	11	1.6	1	0	-1.6
AHNAK	ENST00000378024	12	1189	1220	GGUGUCUCAACAGGGCGUGAGGGCCAGACACC	(((((((......(((......))))))))))	(((((((......(((......))))))))))	-13.1	-2.46	1.78	9	coding	AHNAK	12	1.1	1	0	-1.1
AHNAK	ENST00000378024	15	1282	1299	GGCUUGACUAUCCAAGCC	((((((......))))))	((((((......))))))	-7.9	-5.01	0.1	9	coding	AHNAK	15	0	0	0
AHNAK	ENST00000378024	16	1303	1356	CAGCUGGAAGUCAGUGUGCCCUCUGCCAAUAUUGAGGGCCUUGAGGGGAAGCUG	(((((.....((((.(.((((((..........))))))))))).....)))))	(((((.....((((.(.((((((..........))))))))))).....)))))	-20.8	-2.43	1.07	9	coding	AHNAK	16	9.5	1.1	6	-3.181818182
AHNAK	ENST00000378024	19	1427	1484	ACAUUGGGGUGGAUGCCUCUGCUCCCCAAAUUGGGGGUAGCAUCACUGGCCCCAGUGU	(.((((((((((((((...(((((((......)))))))))))).)..)))))))).)	((((((((((((((((...(((((((......)))))))))))).)..))))))))))	-30.9	-4.12	9.3	9	coding	AHNAK	19	18.1	1.4	9	-6.5
AHNAK	ENST00000378024	20	1492	1522	CAGGCCCCUGACAUUGAUGUUCAGGGGCCUG	(((((((((((((....)).)))))))))))	(((((((((((((....)).)))))))))))	-22.4	-4.41	1.99	9	coding	AHNAK	20	7.8	1.6	0	-4.875
AHNAK	ENST00000378024	22	1753	1816	CAGGAUGUGGAUCUGAGCCUUGGGUCUCCUAAACUGAAAGGAGAUAUUAAGGUUUCUGCUCCUG	((.((.(((((....(((((((.(((((((........)))))))..)))))))))))))).))	(((((.(((((....(((((((.(((((((........)))))))..)))))))))))))))))	-26.8	-3.25	2.02	9	coding	AHNAK	22	14.1	1.7	7	-4.176470588
AHNAK	ENST00000378024	23	1825	1853	GGUGAUGUUAAAGGCCCUCAAGUGGCACU	((.............((......))..))	.............((((....).)))...	-3	0.78	3.19	9	coding	AHNAK	23	1.4	0.7	2	0.857142857
AHNAK	ENST00000378024	24	1870	1961	GACAUAGAGACACCAAACCUAGAGGGAACCUUGACAGGCCCUAGGCUUGGCAGUCCUUCCGGGAAAACCGGAACCUGUAGGAUCUCUAUGUC	((((((((((.......((((.(((.....(((.((((((...)))))).)))...((((((.....))))))))).)))).))))))))))	((((((((((.......((((.(((.....(((.((((((...)))))).)))...((((((.....))))))))).)))).))))))))))	-37.8	-3.55	20.7	9	coding	AHNAK	24	22.6	2.2	25	1.090909091
AHNAK	ENST00000378024	26	2754	2788	UGAUGUCACAAUGCCAAAGGUUGAAAGUGAGAUUA	((((.((((...(((...))).....)))).))))	((((.((((...(((...))).....)))).))))	-7.1	-2.1	1.24	9	coding	AHNAK	26	7.5	1.2	2	-4.583333333
AHNAK	ENST00000378024	28	3106	3144	CAUAUGAAAGGUCCUAAAGUAAAGGGAGAAUAUGAUAUG	(((((.(....((((........)))).....).)))))	(((((.(....((((........)))).....).)))))	-5.7	-3.31	5.3	9	coding	AHNAK	28	5.7	0.9	2	-4.111111111
AHNAK	ENST00000378024	29	3146	3159	CAGUGCCAAAGCUG	((((......))))	((((......))))	-2.2	-1.55	0.63	9	coding	AHNAK	29	0.2	0.4	1	2
AHNAK	ENST00000378024	30	3164	3179	GGGACCUGAAAGGCCC	(((.(((...))))))	(((.(((...))))))	-5.7	-2.71	0.42	9	coding	AHNAK	30	0.5	0.7	0	-0.714285714
AHNAK	ENST00000378024	31	3483	3525	CAAAAUGAAAGGAAAUGUAGAUAUCUCUGCACCAAAGAUAGAG	(.........((...................)).........)	..........((...((((((....))))))))..........	-5.9	-1.23	1.49	9	coding	AHNAK	31	4	0.8	2	-2.5
AHNAK	ENST00000378024	32	3535	3618	CAGGUUCCAGAUGUGGACAUCAGAGGUCCCAAGGUAGAUAUUAAAGCACCAGAUGUGGAAGGCCAAGGCCUGGACUGGAGCCUG	((((((((((.((.((((.......)))))).................(((....))).((((....))))...))))))))))	((((((((((.((.((((.......)))))).................(((....))).((((....))))...))))))))))	-29.2	-2.78	6.68	9	coding	AHNAK	32	19.2	1.4	10	-6.571428571
AHNAK	ENST00000378024	33	3654	3675	GCCCAGCCUCAAAGGCGAGGGC	((((.((((...))))..))))	((((.((((...))))..))))	-11.8	-3.89	0.37	9	coding	AHNAK	33	1.1	0.9	1	-0.111111111
AHNAK	ENST00000378024	35	4057	4109	GGCCGAGAAGUGGAUGUGAACCUGCCCAAGGCUGACAUUGAUGUCUCAGGACC	(..(............................................)...)	((((((((.((.(((((.(.(((.....))).).))))).)).)))).)).))	-19.3	-1.83	1.41	9	coding	AHNAK	35	11.1	1.5	2	-6.066666667
AHNAK	ENST00000378024	37	4144	4173	GAGGGCCCGGAAGGAAAGCUGAAGGGCCCC	(.((((((...((.....))...)))))))	..((((((...((.....))...)))))).	-15.5	-3.75	0.85	9	coding	AHNAK	37	4.3	1.2	3	-1.083333333
AHNAK	ENST00000378024	39	4197	4260	CUUCAAGGCCCCCAAGAUCUCCAUGCCUGAUGUGGACCUGAAUCUUAAGGGGCCAAAAUUGAAG	(((((.((((((.(((((((((((.......)))))...).)))))..)))))).....)))))	((((((((((((.(((((((((((.......)))))...).)))))..))))))....))))))	-22.8	-3.19	5.79	9	coding	AHNAK	39	13.5	1.3	6	-5.769230769
AHNAK	ENST00000378024	40	4411	4512	AAGUUCAGCAUGCCCGGCUUCAAAGGAGAGGGCCCUGAAGUGGAUGUGAAGCUGCCCAAAGCUGACGUUGAUGUCUCAGGACCCAAAAUGGAUGCUGAAGUU	((.((((((((......................(((((.((.(((((.................))))).))...)))))..(((...))))))))))).))	((.((((((((((((..((((...)))).))))(((((.((.(((((..((((......)))).))))).))...)))))..(((...))))))))))).))	-37.6	-2.83	5.57	9	coding	AHNAK	40	29.7	1.6	4	-16.0625
AHNAK	ENST00000378024	41	4832	4847	AGGUGGAUAUGAACCU	((((........))))	((((........))))	-3.1	-3.22	0.49	9	coding	AHNAK	41	0.3	0.5	3	5.4
AHNAK	ENST00000378024	42	4851	4864	CAAGGCUGACCUUG	(..((....))..)	(((((....)))))	-3.9	-4.06	0.19	9	coding	AHNAK	42	0.1	0.2	2	9.5
AHNAK	ENST00000378024	43	4865	4918	GUGUUUCAGGACCCAAGGUGGACAUUGAUGUUCCAGAUGUGAAUCUUGAAGCUC	(.(((((((((..((...((((((....)).))))....))..))))))))).)	..(((((((((..((...((((((....)).))))....))..)))))))))..	-15.8	-1.86	3.16	9	coding	AHNAK	43	12	1.5	3	-6
AHNAK	ENST00000378024	44	4945	4964	UUCAAGAUGCCAAGCAUGAA	((((............))))	......((((...))))...	-1.9	-1.29	2.57	9	coding	AHNAK	44	1	0.8	1	0
AHNAK	ENST00000378024	46	5064	5169	AGACUUGAAGGGUCCUGAAAUUGAUGUGAAAGCCCCUAAGAUGGAUGUGAAUGUUGGUGAUAUUGAUAUUGAAGGUCCAGAAGGGAAGUUGAAGGGCCCCAAGUUU	(((((((..(((((((..((((...((....))((((....(((((.(.(((((((((...)))))))))..).)))))..)))).))))..))))))))))))))	.((((((..(((((((..((((...((....))((((....(((((.(.(((((((((...)))))))))..).)))))..)))).))))..))))))))))))).	-32.1	-3.11	6.31	9	coding	AHNAK	46	30.9	1.7	4	-15.82352941
AHNAK	ENST00000378024	47	5240	5350	CCAAAGUCAAAGGGGAUAUGGAUGUGUCUGUGCCCAAGGUAGAAGGUGAAAUGAAAGUGCCAGAUGUUGACAUUAAAGGGCCCAAAGUGGACAUUGAUGCCCCAGAUGUGG	(((.........................................................................................................)))	(((..(((...((((.(((.(((((.(((..((((..((((................)))).((((....))))...))))....)).).))))).))))))).))).)))	-27.8	-1.68	8.29	9	coding	AHNAK	47	27.4	1.4	4	-16.71428571
AHNAK	ENST00000378024	48	5799	5905	GGCCCCCAAGAUCUCCAUGCCUGAUGUGGACUUACACCUGAAAGGCCCCAAAGUCAAAGGGGAUGCGGAUGUGUCGGUGCCAAAAUUGGAGGGAGAUUUAACAGGCC	((((....((((((((...((..................................................................))..))))))))....))))	((((....((((((((...((.....((((((.(((((((.....((((.........))))...)))..)))).))).))).....))..))))))))....))))	-36.3	-1.74	7.58	9	coding	AHNAK	48	25.6	1.8	8	-9.777777778
AHNAK	ENST00000378024	49	6016	6119	AUGCCUGAUGUGGACUUACACUUGAAAGGCCCCAAAGUCAAAGGGGAUGUGGAUGUGUCGGUGCCAAAAUUGGAGGGAGAUUUAACAGGUCCCAGUGUGGGUGU	(((..(............................................................................................)..)))	..((((...(((......))).....))))((((....((...(((((.((...((.((....(((....)))...)).))....)).)))))..))))))...	-28.6	-0.93	12.09	9	coding	AHNAK	49	21.4	1.5	9	-8.266666667
AHNAK	ENST00000378024	50	6438	6554	GGGCCCAGAAGUGGAUGUGAACUUGCCCAAGGCUGAUGUUGUUGUCUCAGGACCCAAGGUGGAUGUUGAAGUCCCAGAUGUGAGCCUUGAAGGUCCAGAAGGGAAGCUGAAGGGCCC	((.................................................................................................................))	((((((..((((........))))((((((((((.(((((...(.(((((.(.(((...))).).))).)).)...))))).)))))))..))).(((........)))..))))))	-38.5	-1.21	30.35	9	coding	AHNAK	50	29.7	1.8	3	-14.83333333
AHNAK	ENST00000378024	51	6633	6699	CAAAGUCAAAGGGGAUGUGGAUGUGUCUUUGCCAAAAUUGGAGGGAGAUUUAACAGGCCCCAGUGUG	(.....(.........................................................).)	..........((((.(((....((.(((((.(((....)))))))).))...)))..))))......	-17.9	-1.95	9.76	9	coding	AHNAK	51	13.7	1.3	2	-9
AHNAK	ENST00000378024	52	6869	6978	AGGUAGAAGGUGAAAUGAAAGUGCCAGAUGUUGACAUCAGAGGGCCCAAAGUGGACAUUGAUGCCCCAGAUGUGGAUGUUCAUGGCCCAGACUGGCACCUGAAGAUGCCU	(((((..((...........((((((..................................................................)))))))).....)))))	(((((..(((((........(.((((((((((.(((((.(.((((.(((........)))..))))).))))).))))))..)))))........))))).....)))))	-34.8	-2.09	14.41	9	coding	AHNAK	52	25.8	1.5	4	-14.53333333
AHNAK	ENST00000378024	53	7023	7139	GGGCCCAGAAGUGGAUGUGAACUUGCCCAAGGCUGACGUUGAUGUCUCAGGACCCAAGGUGGAUGUUGAAGUCCCAGAUGUGAGCCUUGAAGGUCCAGAAGGGAAGCUGAAGGGCCC	(................<<<<<<<<..((..........................................................))..(((((...((.....))...))))))	((((((..((((........))))((((((((((.(((((...(.(((((.(.(((...))).).))).)).)...))))).)))))))..))).(((........)))..))))))	-41	-2.36	34	9	coding	AHNAK	53	30	1.8	3	-15
AHNAK	ENST00000378024	54	7205	7308	AUUUAAAGGGACCCAAAAUCAAAGGAGAUGUUGAUGUUUCUGCCCCAAAGCUGGAGGGAGAGUUAAAAGGUCCAGAAUUGGAUGUCAAAGGUCCCAAAUUAGAU	(((....(((((((((.(((......))).)))....((((.((...........)).)))).....(.(((((....))))).)....))))))......)))	((((((.(((((((((.(((......))).)))....((((.(((((....))).)).)))).....(.(((((....))))).)....))))))...))))))	-28.4	-3.09	11.05	9	coding	AHNAK	54	26.7	1.6	3	-14.8125
AHNAK	ENST00000378024	55	7459	7498	GAUGUAGAUGUUCCCAAAUUGGAAGGGGACCUUAAAGGGC	(........((((((.........)))))).........)	.........((((((.........))))))..........	-7.5	-1.24	3.28	9	coding	AHNAK	55	4.8	0.9	1	-4.222222222
AHNAK	ENST00000378024	56	7505	7535	UGGAUGUCAGUGGGCCAGACAUUGACAUUGA	(.((((((((((.......)))))))))).)	..((((((((((.......))))))))))..	-12.1	-3.63	0.7	9	coding	AHNAK	56	6.4	1.1	0	-5.818181818
AHNAK	ENST00000378024	57	7537	7569	GGACCAGAGGGCAAAUUGAAAGGCCCUAAGUUC	((((...(((((..........)))))..))))	((((...(((((..........)))))..))))	-9.2	-1.77	1.53	9	coding	AHNAK	57	6	1.2	2	-3.333333333
AHNAK	ENST00000378024	58	7622	7662	AUCUAAAUCUCAAAGGACCCAAAAUCAAGGGGGAUGUGGAU	(((((.((((.......(((........))))))).)))))	(((((.((((.......(((........))))))).)))))	-7.3	-1.44	6.27	9	coding	AHNAK	58	8.8	1.2	0	-7.333333333
AHNAK	ENST00000378024	59	7791	7896	GCCCAAGUUCAGCAUGCCUGGCUUCAAAGCAGAGGGCCCUGAAGUAGACGUCAACUUGCCUAAGGCUGACGUUGACAUCUCAGGACCCAAGGUGGACAUUGAAGGC	(..((.............((.((....))))..(((.(((((.((.(((((((.(((.....))).))))))).))...))))).)))...........))....)	(((((((((((.(....(((.((....))))).(((.(((((.((.(((((((.(((.....))).))))))).))...))))).)))..).))))).)))..)))	-35.3	-1.51	13.14	9	coding	AHNAK	59	28.4	1.8	9	-10.77777778
AHNAK	ENST00000378024	60	8061	8153	AGGUGACCUCAAGGGCCCCGAAGUUGACAUCAAGGGGCCCAAAGUGGAUAUUAAUGCCCCAGAUGUGGGUGUUCAAGGCCCAGACUGGCACCU	(((((.((...........(......(.(.(..(((((((.....))........))))).).).).......)............)))))))	(((((.((....(((((..(((.((.(((((..((((((((...)))........))))).))))).))..)))..))))).....)))))))	-37	-2.9	11.71	9	coding	AHNAK	60	25	1.4	8	-12.14285714
AHNAK	ENST00000378024	61	8428	8450	UCCCUUCCUAAAGUGGAAGGUGA	((((((((......)))))).))	((((((((......)))))).))	-10.1	-3.73	0.93	9	coding	AHNAK	61	3	1.2	0	-2.5
AHNAK	ENST00000378024	62	8457	8483	GGGCCCAGAAGUUGACAUCAAGGGCCC	((((((.((........))..))))))	((((((.((........))..))))))	-11.5	-2.96	2.26	9	coding	AHNAK	62	5	0.7	4	-1.428571429
AHNAK	ENST00000378024	63	8489	8519	UGGACAUUGACGCACCUGAUGUUGAUGUUCA	(((((((((((((....).))))))))))))	(((((((((((((....).))))))))))))	-10.3	-3.21	1.33	9	coding	AHNAK	63	7.8	1	0	-7.8
AHNAK	ENST00000378024	66	8711	8742	AGUUUAAGAUGCCAGAGAUGCAUUUUAAGACU	((((((((((((.......))))))).)))))	((((((((((((.......))))))).)))))	-7.4	-2.72	4.45	9	coding	AHNAK	66	5.7	1.6	0	-3.5625
AHNAK	ENST00000378024	67	8748	8811	GAUAUCCAUGCCAGAUAUUGACCUGAAUCUCACAGGUCCAAAAAUAAAAGGAGAUGUGGAUGUU	((((((((((((...((((((((((.......))))))....))))...))...))))))))))	((((((((((((...((((((((((.......))))))....))))...))...))))))))))	-16.5	-2.59	4.15	9	coding	AHNAK	67	17.6	1.4	5	-9
AHNAK	ENST00000378024	68	8815	8836	GGCCCUAAGGUAGAGGGAGAUC	((((((.......))))...))	..((((.......)))).....	-4.5	-1.19	0.79	9	coding	AHNAK	68	1.4	0.9	1	-0.444444444
AHNAK	ENST00000378024	69	8841	8858	AGGUCCUGAAGUUGACCU	(((((........)))))	(((((........)))))	-4.8	-2.16	0.48	9	coding	AHNAK	69	1.3	0.8	1	-0.375
AHNAK	ENST00000378024	70	8863	8908	GGCCCCAAAGUGGACAUUGAUGUCCCAGAUGUUAAUGUUCAGGGUC	(((((.....((((((((((((((...)))))))))))))))))))	(((((.....((((((((((((((...)))))))))))))))))))	-19.1	-3.46	0.66	9	coding	AHNAK	70	13.7	1.3	0	-10.53846154
AHNAK	ENST00000378024	71	9213	9305	AGGUGACCUCAAGGGCCCUGAAGUUGACAUCAGGGGUCCCCAAGUGGACAUUGAUGUCCCGGAUGUGGGCGUUCAAGGCCCAGACUGGCACCU	(((((.((....(((((.(((((((.(((((.(((((((......))))........))).))))).))).)))).))))).....)))))))	(((((.((....(((((.(((((((.(((((.(((((((......))))........))).))))).))).)))).))))).....)))))))	-41.7	-3.56	8.23	9	coding	AHNAK	71	25.4	1.4	11	-10.28571429
AHNAK	ENST00000378024	72	9403	9497	GUCUCAGGACCCAAGGUGGACAUUGAUGUUCCAGAUGUGAAUAUCGAAGGCCCAGAGGGAAAGUUGAAAGGUCCCAAAUUCAAAAUGCCUGAGAU	(((((((((((...)))((.(...........................)..))..................................))))))))	(((((((((((...)))((.(.((((((((((....).))))))))).)..))...((((...........))))............))))))))	-25.7	-2.48	14.56	9	coding	AHNAK	72	21.6	1.6	6	-9.75
AHNAK	ENST00000378024	73	9726	9776	GCCUGGCUUCAAAGGAGAAGGUCCAGAAGUGGACGUGAACCUGCCCAAGGC	(((.(((.....(((...(.(((((....))))).)...))))))...)))	(((((((.....(((...(.(((((....))))).)...))))))..))))	-18.3	-2.29	2.76	9	coding	AHNAK	73	11.2	1.4	6	-3.714285714
AHNAK	ENST00000378024	74	9779	9803	ACCUUGACGUCUCAGGACCCAAGGU	((((((..(((....))).))))))	((((((..(((....))).))))))	-7.8	-2.34	0.63	9	coding	AHNAK	74	5.3	1.2	1	-3.583333333
AHNAK	ENST00000378024	75	9926	10025	AUCUUAAAGGCCCUAAAAUGAAAGGAGAGGUGGAUGUUUCACUUGCAAAUGUAGAAGGUGAUUUGAAAGGACCUGCUCUUGACAUAAAAGGCCCAAAGAU	(((((...((((.............................................................................))))..)))))	(((((...((((.....(((..(((((((((.......((((((...........)))))).........)))).)))))..)))....))))..)))))	-24.8	-2.4	8.33	9	coding	AHNAK	75	22.2	1.6	2	-12.625
AHNAK	ENST00000378024	76	10171	10257	GGAGAUGUUGAUGUCUCUGGGCCCAAGUUGGAAGGUGACAUUAAAGCUCCCAGUUUGGAUAUAAAGGGCCCAGAAGUGGACGUUUCC	(((((((((.((...((((((((((((((((.((.(........).)).))))))).........))))))))).)).)))))))))	(((((((((.((...((((((((((((((((.((.(........).)).))))))).........))))))))).)).)))))))))	-34.7	-4.13	8.26	9	coding	AHNAK	76	23	1.7	1	-12.94117647
AHNAK	ENST00000378024	77	10319	10400	AUUUUUCGGGCUCUAAAGUUCAGACACCUGAAGUGGAUGUCAAAGGUAAAAAGCCAGAUAUUGACAUAACAGGUCCAAAAGU	(......(.(((.......((((....)))).((.((((((...(((.....))).)))))).))......))).).....)	((((((.(((((......(((((....)))))((.((((((...(((.....))).)))))).))......)))))))))))	-19.1	-2.2	11.74	9	coding	AHNAK	77	20.2	1.3	8	-9.384615385
AHNAK	ENST00000378024	78	10522	10543	AGUCCCAAAGUCAAAGGAGACU	(((.((.........))..)))	((((((.........)).))))	-4.1	-1.77	1.72	9	coding	AHNAK	78	2.2	1	1	-1.2
AHNAK	ENST00000378024	79	10693	10731	AGUGUGUCUGGCUUAAAAGCAGAAGGGCCAGAUGUAGCU	(((.((((((((((..........))))))))))..)))	(((.((((((((((..........))))))))))..)))	-12.5	-2.5	2.48	9	coding	AHNAK	79	9.6	1.3	2	-5.846153846
AHNAK	ENST00000378024	80	10733	10812	UGGAUCUACCAAAAGGAGACAUCAACAUAGAGGGCCCAAGUAUGAACAUUGAGGGCCCAGAUCUCAAUGUGGAAGGUCCG	(((((((.(((....((((..((......))((((((.(((......)))..))))))...))))....))).)))))))	.((((((.(((....((((..((......))((((((.(((......)))..))))))...))))....))).)))))).	-27.3	-4.14	5.57	9	coding	AHNAK	80	20	1.3	11	-6.923076923
AHNAK	ENST00000378024	81	10821	10842	CUUGAAAGGUCCCAAAUUCAAG	((..................))	((((((..........))))))	-2.2	-0.8	1.33	9	coding	AHNAK	81	2.8	1	1	-1.8
AHNAK	ENST00000378024	82	10965	10992	AGGGCCAGAGGUUGAUAUCAAAGGCCCU	((((((...(((....)))...))))))	((((((...(((....)))...))))))	-11.1	-3.1	2.8	9	coding	AHNAK	82	5.5	1	2	-3.5
AHNAK	ENST00000378024	83	11014	11037	GAUGUGGAUGUUCAUGGUCCAGAC	(.(...................))	..(.(((((.......))))).).	-5.1	-1.13	0.79	9	coding	AHNAK	83	2.6	1	0	-2.6
AHNAK	ENST00000378024	84	11039	11054	GGCAUCUGAAGAUGCC	((((((....))))))	((((((....))))))	-7.7	-4.5	0.07	9	coding	AHNAK	84	0	0	1
AHNAK	ENST00000378024	85	11110	11142	GUCGAUGUUACCCUCCCUAAAGCUGACAUUGAC	((((((((((..((......)).))))))))))	((((((((((..((......)).))))))))))	-8.9	-3.12	1.89	9	coding	AHNAK	85	8.4	1.2	1	-6.166666667
AHNAK	ENST00000378024	86	11146	11198	UCUGGUCCCAAUGUAGACGUUGAUGUUCCAGACGUGAAUAUUGAAGGUCCAGA	(((((.((((((((..(((((.........)))))..))))))..)).)))))	(((((.((((((((..(((((.........)))))..))))))..)).)))))	-18.4	-3.16	3.1	9	coding	AHNAK	86	12.2	1.4	0	-8.714285714
AHNAK	ENST00000378024	87	11308	11403	GAUGUGGUUGUGUCUUUGCCCAAAGUGGAAGGUGAUCUAAAAGGCCCUGAGGUGGACAUCAAGGGCCCCAAAGUGGACAUUGACACUCCUGACAUU	(((((((..(((((..((.(((...(((.......................................)))...))).))..)))))..)).)))))	(((((((..(((((..((.(((...(((..............((((((((........)).)))))))))...))).))..)))))..)).)))))	-31.1	-1.89	7.86	9	coding	AHNAK	87	22.9	1.6	1	-13.6875
AHNAK	ENST00000378024	88	11559	11651	AGGUGACCUCAAGGGUCCUGAAGUUGACAUCAAGGGCCCCAAAGUGGACAUUAAUGCUCCAGAUGUUGAUGUUCAAGGCCCAGACUGGCACCU	(((((.((....(((((.(((((((((((((..((((.(((...)))........))))..))))))))).)))).))))).....)))))))	(((((.((....(((((.(((((((((((((..((((.(((...)))........))))..))))))))).)))).))))).....)))))))	-32.8	-3.4	7.18	9	coding	AHNAK	88	28.2	1.3	8	-15.53846154
AHNAK	ENST00000378024	89	11750	11842	UCUCAGGACCCAAGGUGGACAUUGAUGUUCCAGAUGUGAAUAUCGAAGGCCCAGAGGGAAAGUUGAAAGGUCCCAAAUUCAAGAUGCCUGAGA	(((((((...............................................................................)))))))	((((((((((...)))((.(.((((((((((....).))))))))).)..))...((((...........))))............)))))))	-24.3	-1.87	14.83	9	coding	AHNAK	89	19.4	1.7	3	-9.647058824
AHNAK	ENST00000378024	90	12339	12406	GGCCCCUGAAGUUGACAUCAAGGGCCCCAAAGUGGACAUUGAUGCCCCAGAUGUGGAUGUUCAUGGCC	((((..(((((((.((............((........))............)).))).)))).))))	((((..(((((((.(((((..((((..(((........)))..))))..))))).))).)))).))))	-26	-1.69	2.94	9	coding	AHNAK	90	19	1.2	5	-11.66666667
AHNAK	ENST00000378024	91	12411	12460	CUGGCACCUGAAGAUGCCCAAGGUGAAAAUGCCCAAAUUCAGCAUGCCAG	((((((.(((((..((.....(((......)))))..)))))..))))))	((((((.(((((..((.....(((......)))))..)))))..))))))	-14.8	-2.27	1.86	9	coding	AHNAK	91	10.6	1.4	1	-6.857142857
AHNAK	ENST00000378024	92	12520	12583	UCAGGACCCAAAGUGGACAUUGACACUCCUGAUAUUGAUAUUCAUGGUCCAGAAGGGAAACUGA	((((..(((.............................................)))...))))	((((..(((....(((((..(((...((........))...)))..)))))...)))...))))	-17.7	-2.67	2.29	9	coding	AHNAK	92	13	1.4	3	-7.142857143
AHNAK	ENST00000378024	93	12723	12791	GGGCCCUGAAGUUGACAUCAAGGGCCCCAAAGUGGACAUUGAUGUCCCAGAUGUGGACGUUCAAGGCCC	(((((.(((((((.(((((..((((..(((........)))..))))..))))).))).)))).)))))	(((((.(((((((.(((((..((((..(((........)))..))))..))))).))).)))).)))))	-30.7	-3.35	2.58	9	coding	AHNAK	93	19.7	1.2	3	-13.91666667
AHNAK	ENST00000378024	95	12901	12995	GUCUCAGGACCCAAGGUGGACAUUGAUGUUCCUGAUGUGAAUAUCGAAGGUCCAGAUGCGAAACUAAAGGGCCCUAAAUUCAAGAUGCCUGAGAU	((((..((.(.....).((((.((((((((((....).)))))))))..))))....((...........))...............))..))))	(((((((((((...)))((((.((((((((((....).)))))))))..))))....((...........))...............))))))))	-27.1	-2	12.75	9	coding	AHNAK	95	20.8	1.7	3	-10.47058824
AHNAK	ENST00000378024	97	13107	13175	GGGCCCAGAAGUUGACAUCAAGGGCCCCAAAGUGGACAUCGAUGCCCCUGAUGUAGAUGUUCAUGGCCC	(((((..((((((.((((((.((((.(((...)))........)))).)))))).))).)))..)))))	(((((..((((((.((((((.((((.(((...)))........)))).)))))).))).)))..)))))	-25.7	-2.62	6.33	9	coding	AHNAK	97	19.2	1.4	3	-11.57142857
AHNAK	ENST00000378024	98	13179	13228	CUGGCACCUGAAGAUGCCCAAGGUGAAAAUGCCCAAAUUCAGCAUGCCAG	((((((.(((((..((.....(((......)))))..)))))..))))))	((((((.(((((..((.....(((......)))))..)))))..))))))	-14.8	-2.58	1.86	9	coding	AHNAK	98	10.6	1.4	1	-6.857142857
AHNAK	ENST00000378024	99	13242	13295	GGGCCCAGAUGUGGAUGUUACCCUUCCUAAGGCUGACAUUGAGAUUUCUGGCCC	(((((.((((.(.(((((((.((((...)))).))))))).).))))..)))))	(((((.((((.(.(((((((.((((...)))).))))))).).))))..)))))	-22.9	-3.32	6.15	9	coding	AHNAK	99	12.9	1.2	5	-6.583333333
AHNAK	ENST00000378024	100	13301	13366	UGGACAUUGAUGCCCCUGAUGUCAGUAUCGAAGGUCCAGAUGCAAAACUCAAGGGUCCAAAGUUCA	(((((.(((..((((.(((.((........................))))).)))).))).)))))	(((((.(((..((((.(((.((..(((((.........)))))...))))).)))).))).)))))	-17.9	-1.84	3.62	9	coding	AHNAK	100	16.4	1.6	1	-9.625
AHNAK	ENST00000378024	101	13491	13581	GGGCCCUGAAAUUGACAUAAAAGGCCCCAGUUUGGACAUUGACACACCUGAUGUCAAUAUUGAAGGUCCGGAAGGAAAAUUGAAGGGGCCC	(((((((..((((.........((((.((((...(((((((.......)))))))...))))..)))).........))))...)))))))	(((((((..((((.........((((.((((...(((((((.......)))))))...))))..)))).........))))...)))))))	-28.1	-2.86	9.72	9	coding	AHNAK	101	21.7	1.2	2	-16.41666667
AHNAK	ENST00000378024	102	13834	13898	GGACCUAAGAUAAAAGGAGAUAUGGACAUUUCCGUUCCUAAACUGGAGGGAGAUCUGAAAGGUCC	((((((.((((....((((((......)))))).(((((........)))))))))...))))))	((((((.((((....((((((......)))))).(((((........)))))))))...))))))	-17.9	-3	10.93	9	coding	AHNAK	102	15.2	1.4	2	-9.428571429
AHNAK	ENST00000378024	103	13905	13940	GGAUGUCAAAGGCCCUAAAGUGGGCAUUGACACUCC	(((((((((..((((......)))).)))))).)))	(((((((((..((((......)))).)))))).)))	-17.5	-3.31	0.68	9	coding	AHNAK	103	8.1	1.2	0	-6.75
AHNAK	ENST00000378024	104	13957	13981	GGUCCAGAAGGGAAACUGAAGGGCC	(((((...((.....))...)))))	(((((...((.....))...)))))	-7.8	-2.51	1.73	9	coding	AHNAK	104	2.9	1.1	1	-1.727272727
AHNAK	ENST00000378024	105	13994	14016	UGCCUGACUUACACCUCAAGGCA	(((((((........)).)))))	(((((((........)).)))))	-5.8	-3.21	2.01	9	coding	AHNAK	105	2.3	1.1	1	-1.181818182
AHNAK	ENST00000378024	106	14115	14183	GGGCCCCGAAGUUGACAUCAGGGACCCCAAAGUGGACAUUGAUGUCCCAGAUGUGGACGUUCAAGGCCC	(((((..((((((.(((((.(((((..(((........)))..))))).))))).))).)))..)))))	(((((..((((((.(((((.(((((..(((........)))..))))).))))).))).)))..)))))	-32.4	-3.64	1.58	9	coding	AHNAK	106	19	1.2	4	-12.5
AHNAK	ENST00000378024	107	14250	14304	GGGCCCAGAUGUGGAUGUGAACCUGCCCAAGGCUGACAUUGAUGUCUCAGGACCC	(((((.((((((.(((((.(.(((.....))).).))))).))))))..)).)))	(((((.((((((.(((((.(.(((.....))).).))))).))))))..)).)))	-21.6	-2.74	2.73	9	coding	AHNAK	107	12.5	1.3	4	-6.538461538
AHNAK	ENST00000378024	108	14309	14346	UGGACGUUGAUGUUCCUGAUGUGAAUAUCGAAGGUCCA	(((((.((((((((((....).)))))))))..)))))	(((((.((((((((((....).)))))))))..)))))	-15.5	-4.29	2.68	9	coding	AHNAK	108	10.3	1.2	0	-8.583333333
AHNAK	ENST00000378024	109	14465	14495	AUGUUACCCUUCCUAAAGUGGAAGGUGACCU	(.((((((.((((......)))))))))).)	..((((((.((((......))))))))))..	-12.4	-3.48	1.97	9	coding	AHNAK	109	7.6	1.1	4	-3.272727273
AHNAK	ENST00000378024	110	14500	14524	GGCCCAGAAGCUGACAUCAAGGGCC	(((((.((........))..)))))	(((((.((........))..)))))	-8.2	-2.07	1.35	9	coding	AHNAK	110	2.8	1	2	-0.8
AHNAK	ENST00000378024	111	14530	14562	GUGGACAUCAACACCCCUGAUGUGGAUGUUCAU	(((((((((.(((.......))).)))))))))	(((((((((.(((.......))).)))))))))	-10.8	-2.24	2.54	9	coding	AHNAK	111	8.6	0.9	5	-4
AHNAK	ENST00000378024	112	14583	14625	GAUGCCCAAGGUGAAAAUGCCCAAAUUCAGCAUGCCUGGCUUC	((.(((..((((....((((.........))))))))))).))	((.(((..((((....((((.........))))))))))).))	-9.5	-1.08	3.16	9	coding	AHNAK	112	7.9	1.6	2	-3.6875
AHNAK	ENST00000378024	113	14635	14687	GGUCCAGAUGUGGAUGUGAGCCUGCCCAAGGCCGACAUCGAUGUCUCGGGACC	(((((((((((.(((((..((((.....))))..))))).))))))..)))))	(((((((((((.(((((..((((.....))))..))))).))))))..)))))	-28.3	-3.59	1.02	9	coding	AHNAK	113	11.4	1.3	7	-3.384615385
AHNAK	ENST00000378024	114	14693	14730	UGGACGUUGAUAUUCCAGAUGUGAAUAUCGAAGGUCCA	(((((.((((((((((....).)))))))))..)))))	(((((.((((((((((....).)))))))))..)))))	-14.9	-4.84	3.25	9	coding	AHNAK	114	10.4	1.2	1	-7.833333333
AHNAK	ENST00000378024	115	14857	14876	GUCCCUAAGGUUGAAGGGAC	((((((........))))))	((((((........))))))	-8.3	-2.86	0.14	9	coding	AHNAK	115	1.3	0.7	3	2.428571429
AHNAK	ENST00000378024	116	14877	14925	UUUGAAAGGCCCAGAAGUAGAUCUUAAAGGUCCACGUCUGGAUUUCGAA	(((((((...(((((.((.(((((...))))).)).))))).)))))))	.((((((...(((((.((.(((((...))))).)).))))).)))))).	-15.6	-3.42	2.07	9	coding	AHNAK	116	13.8	1.3	1	-9.846153846
AHNAK	ENST00000378024	117	14926	14950	GGCCCUGAUGCCAAACUCAGUGGCC	((((((((........)))).))))	((((((((........)))).))))	-10.9	-2.39	0.45	9	coding	AHNAK	117	3.9	1	3	-0.9
AHNAK	ENST00000378024	119	14968	15005	UCGCUGGAGAUAUCUGCUCCUAAAGUAACUGCUCCUGA	(((..((((.((.................)))))))))	.....((((.((..((((.....))))..))))))...	-6.4	-0.33	3.59	9	coding	AHNAK	119	7.6	1	4	-3.6
AHNAK	ENST00000378024	121	15130	15162	GAUAUUAACAUCGAAGGGCCAGAUGUUAAAAUC	(((.((((((((.........)))))))).)))	(((.((((((((.........)))))))).)))	-8.4	-3.32	1.21	9	coding	AHNAK	121	7.3	1	2	-5.3
AHNAK	ENST00000378024	122	15164	15188	CCAAAUUUAAGAAACCCAAGUUUGG	((((((((.........))))))))	((((((((.........))))))))	-4	-1.54	1.14	9	coding	AHNAK	122	3.4	1.3	0	-2.615384615
AHNAK	ENST00000378024	123	15190	15210	UUUGGGGCAAAAAGCCCCAAA	((((((((.....))))))))	.(((((((.....))))))).	-12.6	-5.42	0.76	9	coding	AHNAK	123	1.4	0.9	0	-1.555555556
AHNAK	ENST00000378024	124	15213	15241	UGACAUCAAGUCACCUUCACUGGAUGUCA	(((((((.(((.......))).)))))))	(((((((.(((.......))).)))))))	-9	-3.13	1.12	9	coding	AHNAK	124	6.1	1	0	-6.1
AHNAK	ENST00000378024	125	15244	15264	GUUCCUGAGGCAGAGCUGAAC	(((.....(((...))).)))	((((........)))).....	-2.2	-0.1	5.57	9	coding	AHNAK	125	1.3	0.8	1	-0.375
AHNAK	ENST00000378024	126	15390	15480	GGGUGAAAUUGAUGCCAGCCUCAAGGCUCCGGAUGUAGAUGUCAACAUCGCAGGGCCGGAUGCUGCACUCAAAGUCGACGUGAAAUCGCCC	(((((...(((((((.................................................))).))))..............)))))	((((((..(((((((.(((.((..(((((.((((((........))))).).))))).)).)))))).)))).............))))))	-29.8	-1.48	8.75	9	coding	AHNAK	126	23.9	1.2	12	-9.916666667
AHNAK	ENST00000378024	128	15644	15659	GUCUUGACAUCAAGGC	((((((....))))))	((((((....))))))	-5	-4.44	0.13	9	coding	AHNAK	128	0.6	0.7	1	0.571428571
AHNAK	ENST00000378024	129	15677	15697	AGAUGCCAGAUGUGGACAUCU	((((((((....))).)))))	((((((((....))).)))))	-7.7	-3.07	0.57	9	coding	AHNAK	129	3.5	1.2	1	-2.083333333
AHNAK	ENST00000378024	130	15701	15744	UGCCAAAAAUAGAGGGUGACCUGAAAGGCCCCAAAGUGCAGGCA	((((.........(((.(.(((...)))))))........))))	((((....((...(((.(.(((...)))))))...))...))))	-9.8	-0.99	5.05	9	coding	AHNAK	130	9.2	1.1	5	-3.818181818
AHNAK	ENST00000378024	131	16319	16397	UUGGGGCACCAGAUGUGACACUGAGGGGACCAAGCCUGCAGGGAGAUCUGGCUGUCUCUGGUGACAUCAAAUGCCCUAA	((((((((...(((.....(((..((((......((.............))....)))))))...)))...))))))))	.(((((((...(((((..((((..((((((..((((.............)))))))))))))))))))...))))))).	-31.2	-3.28	12.56	9	coding	AHNAK	131	22.3	1.5	16	-4.2
AHNAK	ENST00000378024	132	16600	16638	GUGGACUUUAACUUGGAAGGACCAAAAGUGAAAGGGAGC	((...((((.((((((.....)))..))).))))...))	((...((((.((((((.....)))..))).))))...))	-5.1	-0.48	6.26	9	coding	AHNAK	132	8.6	1.3	8	-0.461538462
AHNAK	ENST00000378024	133	16642	16668	GGGGCCACUGGUGAGAUCAAAGGCCCC	((((((..((((...))))..))))))	((((((..((((...))))..))))))	-13.9	-3.13	0.74	9	coding	AHNAK	133	2.8	1.1	2	-0.727272727
AHNAK	ENST00000378024	134	16675	16723	GGAGGAGGUCUUCCAGGCAUUGGUGUUCAAGGCCUAGAAGGAAACCUCC	(((((....((((.((((.(((.....))).)))).))))....)))))	(((((...(((((.((((.(((.....))).)))).)))))...)))))	-21.3	-3.17	6.42	9	coding	AHNAK	134	5.8	1.8	3	-1.555555556
AHNAK	ENST00000378024	135	16735	16755	AUUAAGUCCUCUGGAUGUGAU	(.....(((...))).....)	((((.((((...)))).))))	-2.7	-1.05	1.71	9	coding	AHNAK	135	0.5	0.7	0	-0.714285714
AHNAK	ENST00000378024	137	16799	16840	UUUCUGGGCCUGAAAUCAAAGGUGGUCUGAAAGGUUCAGAAG	(((((((((((...((((....)))).....)))))))))))	.((((((((((...((((....)))).....)))))))))).	-13.7	-2.45	2.76	9	coding	AHNAK	137	10.4	1.2	6	-3.666666667
AHNAK	ENST00000378024	138	16858	16882	GCUCCUGAUAUCAGUGUGAAGGGGC	((((((.............))))))	((((((.............))))))	-7.1	-1.6	3.27	9	coding	AHNAK	138	3.7	0.8	4	0.375
AHNAK	ENST00000378024	139	16897	16955	GCAUCUCCUGAGUCAGAUUUUGGCAUCAACUUGAAGGGCCCAAAAAUCAAAGGAGGUGC	(((((((((......(((...(((.((........))))).....)))..)))))))))	(((((((((......(((((((((.((........)))))..))))))..)))))))))	-19.3	-2.65	7.9	9	coding	AHNAK	139	14.8	1.3	6	-6.769230769
AHNAK	ENST00000378024	140	16957	16989	GAUGUUUCAGGGGGUGUCAGUGCCCCAGACAUC	((((((....(((((......))))).))))))	(((((((...(((((......))))))))))))	-13.3	-2.62	3.26	9	coding	AHNAK	140	2.4	1.3	2	-0.307692308
AHNAK	ENST00000378024	141	16991	17005	GCCUUGGUGAAGGGC	((((.......))))	(((((.....)))))	-5.2	-2.63	1.35	9	coding	AHNAK	141	0	0	1
AHNAK	ENST00000378024	142	17019	17096	AGGUUCCGGGGGUGAGUGGAAGGGACCCCAAGUCUCCUCUGCUCUCAACUUGGACACAUCUAAGUUUGCUGGGGGCCU	(((((((.((.(.(((((((.(((((.....))))).))))))).)((((((((....))))))))..)).)))))))	(((((((.((.(.(((((((.(((((.....))))).))))))).)((((((((....))))))))..)).)))))))	-32.2	-2.44	5.1	9	coding	AHNAK	142	7.2	2.2	2	-2.363636364
AHNAK	ENST00000378024	143	17097	17131	UCAUUUCUCAGGACCAAAGGUGGAAGGAGGUGUGA	((((.((((....(((....)))...)))).))))	((((.((((....(((....)))...)))).))))	-8	-1.57	6	9	coding	AHNAK	143	7.3	1.2	1	-5.25
AHNAK	ENST00000378024	144	17134	17152	GGAGGUCAGAUUGGACUCC	(((...((...))...)))	((((..((...))..))))	-4.8	-1.18	3.24	9	coding	AHNAK	144	0.1	0.3	0	-0.333333333
AHNAK	ENST00000378024	145	17161	17181	GGGCUGAGUGUGUCUGGGCCU	(((((.((.....)).)))))	(((((.((.....)).)))))	-9.1	-2.79	0.47	9	coding	AHNAK	145	0.2	0.4	1	2
AHNAK	ENST00000378024	147	17237	17281	CCAAAUUUACCUUCUCUGGCCGUGAGCUGGUUGGCAGAGAAAUGG	((..........((((((.(((.........)))))))))...))	...........(((((((.(((.........))))))))))....	-11.4	-0.7	5.03	9	coding	AHNAK	147	2.5	1.3	0	-1.923076923
AHNAK	ENST00000378024	148	17285	17377	UGGAUGUUCACUUCCCUAAAGCAGAGGCCAGCAUCCAAGCUGGUGCUGGAGACGGCGAGUGGGAAGAGUCUGAAGUCAAACUGAAAAAGUCCA	(((((.((..((((((....((.....((((((((......)))))))).....))....))))))(((.((....)).))).))...)))))	(((((.(((.((((((....((.....((((((((......)))))))).....))....))))))(((.((....)).))))))...)))))	-30.5	-2.13	9.06	9	coding	AHNAK	148	23.6	1.5	18	-3.733333333
AHNAK	ENST00000378024	149	17425	17450	GGUGUCACUGGCUCACCAGAAGCAUC	(((((..((((....))))..)))))	(((((..((((....))))..)))))	-8.4	-2.12	0.41	9	coding	AHNAK	149	0.8	0.8	0	-1
AHNAK	ENST00000378024	150	17458	17474	GGGUCCAAAGGUGACCU	((((((....).)))))	((((((....).)))))	-4.8	-1.8	1.09	9	coding	AHNAK	150	0.1	0.2	0	-0.5
AHNAK	ENST00000378024	151	17497	17516	GGCUCUCUGGAAGGAGAGGC	(.((((((....)))))).)	(.((((((....)))))).)	-8.7	-3.08	0.7	9	coding	AHNAK	151	0.5	0.6	1	0.833333333
AHNAK	ENST00000378024	154	17585	17608	CAAAUUCAUUCAGUGAUGAAAGAG	(...((((((....))))))...)	.....((.((((....)))).)).	-2.7	-1.18	5.94	9	coding	AHNAK	154	0.2	0.4	0	-0.5
AHNAK	ENST00000378024	155	17611	17693	UUCUCUGGACCUUCCACCCCGACGGGGACGCUGGAGUUUGAAGGUGGGGAAGUGUCUCUGGAAGGUGGGAAAGUUAAAGGGAA	((((((.(((.(((((((....((((((((((..................))))))))))...)))))))..)))..))))))	.(((((.(((.(((((((....((((((((((..................))))))))))...)))))))..)))..))))).	-30.6	-3.38	7.46	9	coding	AHNAK	155	15.2	2.3	11	-1.826086957
AHNAK	ENST00000378024	156	17860	17880	AAUAAGGUUGGCAUCCAGCUU	(....((((((...)))))))	....(((((((...)))))))	-5.6	-2.37	0.72	9	coding	AHNAK	156	0.1	0.3	0	-0.333333333
AHNAK	ENST00000378024	157	17892	17920	GCUGUCAGUUUCCACAAAGAAAGAGUAGC	((((.(..((((......))))..)))))	((((.(..((((......))))..)))))	-4.8	-1.37	1.07	9	3'UTR	AHNAK	157	1	0.9	0	-1.111111111
AHNAK	ENST00000378024	158	17927	17956	UUGUAUGUGUGUACAUAUAUAUAUAUAUAA	(((((((((((((....)))))))))))))	.((((((((((((....)))))))))))).	-8.3	-3.79	4.28	9	3'UTR	AHNAK	158	0.9	0.9	0	-1
AHNAK	ENST00000378024	159	17976	18012	GGUGUGUUCCUAUAUAAACUCCAAAGGGAAACACACC	(((((((((((..............))).))))))))	(((((((((((..............))).))))))))	-12.6	-3.59	3.02	9	3'UTR	AHNAK	159	0.2	0.4	2	4.5
AHNAK	ENST00000378024	161	18028	18046	CAUGCAAAGACCUUGCCUG	((.((((.....)))).))	((.((((.....)))).))	-2.1	-0.59	1.42	9	3'UTR	AHNAK	161	0.1	0.3	0	-0.333333333
AHNAK	ENST00000378024	162	18227	18284	GUGUUUAUUAUCCUCAUUUUUACUGAACAUUGUUAGUUUUGGGGUAAUGGAAACCCAC	(((((((((((((.((.......................))))))))))))....)))	((.((((((((((.((.....(((((......)))))..)))))))))))).))....	-12.4	-1.68	8.48	9	3'UTR	AHNAK	162	2.2	1.4	2	-0.142857143
AIM2	ENST00000368130	1	61	110	GAGUCCUCUGCUAGUUAAGCUCUCUGAAAAGAAGGUGGCAGACCCGGUUU	(((.......................................(..<))))	....((((((((......(((.(((....))).)))))))))...))...	-10.1	0.02	8.19	9	5'UTR	AIM2	1	0	0	0
AIM2	ENST00000368130	2	112	154	CUGAUCGCCCCAGGGAUCAGGAGGCUGAUCCCAAAGUUGUCAG	(((((.((....((((((((....))))))))...)).)))))	(((((.((....((((((((....))))))))...)).)))))	-19.2	-3.38	0.81	9	5'UTR	AIM2	2	0.5	0.7	2	2.142857143
AIM2	ENST00000368130	3	493	506	CAUCAGAAAUGAUG	(((((....)))))	(((((....)))))	-3.3	-7.13	0.31	9	coding	AIM2	3	0	0.2	0	0
AIM2	ENST00000368130	5	596	662	GGGUUUCAGAAGCGCUGUUUGCCAGUUAUGGUACUGAAAGCAAAGAAGCCCUUCACGUUUGAGACCC	((((((((((((.(((.(((((((((......))))...)))))..))).)))).....))))))))	((((((((((((.(((.(((((((((......))))...)))))..))).)))).....))))))))	-24.5	-2.82	1.92	9	coding	AIM2	5	1	1	0	-1
AIM2	ENST00000368130	6	668	699	GGCAAGCAGGAGAUGUUUCAUGCUACAGUGGC	(.((........................)).)	....((((.(((....))).))))........	-4.8	0.37	7.5	9	coding	AIM2	6	0.2	0.4	0	-0.5
AIM2	ENST00000368130	7	1234	1264	AUUGAAGAAUAUGUGAUACAGCCUCUUCAAU	((((((((...(((...)))...))))))))	((((((((...(((...)))...))))))))	-7.4	-2.73	1.44	9	3'UTR	AIM2	7	0	0.2	0	0
AIM2	ENST00000368130	8	1279	1300	CCUGAAAGCUGCAGUUCACAGG	((((..(((....)))..))))	((((..(((....)))..))))	-4.3	-0.87	0.58	9	3'UTR	AIM2	8	0.3	0.6	1	1.166666667
AIM2	ENST00000368130	9	1359	1385	AACAGAUGAUCACAAUAAACAUCUGUU	((((((((...........))))))))	((((((((...........))))))))	-6.9	-4.44	0.99	9	3'UTR	AIM2	9	0	0.2	1	5
AJUBA	ENST00000262713	1	95	177	GGGACGCAGCCCCUCCCGCUGGGGGAUGCUGUGGGAUUCCUGGCGCAGGGCAUCCAGGCCGCCCGCUAAGCCCCUGUGCCUCC	(((.((((((..(((((...)))))..))))))...............................................)))	((((((((((..(((((...)))))..))))))....))))(((((((((...(..(((.....)))..).)))))))))...	-38.7	-0.79	16.38	7	5'UTR	AJUBA	1	0.4	0.6	0	-0.666666667
AJUBA	ENST00000262713	2	200	235	GUCCGGCUGCAGGGAAAGAGAACCGGCCGCCGAGAC	(((((((.((.((.........)).)).)))).)))	(((((((.((.((.........)).)).)))).)))	-15	-1.9	1.21	7	5'UTR	AJUBA	2	0.3	0.5	1	1.4
AJUBA	ENST00000262713	3	236	295	GCCGCAGGGUGCCAGGCGGGGAGGGGGCGAGAGGCCCCAGGCCCGAGGGCAUGGAGCGGU	(((((...(((((...((((...(((((.....)))))...))))..)))))...)))))	(((((...(((((...((((...(((((.....)))))...))))..)))))...)))))	-36.3	-3.54	0.7	7	5'UTR	AJUBA	3	1	0.9	0	-1.111111111
AJUBA	ENST00000262713	4	298	350	GGAGAGAAAGCCAGUCGCCUGCUGGAGAAGUUCGGCCGCAGAAAGGGUGAAUC	(.........(((((.....))))).....((((.((.......)).)))).)	..........(((((.....)))))....(((((.((.......)).))))).	-12.9	-0.42	15.51	7	coding	AJUBA	4	0.2	0.4	1	2
AJUBA	ENST00000262713	5	361	376	GGGUCUGACGGGACCC	(((.((....)).)))	((((((....))))))	-8.8	-2.38	0.12	7	coding	AJUBA	5	0.1	0.3	0	-0.333333333
AJUBA	ENST00000262713	8	425	454	CAGGGCCCCGAGGAGCUACUGGGGGACCUG	((((.((((.((......)).)))).))))	((((.((((.((......)).)))).))))	-17.5	-3.32	0.82	7	coding	AJUBA	8	0.2	0.4	0	-0.5
AJUBA	ENST00000262713	9	476	496	CCCGGGAGCAAGGUUCCCUGG	(..((((((...))))))..)	((.((((((...)))))).))	-9.5	-2.07	1.93	7	coding	AJUBA	9	0.1	0.3	0	-0.333333333
AJUBA	ENST00000262713	10	512	538	AGCGCGGCUCCUUUGAGGCGCCGCGCU	((((((((.(((...))).))))))))	((((((((.(((...))).))))))))	-19.4	-3.97	0.73	7	coding	AJUBA	10	0.1	0.3	0	-0.333333333
AJUBA	ENST00000262713	12	640	732	AGCCCCCGCUCUAGCUUCGCCAGUAGCUCGGCCAGCGACGCGAGCAAGCCGUCCAGCCCCCGGGGCAGCCUGCUGCUGGACGGGGCGGGGGCU	((((((((((...(((.(((..((.(((.....))).))))))))...(((((((((...((((....))))..)))))))))))))))))))	((((((((((...(((.(((..((.(((.....))).))))))))...(((((((((...((((....))))..)))))))))))))))))))	-52.6	-2.21	23.43	7	coding	AJUBA	12	0.6	0.8	0	-0.75
AJUBA	ENST00000262713	13	1257	1302	GAUGCGGGAGCCAGAGGCCAGGGAGGACUACUUCGGCACCUGUAUC	(............................................)	((((((((.(((.((((..((......)).))))))).))))))))	-19.5	-2.41	4.65	7	coding	AJUBA	13	0.9	0.9	0	-1
AJUBA	ENST00000262713	17	1466	1512	CAGGGUUUCAGGAGGCAGCUGAGAAAUGCUGUGUCUGUGGUCACUUG	(......((((((.(((((........))))).))).)))......)	((((...((((((.(((((........))))).))).)))...))))	-16	-1.69	3.49	7	coding	AJUBA	17	0.1	0.3	0	-0.333333333
AJUBA	ENST00000262713	18	1539	1605	GGGGAAGUCCUAUCAUCCAGGCUGUUUCCGAUGCAUUGUUUGCAACAAGUGCCUGGAUGGCAUCCCC	(((((.((.....(((((((((..((...(.((((.....)))).)))..))))))))))).)))))	(((((.((.....(((((((((..((...(.((((.....)))).)))..))))))))))).)))))	-27.3	-3.35	6.29	7	coding	AJUBA	18	0.4	0.6	0	-0.666666667
AJUBA	ENST00000262713	19	1608	1639	CACAGUGGACUUCUCCAACCAAGUAUACUGUG	(((((((.((((........)))).)))))))	(((((((.((((........)))).)))))))	-9.6	-2.97	0.71	7	coding	AJUBA	19	0.2	0.4	0	-0.5
AJUBA	ENST00000262713	21	1927	1947	ACCCUGCAGACAAACUGCUGU	(....(((.......)))..)	.....((((.....))))...	-4.2	-2.5	1.77	7	3'UTR	AJUBA	21	0	0.2	0	0
AJUBA	ENST00000262713	22	1948	2036	GGCCAGUGGGCCCCUCUGAGGCCAGCCAAGGCAAAGAAUGCACUCUGCAGGCCUGGCAGAAGAGUCCUCUGGGGAGGACCCCAAGGGCC	(.............(((((((((.((..(((((.....))).))..)).)))))..)))).....(((...............)))..)	((((....))))..(((((((((.((..(((((.....))).))..)).)))))..))))...(((((.(((((....)))))))))).	-40.1	-2.5	33.76	7	3'UTR	AJUBA	22	1.8	1.3	0	-1.384615385
AJUBA	ENST00000262713	23	2222	2236	AUGGGAUCUCACCAU	((...........))	((((.......))))	-2.5	-3.21	1.13	7	3'UTR	AJUBA	23	0	0.2	1	5
AJUBA	ENST00000262713	24	2240	2266	GCCCAGGCUAGUCUUGAACUCCUGGGC	(((((((..(((.....))))))))))	(((((((..(((.....))))))))))	-13	-3.01	0.74	7	3'UTR	AJUBA	24	0.4	0.6	0	-0.666666667
AJUBA	ENST00000262713	25	2271	2310	AUGAUCCUCCCACCUUGGCCUCCCAAAGUGCUGGGAUUAU	((((((((..(((.((((....)))).)))..))))))))	((((((((..(((.((((....)))).)))..))))))))	-14.4	-3.15	1.03	7	3'UTR	AJUBA	25	0.6	0.8	0	-0.75
AJUBA	ENST00000262713	27	2322	2366	ACUGUGUCUGGCCUAGUGUAUGAUUAUGCAUGAGUCACGCAAUGU	((..(((.((((...((((((....))))))..)))).)))..))	((..(((.((((...((((((....))))))..)))).)))..))	-10.5	-0.99	8.14	7	3'UTR	AJUBA	27	0.8	0.8	0	-1
AJUBA	ENST00000262713	28	2367	2391	UCUGGUCCUGGAUUCCAGGAGUAGA	((((.((((((...)))))).))))	((((.((((((...)))))).))))	-13.5	-3.76	0.55	7	3'UTR	AJUBA	28	0.4	0.6	2	2.666666667
AJUBA	ENST00000262713	29	2397	2432	UAGCUUUAAAUCAAUUAGUUUCAGCUAAACUGACUA	(((............((((.(.....).)))).)))	(((((..((((......)))).))))).........	-3.5	-0.96	9.44	7	3'UTR	AJUBA	29	0.1	0.3	0	-0.333333333
AJUBA	ENST00000262713	32	2598	2625	CAGAUAUGGGGUCCCGCACCUAUAUCUG	((((((((((........))))))))))	((((((((((........))))))))))	-13.5	-4.12	0.8	7	3'UTR	AJUBA	32	0.2	0.4	1	2
AJUBA	ENST00000262713	33	2634	2650	GGUAGAAACUCUGGACC	(...(.....).....)	((((((...)))..)))	-0.3	0.78	3.62	7	3'UTR	AJUBA	33	0.2	0.4	1	2
AJUBA	ENST00000262713	34	2659	2698	GAGUUAUUUCUUGGCCUUCUUCUAAGGACUAGGAGAGCUC	((((..((((((((((((.....)))).))))))))))))	((((..((((((((((((.....)))).))))))))))))	-13.5	-3.39	2	7	3'UTR	AJUBA	34	0.3	0.6	0	-0.5
AJUBA	ENST00000262713	36	2788	2807	UAGGUAGGUGAUUGUACGUG	((.(((.(....).))).))	((.(((.(....).))).))	-1.5	-1.73	2.36	7	3'UTR	AJUBA	36	0.1	0.3	0	-0.333333333
AJUBA	ENST00000262713	37	2810	2836	UGCUCUUCUCCUUGGCUGGGGGAGGUA	(((.(((((((......))))))))))	(((.(((((((......))))))))))	-11	-1.99	4.22	7	3'UTR	AJUBA	37	0.5	0.7	0	-0.714285714
AJUBA	ENST00000262713	38	2851	2901	GUGGGUGUGGAGCUUGUUGGGGGGAUGUCUAGGAAGCUUCAGCUUAGCCAC	((.(.((((((((((.(((((......))))).))))))))...)).).))	((((.((((((((((.(((((......))))).))))))))...)).))))	-20.8	-3.13	2.4	7	3'UTR	AJUBA	38	0.4	0.6	1	1
AJUBA	ENST00000262713	39	2916	2943	GUGCACUGAGCCAUAUAGCCCAGUGUAU	((((((((.((......)).))))))))	((((((((.((......)).))))))))	-11.6	-3.42	0.57	7	3'UTR	AJUBA	39	0.2	0.5	0	-0.4
AJUBA	ENST00000262713	40	2948	2975	GUGUGGGUGUGUUCAUGCACACACACAC	(((((.((((((....)))))).)))))	(((((.((((((....)))))).)))))	-14.5	-4.6	1.08	7	3'UTR	AJUBA	40	0.4	0.6	1	1
AJUBA	ENST00000262713	41	3024	3054	UCAGGUCACUUGUACACUUGGUUUCCUAGUA	(((((..(((.........)))..))).).)	..(((..(((.........)))..)))....	-3.4	-0.24	5.43	7	3'UTR	AJUBA	41	0.1	0.3	0	-0.333333333
AJUBA	ENST00000262713	42	3066	3083	GCCACCUCUCAGAGGGGU	(((.((((...)))))))	(((.((((...)))))))	-7.2	-2.58	1.28	7	3'UTR	AJUBA	42	0.2	0.5	0	-0.4
AJUBA	ENST00000262713	43	3087	3107	GGAUUGCAUCCAUCACAAUCC	((((.............))))	((((((.........))))))	-4.5	-3.3	1.1	7	3'UTR	AJUBA	43	0.1	0.3	1	3
AJUBA	ENST00000262713	44	3113	3194	CUAGAGUUGGGGGGAACUGGAGGGAGCAAAACACUGAUUUGAUACUAGUCAGUUUGCUUGAAACUAGUUCACCUAAAGCUAG	((((..(((((..(((((((...((((((...(((((((.......)))))))))))))....))))))).)))))..))))	((((..(((((..(((((((...((((((...(((((((.......)))))))))))))....))))))).)))))..))))	-31.1	-4.52	2.7	7	3'UTR	AJUBA	44	1.1	1	0	-1.1
AJUBA	ENST00000262713	45	3265	3375	GCUCAAUUCCUAUUUUGGUGUGUUUAUAUCCAUUUAGGUGUCCUAUUCUUUUUUGUCAUGCUUUGGAUAUUUCAAGGAUUUAUAUCUAUUCAUCCAAGAGUACUUCUGAGC	(((((.......((((((((.((.((((....................................................))))...)).)).)))))).......)))))	(((((.......((((((((.((.(((((((.((.((((((((.....................)))))))).)))))..))))...)).)).)))))).......)))))	-20.7	-2.51	15.33	7	3'UTR	AJUBA	45	0.8	0.9	0	-0.888888889
AJUBA	ENST00000262713	46	3804	3869	AGACUAAUUGGUUUUAGGUGAAUUGGUUUUAGGCAAAUUAAUUUAGUAAUCUUUGAUCUUUAGUCU	((((((...((((..((((((((((((((.....))))))))))....))))..))))..))))))	(((((((..((((..((((((((((((((.....))))))))))....))))..)))).)))))))	-14.3	-1.74	3.62	7	3'UTR	AJUBA	46	0.1	0.2	0	-0.5
AJUBA	ENST00000262713	47	3870	3908	UCAUUUUCUGUCACUCAGUGAGUUUCUUACUGGAAAUGA	((.............(((((((...))))))).....))	(((((((........(((((((...))))))))))))))	-8.4	-2.07	5.99	7	3'UTR	AJUBA	47	0.1	0.3	1	3
AJUBA	ENST00000262713	48	3936	3969	UUGGGGGCUAUUCUAAGGUGACUAUGCCAGCCAA	((((.(((((.((......)).)).)))..))))	.(((.(((((.((......)).)).)))..))).	-8.3	-1.62	2.39	7	3'UTR	AJUBA	48	0.2	0.4	0	-0.5
AKAP9	ENST00000356239	1	266	283	GGCCGGCAAAGCCAAGCU	(((.(((...)))..)))	(((.(((...)))..)))	-4	-1.1	3.38	7	coding	AKAP9	1	0.1	0.3	0	-0.333333333
AKAP9	ENST00000356239	2	285	321	GCCCAGUUUCGACAAAGAAAAGCUCAGUCGGAUGGGC	(((((..((((((..((.....))..)))))))))))	(((((..((((((..((.....))..)))))))))))	-14.3	-2.67	1.73	7	coding	AKAP9	2	0.5	0.7	0	-0.714285714
AKAP9	ENST00000356239	3	359	407	GUCAAGCAGUAAACAUGAUGUGUCAGCACACCAUGAUUUGAAUAUUGAU	((((.....((((((((.((((....)))).)))).)))).....))))	(((((....((((((((.((((....)))).)))).))))....)))))	-11.6	-2.19	1.56	7	coding	AKAP9	3	0.8	0.8	0	-1
AKAP9	ENST00000356239	5	439	490	GUUCUCAGAGAGUAGAAUCAACUGUGAUUCCUGAAUCUACAAUAAUGAGAAC	(((((((....(((((.(((...........))).))))).....)))))))	(((((((....(((((.(((...........))).))))).....)))))))	-13.9	-3	3.45	7	coding	AKAP9	5	0.9	0.9	0	-1
AKAP9	ENST00000356239	7	530	567	CUCUGUGGAACUGGAAAGUGAAAUUUCAACCACAGCAG	((((((((...(((((.......))))).)))))).))	((((((((...(((((.......))))).)))))).))	-9.6	-2.19	5.55	7	coding	AKAP9	7	1.1	0.9	0	-1.222222222
AKAP9	ENST00000356239	8	570	600	GACUGCAGUUCAGAGGUAAAUGGUUGCAGUU	(.............................)	(((((((..(((........))).)))))))	-9	-2.57	1.73	7	coding	AKAP9	8	0.7	0.8	0	-0.875
AKAP9	ENST00000356239	10	652	740	GUGUUGAUGAUUCUUAUUCUGAACAAGGAGCACAAGACAGUCCGACUCAUCUAGAGAUGAUGGAAAGUGAGUUGGCUGGGAAGCAGCAU	(.((((..........(............).......(((.((((((((((((.......))))...))))))))))).....)))).)	(((((..(..(((.......)))..)..)))))....(((.((((((((((((.......))))...)))))))))))...........	-22.4	-1.32	19.21	7	coding	AKAP9	10	3	1.6	0	-1.875
AKAP9	ENST00000356239	11	751	766	AGCUAAACAGAGAGCU	((((........))))	((((........))))	-2.1	-2.16	0.63	7	coding	AKAP9	11	0.1	0.4	1	2.25
AKAP9	ENST00000356239	13	788	814	UGGGACUGAAGGACUGCAGCAGUUACA	((..((((..(.....)..))))..))	...(((((..(.....)..)))))...	-4.4	-0.5	2.17	7	coding	AKAP9	13	0.1	0.4	0	-0.25
AKAP9	ENST00000356239	14	827	849	UGCCAUUAAACAAAGAGAUGGCA	(.....................)	(((((((.........)))))))	-6.9	-4.39	0.73	7	coding	AKAP9	14	0.2	0.4	0	-0.5
AKAP9	ENST00000356239	15	935	954	GAGUCAAAAAUUACAGAUUC	(((((..........)))))	(((((..........)))))	-1.8	-1.74	0.67	7	coding	AKAP9	15	0	0	0
AKAP9	ENST00000356239	17	976	1009	GUGAAACUCUGAGAAACAGCACUCAUAGUAGCAC	(((..(((.((((........)))).)))..)))	(((..(((.((((........)))).)))..)))	-8.2	-2.67	0.39	7	coding	AKAP9	17	0.3	0.5	0	-0.6
AKAP9	ENST00000356239	19	1396	1458	GACAGUCUUCUGAAGAAAUAAAACAGUUAAUGGGGACAGUCGAAGAACUUCAGAAGAGAAAUC	((...((((((((((.......((.(((......))).)).......))))))))))....))	.....((((((((((.......((.(((......))).)).......))))))))))......	-14.1	-3.14	2.05	7	coding	AKAP9	19	1.3	1.1	0	-1.181818182
AKAP9	ENST00000356239	20	1469	1500	CCAGUUCGAAACUGAUAUAGUACAACGAAUGG	(((..........................)))	(((.((((..((((...))))....)))))))	-3.9	-0.85	4.71	7	coding	AKAP9	20	0.7	0.8	0	-0.875
AKAP9	ENST00000356239	21	1805	1916	UGCUCUACAGAGACAGCUUGAAGACCUUGUUGAAGAAUUGAGCUUUUCAAGGGAACAGAUUCAGAGAGCUAGACAGACAAUAGCUGAACAAGAAAGUAAACUUAAUGAAGCA	(((...............(................................................<<.<<<..<<<<<<.<<<........)>>>............)))	.(((((.(.(((....((((((((.((((.........)))).))))))))........))).)))))).............(((....(((........))).....))).	-16.1	0.22	37.36	7	coding	AKAP9	21	2.7	1.5	0	-1.8
AKAP9	ENST00000356239	24	2078	2165	UGAAUCACAAGAAGCUGAAUUAGAGAGGCUGAGAACACAGCUUCUAUUUAGUCACGAAGAAGAGCUUUCCAAACUGAAGGAAGAUUUA	(((.(.........((((.(.....(..(((......)))..)..).))))...............((((........)))).).)))	((((((.......(((((((...((((((((......)))))))))))))))..............((((........))))))))))	-19.6	-2.89	12.99	7	coding	AKAP9	24	1.9	1.3	0	-1.461538462
AKAP9	ENST00000356239	25	2343	2367	GAUUUACAGCAGUCUCUUGUAAAUU	(((((((((.......)))))))))	(((((((((.......)))))))))	-4.1	-2.1	1.88	7	coding	AKAP9	25	0.2	0.5	0	-0.4
AKAP9	ENST00000356239	27	2400	2426	GAACUUCAAAAAGAAAUUGAAAUACUC	((...((((.......)))).....))	....(((((.......)))))......	-1.1	-1.22	2.63	7	coding	AKAP9	27	0.2	0.4	0	-0.5
AKAP9	ENST00000356239	28	2445	2483	AAGGGUACACUUGAACAAGAAGUUCAAGAAUUACAACUU	(((.(((..(((((((.....)))))))...)))..)))	....(((..(((((((.....)))))))...))).....	-8	-2.05	3.08	7	coding	AKAP9	28	0.4	0.6	0	-0.666666667
AKAP9	ENST00000356239	30	2529	2556	CUUCAAGAAAAAUUUGCACAACUUGAAG	((((..(..............)..))))	(((((((..............)))))))	-4.7	-2.6	0.33	7	coding	AKAP9	30	0.4	0.6	0	-0.666666667
AKAP9	ENST00000356239	31	2712	2729	GAGGAAAAUGAGGACCUC	((((..........))))	((((..........))))	-2.4	-1.69	0.32	7	coding	AKAP9	31	0.2	0.4	0	-0.5
AKAP9	ENST00000356239	32	2743	2795	UUCAGCUAAAUGAAGAGAUUGAAAAGCAAAGGAACACUUUUUCAUUUGCUGAA	((((((.((((((((((....................))))))))))))))))	.(((((.((((((((((....................))))))))))))))).	-12.9	-3.34	6.09	7	coding	AKAP9	32	1.7	1.2	0	-1.416666667
AKAP9	ENST00000356239	33	2800	2823	ACUUUGAAGUUAACUAUCAAGAGU	(((((...(....).....)))))	..(((((((....)).)))))...	-1.2	-0.22	5.3	7	coding	AKAP9	33	0.2	0.5	0	-0.4
AKAP9	ENST00000356239	34	2829	2847	GAGGAGUAUGCUUGCCUUC	((((.(........)))))	((((.(((....)))))))	-3.7	-0.82	1.55	7	coding	AKAP9	34	0.1	0.3	0	-0.333333333
AKAP9	ENST00000356239	35	2952	3024	CCAACUACAGUGAAAAUGAAAAGUUCUGUCUUUGAUGAAGACAAAACUUUUGUAGCAGAAACAUUGGAAAUGG	(((....(((((....(((((((((.(((((((...))))))).)))))))....))....)))))....)))	(((....(((((....(((((((((.(((((((...))))))).)))))))....))....)))))....)))	-16.7	-2.72	5.01	7	coding	AKAP9	35	4.4	1.9	0	-2.315789474
AKAP9	ENST00000356239	36	3025	3054	GUGAGGUUGUUGAAAAGGAUACAACAGAAC	((...(((((..........)))))...))	.....(((((..........))))).....	-3.2	-1.24	6.57	7	coding	AKAP9	36	0.4	0.6	2	2.666666667
AKAP9	ENST00000356239	39	3118	3140	UUUCUGAACAAUUGAAACAGAAA	((((((...........))))))	.(((((...........))))).	-2.5	-2.09	1.22	7	coding	AKAP9	39	0.3	0.5	0	-0.6
AKAP9	ENST00000356239	40	3144	3233	GGUGAGAUUAGUUUUCUAAAUGAAGAAGUUAAAUCUUUAAAGCAAGAGAAAGAACAAGUUUCAUUGAGAUGUAGAGAGCUAGAAAUCAUU	(((((..((((((((((((((((((..(((...(((((......)))))...)))...)))))))......)))))))))))...)))))	.((((..((((((((((((((((((..(((...(((((......)))))...)))...)))))))......)))))))))))...)))).	-19.3	-3.61	5.13	7	coding	AKAP9	40	2.8	1.5	0	-1.866666667
AKAP9	ENST00000356239	41	3462	3570	UCUGUAACAAAGGAAUCAUCACUUAGAGCAACUCAACCAAGUGAAAAUGAUAAACUUCAGAAAGAACUCAAUGUACUUAAAUCAGAACAGAAUGAUUUAAGGCUACAGA	(.((.....(((..((((((((((..............))))))...))))...)))..................(((((((((........)))))))))....)).)	((((((...(((..((((((((((.(((...)))....))))))...))))...)))..................(((((((((........)))))))))..))))))	-19.3	-2.63	13.15	7	coding	AKAP9	41	5.9	2.1	0	-2.80952381
AKAP9	ENST00000356239	43	3644	3694	UGAAAAAGAUAAAGCUCUUUGCAGUCUUAAAGAAGAGCUUAUUUUUGCUCA	(((.((((((((.(((((((...........)))))))))))))))..)))	(((.((((((((.(((((((...........)))))))))))))))..)))	-13.2	-3.2	5.04	7	coding	AKAP9	43	1.6	1.2	0	-1.333333333
AKAP9	ENST00000356239	44	3763	3791	CAGGUGAUGAAGGAAAGCCUUUACAUCUG	((((((.((((((....))))))))))))	((((((.((((((....))))))))))))	-11.9	-3.74	0.2	7	coding	AKAP9	44	0.5	0.7	0	-0.714285714
AKAP9	ENST00000356239	45	3792	3813	CUCAUUGGAAAACUUCAAAAGG	(...(((((....)))))...)	....(((((....)))))....	-1	-0.3	3.12	7	coding	AKAP9	45	0.1	0.3	0	-0.333333333
AKAP9	ENST00000356239	46	3814	3858	CAGUGUCUGAAGAAUGUUCUUAUUUUUUACAGACUUUAUGCAGUG	((.(((.(((((..(((...........)))..))))).))).))	((.(((.(((((..(((...........)))..))))).))).))	-8.5	-1.5	14.77	7	coding	AKAP9	46	1.1	1	0	-1.1
AKAP9	ENST00000356239	47	4148	4187	AUCAAUCCAUUCUCAGAUGACCAAUUUGGAAGACAUUGAU	((((((...(((.(((((.....))))))))...))))))	((((((...(((.(((((.....))))))))...))))))	-8.4	-2.59	1.25	7	coding	AKAP9	47	0.4	0.6	0	-0.666666667
AKAP9	ENST00000356239	48	4205	4224	GUUAUCUUCUCUGCAAGAUC	(...((..........)).)	...(((((......))))).	-1.2	-0.69	2	7	coding	AKAP9	48	0.1	0.3	0	-0.333333333
AKAP9	ENST00000356239	49	4234	4263	CUAAACUUGAAGAACAAGUUCAAGAAUUAG	((((.((((((.......))))))..))))	((((.((((((.......))))))..))))	-4.8	-3.14	5.18	7	coding	AKAP9	49	0.7	0.8	1	0.375
AKAP9	ENST00000356239	50	4267	4321	GCCUCAUAUCCUCUUUGCAGCAACAGUUGAAAGAAACUGAACAAAACUAUGAGGC	((((((.....(((((.((((....)))))))))...............))))))	((((((((...(((((.((((....))))))))).............))))))))	-14.3	-3.11	5.15	7	coding	AKAP9	50	1.6	1.2	0	-1.333333333
AKAP9	ENST00000356239	52	4729	4803	GUUUUCAGACUUUUGAGACAGUGGAUGUGAAAUUUAAAGAAGAAUUUAAACCACUUAGUAAAGAGUUAGGAGAAC	((((((.(((((((.....(((((.....((((((......))))))...))))).....)))))))..))))))	((((((.(((((((.....(((((.....((((((......))))))...))))).....)))))))..))))))	-17.5	-3.01	5.85	7	coding	AKAP9	52	3.7	1.7	2	-1
AKAP9	ENST00000356239	54	4859	4925	GGACUGUGUGCUGACUAUUUCAGAAGAAAUGUUCUCCAAAGAUAAAACAUUUAUAGUUAGACAGUCU	(((((((...((((((((........(((((((.((....))...))))))))))))))))))))))	(((((((...((((((((........(((((((.((....))...))))))))))))))))))))))	-16.5	-3.04	5.53	7	coding	AKAP9	54	2.8	1.5	0	-1.866666667
AKAP9	ENST00000356239	55	4926	4964	AUUCAUGAUGAGAUUUCAGUGUCAAGCAUGGAUGCUUCU	(((((((.(((.((....)).)))..))))))......)	(((((((.(((.((....)).)))..)))))))......	-7.6	-1.22	5.26	7	coding	AKAP9	55	0.4	0.6	0	-0.666666667
AKAP9	ENST00000356239	56	5195	5221	GGUGCUUUUAGAGGAGCUGGAAGCACU	(((((((((((.....)))))))))))	(((((((((((.....)))))))))))	-12.8	-3.81	0.45	7	coding	AKAP9	56	0.4	0.6	0	-0.666666667
AKAP9	ENST00000356239	57	5253	5291	CUGUGUUGUGAGCUGCGCAACAGCAGUACGCAAACACAG	((((((((((.(((((......))))).))).)))))))	((((((((((.(((((......))))).))).)))))))	-19.2	-3.95	2.09	7	coding	AKAP9	57	0.7	0.8	0	-0.875
AKAP9	ENST00000356239	60	5551	5631	CAGAAGCAGAGGCAUCUGUAAAGUCAUGUGUCCAUGAGGAACAUACAAGAGUUACAGAUGAAUCCAUUCCCUCUUAUUCUG	(((((..((((((((((((((..((.(((((((....)))...)))).)).))))))))).........)))))..)))))	(((((..((((((((((((((..((.(((((((....)))...)))).)).))))))))).........)))))..)))))	-26	-3.72	7.7	7	coding	AKAP9	60	0.9	0.9	0	-1
AKAP9	ENST00000356239	61	5936	6001	GCGCCUUCAUGAGGAGUCCAGGGCCAGAGAACAGCUAGCUGUGGAGCUCAGUAAGGCUGAGGGCGU	(((((((((.(........................................).....)))))))))	(((((((((((..(((((((.(((.((.......)).))).)))).)))..))....)))))))))	-26.9	-2.81	5.49	7	coding	AKAP9	61	1.7	1.2	0	-1.416666667
AKAP9	ENST00000356239	63	6300	6357	GUGAAAGCUCUAGAAAUAGAUGUGGAAGAACAAGUCAGUAGGUUUAUAGAGCUGGAAC	((...(((((((.((((.(((.((......)).))).....)))).)))))))...))	((...(((((((.((((.(((.((......)).))).....)))).)))))))...))	-11.5	-1.79	9.49	7	coding	AKAP9	63	1.2	1.1	0	-1.090909091
AKAP9	ENST00000356239	64	6375	6408	CUAAUGGAUUUAAGACAGCAAAACCAAGCAUUGG	((((((......................))))))	((((((......................))))))	-2.1	0.3	6.83	7	coding	AKAP9	64	0.4	0.6	0	-0.666666667
AKAP9	ENST00000356239	66	6504	6525	GAACAGCAACUUAAGGUUGUUC	(((((((........)))))))	(((((((........)))))))	-6.6	-3.35	1.73	7	coding	AKAP9	66	0.1	0.4	0	-0.25
AKAP9	ENST00000356239	67	6534	6567	CAGCCUAUCAGUGAACAUCAAACUAGAGAGGUUG	((((((.(((((.........))).)).))))))	((((((.(((((.........))).)).))))))	-8.8	-2.44	1.47	7	coding	AKAP9	67	0.5	0.7	0	-0.714285714
AKAP9	ENST00000356239	68	6576	6608	GCAAAUCAUCUGAAAGAAAAAACAGACAAAUGC	(((.....((((..........))))....)))	(((.....((((..........))))....)))	-2.3	-1.96	1.72	7	coding	AKAP9	68	0.1	0.3	0	-0.333333333
AKAP9	ENST00000356239	69	6612	6686	GAGCUUUUGCUCUCUAAAGAGCAGCUUCAAAGGGAUAUACAAGAAAGGAAUGAAGAAAUAGAGAAACUGGAGUUC	((((....(((((....)))))..(((((.....................)))))................))))	(((((((((((((....)))))).(((((.....................))))).............)))))))	-11.8	-0.69	11.58	7	coding	AKAP9	69	1.5	1.1	0	-1.363636364
AKAP9	ENST00000356239	71	7316	7361	GGAAUUGGCAAAUAUUGGACAGAAGACAUCAAUGAAUGCUCAUUCC	(((((.((((..(((((............)))))..)))).)))))	(((((.((((..(((((............)))))..)))).)))))	-9.9	-2.43	2.13	7	coding	AKAP9	71	1.9	1.2	0	-1.583333333
AKAP9	ENST00000356239	72	7418	7434	GCUGGCCUUGGAACAGC	((((.........))))	((((.........))))	-3.7	-1.23	0.51	7	coding	AKAP9	72	0	0.1	0	0
AKAP9	ENST00000356239	73	7435	7481	AAGUAGAAACCGCUAAUGAAGAAAUGACCUUCAUGAAAAAUGUACUU	(((((.....................................)))))	(((((..........((((((.......))))))........)))))	-6.4	-1.54	2.09	7	coding	AKAP9	73	1.2	1	0	-1.2
AKAP9	ENST00000356239	74	7653	7748	CUUAAAUCCCUAGAAAAUCAGACAUACUUCAAAUCUUUUGAAGAAAAUGGCAAAGGUUCCAUAAUUAAUUUGGAAACAAGGUUGCUACAACUUGAG	((((......................(((((((...)))))))....((((((..((((((.........))).)))....)))))).....))))	..........................(((((((...)))))))....((((((..((((((.........))).)))....)))))).........	-13.7	-0.58	12.39	7	coding	AKAP9	74	3.8	1.7	1	-1.647058824
AKAP9	ENST00000356239	75	7803	7905	GACAUGCAAGAACAAGGCCAGUUUGAAACAGAAAUGCUUCAAAAGAAGAUUGUAAACCUACAGAAAAUAGUUGAAGAAAAAGUGGCUGCUGCUCUUGUCAGUC	(((..((((((.((.(((((.(((............((((((.......(((((....))))).......))))))..))).)))))..)).))))))..)))	(((..((((((.((.(((((.(((............((((((.......(((((....))))).......))))))..))).)))))..)).))))))..)))	-25.5	-3.51	4.41	7	coding	AKAP9	75	4.7	1.9	0	-2.473684211
AKAP9	ENST00000356239	76	8118	8172	GUAGAAAUUGCAGAAAAAAAUGUUUUAGAAAAAGAAAAGAAGCUGCUAGAACUAC	(.((.....((((.........((((...)))).........)))).....)).)	((((.....((((.........((((...)))).........)))).....))))	-6.1	-1.91	6.38	7	coding	AKAP9	76	1.2	1	0	-1.2
AKAP9	ENST00000356239	77	8179	8238	UAUUGGAGGGCAAUGAGAAAAAACAGAGAGAGAAAGAAAAGAAAAGAAGCCCUCAAGAUG	(((..((((((.....................................))))))...)))	.....((((((.....................................))))))......	-9.48	-3.83	2.67	7	coding	AKAP9	77	0.7	0.8	1	0.375
AKAP9	ENST00000356239	80	8622	8644	AUUCUUGUUAAAAAUGCAGGAAU	((((((((.......))))))))	((((((((.......))))))))	-6.1	-3.18	0.86	7	coding	AKAP9	80	0.6	0.7	0	-0.857142857
AKAP9	ENST00000356239	82	8773	8828	UUUCAGAAACUGAAACCUUAAAGAGGGAACACUAUGUUGCCGUUCAGUUACUGAAA	((((((.(((((((.(........((.((((...)))).)))))))))).))))))	.(((((.(((((((.(........((.((((...)))).)))))))))).))))).	-15.1	-3.45	5.14	7	coding	AKAP9	82	1.6	1.2	0	-1.333333333
AKAP9	ENST00000356239	83	9043	9069	AUUCCUUUCCAAAGAAAAUAAAGGGAU	(.((((.(...........).)))).)	((((((((...........))))))))	-4	-2.21	4.74	7	coding	AKAP9	83	0.4	0.6	0	-0.666666667
AKAP9	ENST00000356239	84	9101	9144	GGUGCUUUCUCUCACUGAGUCUCCCUAUAGUGAUGGAGAGGACC	(((.((((((.((((((((.....)).)))))).)))))).)))	(((.((((((.((((((((.....)).)))))).)))))).)))	-18.2	-2.76	1.18	7	coding	AKAP9	84	1.6	1.2	0	-1.333333333
AKAP9	ENST00000356239	85	9151	9179	UUCAGCAGGUUUCAGAACCUUGGCUAGAA	(((((((((((....)))))..))).)))	.((((((((((....)))))..))).)).	-6.5	-1.83	2.45	7	coding	AKAP9	85	0.9	0.9	0	-1
AKAP9	ENST00000356239	87	9252	9300	GCCGAGGUUUAUGAUAGUUCUCAAUCUCAUGAGAGCUUCUCAGACUGGC	(((..(((((..((.((((((((......))))))))))..))))))))	(((..(((((..((.((((((((......))))))))))..))))))))	-17	-3.53	3.76	7	coding	AKAP9	87	2.3	1.4	0	-1.642857143
AKAP9	ENST00000356239	88	9303	9358	GGUGAACUACUGCUUGCCCUUCAACAAGUUUUCUUAGAAGAGCGUAGUGUUUUACU	(((((..((((((..((.((((...(((....))).)))).))))))))..)))))	((((((.((((((..((.((((...(((....))).)))).)))))))).))))))	-15.6	-3.16	2.79	7	coding	AKAP9	88	1.6	1.2	0	-1.333333333
AKAP9	ENST00000356239	89	9465	9529	GCUAUGGAAUGCCUCCAGAAAGCAGAUAGAAGGAGUUUGUUAUCUGAAAUUCAGGCACUGCAUGC	((.(.(.(.(((((.((((.(((((((.......))))))).))))......))))).).).)))	((.(((.(.(((((.((((.(((((((.......))))))).))))......))))).).)))))	-17.2	-2.11	10.74	7	coding	AKAP9	89	1.8	1.2	0	-1.5
AKAP9	ENST00000356239	90	9544	9583	GGAAAAUUACUCUGAAAAGAGAACAAGAGAGUGAGAAACC	((....(((((((..............)))))))....))	((....(((((((..............)))))))....))	-7	-2.72	1.11	7	coding	AKAP9	90	1.2	1	4	2.8
AKAP9	ENST00000356239	92	9623	9668	GUCUCAAAUGCUGGAGAUGCAAGUGGAGCUCAGCAGUAUGAAAGAC	((((...((((((..((.((.......))))..))))))...))))	((((...((((((..((.((.......))))..))))))...))))	-13	-1.91	2.75	7	coding	AKAP9	92	1.4	1.1	0	-1.272727273
AKAP9	ENST00000356239	93	9676	9702	CGGAACUGCAGGAGCAGCUGAGUUCUG	(((((((.(((......))))))))))	(((((((.(((......))))))))))	-10.7	-2.89	0.38	7	coding	AKAP9	93	0.6	0.7	0	-0.857142857
AKAP9	ENST00000356239	94	9728	9770	GAGUGAGCUUGCACAAACUAAAUUGGAACUAGAAACAACACUC	((((...((....(..........).....)).......))))	(((((..((....(((......))).....))......)))))	-2.8	0.3	6.94	7	coding	AKAP9	94	1	0.9	0	-1.111111111
AKAP9	ENST00000356239	96	9840	9873	GUACAUUUGCUUAAUGACACAUUAGCAAGUGAAC	((.((((((((.((((...)))))))))))).))	...((((((((.((((...))))))))))))...	-9.9	-3.54	2.45	7	coding	AKAP9	96	0.6	0.7	0	-0.857142857
AKAP9	ENST00000356239	97	9890	9932	GCUCCAGUGGGCUUUGGAGAAAGAGAAAGCCAAGUUGGGACGC	(((((....((((((..........))))))......))).))	(((((....((((((..........))))))......))).))	-10.9	-1.13	5.56	7	coding	AKAP9	97	0.9	0.9	0	-1
AKAP9	ENST00000356239	100	10447	10555	UGCAUGAGCUCCAGUCCAAAGUGGAAGAUCUUCAGCGCCAGCUGGAAGAGAAAAGACAACAAGUUUAUAAGUUAGACCUUGAAGGACAGCGACUACAAGGAAUCAUGCA	(((((((..((((........))))...((((((((....))).))))).....................................................)))))))	(((((((..((((........))))...((((((((....))).)))))....((((.....))))..........(((((.((........)).)))))..)))))))	-28.5	-2.3	14.14	7	coding	AKAP9	100	3.5	1.7	0	-2.058823529
AKAP9	ENST00000356239	101	10609	10687	UUCUGUAUCAGAACCUUAAUGAGCCAACCACGUGGAGCUUAACCAGUGAUAGAACUAGAAAUUGGGUUCUUCAACAGAA	((((((...(((((((...............................................)))))))...))))))	.(((((...(((((((...(((((...((....)).)))))...(((......))).......)))))))...))))).	-18	-1.65	10.4	7	coding	AKAP9	101	1.4	1.1	0	-1.272727273
AKAP9	ENST00000356239	102	11113	11140	GAGCUGGUAGAGAUAAUUCUUCCAGGUU	(....((.(((......))).))....)	((.((((.(((......))).)))).))	-8.1	-2.71	4.24	7	coding	AKAP9	102	0.3	0.6	0	-0.5
AKAP9	ENST00000356239	103	11148	11177	AAUGGUGGUGCCAACAUUGAAGCCAUCAUU	(((((((((..((....))..)))))))))	(((((((((..((....))..)))))))))	-10.9	-3.1	1.07	7	coding	AKAP9	103	0.2	0.4	0	-0.5
AKAP9	ENST00000356239	104	11187	11230	AAAGAAGUAUGGAACAGAGAAAAAUUGACUCUCCAGAAAUCUUU	(((((....((((...(((.........)))))))....)))))	(((((....((((...(((.........)))))))....)))))	-6.4	-1.47	3.5	7	coding	AKAP9	104	0.8	0.8	0	-1
AKAP9	ENST00000356239	105	11235	11306	AGGGCAGAGGCUGAAGUAUACAAACUGAAAGCUGAACUAAGAAAUGACUCUUUACUUCAAACUCUGAGCCCU	(((((((((..(((((((.............((......))...........)))))))..))))..)))))	(((((((((..(((((((.............((......))...........)))))))..))))..)))))	-20.1	-3.69	5.37	7	coding	AKAP9	105	2.5	1.4	0	-1.785714286
AKAP9	ENST00000356239	106	11534	11634	GGCCGUCAGAGUAUCCAUUGCAAUUUCCAGAAUGAAAUUUUUGGUUCGACGGUGGCAUCGAGUCACAGGUUCUGUUUCCAUCAAUAUUAACAGAGAUGGCU	(..........(.......)................................................................................)	(((((((...(((.....))).....((((((......)))))).......(((((.....)))))....((((((............)))))))))))))	-25.3	-1.19	11.76	7	coding	AKAP9	106	2.5	1.4	0	-1.785714286
AKAP9	ENST00000356239	108	12069	12133	GCUUAUGAUUGUAUACAAAUCCCUUGCCAGCACAUGAAAACAAACUGGAAUUUGUAUAUAUAAGC	((((((....((((((((((.((.......................)).))))))))))))))))	((((((....((((((((((.((.......................)).))))))))))))))))	-13.3	-1.89	8.91	7	3'UTR	AKAP9	108	1.8	1.3	0	-1.384615385
AKAP9	ENST00000356239	110	12181	12230	UGUGGAAUGCUAAUUUAAAACAUUAAAUUAUAAACCUUGUGUAUUUAUCA	((..(.((((((((((((....))))))))..........)))).)..))	....((((((((((((((....))))))))..........))))))....	-4	-0.07	6.43	7	3'UTR	AKAP9	110	0	0	0
AKAP9	ENST00000356239	111	12270	12334	GCUGAAUGUGUAGCUCGAGGUGUCCUGCACUUUUCUUAUAAGGCUACUGAAGUUACAUGUUUUGC	((.((((((((((((...((((.(((..............))).))))..)))))))))))).))	((.((((((((((((...((((.(((..............))).))))..)))))))))))).))	-19	-2.44	5.35	7	3'UTR	AKAP9	111	1.3	1.1	0	-1.181818182
AKAP9	ENST00000356239	112	12345	12379	CUACUGGUGAUGAAGACAGAUAAUAUCACUUGUAG	((((.(((((((...........))))))).))))	((((.(((((((...........))))))).))))	-8.6	-2.33	1.16	7	3'UTR	AKAP9	112	0.1	0.3	0	-0.333333333
AKAP9	ENST00000356239	113	12396	12462	AAUGGUAGAAGUUUUGAAUUUUAUGGGGUAUUUUGUCAAGUACUGAAAUAAAAAUGACUUCACCAUU	((((((.((((((.....((((((..(((((((....)))))))...))))))..))))))))))))	((((((.((((((.....((((((..(((((((....)))))))...))))))..))))))))))))	-17.5	-3.49	3.74	7	3'UTR	AKAP9	113	0.3	0.5	0	-0.6
AKR1C3	ENST00000380554	2	91	167	AUUUGGCACCUAUGCACCUCCAGAGGUUCCGAGAAGUAAAGCUUUGGAGGUCACAAAAUUAGCAAUAGAAGCUGGGU	(((..((......((((((((((((.((..........)).))))))))))..........)).......))..)))	(((((((..((((((((((((((((.((..........)).))))))))))..........)).))))..)))))))	-22.3	-2.62	5.25	5	coding	AKR1C3	2	0	0.1	0	0
AKR1C3	ENST00000380554	6	282	312	AGCUUUGGUCCACUUUUCAUCGACCAGAGUU	((((((((((...........))))))))))	.(((((((((...........))))))))).	-11.2	-3.81	0.76	5	coding	AKR1C3	6	0	0	0
AKR1C3	ENST00000380554	8	385	486	UCCAAUGUCUCUAAAGCCAGGUGAGGAACUUUCACCAACAGAUGAAAAUGGAAAAGUAAUAUUUGACAUAGUGGAUCUCUGUACCACCUGGGAGGCCAUGGA	((((..(((((.....(((((((.((........)).(((((.((..............................)))))))..))))))))))))..))))	((((..(((((.....(((((((.((........)).(((((.((..(((..(((......)))..)))......)))))))..))))))))))))..))))	-25.7	-1.63	19.29	5	coding	AKR1C3	8	0	0	0
AKR1C3	ENST00000380554	9	594	675	GCAACCAGGUAGAAUGUCAUCCGUAUUUCAACCGGAGUAAAUUGCUAGAUUUCUGCAAGUCGAAAGAUAUUGUUCUGGUUGC	(((((((((.(.((((((...............................................)))))).))))))))))	(((((((((.(.((((((.((((.........)))).....((((.((....)))))).......)))))).))))))))))	-23.5	-2.21	11.72	5	coding	AKR1C3	9	0	0	0
AKR1C3	ENST00000380554	10	733	844	GCUCUUGGAGGACCCAGUCCUUUGUGCCUUGGCAAAAAAGCACAAGCGAACCCCAGCCCUGAUUGCCCUGCGCUACCAGCUGCAGCGUGGGGUUGUGGUCCUGGCCAAGAGC	((.(((((.(((((..................................................................................)))))...))))).))	((((((((((((((...((.(((((((.((......)).))))))).))....(((((((....((.(((((((...))).)))).))))))))).))))))..))))))))	-47.2	-2.94	27.26	5	coding	AKR1C3	10	0	0	0
AKR1D1	ENST00000242375	1	128	210	UUGGUACCUACUCAGAACCUAAAUCGACCCCUAAGGGAGCCUGUGCAACAUCGGUGAAGGUUGCUAUUGACACAGGGUACCGA	(((((((((..((....(((..(((((...........((....))....)))))..)))........))....)))))))))	(((((((((..(((((((((..((((((((....))).((....))....)))))..)))))....))))....)))))))))	-23.7	-1.73	8.98	8	coding	AKR1D1	1	5.3	1.9	0	-2.789473684
AKR1D1	ENST00000242375	2	259	353	GCCAUCAGGGAGAAGAUAGCAGAAGGAAAGGUGCGGAGGGAAGAUAUCUUCUACUGUGGAAAGCUAUGGGCUACAAAUCAUGUCCCAGAGAUGGU	(((.((.((((.(.((((.(....((.....(((((..(((((....))))).))))).....))....).))....)).).))))...)).)))	((((((.((((.(.((((((....((.....(((((..(((((....))))).))))).....))....))))....)).).))))...))))))	-27.4	-2.68	6.9	8	coding	AKR1D1	2	3.1	1.6	0	-1.9375
AKR1D1	ENST00000242375	3	354	403	CCGCCCAACCCUGGAGAGGACACUCAGGGUCCUCCAGCUAGAUUAUGUGG	((.(......((((.(.((((.(....))))).)...)))).....).))	((((......((((.((((((.......))))))...)))).....))))	-14.7	-0.88	4.65	8	coding	AKR1D1	3	2.1	1.3	0	-1.615384615
AKR1D1	ENST00000242375	4	882	940	CUUUAAUCUUGAAAGGAUCAAAGAAAAUUUUCAGAUCUUUGACUUUUCUCUCACUGAAG	(((((.....((((((.(((((((...........)))))))))))))......)))))	(((((.....((((((.(((((((...........)))))))))))))......)))))	-11.8	-1.82	3.26	8	coding	AKR1D1	4	1.5	1.1	0	-1.363636364
AKR1D1	ENST00000242375	5	1142	1253	UCCUGAGAAGAAAUAAUGAUGGAAACAUGUUUAAUGUUUGUGCAGUGUAAAUGACUUUGACUCAGUCACAUUGAAGUAAAAAUAUUAAAAUCUGUUGAAAUAACUCUUAGGA	((((((((.........((((((...................................................................))))))........))))))))	((((((((.........((((((......((((((((((...((((((....((((.......))))))))))......)))))))))).))))))........))))))))	-20.7	-1.76	19.65	8	3'UTR	AKR1D1	5	1.5	1.2	0	-1.25
AKR1D1	ENST00000242375	6	1576	1624	GCUAAACACCACAGUGGUCAACAAAGCCAUCAUAAUGUUGGUGUUUGUU	(.((((((((((((((((.......))))).....)).))))))))).)	..((((((((((((((((.......))))).....)).)))))))))..	-14	-3	3.68	8	3'UTR	AKR1D1	6	0.6	0.7	0	-0.857142857
AKR1D1	ENST00000242375	7	1643	1680	GUUUAGUUUUUAUCCAACCUGAGGAAUGAAAACUUAAC	(((.(((((((((............))))))))).)))	(((.(((((((((((.......)).))))))))).)))	-9.2	-3.23	2.22	8	3'UTR	AKR1D1	7	0.2	0.5	0	-0.4
AKR1D1	ENST00000242375	8	1795	1836	AAGGCUUGAAACAACCAACAUAUACAAAUAAAACCCUGCCUU	((((..................................))))	(((((................................)))))	-3.54	-1.98	1.56	8	3'UTR	AKR1D1	8	0.2	0.4	1	2
AKR1D1	ENST00000242375	10	1902	1927	AGGUGCUUUAUAAGAUUAUUGUACUU	((((....((......))....))))	.(((((..((......))..))))).	-5	-2.14	1.02	8	3'UTR	AKR1D1	10	0.1	0.3	2	6.333333333
AKR1D1	ENST00000242375	11	2123	2146	GUGCGGUGGCUCAUGCCUAUAAUC	(......(((....)))......)	.......(((....))).......	-4.4	-0.74	1.93	8	3'UTR	AKR1D1	11	0	0	0
AKR1D1	ENST00000242375	13	2226	2266	GUCUCUACUAAAAAUACAAAAAAUUAGCCAGGCGCGGUGGC	(((.......................(((......))))))	..........................((((.......))))	-4.1	0.28	5.56	8	3'UTR	AKR1D1	13	0	0	0
AKR1D1	ENST00000242375	17	2464	2567	UAGGAUGAGAGAGUUCUUCAAAAAUUAUGUUUUCCCAAGAUCAGUUGCUUAUAGAUAAUGUUCAAUGACCUCAAGACAUAUAUUUUUGAGAAAUUAUCAUUUUA	(......................................................................................................)	((((((((.....((((.(((((((((((((((....((.(((...((...........))....))).)).)))))))).)))))))))))....))))))))	-19.3	-1.31	14.26	8	3'UTR	AKR1D1	17	0.9	0.9	0	-1
AKT1	ENST00000649815	1	55	78	CCCGGACGCGGCGGCCCGUCUGGG	(....(((.((...)))))....)	((((((((.((...))))))))))	-14.5	-1.21	0.96	1	5'UTR	AKT1	1	0.4	0.6	2	2.666666667
AKT1	ENST00000649815	2	82	159	CAGGGAGGAGCCCUGUGCCCUGUCCCAGGAUCCAUGGGUAGGAACACCAUGGACAGGGAGAGCAAACGGGGCCAUCUG	((((...(.(((((((...((.((((..(.(((((((((....)).)))))))).)))).))...)))))))).))))	...(((.(.(((((((...((.((((..(.(((((((((....)).)))))))).)))).))...)))))))).))).	-37.1	-3.4	5.67	1	5'UTR	AKT1	2	1.7	1.2	0	-1.416666667
AKT1	ENST00000649815	3	163	194	CCAGGGGCUUAGGGAAGGCCGAGCCAGCCUGG	((((((((((.((.....)))))))..)))))	((((((((((.((.....)))))))..)))))	-15.5	-2.58	1.16	1	5'UTR	AKT1	3	0.5	0.6	0	-0.833333333
AKT1	ENST00000649815	4	209	235	AGGGGCUGCCUGGAGGAGGCAGCCUGU	(.(((((((((.....))))))))).)	..(((((((((.....)))))))))..	-17.9	-4.32	0.64	1	5'UTR	AKT1	4	0.5	0.7	2	2.142857143
AKT1	ENST00000649815	5	244	283	GCAUCAGAGGCUGUGGCCAGGCCAGCUGGGCUCGGGGAGC	(...(.(((.((..(((...)))....)).)))..)...)	((.((.(((.((.((((...))))...)).)))..)).))	-11.8	0.92	9.71	1	5'UTR	AKT1	5	1.1	1	1	-0.1
AKT1	ENST00000649815	6	496	566	CUGUGGCGCAGUGCCAGCUGAUGAAGACGGAGCGGCCCCGGCCCAACACCUUCAUCAUCCGCUGCCUGCAG	((((((.((((((...(.........................................)))))))))))))	((((((.((((((...(.((((((((..(..(.(((....))))..)..)))))))).)))))))))))))	-29.6	-1.93	2.27	1	5'UTR	AKT1	6	1	0.9	0	-1.111111111
AKT1	ENST00000649815	7	839	908	GGCCACAGGCCGCUACUACGCCAUGAAGAUCCUCAAGAAGGAAGUCAUCGUGGCCAAGGACGAGGUGGCC	((((......((...((..(((((((.((((((.....))))..)).)))))))..))..))....))))	((((((....((...((..(((((((.((((((.....))))..)).)))))))..))..))..))))))	-26.5	-2.09	11.9	1	coding	AKT1	7	1.1	0.9	0	-1.222222222
AKT1	ENST00000649815	8	1046	1151	GUCCCGGGAGCGUGUGUUCUCCGAGGACCGGGCCCGCUUCUAUGGCGCUGAGAUUGUGUCAGCCCUGGACUACCUGCACUCGGAGAAGAACGUGGUGUACCGGGAC	(((((((............................................................................................)))))))	(((((((..((((.(.(((((((((...((((......((((.((.(((((.......)))))))))))...))))..))))))))).)))))......)))))))	-48.6	-1.94	7.97	1	coding	AKT1	8	2.8	1.4	0	-2
AKT1	ENST00000649815	10	1442	1461	GCUUGGUCCCGAGGCCAAGU	((((((((....))))))))	((((((((....))))))))	-9.8	-3.22	0.71	1	coding	AKT1	10	0.1	0.3	0	-0.333333333
AKT1	ENST00000649815	11	1865	1931	GCAUUUGAGAGAAGCCACGCUGUCCUCUCGAGCCCAGAUGGAAAGACGUUUUUGUGCUGUGGGCAGC	((..(((((((.(((...)))...)))))))((((.........................)))).))	....(((((((.(((...)))...)))))))(((((.(((.((((....)))).)).).)))))...	-18.9	-0.07	12.64	1	coding	AKT1	11	1.5	1.2	2	0.416666667
AKT1	ENST00000649815	12	1934	1954	CCUCCCCCGCAGCGGGGUAGG	(...(((((...)))))...)	(((.(((((...))))).)))	-11.1	-2.61	1.71	1	coding	AKT1	12	0	0.1	1	10
AKT1	ENST00000649815	14	2126	2155	UGUCAGCCAGCCGCCCUGGGCUGUCUGUCA	((.(((.(((((......))))).))).))	((.(((.(((((......))))).))).))	-13.8	-3.12	0.67	1	3'UTR	AKT1	14	0.6	0.7	0	-0.857142857
AKT1	ENST00000649815	15	2175	2193	CUGGGGCCCUGGGCCUCAG	((((((((...))))))))	((((((((...))))))))	-12.4	-2.88	0.2	1	3'UTR	AKT1	15	0	0.2	4	20
AKT1	ENST00000649815	17	2232	2273	UGCUGGCCAGCACCCUCUCCUGGGGGUGGCAGGCACACAGCA	((((((((.((((((((....)))))).)).)))...)))))	((((((((.((((((((....)))))).)).)))...)))))	-22.4	-3.4	2.25	1	3'UTR	AKT1	17	0.4	0.6	0	-0.666666667
AKT1	ENST00000649815	18	2278	2347	CCCAGCACUAAGGCCGUGUCUCUGAGGACGUCAUCGGAGGCUGGGCCCCUGGGAUGGGACCAGGGAUGGG	(...........(((..((((((((........))))))))..))).(((((.......))))).....)	((((........(((..((((((((........))))))))..)))((((((.......)))))).))))	-32.1	-2.05	7.94	1	3'UTR	AKT1	18	0.6	0.8	0	-0.75
AKT1	ENST00000649815	19	2430	2519	GGGGGUUUUUAAUCUUUGUGACAGGAAAGCCCUCCCCCUUCCCCUUCUGUGUCACAGUUCUUGGUGACUGUCCCACCGGGAGCCUCCCCC	(((((...........(((((((((((.................)))).)))))))(.........................)..)))))	(((((...........(((((((((((.................)))).)))))))((((((((((.......))))))))))..)))))	-30.1	-3.02	10.53	1	3'UTR	AKT1	19	2.6	1.5	3	0.266666667
AKT1	ENST00000649815	20	2582	2594	CAGGCCCUCCCUG	((((.....))))	((((.....))))	-2.5	-2.34	0.33	1	3'UTR	AKT1	20	0	0.2	1	5
AKT1	ENST00000649815	21	2602	2631	GUGGGGGUGGCCAUCCCUGGGCCCCUCCAC	((((.((.((((.......))))))<))))	(((((((.((((.......)))))))))))	-19.4	-3.58	0.71	1	3'UTR	AKT1	21	0.3	0.5	1	1.4
AKT1	ENST00000649815	23	2643	2675	AGACGCUGCCGCUGCCGCUGCACCACGGCGUUU	((((((((..(.(((....))).).))))))))	.(((((((..(.(((....))).).))))))).	-10.8	-0.96	3.23	1	3'UTR	AKT1	23	0.2	0.5	0	-0.4
AKT3	ENST00000673466	1	12	79	CUUGCCCUCCCGCCGGCCGCACCGGGCUCCAGGAGGCCAGAGGCUCUGUGGGGUGGGGGGAGGACAGG	(((..((((((.(............(((.(..(...)..).)))...<<<<<<<.<)))))))..)))	((((.((((((.((.(((.(((.(((((.(.((...)).).))))).))).))).)))))))).))))	-39.6	-2.15	7	1	5'UTR	AKT3	1	0	0.1	1	10
AKT3	ENST00000673466	2	81	130	GGGGAGGAGGAGGGAGGGGGGACCCCCGAGUCGCCCCCUCUCCUCCCCCC	((((.(((((((((.((((.(((......))).)))))))))))))))))	((((.(((((((((.((((.(((......))).)))))))))))))))))	-40.4	-4.34	0.65	1	5'UTR	AKT3	2	0.6	0.7	3	3.428571429
AKT3	ENST00000673466	3	153	174	CGCCGCCGCCCGAGCAGCUGCG	(((.((.((....)).)).)))	(((.((.((....)).)).)))	-7	-0.37	0.58	1	5'UTR	AKT3	3	0.1	0.3	0	-0.333333333
AKT3	ENST00000673466	4	877	933	GGAUGAAGUGGCACACACUCUAACUGAAAGCAGAGUAUUAAAGAACACUAGACAUCC	((.....................................................))	(((((.((((......(((((..........))))).........))))...)))))	-10.5	-1.94	4.1	1	coding	AKT3	4	0.5	0.6	0	-0.833333333
AKT3	ENST00000673466	7	1187	1245	GGACUUUGCAAAGAAGGGAUCACAGAUGCAGCCACCAUGAAGACAUUCUGUGGCACUCC	(..((((.....))))(.(((...))).).(((((...(((....))).)))))....)	(((((((.....))))(.(((...))).).(((((...(((....))).)))))..)))	-11.3	0.29	14.62	1	coding	AKT3	7	0.4	0.6	0	-0.666666667
AKT3	ENST00000673466	8	1252	1272	UCUGGCACCAGAGGUGUUAGA	(((((((((...)))))))))	(((((((((...)))))))))	-10.2	-3.85	0.5	1	coding	AKT3	8	0.2	0.4	0	-0.5
AKT3	ENST00000673466	9	1274	1321	GAUAAUGACUAUGGCCGAGCAGUAGACUGGUGGGGCCUAGGGGUUGUC	((((((..(((.((((.(.(((....))).)..)))))))..))))))	((((((..(((.((((.(.(((....))).)..)))))))..))))))	-17.9	-2.64	3.57	1	coding	AKT3	9	0.7	0.8	0	-0.875
AKT3	ENST00000673466	10	1782	1810	GUCAUCUUCAAUUUAUUACUGAAAAUGAU	(((((.((((.........)))).)))))	(((((.((((.........)))).)))))	-4.1	-2.47	1.42	1	3'UTR	AKT3	10	0.5	0.6	0	-0.833333333
AKT3	ENST00000673466	11	1815	1829	GGACAUCACCAGUCC	((((.......))))	((((.......))))	-3.4	-2.39	0.25	1	3'UTR	AKT3	11	0	0.1	0	0
AKT3	ENST00000673466	12	2094	2190	UGAUCUUUUAGUUUUUCCCUCAGUGAAGGCUAAAUGAGAUACACUGAUUCUAGGUACAUUUUUUAACUUUCUAGAAGAGAAAAACUAACUAGACUAA	(..(((.((((((((((.((....(((((.((((.((..(((.(((....))))))..)).)))).)))))....)).))))))))))..)))...)	...(((.((((((((((.((....(((((.((((.((..(((.(((....))))))..)).)))).)))))....)).))))))))))..)))....	-20.8	-2.11	16.12	1	3'UTR	AKT3	12	3.4	1.7	0	-2
AKT3	ENST00000673466	13	2930	2967	AGGCUCUGAAAUGGAAUAUAUUGGUUAGAAUUUGGCUU	(...(((((((((.....))))<.))))).......>)	.((((((((((((.....))))..))))).....))).	-2.5	0.92	9.72	1	3'UTR	AKT3	13	0.5	0.7	0	-0.714285714
AKT3	ENST00000673466	14	2968	2987	UGGGAGAAGAGAUGCUGCCA	(((.((........)).)))	(((.((........)).)))	-4.2	-2.29	0.78	1	3'UTR	AKT3	14	0.1	0.3	0	-0.333333333
AKT3	ENST00000673466	15	2989	3045	UUAACCCCUUGGUACUGAAAAUGAGAAAAUCCCCAACUAUGCAUGCCAAGGGGUUAA	((((((((((((((.((....((.(......).))......))))))))))))))))	.(((((((((((((.((....((.(......).))......))))))))))))))).	-20.4	-4.36	4.75	1	3'UTR	AKT3	15	1.2	1	0	-1.2
AKT3	ENST00000673466	16	3048	3072	AAACAAAUAGCUGUUGACGUUUGCU	(....(((..(....)..)))...)	...(((((..(....)..)))))..	-2.2	-0.4	3.65	1	3'UTR	AKT3	16	0.1	0.3	1	3
AKT3	ENST00000673466	17	3285	3314	AAAAAGAGAACACCUCCAGCUUUUCUUUUU	(((((((((((.......).))))))))))	(((((((((((.......).))))))))))	-4.3	-1.87	3.05	1	3'UTR	AKT3	17	0.2	0.4	0	-0.5
AKT3	ENST00000673466	18	3316	3374	UGUAUAUACUCAUGUCCCCCAGAUUCCAACAUUUCUCACUGAAAGGGGGCAUGUAUGCA	((((((....((((((((((((................)))...)))))))))))))))	((((((....((((((((((((................)))...)))))))))))))))	-17.7	-3.39	8.16	1	3'UTR	AKT3	18	0.2	0.5	0	-0.4
AKT3	ENST00000673466	19	3667	3736	UUGACGCUGGAAGUGUGGAUUUAUAGCUAUGAAACCACUGCUGGCAGUGGGUGGGCCACUGGGACUGACG	(.................................................((<((((....)).)).)))	....(((((..(((((((.(((((....))))).)))).)))..))))).((.((((....)).)).)).	-21.9	-1.54	3.48	1	3'UTR	AKT3	19	2.4	1.4	0	-1.714285714
AKT3	ENST00000673466	20	3805	3915	UAUUUCUACCUGAGUGAAGUUCAUCCUUAGUAUUGAGUAGGAAGUUACAGUAAAUGGUAGUUCAUUCUUACUUACACACAUAGCUAAUCUUUUUUUUUUCACUUGGAAUUA	((.............................................................................................<<<<<.........))	.........((((((((((.......(((((((((((((((((...((...........))...)))))))))).....)).))))).........)))))))))).....	-19.2	-1.09	13.05	1	3'UTR	AKT3	20	1.1	1	0	-1.1
AKT3	ENST00000673466	21	4152	4182	CCAAGGACACUUCUUAAAGAUUAAUGACUGG	(((........(((...)))........)))	...((((....))))................	-0.2	1.15	7.57	1	3'UTR	AKT3	21	0.1	0.3	0	-0.333333333
AKT3	ENST00000673466	22	4186	4254	UGACAUUGCCCCAGGCGGGCCACUCCUCACACUGGCUCUCAGUUCCCAGCCAUGCCUGGGGCUCAGUCA	((((...(((((((((((((..........((((.....)))).....))).))))))))))...))))	((((...(((((((((((((..........((((.....)))).....))).))))))))))...))))	-31	-4.03	8.65	1	3'UTR	AKT3	22	1.7	1.2	0	-1.416666667
AKT3	ENST00000673466	25	4549	4645	AUAAUGCAGCCAUCUUGGAGGAAAUUGGCCAUUUCUGCUUAGAUGGUUGGCAGGGUCGCGCUCAGCUUUGCUUUCUACACUAAUUACAUAGCAUUAU	((....(((((((((.((.((((((.....)))))).)).)))))))))(((((((........)))))))........................))	(((((((((((((((.((.((((((.....)))))).)).))))))))((((((((........))))))))..................)))))))	-27.7	-2.22	7.43	1	3'UTR	AKT3	25	2.9	1.6	1	-1.1875
AKT3	ENST00000673466	26	4671	4766	CCCUGAUUUCCAGCUUCUUAAAGCUGACUGUUCUUGCAGGGGCCACUUGCUUCUCCUAGAGUACAAAAGUAAGGGCCUUCCUUACUAACUGCAGGG	(((((.....((((((....)))))).((((....))))(((((.((((((((((...))).....)))))))))))).............)))))	(((((.....((((((....)))))).((((....))))(((((.((((((((((...))).....)))))))))))).............)))))	-32.6	-3.08	8.45	1	3'UTR	AKT3	26	0.8	0.8	0	-1
AKT3	ENST00000673466	27	4802	4866	CUACUGUUUGUACUGUCUACAGUAGAAUUUCCUUAUCUUGCUCCUGGUAGUGCAUUACAGGCAAG	((.((((.(((((((((...(((((.((......)).)))))...)))))))))..))))...))	...((((.(((((((((...(((((.((......)).)))))...)))))))))..)))).....	-14.9	-2.05	21.06	1	3'UTR	AKT3	27	0.1	0.4	0	-0.25
AKT3	ENST00000673466	28	4953	5050	CAUUUCUUGACCUUGCUAGUUCUUUCAUUAGAUCUGCGCAAGAUCUAGUCAUCUGGUUAAGGAUUUUAAGCAGAUGCAACUAUAAACCCAAGAAACUG	(((((((((..((((((((.(((......))).))).)))))...((((((((((.((((.....)))).))))))..))))......))))))).))	..(((((((..((((((((.(((......))).))).)))))...((((((((((.((((.....)))).))))))..))))......)))))))...	-26.6	-3.4	10.31	1	3'UTR	AKT3	28	0.3	0.6	0	-0.5
AKT3	ENST00000673466	29	5777	5890	UCAUUCUGGAUGGGGCCUUUUUCUGAUUUUACCUCAUAAAGCUACUAUUGUAGAAACUUGGCUUUGCUCCUGUGACGAAGCCAGACAGAGGAAUGGCUUUUGGGACCAGAGUGA	(((((((((..((((((((((((((................................((((((((((......).))))))))).)))))))).)))))).....)))))))))	(((((((((..((((((((((((((................((((....))))....((((((((((......).))))))))).)))))))).)))))).....)))))))))	-39.7	-3.28	7.5	1	3'UTR	AKT3	29	0.1	0.4	0	-0.25
AKT3	ENST00000673466	31	6026	6065	UUUUAGAAUAUUGUAUAAUUUAUUCACAGUAUAUCUAAAA	((((((((((((((...........))))))).)))))))	.(((((((((((((...........))))))).)))))).	-7.6	-3.34	2.44	1	3'UTR	AKT3	31	0	0	1
AKT3	ENST00000673466	32	6088	6124	AUCUUAUGUGACAGCCUUUAUGUCUAGCACAUUUGAU	(((..(((((..((.(.....).))..)))))..)))	(((..(((((..((.(.....).))..)))))..)))	-7.5	-2.36	2.74	1	3'UTR	AKT3	32	0	0.2	0	0
AKT3	ENST00000673466	33	6125	6167	GAAAUAAAAAACUUCUGAAUCUGAAUAGAAGUUCUACUGUUUC	((((((...((((((((........))))))))....))))))	((((((...((((((((........))))))))....))))))	-8.4	-2.13	1.37	1	3'UTR	AKT3	33	0.1	0.3	0	-0.333333333
AKT3	ENST00000673466	34	6169	6226	GGCUUGAACCUUUUACAUGCUCAAGAGAUUCAAAUGGUCUCUGUGUGUAGAUCAUGCC	(((.(((....(((((((((...(((((((.....))))))))))))))))))).)))	(((.(((....(((((((((...(((((((.....))))))))))))))))))).)))	-18.4	-2.88	1.95	1	3'UTR	AKT3	34	0	0.2	0	0
AKT3	ENST00000673466	35	6244	6316	AUCCACAUCACUUCUGAGAGGCAAGGCUGAGCAUAUGGUGACAUCAGCUCUGUGUUGAGAUGGUGAUGAGGAU	((((.((((((((((..((.(((.((((((((((...))).).)))))).))).)).))).))))))).))))	((((.((((((((((..((.(((.((((((((((...))).).)))))).))).)).))).))))))).))))	-28.4	-3.54	5.74	1	3'UTR	AKT3	35	0	0.2	1	5
AKT3	ENST00000673466	36	6324	6390	CGCUGGCCAGGCAGGGCAGCCGAAGGUCAGGGACCUGUCCUAACUAACUGCAGCCUUGCCUUUAGUG	(.((((..(((((((((.((.(..(((.((((.....)))).)))..).)).))))))))))))).)	((((((..(((((((((.((.(..(((.((((.....)))).)))..).)).)))))))))))))))	-28	-2.29	5.6	1	3'UTR	AKT3	36	0.7	0.8	0	-0.875
AKT3	ENST00000673466	39	6731	6755	AAUGGAGUCUGAUGGGACAUUGAUU	(((.((((((....)))).)).)))	(((.((((((....)))).)).)))	-4	-1.72	2.75	1	3'UTR	AKT3	39	0	0	0
AKT3	ENST00000673466	40	6758	6841	AGGUGAAGGAUGAUUGAUAUAUAGAUCAUGAAAAGAAAAAUGAAUGGCAGGAAAAAAAGUUUGGUCCUUAAUAUACUUUGGCCU	(..................................................................................)	((((.((((((((((........))))))...................((((..((....))..)))).......)))).))))	-12.8	-1.25	8.04	1	3'UTR	AKT3	40	0.1	0.4	0	-0.25
AKT3	ENST00000673466	41	6966	7026	GAGCAGAUUUAAACACAUAACUUCAAGCCAUUUCUGAAAACAUACACCAGGAGCUCUGCUC	(((((((...................((...(((((...........))))))))))))))	(((((((...................((...(((((...........))))))))))))))	-10	-1.9	7.13	1	3'UTR	AKT3	41	0.1	0.2	0	-0.5
ALB	ENST00000295897	1	10	127	CUCUUCUGUCAACCCCACACGCCUUUGGCACAAUGAAGUGGGUAACCUUUAUUUCCCUUCUUUUUCUCUUUAGCUCGGCUUAUUCCAGGGGUGUGUUUCGUCGAGAUGCACACAAGAG	(((((..........................................<<..<<<<<<.<<<<<..................................................)))))	(((((.(((((((...((((((((((((...(((((..(((((.............................)))))..)))))))))))))))))...)).....)).))).)))))	-26.8	-1.09	21.37	9	5'UTR	ALB	1	3.3	1.7	0	-1.941176471
ALB	ENST00000295897	2	428	518	CAAAGAUGACAACCCAAACCUCCCCCGAUUGGUGAGACCAGAGGUUGAUGUGAUGUGCACUGCUUUUCAUGACAAUGAAGAGACAUUUUUG	((((((((.........................................(((.....))).......................))))))))	((((((((.((((((....(((((......)).)))....).)))))..(((.....)))..((((((((....)))))))).))))))))	-22.7	-1.74	10.34	9	coding	ALB	2	3.5	1.7	0	-2.058823529
ALB	ENST00000295897	4	680	746	GAAGGCUUCGUCUGCCAAACAGAGACUCAAGUGUGCCAGUCUCCAAAAAUUUGGAGAAAGAGCUUUC	((((((((...................................................))))))))	((((((((..(((.(((((..((((((..........))))))......))))))))..))))))))	-20.3	-2.35	4.89	9	coding	ALB	4	3.5	1.7	0	-2.058823529
ALB	ENST00000295897	5	750	790	GCAUGGGCAGUAGCUCGCCUGAGCCAGAGAUUUCCCAAAGC	((.((((.(((..((.((....)).))..))).))))..))	((.((((.(((..((.((....)).))..))).))))..))	-9.8	-0.24	6.08	9	coding	ALB	5	1	1	0	-1
ALB	ENST00000295897	6	839	951	CACGGAAUGCUGCCAUGGAGAUCUGCUUGAAUGUGCUGAUGACAGGGCGGACCUUGCCAAGUAUAUCUGUGAAAAUCAAGAUUCGAUCUCCAGUAAACUGAAGGAAUGCUGUG	(((((..(.<<..<<(...........................................................................)..)...>>..>>....)))))	(((((....((..((((((((((..(((((...(((.((((((..((((.....))))..)).)))).)))....)))))....))))))))......))..))....)))))	-31.7	-1.16	11.34	9	coding	ALB	6	3.9	1.8	0	-2.166666667
ALB	ENST00000295897	7	1069	1170	AUGCUGAGGCAAAGGAUGUCUUCCUGGGCAUGUUUUUGUAUGAAUAUGCAAGAAGGCAUCCUGAUUACUCUGUCGUGCUGCUGCUGAGACUUGCCAAGACAU	(((((..((..((((((((((((....((((((((......))))))))..))))))))))).........(((..((....))...))))..)).)).)))	(((((..((((((((((((((((....((((((((......))))))))..))))))))))).........(((..((....))...)))))))).)).)))	-35.9	-3.18	8.72	9	coding	ALB	7	5.3	2	0	-2.65
ALB	ENST00000295897	8	1230	1330	GUGUUCGAUGAAUUUAAACCUCUUGUGGAAGAGCCUCAGAAUUUAAUCAAACAAAAUUGUGAGCUUUUUGAGCAGCUUGGAGAGUACAAAUUCCAGAAUGC	((((((...((((((..(((((((((.(((((((.(((.(((((.........))))).))))))))))..)))....)))).))..))))))..))))))	((((((...((((((..(((((((((.(((((((.(((.(((((.........))))).))))))))))..)))....)))).))..))))))..))))))	-25.5	-2.87	4.94	9	coding	ALB	8	5.4	2.1	0	-2.571428571
ALB	ENST00000295897	9	1694	1730	UGCACUUGUUGAGCUCGUGAAACACAAGCCCAAGGCA	(((.((((..(.(((.(((...))).)))))))))))	(((.((((..(.(((.(((...))).)))))))))))	-9.5	-1.98	1.71	9	coding	ALB	9	0.7	0.8	1	0.375
ALB	ENST00000295897	10	1732	1757	CAAAAGAGCAACUGAAAGCUGUUAUG	((.((.(((........))).)).))	...((.(((........))).))...	-3.6	-1.73	1.65	9	coding	ALB	10	0.3	0.5	1	1.4
ALB	ENST00000295897	11	1765	1801	UCGCAGCUUUUGUAGAGAAGUGCUGCAAGGCUGACGA	((((((((((.((((.......))))))))))).)))	((((((((((.((((.......))))))))))).)))	-14.3	-2.88	3.33	9	coding	ALB	11	1.8	1.2	1	-0.666666667
ALB	ENST00000295897	13	1815	1832	UUUGCCGAGGAGGGUAAA	((((((......))))))	.(((((......))))).	-5.2	-3.52	0.79	9	coding	ALB	13	0.2	0.4	0	-0.5
ALB	ENST00000295897	14	1852	1867	AAGCUGCCUUAGGCUU	(((((......)))))	(((((......)))))	-3.5	-2	1.87	9	coding	ALB	14	0	0.1	0	0
ALB	ENST00000295897	15	1889	1906	UCUCAGCCUACCAUGAGA	(((((........)))))	(((((........)))))	-4.2	-3.55	0.54	9	3'UTR	ALB	15	0	0	0
ALB	ENST00000295897	16	1911	1958	GAGAAAGAAAAUGAAGAUCAAAAGCUUAUUCAUCUGUUUUUCUUUUUC	(((((((((((...((((.............))))..)))))))))))	(((((((((((...((((.............))))..)))))))))))	-9.6	-2.32	5.37	9	3'UTR	ALB	16	1.1	1	0	-1.1
ALK	ENST00000389048	1	5	78	GCGAUCCAGCGGCUCUGGGGGCGGCAGCGGUGGUAGCAGCUGGUACCUCCCGCCGCCUCUGUUCGGAGGGUCGC	((((((...<<<<<.<<<<<<<(((.((((.((((.(....).))))..)))).)))..<...<<<<<))))))	(((((((..(((...((((((((((.(.((.((((.(....).)))).))))))))))))).)))..)))))))	-41.7	-2.72	3.03	8	5'UTR	ALK	1	6.8	2.1	7	0.095238095
ALK	ENST00000389048	2	443	478	GGCGGCCAGGACAGCGUGCAGCAGCUGGGAGCCGCC	((((((.....((((........))))...))))))	((((((.....((((........))))...))))))	-17.7	-0.88	1.06	8	5'UTR	ALK	2	0.5	0.7	0	-0.714285714
ALK	ENST00000389048	3	486	554	GCCUUAAAAGUUGCAGAGAUUGGAGGCUGCCCCGAGAGGGGACAGACCCCAGCUCCGACUGCGGGGGGC	(((((...(((((..(((.((((.(((((((((....)))).))).))))))))))))))....)))))	(((((...(((((..(((.((((.(((((((((....)))).))).))))))))))))))....)))))	-33.2	-2.58	3.04	8	5'UTR	ALK	3	3.3	1.5	6	1.8
ALK	ENST00000389048	4	557	584	GAGAGGACGGUACCCAACUGCCACCUCC	(.((((..((((......)))).)))))	..((((..((((......)))).)))).	-8.1	-1.49	4.2	8	5'UTR	ALK	4	0.3	0.6	5	7.833333333
ALK	ENST00000389048	5	730	746	GUCUGUUUCAUUUAGAC	(((((.......)))))	(((((.......)))))	-2.7	-3.1	0.34	8	5'UTR	ALK	5	0	0.2	1	5
ALK	ENST00000389048	6	747	782	UCCUGCUCGCCUCCGUGCAGUUGGGGGAAAGCAAGA	((.((((..((((((......))))))..)))).))	((.((((..((((((......))))))..)))).))	-15.2	-2.16	1.92	8	5'UTR	ALK	6	0.5	0.7	1	0.714285714
ALK	ENST00000389048	8	798	847	ACAGUCCUCUGGAGAUCAGGUGGAAGGAGCCGCUGGGUACCAAGGACUGU	((((((((.(((..(((.(((((......))))).))).)))))))))))	((((((((.(((..(((.(((((......))))).))).)))))))))))	-23.4	-3.88	2.59	8	5'UTR	ALK	8	1.9	1.3	2	0.076923077
ALK	ENST00000389048	9	856	874	UCUUCCCAUCUCGGGGAGA	(((((((.....)))))))	(((((((.....)))))))	-9.2	-3.28	0.65	8	5'UTR	ALK	9	0.1	0.3	1	3
ALK	ENST00000389048	10	880	895	GGGUGAGGCUGGGCCC	((((........))))	((((........))))	-4.7	-1.06	0.4	8	5'UTR	ALK	10	0.4	0.5	3	5.2
ALK	ENST00000389048	11	896	918	GGAGAGCAGUGUAAACGGCCUCC	((((.((.((....)).))))))	((((.((.((....)).))))))	-8.3	-2.36	0.24	8	5'UTR	ALK	11	0.4	0.6	1	1
ALK	ENST00000389048	12	930	947	GGGAGCCAUCGGGCUCCU	(((((((....)))))))	(((((((....)))))))	-11.9	-3.99	0.43	8	coding	ALK	12	0.3	0.6	1	1.166666667
ALK	ENST00000389048	13	963	980	GCUGCUUUCCACGGCAGC	(((............)))	((((((......))))))	-7.8	-3.05	0.27	8	coding	ALK	13	0.1	0.3	0	-0.333333333
ALK	ENST00000389048	14	985	1034	GGCUCCGGGAUGGGGACCGGCCAGCGCGCGGGCUCCCCAGCUGCGGGGCC	(((((((.(................................).)))))))	(((((((.(.((((((((.((......)).)).))))))..).)))))))	-31.4	-1.47	3.46	8	coding	ALK	14	1.8	1.2	0	-1.5
ALK	ENST00000389048	15	1229	1281	UGCUGGGGCCGGCGCCGGGGGUCUCCUGGACCGCCGGUUCACCAGCCCCGGCA	(((((((((.((.(((((.(((((...))))).)))))...)).)))))))))	(((((((((.((.(((((.(((((...))))).)))))...)).)))))))))	-39.4	-3.37	1.1	8	coding	ALK	15	1.9	1.3	1	-0.692307692
ALK	ENST00000389048	16	1285	1304	GCCCGGACGCUGUCCAGGGU	((((((((...)))).))))	((((((((...)))).))))	-9.7	-2.17	0.45	8	coding	ALK	16	0.2	0.5	1	1.6
ALK	ENST00000389048	17	1315	1373	GGCUCCGUGCGCAAGCUCCGGCGUGCCAAGCAGUUGGUGCUGGAGCUGGGCGAGGAGGC	(.((((.(((.((.((((((((..(((((....))))))))))))))).))).)))).)	(.((((.(((.((.((((((((..(((((....))))))))))))))).))).)))).)	-36.8	-3.25	2.5	8	coding	ALK	17	1.7	1.2	0	-1.416666667
ALK	ENST00000389048	18	1409	1422	CGGCUGUGGGGCUG	(((((....)))))	(((((....)))))	-4.5	-2.08	0.39	8	coding	ALK	18	0	0	1
ALK	ENST00000389048	19	1492	1516	CUGAUGCCCGAGAAGAAGGCGUCGG	((((((((.........))))))))	((((((((.........))))))))	-10	-2.57	1.16	8	coding	ALK	19	1.1	1	2	0.9
ALK	ENST00000389048	21	1560	1595	CCAGCCCCGCCUUCUCUUCCAGAUCUUCGGGACUGG	((((.((((...(((.....)))....)))).))))	((((.((((...(((.....)))....)))).))))	-12.1	-2.76	2.15	8	coding	ALK	21	0.4	0.6	0	-0.666666667
ALK	ENST00000389048	22	1679	1792	ACUCCUUCCCUUUCCUGUCUCAUCGCAGCCGAUAUGGUCUGGAGUGCAGCUUUGACUUCCCCUGUGAGCUGGAGUAUUCCCCUCCACUGCAUGACCUCAGGAACCAGAGCUGGU	(((..(((..................................................................................................)))..)))	(((((..((...((((((......))))..))...))...))))).((((((((..((((...((.((((((((.......)))))..)).).))....)))).))))))))..	-32.6	-1.18	25.91	8	coding	ALK	22	5.6	2.1	0	-2.666666667
ALK	ENST00000389048	23	1894	1931	CUCAACACCUCAGCUGACUCCAAGCACACCAUCCUGAG	(((.........((.........))..........)))	((((........(((.......))).........))))	-3.2	-0.82	7.03	8	coding	ALK	23	0.1	0.3	0	-0.333333333
ALK	ENST00000389048	25	2173	2202	GCAGUGGACUUCUUUGCCCUGAAGAACUGC	(((((...((((........)))).)))))	(((((...((((........)))).)))))	-8.8	-1.59	0.61	8	coding	ALK	25	0.5	0.6	0	-0.833333333
ALK	ENST00000389048	26	2203	2253	AGUGAAGGAACAUCCCCAGGCUCCAAGAUGGCCCUGCAGAGCUCCUUCACU	(((((((((.(.((..((((..(((...))).))))..))).)))))))))	(((((((((.(.((..((((..(((...))).))))..))).)))))))))	-20.2	-3.66	3.76	8	coding	ALK	26	2	1.3	1	-0.769230769
ALK	ENST00000389048	27	2374	2482	GAAGAUGGCUUCUGUGGCUGGACCCAAGGCACACUGUCACCCCACACUCCUCAAUGGCAGGUCAGGACCCUAAAGGAUGCCCGGUUCCAGGACCACCAAGACCAUGCUC	((.........................................................................................................))	((..(((((((..(((((((((.((..((((..((....((..((.((((.....)).))))..)).......))..)))).)).)))))..)))).))).))))..))	-32.3	-1.04	14.57	8	coding	ALK	27	6.4	2.2	0	-2.909090909
ALK	ENST00000389048	28	2524	2633	ACAGUGACCAGUGCUACGUUUCCUGCACCGAUCAAGAGCUCUCCAUGUGAGCUCCGAAUGUCCUGGCUCAUUCGUGGAGUCUUGAGGGGAAACGUGUCCUUGGUGCUAGU	(((((.(((((.(.(((((((((....((..((((((...(((((((((((((..((...))..))))))..)))))))))))))))))))))))).).)))))))).))	..(((.(((((.(.(((((((((....((..((((((...(((((((((((((..((...))..))))))..)))))))))))))))))))))))).).))))))))...	-41.6	-2.3	10.19	8	coding	ALK	28	9.9	2.5	0	-3.96
ALK	ENST00000389048	29	2730	2764	CGAUGUGUCUGACAGGUUCUGGCUGCAGAUGGUCG	((((..(((((.(((.......)))))))).))))	((((..(((((.(((.......)))))))).))))	-11.6	-1.19	1.34	8	coding	ALK	29	2.4	1.3	0	-1.846153846
ALK	ENST00000389048	30	2767	2818	UGGUGGGGACAAGGAUCCAGAGCCAUCGUGGCUUUUGACAAUAUCUCCAUCA	(((((((((....(.((.(((((((...))))))).)))....)))))))))	(((((((((....(.((.(((((((...))))))).)))....)))))))))	-20.2	-3.34	2.29	8	coding	ALK	30	2.5	1.4	1	-1.071428571
ALK	ENST00000389048	31	2823	2860	GGACUGCUACCUCACCAUUAGCGGAGAGGACAAGAUCC	(((((....((((.((......)).))))...)).)))	(((((....((((.((......)).))))...)).)))	-10.1	-1.55	1.81	8	coding	ALK	31	1	0.9	1	0
ALK	ENST00000389048	32	2990	3017	GUGGGGCCAGCGGGCCCCAUGGCCCCAC	(((((((((..((...)).)))))))))	(((((((((..((...)).)))))))))	-19	-2.86	1.26	8	coding	ALK	32	1.4	1	1	-0.4
ALK	ENST00000389048	33	3020	3040	AGGCACAGUGCAACAACGCCU	((((...((......))))))	((((...((......))))))	-3.4	-1.18	2.44	8	coding	ALK	33	0.6	0.7	0	-0.857142857
ALK	ENST00000389048	34	3221	3299	UGGAGAAGGAUGACAUGCUGUACAUCCUGGUUGGGCAGCAGGGAGAGGACGCCUGCCCCAGUACAAACCAGUUAAUCCA	((..........................(((...................................)))........))	((((..(((((((((...))).))))))(((((((..(((((.........)))))))))......)))......))))	-23.8	-1.28	11.21	8	coding	ALK	34	12	2.1	0	-5.714285714
ALK	ENST00000389048	35	3499	3600	CCAGAGAGACUGGAGAAUAACUCCUCGGUUCUAGGGCUAAACGGCAAUUCCGGAGCCGCAGGUGGUGGAGGUGGCUGGAAUGAUAACACUUCCUUGCUCUGG	(....................................................................................................)	((((((.............(((((((((((((.(((((....)))....))))))))).))).)))(((((((.............)))))))...))))))	-33.7	-1.06	13.68	8	coding	ALK	35	12.7	2.6	5	-2.961538462
ALK	ENST00000389048	36	3626	3722	CCACCGGAGGACAUUCCUGCCCCCAGGCCAUGAAGAAGUGGGGGUGGGAGACAAGAGGGGGUUUCGGAGGGGGUGGAGGGGGGUGCUCCUCAGGUGG	(.(((.((((((((((((((((((...((((......))))......(((((........)))))...))))))....))))))).))))).))).)	(((((.((((((((((((((((((...((((......))))......(((((........)))))...))))))....))))))).))))).)))))	-43.6	-2.64	4.61	8	coding	ALK	36	8.8	2.4	4	-2
ALK	ENST00000389048	37	4049	4141	CCUCUGCCCUCGUGGCCGCCCUGGUCCUGGCUUUCUCCGGCAUCAUGAUUGUGUACCGCCGGAAGCACCAGGAGCUGCAAGCCAUGCAGAUGG	(((((((....(((((.((...(.((((((.....................................)))))).).))..)))))))))).))	(((((((....(((((.((...(.((((((.....((((((..(((....)))....))))))....)))))).).))..)))))))))).))	-37.8	-1.74	12.39	8	coding	ALK	37	7	2.1	0	-3.333333333
ALK	ENST00000389048	38	4231	4259	ACCUCCUCCAUCAGUGACCUGAAGGAGGU	(((((((...((((....)))))))))))	(((((((...((((....)))))))))))	-12.7	-3.34	5.88	8	coding	ALK	38	1.9	1.1	0	-1.727272727
ALK	ENST00000389048	39	4469	4519	GCUGCAUUGGGGUGAGCCUGCAAUCCCUGCCCCGGUUCAUCCUGCUGGAGC	(((.((.(((((((((((.(((.....)))...))))))))))).)).)))	(((.((.(((((((((((.(((.....)))...))))))))))).)).)))	-24	-3.09	0.82	8	coding	ALK	39	4.9	1.6	0	-3.0625
ALK	ENST00000389048	40	4992	5050	UGGGCCUGUAUACCGGAUAAUGACUCAGUGCUGGCAACAUCAGCCUGAAGACAGGCCCA	(((((((((...............((((.(((((.....)))))))))..)))))))))	(((((((((...............((((.(((((.....)))))))))..)))))))))	-24.2	-3.16	3.22	8	coding	ALK	40	6	1.7	0	-3.529411765
ALK	ENST00000389048	41	5111	5143	CCGCUUUGCCGAUAGAAUAUGGUCCACUUGUGG	(..(.........................)..)	((((...((((........))))......))))	-4.4	0.59	4.19	8	coding	ALK	41	2.4	1.1	0	-2.181818182
ALK	ENST00000389048	42	5159	5217	UGCCUGUGAGGCCCAAGGACCCUGAGGGGGUUCCUCCUCUCCUGGUCUCUCAACAGGCA	(((((..((((((..((((....((((((....)))))))))))))))).....)))))	(((((((((((((..((((....((((((....))))))))))))))))...)))))))	-30.5	-4.08	13.13	8	coding	ALK	42	5.2	1.9	1	-2.210526316
ALK	ENST00000389048	44	5259	5282	GCCUACCACCUCCUCUGGCAAGGC	(((..................)))	((((.(((.......)))..))))	-5.4	-1.61	2.87	8	coding	ALK	44	0.7	0.7	1	0.428571429
ALK	ENST00000389048	45	5411	5436	CCAGAAACAAGCCCACCAGCUUGUGG	((....((((((......))))))))	......((((((......))))))..	-6.9	-2.06	0.98	8	coding	ALK	45	0.4	0.6	0	-0.666666667
ALK	ENST00000389048	46	5439	5519	CCCAACGUACGGCUCCUGGUUUACAGAGAAACCCACCAAAAAGAAUAAUCCUAUAGCAAAGAAGGAGCCACACGACAGGGG	(((..(((..((((((((((((......))))).............................)))))))..)))....)))	(((..(((..((((((((((((......))))).............................)))))))..)))...))).	-20	-2.2	5.89	8	coding	ALK	46	4.4	1.5	0	-2.933333333
ALK	ENST00000389048	47	5604	5694	CUCUUCGCUGACUGCCAAUAUGAAGGAGGUACCUCUGUUCAGGCUACGUCACUUCCCUUGUGGGAAUGUCAAUUACGGCUACCAGCAACAG	((....((((...(((..................................((...............)).......)))...))))...))	......((((...(((.........((.((((((......))).))).))(((((((....))))).)).......)))...)))).....	-23.5	-1.44	12.91	8	coding	ALK	47	4.5	1.7	0	-2.647058824
ALK	ENST00000389048	48	5902	5958	AACCUAUUUUGAAGUACCACCAAAAAAGCUGUAUUUUGAAAAUGCUUUAGAAAGGUU	(((((.((((((((((....(((((........)))))....)))))))))))))))	(((((.((((((((((....(((((........)))))....)))))))))))))))	-13.3	-3.89	2.11	8	3'UTR	ALK	48	1.8	1.2	0	-1.5
ALK	ENST00000389048	51	6036	6085	GGUUGCAUAAGGUUUUUAUGCAUGUUUGUUGUAUACUUCCUUAUGCUUCU	((..((((((((....((((((.......))))))...))))))))..))	((..((((((((....((((((.......))))))...))))))))..))	-16.8	-3.81	1.37	8	3'UTR	ALK	51	1.5	1.1	0	-1.363636364
ALK	ENST00000389048	53	6118	6230	CAGAAUUAGCUGCUUCUAUGUUUCAUAGUUGGGGUCAUAGAUGUUUCCUUGCCUUGUUGAUGUGGACAUGAGCCAUUUGAGGGGAGAGGGAACGGAAAUAAAGGAGUUAUUUG	(((...(((((.(.............................((((((((.((((...((((.(........)))))...)))).)))))))).........).))))).)))	...((.(((((.(((((((((((((....))))).)))))).((((((((.((((...((((.(........)))))...)))).))))))))........)).))))).)).	-30.1	-1.76	14.77	8	3'UTR	ALK	53	5.3	2.1	2	-1.571428571
AMER1	ENST00000374869	1	2	96	GUGCUGGAGGUGACUGGAGCCGCGGCGACGGCGGCAGCAGCUGCGGUGGCGGCGCUCUCAGCCGUGGCAGCCGAGGCUGCAGCCCGGCCCAGGGC	((.(((...........((((.((((..(.(.................................).)..)))).))))...........))).))	((.((((.((.(.(((.((((.((((..(.((((((((.(((((....))))))))....))))).)..)))).)))).))))))...)))).))	-55.6	-2.25	4.14	8	5'UTR	AMER1	1	3.5	1.7	1	-1.470588235
AMER1	ENST00000374869	2	231	256	CAUCAUCAUGGAGACCCAAAAGGAUG	((.......((....)).......))	((((....(((....)))....))))	-4.7	-1.4	1.13	8	5'UTR	AMER1	2	0.4	0.6	1	1
AMER1	ENST00000374869	3	373	462	UCAUCCGGCCCAGGUAGGCUGAAGAAAACUGCCAUGAAACUCUUUGGUGGCAAGAAGGGUAUCUGUACUCUGCCUAGUUUCUUUGGAGGG	(........................................................................................)	...(((((...((.(((((..........((((((.(((...))).))))))...((((((....))))))))))).))...)))))...	-24.2	-0.45	14.15	8	coding	AMER1	3	3.1	1.6	0	-1.9375
AMER1	ENST00000374869	4	620	656	CCAGCUCUCAGAGUGCCCAUGGGGCUUUGGAGACAGG	((..(((.((((((.((...)).)))))))))...))	((.((((.((((((.((...)).))))))))).).))	-13.9	-2.63	4.26	8	coding	AMER1	4	1.2	1	0	-1.2
AMER1	ENST00000374869	6	678	731	GGCUGGAGCCACAGAGAAAGCUGUGGCUGAGAAGUUUCCCUCUAUGCCCAAGCC	((((((((((((((......))))))))(((........))).....)).))))	((((((((((((((......))))))))(((........))).....)).))))	-20.9	-3.34	3.12	8	coding	AMER1	6	1.8	1.2	1	-0.666666667
AMER1	ENST00000374869	7	734	756	AGAAAGGCCUAAAAGGCUUUUUU	((((((((((...))))))))))	.(((((((((...))))))))).	-8.9	-4.92	1.11	8	coding	AMER1	7	0.5	0.6	0	-0.833333333
AMER1	ENST00000374869	9	782	885	GCAAGGUCACUGGGGCUGAGCAAAGUGAGCCAGGGGCCAAGGGGCCUGAGAGGGUCAGAGCCAGGCCUCAUGAGCACGUGAGCUCAGCCCCUCAGGUGCCCUGC	((..((.((((((((((((((...(((..(..((((((....(((((((.....)))).))).))))))..)..)))....))))))))))...))))))..))	(((.((.((((((((((((((...(((..(..((((((....(((((((.....)))).))).))))))..)..)))....))))))))))...)))))).)))	-55.9	-4.29	8.6	8	coding	AMER1	9	3.3	1.7	0	-1.941176471
AMER1	ENST00000374869	10	1328	1344	CCUACCAAGGAGGUGGG	((((((.....))))))	((((((.....))))))	-7.7	-3.58	0.14	8	coding	AMER1	10	0.3	0.5	0	-0.6
AMER1	ENST00000374869	11	1355	1378	CCUUGCCAGAUGAUGAUGACGAGG	(((((.((........)).)))))	(((((.((........)).)))))	-5.4	-1.08	0.4	8	coding	AMER1	11	0.4	0.6	1	1
AMER1	ENST00000374869	12	1491	1509	GCCCAAUAUGAACCUGGGC	(.................)	(((((.........)))))	-6.2	-2.15	0.29	8	coding	AMER1	12	0.2	0.4	0	-0.5
AMER1	ENST00000374869	13	1525	1592	UCCCCAGGCCACCACGGCUACAUGCUCCUUGACCCAGUUAGGUCUUAUCCUGGCCUAGCCCCUGGGGA	((((((((.......(((((...(((....((((......)))).......))).)))))))))))))	((((((((.......(((((...(((....((((......)))).......))).)))))))))))))	-26.3	-3.23	12.64	8	coding	AMER1	13	0.8	0.8	0	-1
AMER1	ENST00000374869	15	1661	1693	CCACACCUGGAUUUGAGGAUGAUUCAGGUGAGG	((.((((((((((.......)))))))))).))	((.((((((((((.......)))))))))).))	-14.3	-3.55	0.67	8	coding	AMER1	15	1.2	0.9	0	-1.333333333
AMER1	ENST00000374869	16	1697	1752	UGGGGCUUGUCCGCAGGGAUUGUCUACCCCGAGACAGCUACAGUGGAGAUGCCCUA	((((((.(.(((((..((.((((((......))))))))...))))).).))))))	((((((.(.(((((..((.((((((......))))))))...))))).).))))))	-24.6	-2.55	3.04	8	coding	AMER1	16	2.6	1.4	1	-1.142857143
AMER1	ENST00000374869	18	2184	2209	GCCCGUCUUAGAGUAUCAGAUGAGGC	((((((((.........))))).)))	((((((((.........))))).)))	-7.2	-1.81	1.49	8	coding	AMER1	18	0.2	0.4	0	-0.5
AMER1	ENST00000374869	19	2213	2235	UAGGCCCAUCAGUGAUGGGCCUG	((((((((((...))))))))))	((((((((((...))))))))))	-16.1	-5	0.62	8	coding	AMER1	19	0	0.2	0	0
AMER1	ENST00000374869	20	2243	2268	GGGUAUCAGGGACCUCUCAGAUUUCC	(((......((....))......)))	(((.(((.(((....))).))).)))	-5.3	-0.6	1.2	8	coding	AMER1	20	0.2	0.4	0	-0.5
AMER1	ENST00000374869	21	2273	2295	GGGGAAUUACCUCAGCUUUCCCC	((((((...........))))))	((((((...........))))))	-7.8	-3.21	0.73	8	coding	AMER1	21	0.3	0.5	0	-0.6
AMER1	ENST00000374869	22	2396	2457	AGCUCUUCCAGAGUGAUGCCAUGUUUGAGCCAGACAUGCAAGAAGCAAAUUUUGGAGGAUCU	((.(((((((((((..(((((((((((...))))))))......))).))))))))))).))	((.(((((((((((..(((((((((((...))))))))......))).))))))))))).))	-21.8	-3.65	1.86	8	coding	AMER1	22	2.6	1.5	0	-1.733333333
AMER1	ENST00000374869	23	2466	2532	GGCCUACCCUACUUAUUCACCCCCUGAAGAUCCAGAGGAAGAGGAGGUUGAGAAGGAAGGGAAUGCC	((....((((.(((.((((.(((((.....(((...)))..))).)).)))).))).))))....))	(((...((((.(((.((((.(((((.....(((...)))..))).)).)))).))).))))...)))	-21.1	-2.16	7.73	8	coding	AMER1	23	2.1	1.3	0	-1.615384615
AMER1	ENST00000374869	24	2534	2550	CUGUGAGUUUCUCACAG	(((((((...)))))))	(((((((...)))))))	-7.6	-5.28	0.27	8	coding	AMER1	24	0.3	0.5	0	-0.6
AMER1	ENST00000374869	25	2554	2591	CUGGUAGAGUUCACCAGCAAUGGGAACCUCUUUUCCAG	((((.(((((((.(((....)))))).))))...))))	((((.(((((((.(((....)))))).))))...))))	-13.3	-2.88	1.95	8	coding	AMER1	25	1.2	1	0	-1.2
AMER1	ENST00000374869	26	2600	2647	GCAGCUCUGACUCUGACUCAUCUUUCACUCAAAACCUCCCUGAGCUGC	((((((((((...(((........))).)))..........)))))))	((((((((((...(((........))).)))..........)))))))	-10.1	-2.35	4.92	8	coding	AMER1	26	1.2	1	0	-1.2
AMER1	ENST00000374869	27	2954	3053	UCUCCAAUUCCCACUUGGUCCAGGGCUACCUCGAGUCUGAUGAGCUGCAGGCCCAGCAGGAAGAUUCAGAUGAGGAGGACGAAGAGGAGGAAGAAGGAGA	(((((..(.(((..........................................................................).)).)...)))))	(((((..(((((.(((.((((.......((((..((((((....((((.......))))......)))))))))).)))).)))..).))))...)))))	-34.7	-1.91	11.64	8	coding	AMER1	27	5.8	2.1	1	-2.285714286
AMER1	ENST00000374869	28	3093	3121	CCCAGGGGCCUAUGAUUGGCCUGCUUGGG	(.(...((((.......)))).....).)	((((((((((.......))))..))))))	-14.7	-2.75	1.74	8	coding	AMER1	28	0.3	0.5	0	-0.6
AMER1	ENST00000374869	29	3125	3183	CCUGUCCUCUUCCAGUGGGGCCAGGUCCUGCCUGGAUAAGCCCCAACCAGUUGGACAGG	(((((((........((((((...((((.....))))..)))))).......)))))))	(((((((........((((((...((((.....))))..)))))).......)))))))	-28.7	-3.06	6.82	8	coding	AMER1	29	1	1	0	-1
AMER1	ENST00000374869	30	3403	3422	GAUGAGCCCAGUUGCUCUUC	((.((((......)))).))	((.((((......)))).))	-4.9	-2.36	1.03	8	coding	AMER1	30	0.1	0.4	1	2.25
AMER1	ENST00000374869	31	3428	3446	CUGGAGGCUUCAGCCCCAG	((((.(((....)))))))	((((.(((....)))))))	-9.1	-2.56	0.19	8	coding	AMER1	31	0.2	0.5	0	-0.4
AMER1	ENST00000374869	33	3478	3506	ACCCAUGGCAUUCCUCAGCUGCCCAGGGU	((((..((((.........))))..))))	((((..((((.........))))..))))	-9.7	-2.57	1.85	8	coding	AMER1	33	0.5	0.7	1	0.714285714
AMER1	ENST00000374869	34	3509	3534	GGCCUGAGCACCCCCAGCCUCAGCCC	((..(((((.......).))))..))	(((.(((((.......).))))))).	-7.5	-1.36	3.13	8	coding	AMER1	34	0.5	0.7	1	0.714285714
AMER1	ENST00000374869	35	3552	3580	CAGCCUUGACCUGUCAAAGGAGAGGGCUG	(((((((..(((.....)))..)))))))	(((((((..(((.....)))..)))))))	-14.2	-3.19	0.27	8	coding	AMER1	35	0.3	0.5	0	-0.6
AMER1	ENST00000374869	36	3582	3599	GCAAGGUGCCUCUCUUGC	((((((......))))))	((((((......))))))	-4.9	-2.7	0.82	8	coding	AMER1	36	0.1	0.3	0	-0.333333333
AMER1	ENST00000374869	38	3722	3796	GGGUGGGGGUUGUUGUUUAACUUGAAAACCCUUUGGGCCAAGGAAAACUCCUGUGAGUUUUCACCUUGGUUUUCC	((....((((.................))))...((((((((((((((((....)))))))..))))))))).))	((((..((((((.....))))))....))))...((((((((((((((((....)))))))..)))))))))...	-25.9	-2.95	5.62	8	3'UTR	AMER1	38	2.7	1.5	4	0.866666667
AMER1	ENST00000374869	39	3797	3839	CACUUGCCUCUUCUGCCAUCUAUGGCCACGUUCAACUCAAGUG	((((((........((((....))))...........))))))	((((((........((((....))))...........))))))	-7.7	-1.57	2.1	8	3'UTR	AMER1	39	0	0.2	0	0
AMER1	ENST00000374869	41	3961	4014	GUGAUUAUAUAUAUAUAUAUAUAUAUAUAUAUAUAUAUAUAUAUAUAUACACAC	(((..((((((((((((((((((((....))))))))))))))))))))..)))	(((..(((((((((((((((((((....)))))))))))))))))))..)))..	-20.7	-5.82	21.51	8	3'UTR	AMER1	41	0.6	0.8	4	4.25
AMER1	ENST00000374869	42	4066	4088	CAUGCACACACAUAUAUAGCAUG	(((((.............)))))	(((((.............)))))	-3.4	-2.81	0.27	8	3'UTR	AMER1	42	0.1	0.3	2	6.333333333
AMER1	ENST00000374869	43	4101	4123	AGGCUAAACCUUUAGUGCCCCCU	(((.....(.....).....)))	.(((............)))....	-3.1	-1	3.32	8	3'UTR	AMER1	43	0	0	0
AMER1	ENST00000374869	44	4194	4246	GUGGGGCUUAUUUGCUAUUAGCAAUGUGAAAUUAUGGUACAGAUCCUCCCCAC	((((((...(((((.(((((..(((.....))).))))))))))...))))))	((((((...(((((.(((((..(((.....))).))))))))))...))))))	-14.4	-1.63	5.35	8	3'UTR	AMER1	44	0.1	0.4	0	-0.25
AMER1	ENST00000374869	45	4259	4312	UGGCCUGGCAUAGCUGCCAUCAUUAUAUCAGAUGACUAUAAGCUAUUCAUCCCA	(((..(((.((((((....(((((......))))).....)))))))))..)))	(((..(((.((((((....(((((......))))).....)))))))))..)))	-12.9	-2.71	2.55	8	3'UTR	AMER1	45	0	0.2	0	0
AMER1	ENST00000374869	46	4313	4342	GCUAGCUGUCCUUAGAGAGGAUCAAGUAGC	((((..(((((((...))))).))..))))	((((..(((((((...))))).))..))))	-9.6	-2.11	2.64	8	3'UTR	AMER1	46	0	0	0
AMER1	ENST00000374869	47	4347	4370	GUCUCACAGCCUAUCGCUGUGGAC	(((.((((((.....)))))))))	(((.((((((.....)))))))))	-11.4	-3.88	0.53	8	3'UTR	AMER1	47	0	0.2	0	0
AMER1	ENST00000374869	48	4373	4386	UGGCAUCAUGACCA	(((((...)).)))	(((((...)).)))	-0.7	-0.48	1.76	8	3'UTR	AMER1	48	0.1	0.2	1	4.5
AMER1	ENST00000374869	50	4562	4592	AAGCUUGUGACUACCUGAGUUGCAGAUGCUU	((((((((((((.....))))))))..))))	((((((((((((.....))))))))..))))	-7.9	-1.91	1.58	8	3'UTR	AMER1	50	0.3	0.5	0	-0.6
AMER1	ENST00000374869	52	4610	4625	UUUCCUCUAAAGGAAA	((((((....))))))	.(((((....))))).	-3.8	-5.13	1	8	3'UTR	AMER1	52	0	0.1	0	0
AMER1	ENST00000374869	53	4795	4877	GCAGAGCUUAAGGUAUCUCAGUUUCUUAAAAGGGAAAACUCCCUUCUCAAGCCUCCCAACACAAAAUGUUCCUUAAGCCUUGC	((((.((((((((............................................((((.....)))))))))))).))))	((((.((((((((................((((((....))))))............((((.....)))))))))))).))))	-19.8	-3.32	9.94	8	3'UTR	AMER1	53	1.5	1.2	2	0.416666667
AMER1	ENST00000374869	55	4970	5048	UAAAGAGCUUUUAUCUUCCAAUUAGCCGAGUCCUUAGCAUCAUCAAAUGACAGGGCUUCUUGGCAGUUGCAGCCCUUUA	(((((.(.................................................................).)))))	(((((.(((.....((.((((..((((..(((................)))..))))..)))).))....))).)))))	-19.8	-1.96	11.11	8	3'UTR	AMER1	55	0.4	0.6	0	-0.666666667
AMER1	ENST00000374869	56	5166	5257	GCCAAGCUCAACCUCUCAUUAAUCACCUGUAGGAGAGGGUUCCUUUUACAUGUCUUUAUUGGAAAUGGCAUAUGGAACAUUUUUUGCUUGGC	(((((((....((((((.(((........)))))))))(((((.....(((.(((.....))).)))......))))).......)))))))	(((((((....((((((.(((........)))))))))(((((.....(((.(((.....))).)))......))))).......)))))))	-28.3	-3.16	7.3	8	3'UTR	AMER1	56	2	1.4	0	-1.428571429
AMER1	ENST00000374869	57	5346	5366	UGCCAUUCCUGAGAUAUGGCA	((((((((....)).))))))	((((((((....)).))))))	-6.4	-2.65	1.75	8	3'UTR	AMER1	57	0.1	0.3	0	-0.333333333
AMER1	ENST00000374869	58	5382	5432	AGAUGCUGUUUGCCCCCUAAGUCAAGGUGACUUUGUGGGCAAACUGUUUCU	(((.((.((((((((.(.((((((...)))))).).)))))))).)).)))	(((.((.((((((((.(.((((((...)))))).).)))))))).)).)))	-22.6	-4.53	2.31	8	3'UTR	AMER1	58	0.5	0.7	0	-0.714285714
AMER1	ENST00000374869	59	5434	5459	GGCCAGGGGAUGUGUCCAUGCUGGUC	((((((.(((....)))...))))))	((((((.(((....)))...))))))	-9.4	-1.34	1.92	8	3'UTR	AMER1	59	0.1	0.3	0	-0.333333333
AMER1	ENST00000374869	61	5596	5660	CCAGCUCUUCAGGCUGACUUUGGCUACAGAUACAUUGUGAAGAAAUGUAUCUGUUGUGGAGCUGG	((((((((.((((((......))))(((((((((((.......))))))))))))).))))))))	((((((((.((((((......))))(((((((((((.......))))))))))))).))))))))	-28.8	-4.3	1.99	8	3'UTR	AMER1	61	0.3	0.6	0	-0.5
AMER1	ENST00000374869	62	5672	5695	GGGUGAGGAAGGCCCUCCUUACCC	(((((((((......)))))))))	(((((((((......)))))))))	-14	-3.84	0.38	8	3'UTR	AMER1	62	0.1	0.4	0	-0.25
AMER1	ENST00000374869	64	5765	5794	GAUGGUGGGGCUGAAAUUGGCCUGGCUAUU	(...((.(((((......))))).))...)	((((((.(((((......))))).))))))	-14	-3.33	1.14	8	3'UTR	AMER1	64	0.1	0.3	0	-0.333333333
AMER1	ENST00000374869	65	5820	5868	UGCCUUUACAACAGGGAAGAACCCACCUCUUGCCUCUUCUUUCAGGGCA	((((((.......((.((((.......)))).)).........))))))	((((((......(((.((((.......)))).)))........))))))	-12.2	-2.01	3.64	8	3'UTR	AMER1	65	0.1	0.3	0	-0.333333333
AMER1	ENST00000374869	66	5875	5921	GCUCCUGUCUACAUGUGGACUGUGCCAGCCACAGCAGGCGGUAGAGC	((((((((((.(.(((((.(((...))))))))).))))))..))))	((((((((((.(.(((((.(((...))))))))).))))))..))))	-19.9	-2.86	1.03	8	3'UTR	AMER1	66	0	0.1	0	0
AMER1	ENST00000374869	67	5936	6009	AGACCCUGCUGGAGAAGGGCCACCAGCCUAUCUGGGAAGAGAAAAAGGAGGUGGCCAACCUUUGGCUAAGGGCU	((.(((((((((((...(((((((..(((.(((......)))...))).)))))))...)))))))..))))))	((.(((((((((((...(((((((..(((.(((......)))...))).)))))))...)))))))..))))))	-32.3	-4.41	2.29	8	3'UTR	AMER1	67	3	1.6	2	-0.625
AMER1	ENST00000374869	68	6014	6039	GCUGCCCUCAGGAUCAGGAAGGCAGC	((((((.((........)).))))))	((((((.((........)).))))))	-11.4	-2.52	0.36	8	3'UTR	AMER1	68	0.4	0.6	0	-0.666666667
AMER1	ENST00000374869	70	6227	6247	GCAGCCAGGAUAUGUGGCUGC	(.(((((.......))))).)	(((((((.......)))))))	-11.5	-3.61	0.58	8	3'UTR	AMER1	70	0	0	0
AMER1	ENST00000374869	71	6252	6331	GCAGGUUCCUUUGAAUUUCUAGAGCUAAGCAGUUUGUGGCUGAAACCCAAUGGCAGCCUAGGGGAGGAAGGAAGACCUGU	((((((((((((...(((((((.(((..((...(((.((......)))))..))))))))))))..))))))..))))))	((((((((((((...(((((((.(((..((...(((.((......)))))..))))))))))))..))))))..))))))	-26.7	-2.61	6.5	8	3'UTR	AMER1	71	2.7	1.5	0	-1.8
AMER1	ENST00000374869	72	6338	6362	ACCCAUGGUGUUGACAGCACAGGGU	((((...(((((...))))).))))	((((...(((((...))))).))))	-7.5	-1.56	3.16	8	3'UTR	AMER1	72	0.4	0.6	0	-0.666666667
AMER1	ENST00000374869	73	6375	6429	GCCAGCCAAGCUUCAGGCCUGUUUCCAAACACAGACUAGUGCUGGCUUGGGUGGC	((((.(((((((...(((((((((........)))).)).)))))))))).))))	((((.(((((((...(((((((((........)))).)).)))))))))).))))	-24	-3.5	7.42	8	3'UTR	AMER1	73	0.5	0.7	0	-0.714285714
AMER1	ENST00000374869	74	6457	6475	UGUUGAUAUCAUGUCCACA	(((.((((...)))).)))	(((.((((...)))).)))	-1.5	-1.46	1.55	8	3'UTR	AMER1	74	0.3	0.5	1	1.4
AMER1	ENST00000374869	76	6638	6675	CCAGAUGAGACUGGUCCUUGGAGGACCAGUGAAUGUGG	(((.((...(((((((((...)))))))))..)).)))	(((.((...(((((((((...)))))))))..)).)))	-18.8	-4.45	0.86	8	3'UTR	AMER1	76	0.3	0.5	0	-0.6
AMER1	ENST00000374869	77	6679	6703	GAGAAGGCCACCUAGUAGGCCUCUC	((((.((((........))))))))	((((.((((........))))))))	-11.2	-3.13	1.74	8	3'UTR	AMER1	77	0.2	0.4	0	-0.5
AMER1	ENST00000374869	78	6724	6748	UCUUGGUGCUUUAGAGUCUCCAAGG	((((((..((....))...))))))	.(((((.(((....)))..))))).	-6.9	-2.1	1.64	8	3'UTR	AMER1	78	0.2	0.4	0	-0.5
AMER1	ENST00000374869	79	6788	6830	AUCUGGCCUCAGCUUGGGUACCAGGCCACAAGACUGCCCGGAU	(.((((...((((((((((.....))).)))).))).)))).)	((((((...((((((((((.....))).)))).))).))))))	-16.6	-2.64	0.83	8	3'UTR	AMER1	79	0.5	0.7	1	0.714285714
AMER1	ENST00000374869	80	6850	6893	AGUCUCUCUCCCUCCUUAGUCCUAUGCCAAGAAGGGAAGUAGCU	(((..((.(((((.(((.((.....)).))).)))))))..)))	(((..((.(((((.(((.((.....)).))).)))))))..)))	-10.7	-1.96	3.59	8	3'UTR	AMER1	80	0.7	0.8	2	1.625
AMER1	ENST00000374869	81	6896	6919	ACACACUCAGGAGGCUGGGUGUGU	((((((((((....))))))))))	((((((((((....))))))))))	-14.7	-4.49	0.42	8	3'UTR	AMER1	81	0.1	0.3	0	-0.333333333
AMER1	ENST00000374869	83	7027	7046	GGGAGACUUCAAGUUUACCC	((((((((...))))).)))	((((((((...))))).)))	-5.5	-1.68	1.17	8	3'UTR	AMER1	83	0	0.2	1	5
AMER1	ENST00000374869	84	7047	7141	AUGUGUAUGUUGCAUUCAAGUUGUUUUUAAUAUAUAUAUAUAUAUAUAUCAAAAGUCAAUUAUCUAUUUUUAUAUUGUUUGCAUUUUAUAUUCAU	(((.(((((.((((..((((((((((((.((((((((....)))))))).))))).))))..............)))..))))...))))).)))	(((.(((((.((((..((((((((((((.((((((((....)))))))).))))).))))..............)))..))))...))))).)))	-14.9	-1.78	10.58	8	3'UTR	AMER1	84	0.6	0.7	7	9.142857143
AMER1	ENST00000374869	85	7248	7279	GAGGGCUGGCAUCUCAACUGCCUAGGGCCCUC	(((((((..................)))))))	(((((((((((.......))))...)))))))	-16	-2.61	0.44	8	3'UTR	AMER1	85	0	0.2	0	0
AMER1	ENST00000374869	86	7564	7675	UUUGUCUUGUUGAGUUUCUCCAAAGGAGCAUUUUGGGAACAUUCUCCACCCAAUGGGGAAGGAAGGGGGUUUCAACCAUGUCCCCUUUCCCCAAGAAGCUGUGGGAGACAGA	(.........................(((.(((........(((((((.....)))))))(((((((((............)))))))))...))).))).<..<<<.<<.)	((((((((....(((((((((((((.....)))))).....(((((((.....)))))))(((((((((............)))))))))...)))))))....))))))))	-41.6	-3.55	8.29	8	3'UTR	AMER1	86	0.4	0.6	1	1
AMER1	ENST00000374869	87	7759	7800	GUGACAUUUUCCCAGAAGAGAGGCUUUGGGGAACUCCUUCAC	(..(..................................)..)	((((...(((((((((........))))))))).....))))	-11.1	-1.66	9.19	8	3'UTR	AMER1	87	0.2	0.4	1	2
AMER1	ENST00000374869	89	7836	7897	CACCAUUCCCCCUCCCCUGCCCUGCUCCAGCUCACACGUGGAUGGUACUUUGGGGAACAGUG	(((..((((((......((((....((((.........)))).))))....))))))..)))	(((..((((((......((((....((((.........)))).))))....))))))..)))	-16.2	-1.33	5.05	8	3'UTR	AMER1	89	1.4	1.1	1	-0.363636364
AMER1	ENST00000374869	90	7902	7933	UCAGGGUGAUGGCUUGCUGGCCUGAUCCCUGA	((((((....((((....))))....))))))	((((((....((((....))))....))))))	-15.7	-3.33	0.94	8	3'UTR	AMER1	90	0.1	0.3	0	-0.333333333
AMER1	ENST00000374869	91	8161	8181	UACAUCAUCACCCCAGGUGUA	((((((.........))))))	((((((.........))))))	-3.1	-2.91	5.07	8	3'UTR	AMER1	91	0.1	0.2	1	4.5
AMER1	ENST00000374869	92	8182	8195	AGAGUUAUUUCUCU	((((......))))	((((......))))	-2.3	-5.39	0.95	8	3'UTR	AMER1	92	0	0.1	0	0
AMER1	ENST00000374869	93	8200	8232	GUGCAGAAAGGGGAGUGUGGCCCCUGGCUGUAC	((((((..(((((.......)))))..))))))	((((((..(((((.......)))))..))))))	-17.5	-3.7	0.14	8	3'UTR	AMER1	93	0.4	0.6	1	1
AMER1	ENST00000374869	94	8246	8260	UCUCCAUCCCUGAGA	((((.......))))	((((.......))))	-1.2	-3.4	1.51	8	3'UTR	AMER1	94	0	0.2	1	5
ANAPC1	ENST00000341068	1	553	584	CUCUAUGUUGCUGGAAAUAUGGUGAUAUGGAG	(((((((((((((......)))))))))))))	(((((((((((((......)))))))))))))	-12	-4.51	0.67	8	coding	ANAPC1	1	0.4	0.6	1	1
ANAPC1	ENST00000341068	3	635	658	ACAGUCCUGUUCAGCAGGCAUUGU	(((((..............)))))	((((((((((...))))).)))))	-8.5	-3.13	0.72	8	coding	ANAPC1	3	0.7	0.8	0	-0.875
ANAPC1	ENST00000341068	4	699	718	CUACAGUAGCAAUGAAGUAG	((((............))))	((((............))))	-0.4	0.24	3.13	8	coding	ANAPC1	4	0.1	0.4	0	-0.25
ANAPC1	ENST00000341068	5	905	1001	UGUUCAGCAUGCUGCACCCACUAGAUGAAAUAACUCCACUUGUUUGUAAAUCUGGAAGUCUUUUUGGUUCAUCACGGGUGCAAUAUGUUGUAGAUCA	((..(((((((.(((((((....((((((.((((((((..(........)..))).))).....)).))))))..))))))).))))))).....))	....(((((((.(((((((....((((((.((((((((..(........)..))).))).....)).))))))..))))))).))))))).......	-27.2	-3.01	11.58	8	coding	ANAPC1	5	2.1	1.3	0	-1.615384615
ANAPC1	ENST00000341068	8	1071	1160	GCAUUCUGUGUGGACUCUCCGGAGAGUCAAAUCAGAGGAAGAGAAUGUUGUUUUAAAGUUCUCUGAACAGGGGGGAACCCCACAGAAUGU	(((((((((...((((((....))))))...((((((((..(((((...)))))....))))))))...((((....)))))))))))))	(((((((((...((((((....))))))...((((((((..(((((...)))))....))))))))...((((....)))))))))))))	-34.5	-4.59	8.99	8	coding	ANAPC1	8	3.2	1.6	0	-2
ANAPC1	ENST00000341068	10	1355	1376	UGCACUCUUUUUCAGGGGUGCA	(((((((((....)))))))))	(((((((((....)))))))))	-10.1	-3.9	1.11	8	coding	ANAPC1	10	0.6	0.7	0	-0.857142857
ANAPC1	ENST00000341068	11	1379	1396	GGUUCAACAUUUCAAGCC	(.(............).)	((((..........))))	-0.1	0.45	2.38	8	coding	ANAPC1	11	0.1	0.3	0	-0.333333333
ANAPC1	ENST00000341068	14	1452	1482	UGGCUCCUUUCUUGCACCAGAAACGGAGCCA	((((((((((((......))))).)))))))	((((((((((((......))))).)))))))	-15.4	-4.14	1.13	8	coding	ANAPC1	14	1	0.9	0	-1.111111111
ANAPC1	ENST00000341068	15	1495	1519	CUGUGUAUUGACCAUUUGUGGACAG	((((.(((.........))).))))	((((.(((.........))).))))	-4	-0.41	2.32	8	coding	ANAPC1	15	0.2	0.4	0	-0.5
ANAPC1	ENST00000341068	16	1862	1918	GUACUCCACUAGAUGGCGUUAGUACUCCAAAGCCUCUUAGUAAACUCCUUGGAUCAU	((..(((...........................................)))..))	....((((((((..(((..............)))..))))).........)))....	-7.5	-0.01	10.52	8	coding	ANAPC1	16	1.4	1	0	-1.4
ANAPC1	ENST00000341068	17	1924	1975	GAGGUUGUUCUGUUGUCCCCAGUUCCAGAACUGAGGGAUUCUUCAAAACUUC	((((((........((((((((((....))))).))))).......))))))	((((((........((((((((((....))))).))))).......))))))	-16.7	-2.71	1.73	8	coding	ANAPC1	17	1.5	1.1	0	-1.363636364
ANAPC1	ENST00000341068	19	1996	2029	GAUUGUACUUUCCAACAGCUUGGAACUUACAUUC	((.((((..((((((....))))))..)))).))	((.((((..((((((....))))))..)))).))	-8.6	-3.21	1.66	8	coding	ANAPC1	19	0.5	0.7	0	-0.714285714
ANAPC1	ENST00000341068	20	2041	2061	GAUCCUGUCCAUAACAGAGUC	(((.((((.....)))).)))	(((.((((.....)))).)))	-3.5	-2.08	1.15	8	coding	ANAPC1	20	0.1	0.3	0	-0.333333333
ANAPC1	ENST00000341068	23	2468	2496	GUCCUUCAGAAGCUUCACAGAUGAAGGAU	((((((((.............))))))))	((((((((.............))))))))	-8.5	-3.47	1.24	8	coding	ANAPC1	23	0.7	0.8	0	-0.875
ANAPC1	ENST00000341068	24	2510	2529	AGAAUCUCAGUCUGGAUUCU	(((((((......)))))))	(((((((......)))))))	-5.1	-3.71	1.43	8	coding	ANAPC1	24	0.3	0.5	1	1.4
ANAPC1	ENST00000341068	25	2672	2709	UGGGGCCUUAUGUAGAUCAUUACUAUAGAGACUACCCA	((((..(((.(((((.......))))))))....))))	((((..(((.(((((.......))))))))....))))	-7.1	-1.35	4.6	8	coding	ANAPC1	25	0.8	0.8	0	-1
ANAPC1	ENST00000341068	26	2710	2737	ACGCUUGUCAGAACUACUGGACAAGUGU	(((((((((((.....)).)))))))))	(((((((((((.....)).)))))))))	-11.1	-3.89	2.39	8	coding	ANAPC1	26	0.2	0.4	0	-0.5
ANAPC1	ENST00000341068	27	2738	2770	GCACAAUUGAUCCAGGUCAAACAGGAUUUAUGC	(((.....(((((.(......).)))))..)))	(((.....(((((.(......).)))))..)))	-5.1	-0.81	3.91	8	coding	ANAPC1	27	0.4	0.6	0	-0.666666667
ANAPC1	ENST00000341068	28	3015	3108	CAGGUUUAGUUUCAGGCAUUCUACAUCUGUUUCUAGUCUAGCUGAAAGAUUGGUUGUCUGGAUGACUAAUGUAGGAUUCACUUUAAGAGAUUUG	(..((((..((..(((..............................................................).))..)).))))..)	(((((((..((..(((.(((((((((..((((((((.(.((((((....))))))).))))).)))..))))))))).).))..)).)))))))	-23	-1.83	10.04	8	coding	ANAPC1	28	4	1.8	0	-2.222222222
ANAPC1	ENST00000341068	30	3248	3265	ACUUACCCAAAGGGAAGU	((((.(((...)))))))	((((.(((...)))))))	-4.5	-4.06	1.48	8	coding	ANAPC1	30	0	0.2	0	0
ANAPC1	ENST00000341068	31	3268	3323	GUGCUCUCAUCAGAUGUUCCUUCAGGAACAGAAACUGAGGAGGAAGAUGACGGCAU	(((((.(((((...(.(((((.(((.........)))))))).).))))).)))))	(((((.(((((...(.(((((.(((.........)))))))).).))))).)))))	-19.6	-3.34	3.57	8	coding	ANAPC1	31	1.2	1	0	-1.2
ANAPC1	ENST00000341068	32	3325	3353	AAUGACAUGAAUCACGAGGUCAUGUCAUU	((((((((((.((....))))))))))))	((((((((((.((....))))))))))))	-10.9	-4.19	2.12	8	coding	ANAPC1	32	0.7	0.7	0	-1
ANAPC1	ENST00000341068	33	3378	3416	GCAGGAUGUGCGAAGGCUUCUUCAGAGUGCGCAUCCUGU	(((((((((((((((....)))).....)))))))))))	(((((((((((((((....)))).....)))))))))))	-19.7	-3.39	3.75	8	coding	ANAPC1	33	1	0.9	0	-1.111111111
ANAPC1	ENST00000341068	34	3735	3780	CGACUCAGCUUGGAUUGUUUACAAUAAGCCCAAGCAUGCUGAGUUG	(((((((((.((....(((((...))))).....)).)))))))))	(((((((((.((....(((((...))))).....)).)))))))))	-15.7	-2.76	9.95	8	coding	ANAPC1	34	1	0.9	0	-1.111111111
ANAPC1	ENST00000341068	35	3781	3809	GCCAAUGAGUAUGCUGGCUUUCUCAUGGC	((((.((((............))))))))	((((.((((............))))))))	-7.6	-1.24	2.15	8	coding	ANAPC1	35	0.2	0.5	0	-0.4
ANAPC1	ENST00000341068	36	4031	4087	CUGCAGUGGUUGGCAUUGGCCUUGUAUAUCAAGGGACAGCUCACAGACAUACUGCAG	((((((((((((((.....(((((.....)))))....)))....))).))))))))	((((((((((((((.....(((((.....)))))....)))....))).))))))))	-20	-2.8	6.07	8	coding	ANAPC1	36	2	1.2	0	-1.666666667
ANAPC1	ENST00000341068	37	4148	4231	GAGAGUCAUACUCCUUAGCUGCUGGCUUGGCCCUGGGCAUGGUCUGCUUGGGGCAUGGCAGCAAUUUGAUAGGUAUGUCUGAUC	((.((.((((((..((((.(((((.((..((((((((((.....))))))))))..)))))))..))))..)))))).))..))	...((.((((((..((((.(((((.((..((((((((((.....))))))))))..)))))))..))))..)))))).))....	-33.7	-3.11	7.09	8	coding	ANAPC1	37	2.5	1.5	0	-1.666666667
ANAPC1	ENST00000341068	38	4237	4260	GUGCCUGAGCAGCUCUAUCAGUAC	((((.(((.........)))))))	((((.(((.........)))))))	-3.3	-0.38	2.75	8	coding	ANAPC1	38	0.3	0.5	0	-0.6
ANAPC1	ENST00000341068	39	4320	4403	AAGUUAUCAAAUCAAAGAAGGAGAUACCAUAAAUGUGGAUGUGACUUGUCCAGGUGCUACUCUAGCUUUGGCUAUGAUCUACUU	((((............................................................................))))	((((.((((..((((((..((((.((((.......((((((.....))))))))))...))))..))))))...))))..))))	-19.6	-1.84	6.06	8	coding	ANAPC1	39	2.1	1.3	0	-1.615384615
ANAPC1	ENST00000341068	41	4725	4838	AGCAUUUAACUGUUUGCAUAAAUUUGCCAAAGAUUUUAUGACUUAUUUGUCCGCACCUAAUGCUUCUGUUACAGGUCCUCAUAACCUAGAAACUUGUCUGAGCGUGGUGCUGCU	((((..........................................................................................................))))	((((......(.((((((......)).)))).)......(((......))).(((((..((((((.....((((((..((........)).))))))..)))))))))))))))	-23.5	-1.3	15.72	8	coding	ANAPC1	41	2.8	1.5	0	-1.866666667
ANAPC1	ENST00000341068	42	4861	4947	GGCUCAGGAAACCUAAAGGUUUUGCAGCUUUGUCGCUUCUUACACAUGAAAACGGGUGGUGAAAUGAACUAUGGUUUUCACUUAGCC	(((..((.........................................................................))..)))	((((.((((((((....))))))..(((......))).........(((((((..(((((.......))))).))))))))).))))	-20.6	-0.93	18.22	8	coding	ANAPC1	42	2	1.3	0	-1.538461538
ANAPC1	ENST00000341068	45	5088	5123	GGCUCUCCGGCACCUCUAUGUGCUGGCCGCGGAGCC	(((((((((((((......)))))))....))))))	(((((((((((((......)))))))....))))))	-19.1	-2.8	0.74	8	coding	ANAPC1	45	1	0.9	0	-1.111111111
ANAPC1	ENST00000341068	46	5124	5140	CAGGCUUCUAGUGCCUG	(((((.......)))))	(((((.......)))))	-7	-2.53	0.14	8	coding	ANAPC1	46	0.1	0.3	0	-0.333333333
ANAPC1	ENST00000341068	47	5145	5160	UGUGGACACAAACACG	((((........))))	.(((........))).	-2.8	-2.87	0.71	8	coding	ANAPC1	47	0.1	0.2	0	-0.5
ANAPC1	ENST00000341068	48	5162	5204	CCUGCUAUGCCCUCUUAGAAGUUACCUACAAGGGCACUCAGUG	((((...((((((..(((.......)))..))))))..))).)	.(((...((((((..(((.......)))..))))))..)))..	-12.9	-2.34	2.97	8	coding	ANAPC1	48	1.1	0.9	0	-1.222222222
ANAPC1	ENST00000341068	51	5323	5380	GGAACACAACACUUGAAGUCCAUCCUUUCCAAGGAUGGGGUUUUAUAUGUUAAACUCC	(((....((((...(((.(((((((((...))))))))).)))....))))....)))	(((....((((...(((.(((((((((...))))))))).)))....))))....)))	-17.4	-3.46	5.34	8	coding	ANAPC1	51	1.9	1.3	0	-1.461538462
ANAPC1	ENST00000341068	52	5382	5393	GGCGGGUCAGCU	(.(......).)	(((......)))	-1.9	-0.84	0.61	8	coding	ANAPC1	52	0	0	0
ANAPC1	ENST00000341068	54	5420	5448	GGCAAAGUUUGUUGGCUCAGACUGUUGCU	(((((((((((......)))))).)))))	(((((((((((......)))))).)))))	-9.6	-3.59	0.93	8	coding	ANAPC1	54	0.9	0.9	0	-1
ANAPC1	ENST00000341068	56	5492	5580	CAGCAUUCACUUCUGAUCCAGCACUUCUGUCAUUUGCUGAAUAUUUCUGCAAGCCAACUGUGAACAUGGGUCAGAAACAGGAAAUUCUG	(((.......((((((((((((((...((...(((((.(((...))).))))).))...)))..).)))))))))...).......)))	(((.(((..(((((((((((((((...((...(((((.(((...))).))))).))...)))..).)))))))))...))..))).)))	-21.3	-1.62	12.99	8	coding	ANAPC1	56	2.3	1.4	0	-1.642857143
ANAPC1	ENST00000341068	57	5661	5752	GGCUAUAAGAAGACUUGGGAGAAGAGAAAUGUCUGAGACUUCUGAACUUUGGCAGAUAAAGUUGGUGUUAGAGUUUUUCAGCUCCCGAAGCC	((((..........(((((((..(((((((.(((((.(((....(((((((.....)))))))))).))))))))))))..)))))))))))	((((..........(((((((..(((((((.(((((.(((....(((((((.....)))))))))).))))))))))))..)))))))))))	-31.1	-3.39	3.05	8	coding	ANAPC1	57	3	1.5	0	-2
ANAPC1	ENST00000341068	58	5772	5787	CCACCCUAAGCGGGGG	((.(((.....)))))	((.(((.....)))))	-5.1	-1.43	5.19	8	coding	ANAPC1	58	0.1	0.3	0	-0.333333333
ANAPC1	ENST00000341068	59	5809	5910	CUCCCUGUUGUGAAGUGCACCAUUGAUAAUACCCUGGACCAGUGGCUACAAGUCGGGGGUGAUAUGUGUGUGCACGCCUACCUCAGCGGGCAGCCCUUGGAG	(((((.(..(((..(((((((((..(((.((((((.(((...((....)).))).)))))).)))))).))))))...)))..).).(((...)))..))))	(((((((..(((..(((((((((..(((.((((((.(((...((....)).))).)))))).)))))).))))))...)))..))).(((...)))..))))	-35.9	-1.44	17.96	8	coding	ANAPC1	59	5.1	2	0	-2.55
ANAPC1	ENST00000341068	60	6702	6745	AAUCCCUGUGUGACUGUAUUAGGCAAUAGGGCAUAUAGGAGAUU	((.(((((...(.((.((((....)))).)))...)))).).))	((((((((((((.((.((((....)))).)))))))))).))))	-16.1	-4.11	1.83	8	3'UTR	ANAPC1	60	0	0	0
ANAPC1	ENST00000341068	61	6758	6784	UGAGGUCAUCAUAAGGGUGGGGCCUUA	(((((((.((.(....).)))))))))	(((((((.((((....)))))))))))	-9.5	-3.79	1.57	8	3'UTR	ANAPC1	61	0.1	0.2	0	-0.5
ANAPC1	ENST00000341068	62	6798	6870	GGUGGCCUCCUAAGCAGAGGAAGAGAGAUUUUUCUUUCUCUCUCUGCCAUGUGAAGACAGUGAGGAGUCGGCC	(((.(.(((((..(((((((.(((((((....))))))).)))))))(((((....))).))))))).).)))	(((.(.(((((..(((((((.(((((((....))))))).)))))))(((((....))).))))))).).)))	-30.9	-3.77	4.55	8	3'UTR	ANAPC1	62	0	0	1
ANAPC1	ENST00000341068	63	6980	7070	CCCAGUCUGUGGUAUUUUGUUAUGGCAGCCCAGGCAGACUAAUACGUGAAGCCUGCUCUAAAUAGAUAAAAUAAGAAAUUACUACAGAGGG	(((..(((((((((.(((.((((...............................................)))).))).))))))))))))	(((..(((((((((.(((.((((((.(((..((((..((......))...)))))))))...........)))).))).))))))))))))	-24.6	-2.57	13.02	8	3'UTR	ANAPC1	63	0	0	0
ANAPC1	ENST00000341068	64	7539	7595	UGUGAAGCAGAGGCACGAUGGGGCUGACUGAGAGGCUGAAAUGUGCUUCUCUUCACA	(((((........................(((((((........))))))).)))))	(((((((.(((((((((....((((........))))....))))))))))))))))	-26.5	-3.97	3.55	8	3'UTR	ANAPC1	64	0.1	0.3	0	-0.333333333
ANAPC1	ENST00000341068	65	7600	7645	CAUAGUUUUCUUCUAAUUAAAAAUAAAUUUUAAGUGGUAGAUUAUG	(................(((((.....))))).............)	((((((((.((.((...(((((.....))))))).)).))))))))	-5.1	-0.43	10.22	8	3'UTR	ANAPC1	65	0	0	0
ANKRD30A	ENST00000361713	1	22	112	UCCUACAUCGUCCACUCUGGGGAUCUUAGAAAGAUCCAUAAAGCUGCCUCCCGGGGACAAGUCCGGAAGCUGGAGAAGAUGACAAAGAGGA	((((...(((((..(((((((((((((...)))))))..........((.(((((......))))).))))))))..)))))....<))))	((((...(((((..(((((((((((((...)))))))..........((.(((((......))))).))))))))..))))).....))))	-28.2	-2	5.7	1	5'UTR	ANKRD30A	1	0.1	0.3	0	-0.333333333
ANKRD30A	ENST00000361713	3	142	170	GCCCAGAAGAGGACUGCUCUACACUGGGC	((((((.((((.....))))...))))))	((((((.((((.....))))...))))))	-14.3	-3.57	0.2	1	coding	ANKRD30A	3	0	0	0
ANKRD30A	ENST00000361713	4	171	251	CUGUGUCAAUGGCCAUGAGGAAGUAGUAACAUUUCUGGUAGACAGAAAGUGCCAGCUUGACGUCCUUGAUGGCGAACACAG	((((((...(.((((((((((.(((((..((((((((.....))).)))))...)))..)).))))).))))).)))))))	((((((...(.((((((((((.(((((..((((((((.....))).)))))...)))..)).))))).))))).)))))))	-27.2	-3.34	9.34	1	coding	ANKRD30A	4	0	0.1	0	0
ANKRD30A	ENST00000361713	5	252	290	GACACCUCUGAUGAAGGCUCUACAAUGCCAUCAGGAGGC	(...(((((..(((.(((........))).)))))))))	....(((((..(((.(((........))).)))))))).	-13.8	-3.1	3.64	1	coding	ANKRD30A	5	0	0	0
ANKRD30A	ENST00000361713	12	844	923	GAGGCUGCACCCUUGGUGGAAAGAACACCUGACACGGCUGAAAGCUUGGUGGAAAAAACACCUGAUGAGGCUGCAUCCUU	((((.((((.((((....................................................)))).)))).))))	((((.((((.((((((((.......))))......((((...)))).((((.......))))....)))).)))).))))	-25.1	-2.1	8.81	1	coding	ANKRD30A	12	0	0	0
ANKRD30A	ENST00000361713	13	1079	1190	UCGCAUGGGAGAAAAAAGAAGACACACCUAGGGAAAUUAUGAGUCCCGCAAAAGAAACAUCUGAGAAAUUUACGUGGGCAGCAAAAGGAAGACCUAGGAAGAUCGCAUGGGA	((.((((.((................((((((....((..............................................))......))))))....)).)))).))	((.((((.((................((((((....((.((...(((((........................)))))...)).))......))))))....)).)))).))	-22.2	-1.62	8.81	1	coding	ANKRD30A	13	0.2	0.5	3	5.6
ANKRD30A	ENST00000361713	14	1264	1336	GGAAGAUCUAAGAUGAUUGCAUGUCCUACAAAAGAAUCAUCUACAAAAGCAAGUGCCAAUGAUCAGAGGUUCC	((((..(((..(((.(((((((...((.....(((....))).....))...))).)))).))))))..))))	((((..(((..(((.(((((((...((.....(((....))).....))...))).)))).))))))..))))	-13.8	-1.3	8.55	1	coding	ANKRD30A	14	0	0	0
ANKRD30A	ENST00000361713	15	1341	1383	AGAAUCCAAACAAGAGGAAGAUGAAGAAUAUUCUUGUGAUUCU	(...((...(((((((..............)))))))))...)	((((((...(((((((..............)))))))))))))	-9.1	-2.7	1.64	1	coding	ANKRD30A	15	0	0	0
ANKRD30A	ENST00000361713	16	1409	1434	AGAUUCAAGUGUGUAUACCUGAGUCU	(((((((.(((....))).)))))))	(((((((.(((....))).)))))))	-7	-2.29	1.94	1	coding	ANKRD30A	16	0	0	0
ANKRD30A	ENST00000361713	17	1592	1636	CAGAAUCCAAACAAAAGGACUAUGAAGAAAAUUCUUGGGAUUCUG	(((.((((...............(((.....)))...)))).)))	((((((((...............(((.....)))...))))))))	-8.4	-2.17	7.76	1	coding	ANKRD30A	17	0	0	0
ANKRD30A	ENST00000361713	18	1643	1663	UCUGUGAGACUGUUUCACAGA	(((((((((...)))))))))	(((((((((...)))))))))	-8.8	-3.98	1.04	1	coding	ANKRD30A	18	0	0	1
ANKRD30A	ENST00000361713	19	1666	1693	GAUGUGUGUUUACCCAAGGCUACACAUC	(((((((((((.....)))).)))))))	(((((((((((.....)))).)))))))	-8.8	-3.06	1.72	1	coding	ANKRD30A	19	0	0	0
ANKRD30A	ENST00000361713	21	1758	1835	GGCUACCUGCGGAAUGAAAGUUUCUAUUCCAACUAAAGCCUUAGAAUUGAAGGACAUGCAAACUUUCAAAGCAGAGCC	((((....(.....((........)).............................................)..))))	((((..((((....(((((((((.((((((.....................))).))).)))))))))..))))))))	-19.8	-2.73	9.92	1	coding	ANKRD30A	21	0	0	0
ANKRD30A	ENST00000361713	23	1950	1971	AGAAUCCAAACAAAAGGACUAU	(...(((........)))...)	....(((........)))....	-1.8	-2.24	1.04	1	coding	ANKRD30A	23	0	0	1
ANKRD30A	ENST00000361713	25	2000	2020	UCUGUGAGACUGUUUCACAGA	(((((((((...)))))))))	(((((((((...)))))))))	-8.8	-3.8	1.04	1	coding	ANKRD30A	25	0	0	1
ANKRD30A	ENST00000361713	26	2023	2050	GAUGUGUGUUUACCCAAGGCUGCGCAUC	(((((((((((.....)))).)))))))	(((((((((((.....)))).)))))))	-8	-1.74	1.59	1	coding	ANKRD30A	26	0	0	0
ANKRD30A	ENST00000361713	27	2081	2112	UAGAAGGGUCUCCUGUUAAAGAUGGUCUUCUG	(((((((((((........))))..)))))))	(((((((((((........))))..)))))))	-6.3	-0.77	5.41	1	coding	ANKRD30A	27	0	0	0
ANKRD30A	ENST00000361713	28	2114	2193	AGGCUAACUGCGGAAUGAAAGUUUCUAUUCCAACUAAAGCCUUAGAAUUGAUGGACAUGCAAACUUUCAAAGCAGAGCCU	(((((..((((....(((((((((.(((((((.(...............).)))).))).)))))))))..)))))))))	(((((..((((....(((((((((.(((((((.(...............).)))).))).)))))))))..)))))))))	-23.3	-3.7	7.13	1	coding	ANKRD30A	28	0	0	0
ANKRD30A	ENST00000361713	31	2298	2355	ACUCCCAUCAGAAUCCAAACAAAAGGACUAUGAAGAAAGUUCUUGGGAUUCUGAGAGU	((((...(((((((((...((..((((((........)))))))))))))))))))))	((((...(((((((((...((..((((((........)))))))))))))))))))))	-18.5	-3.64	3.65	1	coding	ANKRD30A	31	0	0	0
ANKRD30A	ENST00000361713	32	2357	2377	UCUGUGAGACUGUUUCACAGA	(((((((((...)))))))))	(((((((((...)))))))))	-8.8	-4.51	1.04	1	coding	ANKRD30A	32	0	0	1
ANKRD30A	ENST00000361713	33	2380	2407	GAUGUGUGUUUACCCAAGGCUACGCAUC	(((((((((((.....)))).)))))))	(((((((((((.....)))).)))))))	-8.4	-1.96	1.72	1	coding	ANKRD30A	33	0	0	0
ANKRD30A	ENST00000361713	34	2432	2467	GAAAAUUAGAAGAGUCUCCUGAUAAUGAUGGUUUUC	((.(((((.....(((....))).....))))).))	((((((((..(..(((....)))..)..))))))))	-6.6	-1.72	0.59	1	coding	ANKRD30A	34	0	0	0
ANKRD30A	ENST00000361713	35	2471	2550	AGGCUCCCUGCAGAAUGAAAGUUUCUAUUCCAACUAAAGCCUUAGAAUUGAUGGACAUGCAAACUUUCAAAGCAGAGCCU	(.((((..(((....(((((((((.(((((((.(...............).)))).))).)))))))))..))))))).)	((((((..(((....(((((((((.(((((((.(...............).)))).))).)))))))))..)))))))))	-22.6	-2.99	8.1	1	coding	ANKRD30A	35	0	0	0
ANKRD30A	ENST00000361713	39	2661	2709	UUCAGAAUCAAAACAAAAGAAGGUUGAAGAAAAUUCUUGGGAUUCUGAG	(((((((((.......(((((..((....))..)))))..)))))))))	.((((((((.......(((((..((....))..)))))..)))))))).	-11.7	-3.77	4	1	coding	ANKRD30A	39	0	0	0
ANKRD30A	ENST00000361713	40	2710	2724	AGUCUCCGUGAGACU	((((((...))))))	((((((...))))))	-5.3	-4.32	0.45	1	coding	ANKRD30A	40	0	0	0
ANKRD30A	ENST00000361713	41	2737	2764	GAUGUGUGUGUACCCAAGGCUACACAUC	((((((((.((.......))))))))))	((((((((.((.......))))))))))	-8.5	-2.3	6.88	1	coding	ANKRD30A	41	0	0	0
ANKRD30A	ENST00000361713	42	2774	2805	UGGAUAAAAUAAGUGGAAAAUUAGAAGAUUCA	(..........(........)..........)	(((((....(((........)))....)))))	-1.5	-1.09	2.56	1	coding	ANKRD30A	42	0.1	0.3	1	3
ANKRD30A	ENST00000361713	44	2887	2924	ACAGGAAAAAUGGAACAAAUGAAAAAGAAGUUUUGUGU	(((.((((......................)))).)))	.........(((((((.............)))))))..	-1.3	-0.36	9.5	1	coding	ANKRD30A	44	0	0.1	0	0
ANKRD30A	ENST00000361713	45	2926	2944	CUGAAAAAGAAACUGUCAG	((...............))	((((...........))))	-0.3	0.08	2.77	1	coding	ANKRD30A	45	0	0	1
ANKRD30A	ENST00000361713	46	3371	3417	AGAUGACCCUAAAACUGAAAGAGGAAUCAUUAACUAAAAGGGCAUCU	(((((.((((.......((.((....)).)).......)))))))))	(((((.((((.......((.((....)).)).......)))))))))	-9.7	-2.17	3.05	1	coding	ANKRD30A	46	0	0	0
ANKRD30A	ENST00000361713	47	3424	3468	AGUGGGCAGCUUAAAGUUCUGAUAGCUGAGAACACAAUGCUCACU	((((((((.......(((((........)))))....))))))))	((((((((.......(((((........)))))....))))))))	-14.5	-3.11	1.31	1	coding	ANKRD30A	47	0	0	0
ANKRD30A	ENST00000361713	49	3729	3758	UCUCAAUUAUGCAGGAGAUGCUCUAAGAGA	((((......(((.....))).....))))	((((......(((.....))).....))))	-4.8	-0.89	2.52	1	coding	ANKRD30A	49	0	0	0
ANKRD30A	ENST00000361713	54	3988	4021	GAUAUUCAUUUUCUUGAGAGGAAAAUGCAACAUC	(((.(((((((((((...))))))))).)).)))	(((.(((((((((((...))))))))).)).)))	-6.2	-1.76	2.99	1	coding	ANKRD30A	54	0	0	0
ANKRD30A	ENST00000361713	59	4266	4286	AAGAAAAAUUCAUGAUUUCUU	((((((.........))))))	((((((.........))))))	-0.6	-0.51	3.26	1	3'UTR	ANKRD30A	59	0	0	0
ANKRD30A	ENST00000361713	60	4312	4341	CAGUGUGAAGAAUUACUUGUUCACGAAUUG	((((......................))))	...((((((.((....)).)))))).....	-5.6	-1.09	2.4	1	3'UTR	ANKRD30A	60	0	0	0
APC	ENST00000257430	2	13	75	AUGGAGGUGCUGCCGGACUCGGAAAUGGGGUCCAAGGGUAGCCAAGGAUGGCUGCAGCUUCAU	((((..........((((((.......))))))....(((((((....)))))))..)..)))	((((((.(((.(((((((((.......))))))..((....))......))).))).))))))	-26.5	-2.96	8.49	9	5'UTR	APC	2	7.7	2	6	-0.85
APC	ENST00000257430	3	80	108	UCAGUUGUUAAAGCAAGUUGAGGCACUGA	((((((((....)))).)))........)	((((((.((((......)))).).)))))	-4.6	-1.08	6.93	9	coding	APC	3	0.7	0.8	0	-0.875
APC	ENST00000257430	4	260	323	UUUAUUAGAGCGUCUUAAAGAGCUUAACUUAGAUAGCAGUAAUUUCCCUGGAGUAAAACUGCGG	(..............................................................)	.......((((.(((...)))))))..........(((((.(((((...)))))...)))))..	-11.1	-0.29	7.84	9	coding	APC	4	2.3	1.4	1	-0.928571429
APC	ENST00000257430	5	977	1045	UCAUCUGGGAACCAAGGUGGAAAUGGUGUAUUCAUUGUUGUCAAUGCUUGGUACUCAUGAUAAGGAUGA	(((((((((............................................))).......))))))	(((((((((.((((((.(((.(((((((....))))))).)))...)))))).))).......))))))	-18.2	-2.38	8	9	coding	APC	5	5.4	1.9	2	-1.789473684
APC	ENST00000257430	6	1061	1091	GCUAGCUAUGUCUAGCUCCCAAGACAGCUGU	((.((((..((((........))))))))))	..(((((..((((........))))))))).	-7.3	-1.2	2.87	9	coding	APC	6	1.1	0.9	0	-1.222222222
APC	ENST00000257430	7	1096	1144	CCAUGCGACAGUCUGGAUGUCUUCCUCUCCUCAUCCAGCUUUUACAUGG	(((((.((.((.(((((((............))))))))).)).)))))	(((((.((.((.(((((((............))))))))).)).)))))	-16.5	-4.38	1	9	coding	APC	7	2.6	1.3	0	-2
APC	ENST00000257430	8	1220	1323	CCACAACAUCAUUCACUCACAGCCUGAUGACAAGAGAGGCAGGCGUGAAAUCCGAGUCCUUCAUCUUUUGGAACAGAUACGCGCUUACUGUGAAACCUGUUGGG	((..(...............................................................................................).))	((.(((((...(((((.....((((...........))))(((((((..(((....(((..........)))...))).)))))))...)))))...)))))))	-26	-1.06	23.47	9	coding	APC	8	6.5	2	0	-3.25
APC	ENST00000257430	9	1357	1403	AGGACAAAAAUCCAAUGCCAGCUCCUGUUGAACAUCAGAUCUGUCCU	((((((...(((..(((.((((....))))..)))..))).))))))	((((((...(((..(((.((((....))))..)))..))).))))))	-12.5	-3.05	0.82	9	coding	APC	9	1.7	1.1	0	-1.545454545
APC	ENST00000257430	10	1404	1453	GCUGUGUGUGUUCUAAUGAAACUUUCAUUUGAUGAAGAGCAUAGACAUGC	(((((.((((((((((((((...))))))......)))))))).))).))	(((((.((((((((((((((...))))))......)))))))).))).))	-14.9	-3.05	5.6	9	coding	APC	10	4.2	1.6	0	-2.625
APC	ENST00000257430	11	1580	1674	CUUGACUUUUGGAGAUGUAGCCAACAAGGCUACGCUAUGCUCUAUGAAAGGCUGCAUGAGAGCACUUGUGGCCCAACUAAAAUCUGAAAGUGAAG	(((.(((((((((....................(((((((((((((........))).))))))....))))..........))))))))).)))	(((.(((((((((...((((((.....))))))(((((((((((((........))).))))))....))))..........))))))))).)))	-30.2	-4.09	22.3	9	coding	APC	11	8.6	2.1	0	-4.095238095
APC	ENST00000257430	12	1821	1921	GUAUUGAGUGCCUUAUGGAAUUUGUCAGCACAUUGCACUGAGAAUAAAGCUGAUAUAUGUGCUGUAGAUGGUGCACUUGCAUUUUUGGUUGGCACUCUUAC	(((..(((((((..((.(((((((.((((((((..((((........)).))....)))))))))))))...............)).)).))))))).)))	(((..(((((((..((.(((((((.((((((((..((((........)).))....)))))))))))))(((((....))))).)).)).))))))).)))	-29.7	-2.6	11.4	9	coding	APC	12	10	2.2	0	-4.545454545
APC	ENST00000257430	13	2453	2479	UUAUGUUUUUGACACCAAUCGACAUGA	(((......((....)).......)))	(((((((.(((....)))..)))))))	-4.4	-3.11	1.56	9	coding	APC	13	0.7	0.8	0	-0.875
APC	ENST00000257430	14	2490	2509	UCAGACAAUUUUAAUACUGG	((................))	.(((............))).	-0.1	0.49	2.04	9	coding	APC	14	0.1	0.2	0	-0.5
APC	ENST00000257430	15	2517	2548	ACUGUCCUUUCACCAUAUUUGAAUACUACAGU	(((((...((((.......))))....)))))	(((((...((((.......))))....)))))	-4.2	-3.91	1.14	9	coding	APC	15	0.4	0.6	0	-0.666666667
APC	ENST00000257430	17	2587	2625	GUUCUCGUUCUGAAAAAGAUAGAAGUUUGGAGAGAGAAC	((((((.(((((((...........))))))).))))))	((((((.(((((((...........))))))).))))))	-10.9	-3.86	1.41	9	coding	APC	17	1.4	1	0	-1.4
APC	ENST00000257430	18	2626	2656	GCGGAAUUGGUCUAGGCAACUACCAUCCAGC	(((((..((((..((....))))))))).))	(((((..((((..((....))))))))).))	-6.7	-0.85	2.68	9	coding	APC	18	0.5	0.7	0	-0.714285714
APC	ENST00000257430	19	3152	3169	UUCAGAUGAGCAGUUGAA	(((((........)))))	.((((........)))).	-0.4	0.24	2.73	9	coding	APC	19	0.5	0.6	0	-0.833333333
APC	ENST00000257430	20	3171	3195	UCUGGAAGGCAAAGUCCUUCACAGA	(((((((((......))))).))))	(((((((((......))))).))))	-9.4	-2.99	0.88	9	coding	APC	20	0.5	0.6	0	-0.833333333
APC	ENST00000257430	23	3761	3854	UUCUGCACAGAGUAGAAGUGGUCAGCCUCAAAAGGCUGCCACUUGCAAAGUUUCUUCUAUUAACCAAGAAACAAUACAGACUUAUUGUGUAGAA	((..((.....))..((((((.((((((....)))))))))))).....(((((((.........)))))))....................))	.((((((((((((..((((((.((((((....)))))))))))).....(((((((.........))))))).......))))..)))))))).	-33.8	-4.95	4.84	9	coding	APC	23	5.7	2	0	-2.85
APC	ENST00000257430	24	3887	3929	AUUAUCAUCUUUGUCAUCAGCUGAAGAUGAAAUAGGAUGUAAU	(.....(((((..(((((.......)))))...)))))....)	((((.((((((..(((((.......)))))...))))))))))	-9.3	-2.72	4.68	9	coding	APC	24	3.9	1.4	0	-2.785714286
APC	ENST00000257430	27	3997	4051	CUAGGUCAGCUGAAGAUCCUGUGAGCGAAGUUCCAGCAGUGUCACAGCACCCUAG	((.((....((...(((.(.((((((...))))..)).).)))..))...)).))	(((((...((((..(((.((((((((...))))..)))).))).))))..)))))	-17.4	-1.99	2.2	9	coding	APC	27	2.8	1.5	0	-1.866666667
APC	ENST00000257430	28	4054	4075	CCAAAUCCAGCAGACUGCAGGG	((.....(((....)))...))	......((.(((...))).)).	-3.5	-1.14	1.47	9	coding	APC	28	0.2	0.4	0	-0.5
APC	ENST00000257430	29	4091	4124	AGAAUCAGCCAGGCACAAAGCUGUUGAAUUUUCU	(((((((((..(((.....))))))))...))))	(((((((((..(((.....))))))))...))))	-6.3	-1.09	7.13	9	coding	APC	29	0.9	0.9	0	-1
APC	ENST00000257430	30	4128	4145	GGAGCGAAAUCUCCCUCC	((((.((....)).))))	((((.((....)).))))	-4.6	-2.33	3.07	9	coding	APC	30	0.3	0.5	0	-0.6
APC	ENST00000257430	32	4171	4198	GUCCACCUGAACACUAUGUUCAGGAGAC	(((..((((((((...)))))))).)))	(((..((((((((...)))))))).)))	-11.5	-3.48	1.49	9	coding	APC	32	1	0.9	0	-1.111111111
APC	ENST00000257430	33	4213	4228	GCAGAUGUACUUCUGU	(((((......)))))	(((((......)))))	-4.4	-4.09	0.38	9	coding	APC	33	0.2	0.4	0	-0.5
APC	ENST00000257430	34	4384	4451	CUCCUCAAACAGCUCAAACCAAGCGAGAAGUACCUAAAAAUAAAGCACCUACUGCUGAAAAGAGAGAG	((((.(....(((.........((....................)).......))).....).).)))	((((((...((((.........((....................)).......))))....))).)))	-8.3	-1.26	11.15	9	coding	APC	34	2.5	1.3	0	-1.923076923
APC	ENST00000257430	35	4454	4498	UGGACCUAAGCAAGCUGCAGUAAAUGCUGCAGUUCAGAGGGUCCA	(((((((.....(((((((((....)))))))))....)))))))	(((((((.....(((((((((....)))))))))....)))))))	-22.6	-4.75	1.55	9	coding	APC	35	2.4	1.3	0	-1.846153846
APC	ENST00000257430	36	4508	4531	AGAUGCUGAUACUUUAUUACAUUU	(((((.(((((...))))))))))	.((((.(((((...))))))))).	-1.9	-1.22	1.83	9	coding	APC	36	0.8	0.8	0	-1
APC	ENST00000257430	37	4551	4570	GAUGGAUUUUCUUGUUCAUC	(((((((......)))))))	(((((((......)))))))	-5.3	-4.51	0.15	9	coding	APC	37	0.4	0.6	0	-0.666666667
APC	ENST00000257430	38	4656	4750	AAUGGGAAUGAAACAGAAUCAGAGCAGCCUAAAGAAUCAAAUGAAAACCAAGAGAAAGAGGCAGAAAAAACUAUUGAUUCUGAAAAGGACCUAUU	((((((.......((((((((((((.((((......((...((.....)).)).....)))).)......)).))))))))).......))))))	((((((.......((((((((((((.((((......((...((.....)).)).....)))).)......)).))))))))).......))))))	-16.3	-3.28	5.21	9	coding	APC	38	4.3	1.8	0	-2.388888889
APC	ENST00000257430	39	4869	4980	CCUGUGGCAAGGAAACCAAGUCAGCUGCCUGUGUACAAACUUCUACCAUCACAAAACAGGUUGCAACCCCAAAAGCAUGUUAGUUUUACACCGGGGGAUGAUAUGCCACGGG	((.(.((((.((...))......................................................................................)))).).))	(((((((((.((...))......((.((((((.......................)))))).))..((((.(((((......))))).....)))).......)))))))))	-31.4	-1.95	26.24	9	coding	APC	39	7.9	2.2	1	-3.136363636
APC	ENST00000257430	40	5138	5192	AGGCAGAAGUACAGAUGAGGCUCAAGGAGGAAAAACCUCAUCUGUAACCAUACCU	(((......((((((((((((((...)))......)))))))))))......)))	(((......((((((((((((((...)))......)))))))))))......)))	-18.1	-3.71	3.67	9	coding	APC	40	3	1.5	0	-2
APC	ENST00000257430	41	5232	5251	GCAGAAUGCAUUAAUUCUGC	(((((((......)))))))	(((((((......)))))))	-8.1	-4.4	0.09	9	coding	APC	41	0.6	0.6	0	-1
APC	ENST00000257430	43	5377	5428	CUUCACCAGUAAAACCUAUACCACAAAAUACUGAAUAUAGGACACGUGUAAG	((((((..((....((((((...((......))..))))))))..))).)))	((((((..((....((((((...((......))..))))))))..))).)))	-5.6	-1.51	5.72	9	coding	APC	43	2.2	1.3	0	-1.692307692
APC	ENST00000257430	44	5459	5481	UGCUGAGAGAGUUUUCUCAGACA	(((((((((....))))))).))	..(((((((....)))))))...	-7.9	-2.94	1.47	9	coding	APC	44	0.1	0.4	0	-0.25
APC	ENST00000257430	46	5546	5596	UAAUGAAGAUAGAGUCAGAGGAAGUUUUGCUUUUGAUUCACCUCAUCAUUA	((((((.((..((((((((((........))))))))))...)).))))))	((((((.((..((((((((((........))))))))))...)).))))))	-14.5	-3.36	2.24	9	coding	APC	46	1.7	1.2	0	-1.416666667
APC	ENST00000257430	47	5973	6032	CUCAGUGACAUUGACCAAGAAAACAACAAUAAAGAAAAUGAACCUAUCAAAGAGACUGAG	((((((..(.((((...((........................)).)))).)..))))))	((((((..(.((((...((........................)).)))).)..))))))	-7	-1.42	2.78	9	3'UTR	APC	47	2.6	1.4	0	-1.857142857
APC	ENST00000257430	48	6391	6420	UAGUAAGUAGUUUACAUCAAGCUGCUGCUG	(((((.(((((((.....))))))))))))	(((((.(((((((.....))))))))))))	-8.6	-2.49	2.08	9	3'UTR	APC	48	1.6	1	0	-1.6
APC	ENST00000257430	49	6423	6442	GCAUGUUUAUCUAGACAAGC	((..((((....))))..))	((.(((((....))))).))	-3.1	-1.34	0.88	9	3'UTR	APC	49	0.1	0.4	0	-0.25
APC	ENST00000257430	50	6456	6496	GAUUCCAUCCUUUCCCUGAAAUCAGGAAUCUCUCUGGGAUC	(((((((.......((((....))))........)))))))	(((((((.......((((....))))........)))))))	-10.9	-2.83	2.94	9	3'UTR	APC	50	2.4	1.2	0	-2
APC	ENST00000257430	51	6501	6528	UUUCAUCUUACACCUGAUCAAGAAGAAA	((((.((((..........)))).))))	.(((.((((..........)))).))).	-1.8	-1.38	4.69	9	3'UTR	APC	51	0.1	0.4	0	-0.25
APC	ENST00000257430	52	6532	6550	CCUUUACAAGUAAUAAAGG	((((((.......))))))	((((((.......))))))	-2.6	-3.73	0.5	9	3'UTR	APC	52	0.1	0.4	0	-0.25
APC	ENST00000257430	54	6722	6809	GCCUUCAAUCUCUCGAGGCAGGACAAUGAUUCAUAUUCCAGGAGUUCGAAAUAGCUCCUCAAGUACAAGUCCUGUUUCUAAAAAAGGC	(((((.........((((((((((..((.....((((..(((((((......)))))))..)))))).)))))))))).....)))))	(((((.........((((((((((..((.....((((..(((((((......)))))))..)))))).)))))))))).....)))))	-25	-3.9	4.39	9	3'UTR	APC	54	5.9	2	1	-2.45
APC	ENST00000257430	55	6912	7005	GUUGCCAGGCAGACAUCCCAAAUAGGUGGGUCAAGUAAAGCACCUUCUAGAUCAGGAUCUAGAGAUUCGACCCCUUCAAGACCUGCCCAGCAAC	(((((..(((((...((......(((.(((((.(((............................))).))))))))...)).)))))..)))))	(((((..(((((...((......(((.(((((.(((........((((((((....))))))))))).))))))))...)).)))))..)))))	-28	-2.44	8.16	9	3'UTR	APC	55	5.4	2	0	-2.7
APC	ENST00000257430	56	7143	7165	GGAAAAAUGUCAUAUACAUCUCC	(((...((((.....)))).)))	(((...((((.....)))).)))	-1.7	-0.81	1.63	9	3'UTR	APC	56	0.6	0.7	0	-0.857142857
APC	ENST00000257430	57	7167	7250	GGUAGACAGAUGAGCCAACAGAACCUUACCAAACAAACAGGUUUAUCCAAGAAUGCCAGUAGUAUUCCAAGAAGUGAGUCUGCC	(((((((.((((((((.......................))))))))...((((((.....))))))..........)))))))	(((((((.((((((((.......................))))))))...((((((.....))))))..........)))))))	-19.9	-2.23	1.92	9	3'UTR	APC	57	5.3	1.9	0	-2.789473684
APC	ENST00000257430	58	7417	7519	GAAGAAAAUUGGAGGAAUCUGCUUCAUUUGAAUCUCUUUCUCCAUCAUCUAGACCAGCUUCUCCCACUAGGUCCCAGGCACAAACUCCAGUUUUAAGUCCUUC	(...((((((((((.....(((((...................................................)))))....))))))))))........)	((((((((((((((.....(((((.....(((.....)))...........((((((.........)).))))..)))))....)))))))))).....))))	-18.5	-1.29	12.92	9	3'UTR	APC	58	3.6	1.6	0	-2.25
APC	ENST00000257430	59	7731	7756	CUUCCUCGAGUAAGCACUUGGAGAAG	((((.((((((....)))))).))))	((((.((((((....)))))).))))	-7.4	-1.99	1.28	9	3'UTR	APC	59	0.8	0.8	0	-1
APC	ENST00000257430	60	7758	7834	ACUGGAAGUUCAUCUUCAAUUCUUUCUGCUUCAUCAGAAUCCAGUGAAAAAGCAAAAAGUGAGGAUGAAAAACAUGU	(.((....((((((((((...((((.(((((..(((........)))..))))).))))))))))))))...))..)	..((....((((((((((...((((.(((((..(((........)))..))))).))))))))))))))...))...	-21.5	-4.14	3.59	9	3'UTR	APC	60	7.1	1.7	2	-3
APC	ENST00000257430	61	7871	7895	CCAAGUAUCCGCAAAAGGAACAUGG	(((.((.(((......))))).)))	(((.((.(((......))))).)))	-6.1	-3.47	0.46	9	3'UTR	APC	61	0.4	0.6	0	-0.666666667
APC	ENST00000257430	62	8193	8209	CCCAUGCGUACCGUGGG	(...............)	((((((.....))))))	-6.5	-2	0.25	9	3'UTR	APC	62	0.3	0.5	0	-0.6
APC	ENST00000257430	63	8220	8243	CGCCUGAACUCCUUUAUUCAGGUG	((((((((........))))))))	((((((((........))))))))	-9.3	-3.04	0.47	9	3'UTR	APC	63	0.3	0.5	0	-0.6
APC	ENST00000257430	65	8266	8307	CUGAGAUAAAACCAGGACAAAAUAAUCCUGUCCCUGUAUCAG	((((.(((....(((((........)))))....))).))))	((((.(((....(((((........)))))....))).))))	-8.6	-2.51	6.1	9	3'UTR	APC	65	1.8	1.2	0	-1.5
APC	ENST00000257430	66	8985	9027	UGGUAUUUAUGCAAAAAAAAAUGUUUUUGUCCUUGUGAGUCCA	(((.(((((((((((((......)))))))....)))))))))	(((.(((((((((((((......)))))))....)))))))))	-7.7	-1.53	1.87	9	3'UTR	APC	66	0.5	0.7	0	-0.714285714
APC	ENST00000257430	67	9043	9077	AAUCAUGUGGCUGUGAAAUUCACAGUAAUAUGGUU	((((((((.(((((((...))))))).))))))))	((((((((.(((((((...))))))).))))))))	-14.5	-4.86	1.28	9	3'UTR	APC	67	0	0.2	0	0
APC	ENST00000257430	68	9098	9123	AGCCUGCUUUGCUUUACUGCAUGAAU	(........................)	.........(((......))).....	-2.5	-0.27	2.95	9	3'UTR	APC	68	0	0	0
APC	ENST00000257430	69	9163	9248	UAUGUGGUCACAUGAUGUGCAUAGAGAUAGCUACAGUGUAAUAAUUUACACUAUUUUGUGCUCCAAACAAAACAAAAAUCUGUGUA	(((.....((((...))))...............(((((((....)))))))..(((((.......)))))(..........))))	(((((....)))))...((((((((.........(((((((....))))))).((((((.......))))))......))))))))	-16.6	-1.95	14.23	9	3'UTR	APC	69	3.5	1.7	0	-2.058823529
APC	ENST00000257430	70	9272	9359	AUUUUACCUGAACUAGAUUUUAUCUGAAAGUAGGUAGAAUUUUUGCUAUGCUGUAAUUUGUUGUAUAUUCUGGUAUUUGAGGUGAGAU	(((((((((....(((((((((((((....))))))))).......(((((...........))))).)))).......)))))))))	(((((((((.((((((((((((((((....))))))))).......(((((...........))))).))))))...).)))))))))	-19	-2.19	15.29	9	3'UTR	APC	70	0.8	0.8	0	-1
APC	ENST00000257430	71	9402	9469	AAACUAAAUGAACAUUUCAGAAUAAAUUAUUGCUGUAUGUAAACUGUUACUGAAAUUGGUAUUUGUUU	((((............................................................))))	((((.(((((...(((((((((((..((((........))))..)))).)))))))...)))))))))	-10.9	-1.69	9.06	9	3'UTR	APC	71	1	1	0	-1
APC	ENST00000257430	73	9539	9604	UUUUCUUCAGCUUCUAUGCAUUAAGAGUAAAAUUCCUCUUACUGUAAUAAAAACAAUUGAAGAAGA	((((((((((......((((.((((((........)))))).))))..........))))))))))	((((((((((......((((.((((((........)))))).))))..........))))))))))	-14	-3.23	5.78	9	3'UTR	APC	73	0.2	0.4	0	-0.5
APC	ENST00000257430	74	9897	9969	CUUGCCCCUUCAUCUUCUUGUUGCAACUGGGUCUGACAUGAACACUUUUUAUCACCCUGUAUGUUAGGGCAAG	(..(((....((.................................................))....)))..)	(((((((...(((............((.((((..((..((((.....)))))))))).)))))...)))))))	-14.4	-0.53	13.5	9	3'UTR	APC	74	1	1	0	-1
APC	ENST00000257430	75	10084	10116	CCUGCCUGUUAAGGAAACUUUAUUUGUGGUAGG	((((((...(((((...))))).....))))))	((((((...(((((...))))).....))))))	-8.7	-2.15	4.88	9	3'UTR	APC	75	0.3	0.5	0	-0.6
APC	ENST00000257430	76	10119	10192	CAGUUCUGGGGUACAUGUUAAGUGUCCCCUUAUACAGUGGAGGGAAGUCUUCCUUCCUGAAGGAAAAUAAACUG	(......((((.((((.....)))))))).....(((.(((((((....))))))))))..............)	(((((..((((.((((.....)))))))).....(((.(((((((....))))))))))..........)))))	-22.2	-3	15.16	9	3'UTR	APC	76	1.5	1.2	0	-1.25
APC	ENST00000257430	80	10326	10366	CACUCUGUAUUUGGGGAGGGAAAACCUUUUUAAGCAUGGUG	((((.(((..(((((((((.....)))))))))))).))))	((((.(((..(((((((((.....)))))))))))).))))	-12.2	-2.05	1.85	9	3'UTR	APC	80	0.4	0.6	0	-0.666666667
APC	ENST00000257430	81	10367	10405	GGGCACUCAGAUAGGAGUGAAUACACCUACCUGGUGCCU	((((((.(((.((((.((....)).)))).)))))))))	((((((.(((.((((.((....)).)))).)))))))))	-17.8	-3.57	1.78	9	3'UTR	APC	81	0.2	0.4	0	-0.5
APC	ENST00000257430	83	10440	10466	UUACCUGUGUUUAUAACUUCCAGGUAA	(.........................)	.((((((.(((...)))...)))))).	-6.4	-3.27	2.58	9	3'UTR	APC	83	0.1	0.3	0	-0.333333333
AR	ENST00000374690	2	186	222	GCAGCGCGGCGGCUUCGAAGCCGCCGCCCGGAGCUGC	((((((((((((((....))))))))).....)))))	((((((((((((((....))))))))).....)))))	-25.3	-3.75	0.35	9	5'UTR	AR	2	1.8	1.2	5	2.666666667
AR	ENST00000374690	3	225	280	UUUCCUCUUCGGUGAAGUUUUUAAAAGCUGCUAAAGACUCGGAGGAAGCAAGGAAA	((((((((((..(((.......................)))...))))..))))))	.(((((((((..(((.(((((((........))))))))))...))))..))))).	-13.7	-1.94	7.04	9	5'UTR	AR	3	0.4	0.6	5	7.666666667
AR	ENST00000374690	4	298	380	CGGCUGCCUUUGUCCUCCUCCUCUCCACCCCGCCUCCCCCCACCCUGCCUUCCCCCCCUCCCCCGUCUUCUCUCCCGCAGCUG	(.(((((.....................................................................))))).)	(((((((.....................................................................)))))))	-7.01	-0.72	2.48	9	5'UTR	AR	4	1.7	1.1	7	4.818181818
AR	ENST00000374690	5	532	545	GGCUCUUAGGAGCC	(((((....)))))	(((((....)))))	-6.6	-3.82	0.07	9	5'UTR	AR	5	0	0.1	0	0
AR	ENST00000374690	6	559	653	GCGGCUUCAGCACUGCAGCCACGACCCGCCUGGUUAGGCUGCACGCGGAGAGAACCCUCUGUUUUCCCCCACUCUCUCUCCACCUCCUCCUGCCU	(........((..(((((((..((((.....)))).))))))).))(((((((.....................))))))).............)	..(((....((..(((((((..((((.....)))).))))))).))(((((((.....................)))))))..........))).	-29.2	-2.23	7.06	9	5'UTR	AR	6	3.9	1.7	6	1.235294118
AR	ENST00000374690	7	752	842	UAAAAGAAAAAGAUAAUAACUCAGUUCUUAUUUGCACCUACUUCAGUGGACACUGAAUUUGGAAGGUGGAGGAUUUUGUUUUUUUCUUUUA	((((((((((((((((......(((((((.....(((((.(((((((....)))))....)).))))))))))))))))))))))))))))	((((((((((((((((......(((((((.....(((((.(((((((....)))))....)).))))))))))))))))))))))))))))	-24.6	-3.13	9.49	9	5'UTR	AR	7	1.9	1.3	1	-0.692307692
AR	ENST00000374690	8	926	944	GUCUUCUUCUGCACGAGAC	(((((.........)))))	(((((.........)))))	-1.7	-0.16	3.93	9	5'UTR	AR	8	0.1	0.3	5	16.33333333
AR	ENST00000374690	10	1009	1028	GCAGGUGGGCAGCUAGCUGC	((((.(((....))).))))	((((.(((....))).))))	-8.7	-2.26	0.09	9	5'UTR	AR	10	0.2	0.4	3	7
AR	ENST00000374690	12	1049	1090	AGCCUGUUGAACUCUUCUGAGCAAGAGAAGGGGAGGCGGGGU	(.((((((...(((((((.......)))))))..)))))).)	..((((((...(((((((.......)))))))..))))))..	-16.8	-3.31	0.89	9	5'UTR	AR	12	0.8	0.8	3	2.75
AR	ENST00000374690	13	1101	1160	GGUGGAAGAUUCAGCCAAGCUCAAGGAUGGAAGUGCAGUUAGGGCUGGGAAGGGUCUACC	(((((.....((((((.((((((..........)).))))..)))))).......)))))	((((((...(((((((.((((((..........)).))))..))))))).....))))))	-17.6	-1.81	18.36	9	5'UTR	AR	13	1.6	1.2	0	-1.333333333
AR	ENST00000374690	15	1245	1282	GGCACCCAGAGGCCGCGAGCGCAGCACCUCCCGGCGCC	(((.((..((((..((.......)).))))..)).)))	(((.((..((((..((.......)).))))..)).)))	-14.8	-0.59	2.08	9	coding	AR	15	0.5	0.7	2	2.142857143
AR	ENST00000374690	16	1286	1369	UUGCUGCUGCUGCAGCAGCAGCAGCAGCAGCAGCAGCAGCAGCAGCAGCAGCAGCAGCAGCAGCAGCAGCAGCAGCAGCAAGAG	(((((((((((((.((.((.((.((.((.((.((.((.......)).)).)).)).)).)).)).)).))))))))))))...)	(((((((((((((.((.((.((.((.((.((.((.((.......)).)).)).)).)).)).)).)).)))))))))))))...	-45	-5.01	35.86	9	coding	AR	16	7.5	2.2	14	2.954545455
AR	ENST00000374690	17	1376	1400	CCCAGGCAGCAGCAGCAGCAGCAGG	(....((.((....)).)).....)	.((..((.((.......)).)).))	-3.9	0.42	6.66	9	coding	AR	17	0.4	0.6	2	2.666666667
AR	ENST00000374690	18	1561	1662	GCCGCAGCAGCUGCCAGCACCUCCGGACGAGGAUGACUCAGCUGCCCCAUCCACGUUGUCCCUGCUGGGCCCCACUUUCCCCGGCUUAAGCAGCUGCUCCGC	((...(((((((((.................................................(....................)....)))))))))..))	..((.(((((((((..........(((((((((((............)))))...))))))..((((((..........))))))....))))))))).)).	-37.6	-2.17	15.18	9	coding	AR	18	3	1.6	2	-0.625
AR	ENST00000374690	19	2017	2120	CAGCGCAGGCAAGAGCACUGAAGAUACUGCUGAGUAUUCCCCUUUCAAGGGAGGUUACACCAAAGGGCUAGAAGGCGAGAGCCUAGGCUGCUCUGGCAGCGCUG	((((((..((.(((((.................................................(((..................)))))))).)).))))))	((((((..((.(((((......((((((....)))))).((((....)))).(((...)))....((((...((((....)))).))))))))).)).))))))	-40.9	-3.05	10.6	9	coding	AR	19	2.9	1.6	1	-1.1875
AR	ENST00000374690	20	2359	2419	GGCGAGCCUGCAUGGCGCGGGUGCAGCGGGACCCGGUUCUGGGUCACCCUCAGCCGCCGCU	((((..............((.((.((.((((((((....)))))).)))))).))..))))	((((.(((.....)))((((.((.((.((((((((....)))))).)))))).))))))))	-31	-1.17	2.19	9	coding	AR	20	2.6	1.4	1	-1.142857143
AR	ENST00000374690	21	2420	2490	UCCUCAUCCUGGCACACUCUCUUCACAGCCGAAGAAGGCCAGUUGUAUGGACCGUGUGGUGGUGGUGGGGG	(((((((((((.(((((..(((((......))))).(((((......))).))))))).))).))))))))	.((((((((((.(((((..(((((......))))).(((((......))).))))))).))).))))))).	-29.4	-1.92	7.09	9	coding	AR	21	3.1	1.6	1	-1.3125
AR	ENST00000374690	22	3054	3148	AAGGAGAGGCUUCCAGCACCACCAGCCCCACUGAGGAGACAACCCAGAAGCUGACAGUGUCACACAUUGAAGGCUAUGAAUGUCAGCCCAUCUUU	(((....<<<<<<<....<...<<<......((.((.((((...((..............................))..))))..))))..)))	(((((..((((........(..(((.....)))..).((((...((..((((..((((((...))))))..)))).))..))))))))..)))))	-22.9	-1.36	15.49	9	coding	AR	22	3.1	1.6	0	-1.9375
AR	ENST00000374690	23	3260	3335	CAGCUUGUACACGUGGUCAAGUGGGCCAAGGCCUUGCCUGGCUUCCGCAACUUACACGUGGACGACCAGAUGGCUG	((((.(.(.((((((.....((((((((.(((...)))))))..))))......)))))).).)........))))	((((((((.((((((.....((((((((.(((...)))))))..))))......)))))).))).......)))))	-28.1	-1.65	6.23	9	coding	AR	23	1.8	1.2	0	-1.5
AR	ENST00000374690	24	3349	3408	CUGGAUGGGGCUCAUGGUGUUUGCCAUGGGCUGGCGAUCCUUCACCAAUGUCAACUCCAG	(((((...((((((((((....))))))))))((..........)).........)))))	(((((...((((((((((....))))))))))((.((....)).)).........)))))	-22	-2.16	5.38	9	coding	AR	24	0.9	0.8	0	-1.125
AR	ENST00000374690	25	3566	3594	UUCAGCAUUAUUCCAGUGGAUGGGCUGAA	((((((.((((((....))))))))))))	.(((((.((((((....))))))))))).	-9.4	-2.59	3.3	9	coding	AR	25	0.2	0.4	0	-0.5
AR	ENST00000374690	26	3605	3640	UUCUUUGAUGAACUUCGAAUGAACUACAUCAAGGAA	((((((((((...(((....)))...))))))))))	.(((((((((...(((....)))...))))))))).	-10.7	-4.02	1.44	9	coding	AR	26	0.1	0.4	0	-0.25
AR	ENST00000374690	27	3717	3758	UGGACUCCGUGCAGCCUAUUGCGAGAGAGCUGCAUCAGUUCA	((((((..(((((((((........)).))))))).))))))	((((((..(((((((((........)).))))))).))))))	-16.1	-2.84	1.57	9	coding	AR	27	0.3	0.6	0	-0.5
AR	ENST00000374690	28	3763	3781	UGACCUGCUAAUCAAGUCA	((((.((.....)).))))	((((.((.....)).))))	-1.9	-1.1	2.19	9	coding	AR	28	0.4	0.6	0	-0.666666667
AR	ENST00000374690	29	3787	3871	GGUGAGCGUGGACUUUCCGGAAAUGAUGGCAGAGAUCAUCUCUGUGCAAGUGCCCAAGAUCCUUUCUGGGAAAGUCAAGCCCAUC	((((.((...(((((((((((((.(((.(((((((...)))))))((....)).....))).))))).))))))))..)).))))	((((.((...(((((((((((((.(((.(((((((...)))))))((....)).....))).))))).))))))))..)).))))	-29.7	-2.12	10.16	9	coding	AR	29	1.6	1.1	0	-1.454545455
AR	ENST00000374690	30	3883	3897	CCAGUGAAGCAUUGG	((((((...))))))	((((((...))))))	-4.1	-2.42	0.2	9	3'UTR	AR	30	0.1	0.3	0	-0.333333333
AR	ENST00000374690	31	3907	3989	UUCCCCACCCCAGCUCAUGCCCCCUUUCAGAUGUCUUCUGCCUGUUAUAACUCUGCACUACUCCUCUGCAGUGCCUUGGGGAA	(((((((.....................................................................)))))))	.((((((.....((....)).......((((.....))))..............(((((.(......).)))))..)))))).	-19	-2.26	6.72	9	3'UTR	AR	31	1	0.9	2	1.111111111
AR	ENST00000374690	32	4134	4243	UGGCUCCUAUCUGUGUUUUGAAUGGUGUUGUAUGCCUUUAAAUCUGUGAUGAUCCUCAUAUGGCCCAGUGUCAAGUUGUGCUUGUUUACAGCACUACUCUGUGCCAGCCA	(............................................................................................................)	(((((.........(.((((((.(((((...))))))))))).)(((((......))))).(((.(((.((...((((((......))))))...)).))).))))))))	-26.2	-1.19	18.04	9	3'UTR	AR	32	3.7	1.8	7	1.833333333
AR	ENST00000374690	33	4297	4389	UGGGGAAAUCAAAACAAAAACAAGCAAACAAAAAAAAAAAGCAAAAACAAAACAAAAAAUAAGCCAAAAAACCUUGCUAGUGUUUUUUCCUCA	((((((((...((((....((.(((((..............................................))))).))))))))))))))	((((((((...((((....((.(((((..............................................))))).))))))))))))))	-10.24	-2.98	11.26	9	3'UTR	AR	33	4.7	1.8	15	5.722222222
AR	ENST00000374690	34	4481	4525	AGGUGAAAAUUGCAGGCCCAUGGGGAGUUACUGAUUUUUUCAUCU	((............((.((....))..)..)((.......)).))	(((((((((...(((((((....)).))..)))...)))))))))	-12.4	-2.27	3.2	9	3'UTR	AR	34	0.3	0.5	0	-0.6
AR	ENST00000374690	35	4527	4541	CUCCCUCCACGGGAG	(((((.....)))))	(((((.....)))))	-6.8	-3.43	0.19	9	3'UTR	AR	35	0	0.1	1	10
AR	ENST00000374690	36	4550	4583	UUCUGCCAAUGGCUAUUGCCAUUAGAGGGCAGAG	(((((((((((((....))))))....)))))))	.((((((((((((....))))))....)))))).	-17	-3.79	0.78	9	3'UTR	AR	36	0	0.2	0	0
AR	ENST00000374690	37	4584	4615	UGACCCCAGAGCUGAGUUGGGCAGGGGGGUGG	(.(((((...(((......)))...))))).)	..(((((...(((......)))...)))))..	-12.8	-2.41	1.21	9	3'UTR	AR	37	0.6	0.7	1	0.571428571
AR	ENST00000374690	38	4677	4769	UGGGGGCUAGACUGCUCAACUGUGGAGCAAUUCAUUAUACUGAAAAUGUGCUUGUUGUUGAAAAUUUGUCUGCAUGUUAAUGCCUCACCCCCA	((((((.................................................................................))))))	((((((..((((...(((((....(((((...((((........)))))))))...)))))......))))((((....))))....))))))	-25.4	-1.43	8.61	9	3'UTR	AR	38	0.4	0.6	1	1
AR	ENST00000374690	39	4801	4831	CUUCAGAUUGACUUUCAAUAGUUUUUCUAAG	(((.(((..((((......))))..))))))	(((.(((..((((......))))..))))))	-4.4	-2.15	2	9	3'UTR	AR	39	0	0.1	1	10
AR	ENST00000374690	42	5200	5272	GCCUGUUUGCUUCUUUUGGGCAUGUUCACAGAUUCUCUGUUAAGAGCCCCCACCACCAAGAAGGUUAGCAGGC	(((((((..((((((.((((...(((((((((...)))))...)))).)))).....))))))...)))))))	(((((((..((((((.((((...(((((((((...)))))...)))).)))).....))))))...)))))))	-25.4	-2.7	11.81	9	3'UTR	AR	42	0.7	0.8	1	0.375
AR	ENST00000374690	43	5278	5308	GCUCUGACAUCUAUCUGUAGAUGCCAGUAGU	((((((.((((((....)))))).))).)))	((((((.((((((....)))))).))).)))	-9.9	-2.82	0.91	9	3'UTR	AR	43	0.3	0.5	1	1.4
AR	ENST00000374690	44	5529	5560	AAGGCACUAGAACCAGAAACCCUGCAAAUGCU	(..(((.......(((.....)))....))))	..((((.......(((.....)))....))))	-2.3	-0.32	4.37	9	3'UTR	AR	44	0	0.2	0	0
AR	ENST00000374690	45	5634	5651	CUGAAUUAAAAUCUUCAG	(((((........)))))	(((((........)))))	-2.3	-5.19	0.52	9	3'UTR	AR	45	0	0	1
AR	ENST00000374690	47	5666	5686	GCCAGAUGGACACCAUCUGGU	(((((((((...)))))))))	(((((((((...)))))))))	-13	-4.89	0.38	9	3'UTR	AR	47	0.3	0.5	2	3.4
AR	ENST00000374690	49	5721	5739	UGGGCUCUGACAUUGCCCA	(((((.........)))))	(((((.........)))))	-7.3	-4.05	0.53	9	3'UTR	AR	49	0.1	0.3	0	-0.333333333
AR	ENST00000374690	50	5760	5784	CUUUGUUGCUGCCUCUUAGUCAGAG	(((((..((((.....)))))))))	(((((..((((.....)))))))))	-2.9	-0.59	4.3	9	3'UTR	AR	50	0.4	0.6	2	2.666666667
AR	ENST00000374690	51	5787	5824	AGGCCAAACCAUUGAGACUUUCUACAGAACCAUGGCUU	((..(.......(.(((...)))..).......)..))	.(((((.....((((((...))).))).....))))).	-7.1	-1.8	1.98	9	3'UTR	AR	51	0.2	0.4	1	2
AR	ENST00000374690	52	5844	5869	GGUGUGGCUCCAAUACUUUGCCACCC	((.(((((...........)))))))	((.(((((...........)))))))	-9.3	-3.21	0.36	9	3'UTR	AR	52	0.1	0.3	0	-0.333333333
AR	ENST00000374690	53	5872	5930	GAACUCAGGGUGUGCCCUGGGACACUGGUUUUAUAUAGUCUUUUGGCACACCUGUGUUC	((((.((((.((((((..(((((..((......))..)))))..)))))))))).))))	((((.((((.((((((..(((((..((......))..)))))..)))))))))).))))	-24.5	-4.02	5.82	9	3'UTR	AR	53	0.2	0.4	0	-0.5
AR	ENST00000374690	54	5945	5962	UUCAAGCCCAAGUGCAAG	(.....(......)...)	.....((......))...	-0.3	0.47	1.21	9	3'UTR	AR	54	0.1	0.3	1	3
AR	ENST00000374690	55	6012	6097	CUCUUAAUCUCAUCUGUUGAACUCAAGAAAUCAAGGGCCAGUCAUCAAGCUGCCCAUUUUAAUUGAUUCACUCUGUUUGUUGAGAG	((((((((...<<<.((<(((.((((...<................................))))))))).......))))))))	((((((((.......((.(((.((((........((((.(((......))))))).......))))))))).......))))))))	-19.2	-2.08	9.05	9	3'UTR	AR	55	0.1	0.4	0	-0.25
AR	ENST00000374690	56	6203	6278	GAGAGGGGAACCUAAGAUGAGUAAUAUGCCAAUCCAAGACUGCUGGAGAAAACUAAAGCUGACAGGUUCCCUUUUU	(..........................................................................)	(((((((((((((..(.(.(((..........((((.......))))..........))).)))))))))))))))	-21.9	-3.01	10.05	9	3'UTR	AR	56	0.6	0.7	0	-0.857142857
AR	ENST00000374690	57	6752	6820	UGGCUCUGUUCUCCCAUGGAUGAAAGGAGGAGGAUUUUUUUUUUCUUUUGGCCAUUGAUGUUCUAGCCA	(((((..(..(....((((................................))))....)..).)))))	(((((..(..(..(.((((..((((((((((((....))))))))))))..)))).)..)..).)))))	-19.4	-2.82	12.82	9	3'UTR	AR	57	0.5	0.7	1	0.714285714
AR	ENST00000374690	59	6956	7023	CUCACUGGAAAAGUCACAAGGACCAUCUCCAAACAAGUUGGCAGUGCUCGAUGUGGACGAAGAGUGAG	(..(((.......(((((..((.(((..((((.....))))..))).))..)))))......)))..)	((((((.......(((((..((.(((..((((.....))))..))).))..)))))......))))))	-19	-1.86	4.52	9	3'UTR	AR	59	0.5	0.7	0	-0.714285714
AR	ENST00000374690	60	7040	7068	AGCACCAGGGAGAAGGCUCCGUCUGUGCU	(((((.(.((((....)))).)..)))))	(((((.(.((((....)))).)..)))))	-11.2	-2.37	2.18	9	3'UTR	AR	60	0.5	0.7	2	2.142857143
AR	ENST00000374690	61	7080	7131	AGCUGCCAGGAUCACGAACUCUGUAGUCAAAGAAAAGAGUCGUGUGGCAGUU	((((((((....(((((.((((.............)))))))))))))))))	.(((((((....(((((.((((.............)))))))))))))))).	-20.4	-4.66	2.69	9	3'UTR	AR	61	0.4	0.6	1	1
AR	ENST00000374690	62	7133	7191	CAGCUCUCGUUCAUUGGGCAGCUCGCCUAGGCCCAGCCUCUGAGCUGACAUGGGAGUUG	(.(((((.........(.(((((((...((((...)))).))))))).)...))))).)	((((((((((......(.(((((((...((((...)))).))))))).)))))))))))	-23.9	-2.15	2.97	9	3'UTR	AR	62	0.2	0.5	0	-0.4
AR	ENST00000374690	63	7223	7247	CCAUAGGCAAUAUUGUUGUUCUUGG	(((..((((((...))))))..)))	(((..((((((...))))))..)))	-5.2	-1.98	1.55	9	3'UTR	AR	63	0	0.2	0	0
AR	ENST00000374690	64	7307	7376	AUAUAUCUUUGAAAAAAGAAAAUCUGUAAUACAUAUAUUUUUAUGUAUGUUCACUGGCACUAAAAAAUAU	(....................................................................)	.....(((((....))))).....(((...((((((((....))))))))......)))...........	-8.6	-1.43	10.72	9	3'UTR	AR	64	0.4	0.6	1	1
AR	ENST00000374690	65	7554	7612	UGCACAAAUGAGCUAACAUUGAGCUUCAAGUAGCUUCUAAGUGUUUGUUUCAUUAGGCA	(((.(.(...(((.(((((((((((......)))))...)))))).).))...).))))	(((.(.(((((((.(((((((((((......)))))...)))))).).)))))).))))	-15.3	-2.21	5.08	9	3'UTR	AR	65	0.3	0.5	1	1.4
AR	ENST00000374690	66	7657	7705	GCAGGGCAUAAAGGCCCAGGCCACUUCCUCUGCCCCUUCCCAGCCCUGC	(((((((...((((..((((........))))..))))....)))))))	(((((((...((((..((((........))))..))))....)))))))	-19.9	-3.09	2.82	9	3'UTR	AR	66	1.7	1.2	6	3.583333333
AR	ENST00000374690	67	7712	7742	GCUGCAUUUCAGGAGACUCUCUCCAGACAGC	((((....((...............))))))	((((....((.(((((...))))).))))))	-9.3	-2.11	1.49	9	3'UTR	AR	67	0.2	0.4	0	-0.5
AR	ENST00000374690	68	7811	7851	UCUUGUGCCAGUUGCCCAGGUGAGAGGGCACUGGGCCAAGG	(((((..(((((.((((........)))))))))..)))))	.((((..(((((.((((........)))))))))..)))).	-21	-3.15	2.99	9	3'UTR	AR	68	0.3	0.6	0	-0.5
AR	ENST00000374690	69	7855	7896	UGGUUUUCAUGUUUGACCCACUACAAGGGGUCAUGGGAAUCA	(((((((((....((((((........)))))))))))))))	(((((((((....((((((........)))))))))))))))	-15.4	-3.39	3.46	9	3'UTR	AR	69	0.2	0.4	0	-0.5
AR	ENST00000374690	70	7897	7912	GGAAUGCCAAAGCACC	((............))	....(((....)))..	-1	-0.39	2.77	9	3'UTR	AR	70	0	0	1
AR	ENST00000374690	71	7989	8076	UGAUGCCUUUGUAGGCAGAUCUGUUCUCACCAUUAAUCUUUUUGAAAAUCUUUUAAAGCAGUUUUUAAAAAGAGAGAUGAAAGCAUCA	(..(((....(....((....))....)..((((..((((((((((((((((...)))..)))))))))))))..))))...)))..)	...(((((....))))).............((((..((((((((((((((((...)))..)))))))))))))..)))).........	-19.6	-2.39	19.11	9	3'UTR	AR	71	0.4	0.6	0	-0.666666667
AR	ENST00000374690	72	8439	8479	CUGAAGAUGUGAAACCCUUGCUGAUAAGGGAGCAUUUAAAG	((..((.(((....((((((....)))))).))).))..))	....((((((....((((((....)))))).))))))....	-8.7	-1.84	2.37	9	3'UTR	AR	72	0.4	0.6	0	-0.666666667
AR	ENST00000374690	73	8482	8497	CUAGAUUUUGCACUAG	((((........))))	((((........))))	-1.1	-1.29	1.08	9	3'UTR	AR	73	0.1	0.2	0	-0.5
AR	ENST00000374690	74	8508	8529	GGCAGAAAUCCUUAUUUCUGCC	(((((((((....)))))))))	(((((((((....)))))))))	-10.6	-4.31	0.61	9	3'UTR	AR	74	0	0.2	0	0
AR	ENST00000374690	75	8554	8571	UCUGCAGUUGAAGGCAGA	((((..........))))	(((((........)))))	-5.4	-2.98	0.47	9	3'UTR	AR	75	0	0	0
AR	ENST00000374690	76	8607	8626	AUGUUUCAAAAUUGAAAUAU	((((((((....))))))))	((((((((....))))))))	-4.2	-5.74	0.98	9	3'UTR	AR	76	0	0	0
AR	ENST00000374690	77	8627	8658	AUAUAUAUAUAUAUAUAUAUAUAUAUAUAUAU	(((((((..(((((....)))))..)))))))	((((((((((((((....))))))))))))))	-9.7	-4.78	14.05	9	3'UTR	AR	77	0.9	0.9	3	2.333333333
AR	ENST00000374690	78	8714	8736	GGUUCCAGAUCACACCUGAUGCC	(((..(.(.......).)..)))	(((..(((.......)))..)))	-3.7	-1.08	1.01	9	3'UTR	AR	78	0.3	0.5	2	3.4
AR	ENST00000374690	79	8844	8871	CCCACAGGUCCUGUGAAGGAGCAGAGGG	(((.(.(.((((....)))).).).)))	(((.(.(.((((....)))).).).)))	-9.9	-2.2	1.03	9	3'UTR	AR	79	0.5	0.7	3	3.571428571
AR	ENST00000374690	80	8880	8909	AGUAGAGGACAUGAUACAUUGUACUUUACU	(((((((.(((........))).)))))))	(((((((.(((........))).)))))))	-7.9	-2.52	1.62	9	3'UTR	AR	80	0	0.1	0	0
AR	ENST00000374690	81	8911	8927	GUUCAAGACAGAUGAAU	((..(.......)..))	(((((.......)))))	-0.6	-0.42	2.73	9	3'UTR	AR	81	0.1	0.3	1	3
AR	ENST00000374690	83	8969	9048	CACAGGGAAGGCCCAAACUUGGGGCCAAAAGCCUACCCAAGUGAUUGACCAGUGGCCCCCUAAUGGGACCUGAGCUGUUG	(.(((...(((((((.....((((((.....(.(((....)))...)......))))))....)))).)))...)))..)	.((((...(((((((.....(((((((....(.(((....)))...).....)))))))....)))).)))...))))..	-28	-2.88	5.99	9	3'UTR	AR	83	1.2	1	2	0.8
AR	ENST00000374690	84	9084	9141	UGUGAGAGAAGGGCAGUUUCCUGCAUUGGAACCUGGAGCAAGCGCUCUAUCUUUCACA	((((((((((((((.((((.((.((........)).)).))))))))).)))))))))	((((((((((((((.((((.((.((........)).)).))))))))).)))))))))	-22.7	-2.72	6.05	9	3'UTR	AR	84	0.1	0.3	0	-0.333333333
AR	ENST00000374690	86	9228	9261	UUUGACAAAUGAAAAUGUGUUUUUCUCUGUUAAA	(((((((...(((((.....)))))..)))))))	.((((((...(((((.....)))))..)))))).	-5.6	-1.46	2.27	9	3'UTR	AR	86	0	0.1	0	0
AR	ENST00000374690	87	9266	9293	GUCAGAGUACUAGAAGUUGUAUCUCUGU	(.((((((((........))).))))))	..((((((((........))).))))).	-7.9	-2.74	0.36	9	3'UTR	AR	87	0	0.2	0	0
AR	ENST00000374690	88	9296	9314	GUGCAGGUCCAUUUCUGCC	(.(((((......))))))	..(((((......))))).	-5.5	-2.1	0.46	9	3'UTR	AR	88	0	0.2	1	5
AR	ENST00000374690	89	9324	9354	GGUGUUUUUCUUUGAUUAAGAGAUUGACACU	((((((..(((((.....)))))..))))))	((((((..(((((.....)))))..))))))	-9.9	-3.36	1.9	9	3'UTR	AR	89	0	0.2	0	0
AR	ENST00000374690	90	9359	9398	UUGCCUAGGACCUCCCAACUCAACCAUUUCUAGGUGAAGG	(.((((((((.................))))))))....)	((((((((((.................))))))))))...	-8.5	-1.69	1.3	9	3'UTR	AR	90	0.5	0.7	1	0.714285714
AR	ENST00000374690	91	9416	9449	GUUACUCCUCUUCAGACAUUUCAGCUGAGAUAAC	((((....(((................)))))))	..........(((((.(......)))))).....	-3.4	-0.5	6.14	9	3'UTR	AR	91	0	0	0
AR	ENST00000374690	92	9610	9710	UUCAGUAUAGCAAGGUGCUAGGUUUUUUCCUUUCCCCACCUGUCUCUUAGCCUGGGGAAUUAAAUGAGAAGCCUUAGAAUGGGUGGCCCUUGUGACCUGAA	(((((....((((((.((((((((((((...(((((((.(((.....)))..)))))))......)))))))))..........)))))))))...)))))	.((((....((((((.((((((((((((...(((((((.(((.....)))..)))))))......)))))))))..........)))))))))...)))).	-33	-2.53	7.63	9	3'UTR	AR	92	0.9	0.9	0	-1
AR	ENST00000374690	93	9826	9897	CUGUUUCUCUGGUGGUUCCCUCUCUGGCUGCUGCCUCACAGUAUGGGAACCUGUACUCUGCAGAGGUGACAG	(....((((....((.((((...((..............))...)))).))...........)))).....)	(((((((((((..(((((((...(((((....)))....))...))))))).........)))))).)))))	-26.4	-2.41	4.93	9	3'UTR	AR	93	1.8	1.3	4	1.692307692
AR	ENST00000374690	94	9917	9970	ACAACCUUAGCCCUUGGUGCUAACUGUCCUACAGUGAAGUGCCUGGGGGGUUGU	((((((....((((.((((((.(((((...)))))..)))))).))))))))))	((((((....((((.((((((.(((((...)))))..)))))).))))))))))	-24.4	-3.32	4.34	9	3'UTR	AR	94	0.8	0.9	4	3.555555556
AR	ENST00000374690	95	9989	10010	UGGAUGCUGACAGCAGCCACCA	(((..((((....))))..)))	(((..((((....))))..)))	-6.8	-2.42	4.48	9	3'UTR	AR	95	0.2	0.4	1	2
ARAF	ENST00000377045	1	2	98	AGAGAGGCCCAAGAUGGAGACGGCGGCGGCUGUAGCGGCGUGACAGGAGCCCCAUGGCACCUGCCCAGCCCCACCUCAGCCCAUCUUGACAAAAUCU	(........((((((((.(..((.((.(((((..((((.(((.((((....)).)).))))))).))))))).)).)...))))))))........)	(((......((((((((.((.((.((.(((((..((((.(((.((((....)).)).))))))).))))))).))))...))))))))......)))	-38.7	-2.31	5.46	9	5'UTR	ARAF	1	0.7	0.8	0	-0.875
ARAF	ENST00000377045	2	101	125	GGCUCCAUGGAGCCACCACGGGGCC	((((((.(((.....))).))))))	((((((.(((.....))).))))))	-13.2	-2.65	0.12	9	5'UTR	ARAF	2	0	0.2	0	0
ARAF	ENST00000377045	3	145	220	GCCAUCCCGGGCAGUGGGCACCGUCAAAGUAUACCUGCCCAACAAGCAACGCACGGUGGUGACUGUCCGGGAUGGC	(((((((((((((((.(.((((((....((.....(((.......)))))..)))))).).)))))))))))))))	(((((((((((((((.(.((((((....((.....(((.......)))))..)))))).).)))))))))))))))	-44.1	-4.36	4.25	9	coding	ARAF	3	1	0.9	0	-1.111111111
ARAF	ENST00000377045	4	226	245	UGUCUACGACUCUCUAGACA	((((((.((...))))))))	((((((.((...))))))))	-4.4	-2.66	1.59	9	coding	ARAF	4	0.1	0.4	0	-0.25
ARAF	ENST00000377045	5	758	790	GUCCAUAUGGUCAGCACCACGGCCCCCAUGGAC	((((((..((((........))))...))))))	((((((..((((........))))...))))))	-11.1	-2.27	1.45	9	coding	ARAF	5	0.4	0.6	0	-0.666666667
ARAF	ENST00000377045	6	933	1042	CAGAGCAGCGCGAGCGGAAGUCCUUGGCCGAUGACAAGAAGAAAGUGAAGAACCUGGGGUACCGGGACUCAGGCUAUUACUGGGAGGUACCACCCAGUGAGGUGCAGCUG	(((........................................................................................................)))	...(((.((((..((....)).((((........)))).....(((......(((((....)))))......))).((((((((........)))))))).)))).))).	-33.3	-0.79	19.72	9	coding	ARAF	6	1.6	1.2	0	-1.333333333
ARAF	ENST00000377045	13	2035	2055	CAUUCCCCACCCUGGGAGAUG	((((.((((...)))).))))	((((.((((...)))).))))	-6.1	-2.19	5.01	9	3'UTR	ARAF	13	0.3	0.5	1	1.4
ARAF	ENST00000377045	14	2057	2104	GGGGGUCCCCAUGUGCUUUUCCAGUUCUUCUGGAAUUGGGGGACCCCC	((((((((((.....(..((((((.....))))))..)))))))))))	((((((((((.....(..((((((.....))))))..)))))))))))	-30.3	-5.24	1.25	9	3'UTR	ARAF	14	0.6	0.8	0	-0.75
ARAF	ENST00000377045	15	2106	2152	CCAAAGACUGAGCCCCCUGUCUCCUCCAUCAUUUGGUUUCCUCUUGG	(((..((..................................)).)))	((((.((..(((((...((..........))...)))))..))))))	-6.6	-0.35	7.15	9	3'UTR	ARAF	15	0.5	0.7	0	-0.714285714
ARAF	ENST00000377045	17	2191	2267	UCCAAUGGCUGGGAUUUGUGGCAGGGAUUCCACUCAGAACCUCUCUGGAAUUUGUGCCUGAUGUGCCUUCCACUGGA	((((.(((..((.((....((((.((((((((...(((...))).)))))))).))))....)).))..))).))))	((((.(((..((.((....((((.((((((((...(((...))).)))))))).))))....)).))..))).))))	-30.8	-3.42	3.65	9	3'UTR	ARAF	17	0	0.2	0	0
ARAF	ENST00000377045	19	2300	2342	GGGGGGUCCCUUUUGUGUCUCCCCCGCCAUUCAAGGACUCCUC	(((((((((.....(..............)....)))))))))	(((((((((.....(((.(......).)))....)))))))))	-14.3	-1.92	7.2	9	3'UTR	ARAF	19	0.2	0.4	1	2
ARFGEF2	ENST00000371917	1	105	222	GGGCCCGCAGCCUAGCUCGCCAUCUCGCUCACGCCGCCCGCCCGCGGGGCCGUCAGCCCCCGCCGGGCCGGGGCCAUGCAGGAGAGCCAGACCAAGAGCAUGUUCGUGUCCCGGGCCC	(....................................................................................................................)	(((((((..((.((((((....(((.((((.(((.((((((((((((((.(....).))))).)))))..))))...)).)..)))).)))....)))).))...))....)))))))	-58.6	-1.11	13.61	5	5'UTR	ARFGEF2	1	2.3	1.4	1	-0.928571429
ARFGEF2	ENST00000371917	2	287	357	CCAGGUGGCGCUCGAUGAAAUUAAAGCAGAAAUAGAAAAGCAGAGGCUUGGCACUGCUGCACCACCAAAGG	((....((.((.............(((((........................))))))).))......))	...(((((.((.............(((((.....(..((((....))))..).))))))).))))).....	-18.3	-2.41	7.25	5	coding	ARFGEF2	2	1.6	1.1	0	-1.454545455
ARFGEF2	ENST00000371917	3	407	484	CCAGUCCAAGUCCCCAAGGGUAGUCAGCACAUCCCUUGACUGCUUGCAGAAACUCAUCGCAUACGGGCACAUCACUGG	(((((.......(((.................................................)))......)))))	(((((....((.(((...(((((((((........)))))))))(((.((......)))))...))).))...)))))	-20.4	-1.61	11.49	5	coding	ARFGEF2	3	1.7	1.2	0	-1.416666667
ARFGEF2	ENST00000371917	4	489	583	GCCCCUGACAGUGGAGCCCCUGGGAAGCGGCUGAUCGACAGAAUUGUUGAAACCAUUUGCAGUUGUUUUCAGGGCCCUCAGACUGAUGAAGGGGU	((((((..((((.(((.((((((.(((((((((.(..............).........)))))))))))))))..)))..))))....))))))	((((((..((((.(((.((((((.(((((((((.((((((....)))))).........)))))))))))))))..)))..))))....))))))	-38.3	-2.62	9.61	5	coding	ARFGEF2	4	2.9	1.5	0	-1.933333333
ARFGEF2	ENST00000371917	5	609	666	CUGACUGCAGUGACUUCCCCACACAUUGAAAUUCAUGAGGGUACUAUCCUGCAGACAG	(........................................................)	(((.((((((.((....(((...(((.((...))))).))).....)))))))).)))	-15.7	-2.09	7.8	5	coding	ARFGEF2	5	1.3	1.1	0	-1.181818182
ARFGEF2	ENST00000371917	6	667	708	UGAGAACAUGUUACAAUAUCUAUUUGGCCAGCAAAAAUCUCA	(((((...((((.(((.......)))...))))....)))))	(((((...((((.(((.......)))...))))....)))))	-4.8	-0.74	2.71	5	coding	ARFGEF2	6	0.2	0.4	0	-0.5
ARFGEF2	ENST00000371917	7	1006	1046	CAUCACUGUCAGGGACUGAUGACGGAGCCCAGGAGGUGGUG	(((((((.((.....................)).)))))))	(((((((.((.(((.((........))))).)).)))))))	-14.4	-1.92	3.53	5	coding	ARFGEF2	7	0.6	0.7	0	-0.857142857
ARFGEF2	ENST00000371917	8	1061	1076	AGAUGUAGUCACAUCU	((((((....))))))	((((((....))))))	-4.1	-4.58	0.65	5	coding	ARFGEF2	8	0.2	0.4	0	-0.5
ARFGEF2	ENST00000371917	11	1155	1201	GCUAUUCCCCCAGGAGUUGAUGAAAACUCACAGACCAACGGGAUAGC	(((.((((.....(((((......)))))..........)))).)))	((((((((.....(((((......)))))..........))))))))	-12.6	-2.17	12.04	5	coding	ARFGEF2	11	1.6	1.2	1	-0.5
ARFGEF2	ENST00000371917	12	1210	1271	GGCAGUCCUUGUCGUCAGCAGAUAAUCUGGAAUCGGAUGCACAAGGACAUCAAGUGGCUGCC	(((((((((((..(((........(((((....))))).......)))..)))).)))))))	(((((((((((..(((........(((((....))))).......)))..)))).)))))))	-24.6	-2.85	0.97	5	coding	ARFGEF2	12	1.7	1.2	0	-1.416666667
ARFGEF2	ENST00000371917	13	1531	1618	UCUUUGAGCUCUCUCUUGCCAUUUUUCUUACUCUUCUUUCAAACUUUAAAAUGCACUUGAAAAUGCAGAUAGAGGUCUUUUUCAAAGA	((((((((........................................................................))))))))	((((((((((((.(((.((...(((((...............................))))).))))).))))......))))))))	-13.37	-1.5	18.28	5	coding	ARFGEF2	13	0.8	0.8	0	-1
ARFGEF2	ENST00000371917	14	1791	1906	UCCAAAAUUGCUCAGGGAAGAAGUGGACAUGAGCUGGGAAUGACACCUCUGCAGGAGCUCAGCCUGAGGAAGAAAGGCCUGGAGUGCCUCGUGUCCAUUCUCAAGUGCAUGGUGGA	(.......(((...((((................................................................................))))....)))......)	((((....(((...((((....((((((((((((.(((........))).)).((.((((.((((.........))))...)))).))))))))))))))))....)))...))))	-38	-1.49	20.02	5	coding	ARFGEF2	14	2.3	1.4	0	-1.642857143
ARFGEF2	ENST00000371917	15	2054	2096	GACCCAGACAACUGUUCAGGAUGACCCUGAGCAAUUUGAGGUC	((((((((....((((.............)))).)))).))))	((((((((....((((((((.....)))))))).)))).))))	-17.1	-3.53	1.4	5	coding	ARFGEF2	15	1.2	1	0	-1.2
ARFGEF2	ENST00000371917	16	2119	2143	UUGAACACGGCAUCGAGCUGUUCAA	(((((((..((.....)))))))))	.((((((..((.....)))))))).	-6.1	-2.18	4.38	5	coding	ARFGEF2	16	0.3	0.5	0	-0.6
ARFGEF2	ENST00000371917	18	2160	2249	GGGAUCCAGUUUCUCCAGGAGCAGGGCAUGCUGGGAACGUCAGUUGAAGACAUAGCCCAAUUCCUGCACCAGGAGGAGCGCCUGGAUUCC	((..((..((((((((.((.((((((.((..((((...(((.......)))....)))))))))))).)).)))))))).....))..))	((((((((((((((((.((.((((((.((..((((...(((.......)))....)))))))))))).)).))))))))...))))))))	-40.6	-4.02	3.71	5	coding	ARFGEF2	18	2.4	1.4	0	-1.714285714
ARFGEF2	ENST00000371917	19	2267	2371	UCUGGGAGAUAGCGCAAGGUUCAACAAGGAGGUGAUGUAUGCCUACGUGGACCAACUUGACUUCUGUGAAAAAGAAUUUGUCUCAGCCCUGCGGACAUUCCUAGA	(.......................................................................................................)	((((((((....((((.((((...((((..(((.(((((....)))))..)))..))))..((((.......))))........)))).))))....))))))))	-29.6	-1.47	14.79	5	coding	ARFGEF2	19	1.8	1.2	0	-1.5
ARFGEF2	ENST00000371917	20	2619	2645	UAUCUCUCAAGCAUCUAUGAAGAGAUA	(((((((((........)).)))))))	(((((((((........)).)))))))	-6.4	-4.17	2.46	5	coding	ARFGEF2	20	0.2	0.5	0	-0.4
ARFGEF2	ENST00000371917	22	2707	2720	AGCAGAAUGUAGCU	(((........)))	(((........)))	-1	-1.25	1.35	5	coding	ARFGEF2	22	0	0.1	0	0
ARFGEF2	ENST00000371917	23	2721	2751	AGUGAAAAGCAGCGGCGGCUGCUGUACAACU	(((....((((((....)))))).....)))	(((....((((((....)))))).....)))	-11.3	-2.18	3.5	5	coding	ARFGEF2	23	0.5	0.7	0	-0.714285714
ARFGEF2	ENST00000371917	24	2759	2788	GGAGCAAAUGGCUAAAACAGCCAAAGCUCU	(((((...(((((.....)))))..)))))	(((((...(((((.....)))))..)))))	-11.7	-4.59	0.69	5	coding	ARFGEF2	24	0.6	0.7	0	-0.857142857
ARFGEF2	ENST00000371917	25	2789	2821	GAUGGAGGCUGUGAGCCAUGCCAAAGCCCCGUU	(((((.((((.((.((...)))).)))))))))	(((((.((((.((.((...)))).)))))))))	-12.9	-2	1.3	5	coding	ARFGEF2	25	0.8	0.8	0	-1
ARFGEF2	ENST00000371917	26	2824	2868	CCAGUGCCACUCACCUGGACCAUGUCCGGCCAAUGUUCAAACUGG	(((((...((....((((((...)))))).....))....)))))	(((((...((....((((((...)))))).....))....)))))	-12.4	-1.64	2.85	5	coding	ARFGEF2	26	0.7	0.8	0	-0.875
ARFGEF2	ENST00000371917	27	2982	3064	UUUGGAAUGCAGCUGGAACGAGAUGCCUAUGUUCAGGCUCUUGCUCGCUUCUCCCUACUCACAGCCAGCUCCAGCAUCACAGA	((((...(((((((((..(((((.((((......))))))))).....................))))))...)))...))))	((((..((((((((((..(((((.((((......))))))))).....................))))))...))))..))))	-23.3	-1.65	8.64	5	coding	ARFGEF2	27	1	0.9	0	-1.111111111
ARFGEF2	ENST00000371917	28	3359	3477	UGGUGAGACCAGCUCGCAGAGUGUGGUUGUAGCUGUGGACAGGAUUUUUACUGGGUCUACCAGACUGGAUGGAAAUGCAAUAGUUGACUUUGUCCGCUGGCUGUGUGCUGUGUCCAUGG	(.(((.............................................................................................................))).)	..(((.(((((((.(((((...((((..((((((((.....(.(((((((.(.(((((...))))).).))))))).).)))))).)).....))))...))))).)))).))))))..	-38.1	-1.02	17.17	5	coding	ARFGEF2	28	2.8	1.5	0	-1.866666667
ARFGEF2	ENST00000371917	29	3633	3684	GAUGUGGCUAUCUUUGCUGUUGACUCAUUAAGGCAACUCUCCAUGAAGUUUC	(.(((((......(((((.((((....)))))))))....)))))......)	...((((......(((((.((((....)))))))))....))))........	-5.7	0.92	15.89	5	coding	ARFGEF2	29	0.8	0.8	0	-1
ARFGEF2	ENST00000371917	30	3770	3812	CACCAUCCGGGACAUGGCGAUCCGCUGCAUUGCCCAGAUGGUG	(((((((.(((.((..(((......)))..))))).)))))))	(((((((.(((.((..(((......)))..))))).)))))))	-20.9	-3.17	2.39	5	coding	ARFGEF2	30	0.9	0.8	0	-1.125
ARFGEF2	ENST00000371917	31	3840	3920	GGUUGGAAGAACAUCUUUGCCGUGUUCCACCAGGCAGCCUCUGAUCAUGAUGGGAACAUUGUGGAGCUGGCCUUCCAGACC	((.((((((..((.((((((........................................)))))).))..))))))..))	(((((((((..((.((((((.(((((((..(((((((...))).)).))...))))))).)))))).))..)))))).)))	-29.6	-2.24	7.77	5	coding	ARFGEF2	31	2	1.3	0	-1.538461538
ARFGEF2	ENST00000371917	32	4161	4241	GGCUGGUUCCCCAUCUUAUUCGAACUCUCCUGCAUCAUUAAUAGAUGCAAGUUAGAUGUACGAACAAGGGGACUCACAGUC	(((..(.(((((.......................................................)))))..)...)))	((((((.(((((...((.((((.((((((.((((((.......)))))).)..))).)).)))).)))))))..).)))))	-24.7	-3.14	6.87	5	coding	ARFGEF2	32	1.2	1	0	-1.2
ARFGEF2	ENST00000371917	33	4292	4385	GCAGGACCUGUUCAGAAUCGUGUUUCGGAUUUUUGACAAUAUGAAACUCCCUGAGCAACUGUCAGAGAAAUCUGAGUGGAUGACAACAACCUGC	((..........................................................................................))	(((((...((((....(((....(((((((((((((((...((...(((...)))))..)))))..))))))))))..)))...)))).)))))	-23.3	-1.41	30.55	5	coding	ARFGEF2	33	1.7	1.2	0	-1.416666667
ARFGEF2	ENST00000371917	34	4630	4685	AUGUUUUGCUGACAUGGAGACCUGUAGGAAUGGAGGAAGAUUCAUCAGAAAAGCAU	((((....((((..((((..(.(.((....)).).)....))))))))....))))	(((((((.((((..((((..(((.((....)).)))....)))))))).)))))))	-13.9	-2.26	2.66	5	coding	ARFGEF2	34	1.6	1.2	0	-1.333333333
ARFGEF2	ENST00000371917	35	4792	4844	GACCAUACGCAAAUCAGAAACUGUUUGCCAGCCUCCUCAUCAAGUGUGUGGUC	((.................................................))	((((((((((......((..(((.....)))..))........))))))))))	-14.6	-2.1	7.25	5	coding	ARFGEF2	35	0.9	0.9	0	-1
ARFGEF2	ENST00000371917	36	4949	5035	UGCAGAUAUCCACAUAGAGACGGAGGAUCAGGGCAUGUAUAAGUACAUGUCUUCCCAGCACCUCUUCAAGCUGUUGGACUGUUUGCA	((((((((((((.((((....(((((..(((((((((((....))))))))))....)..))))).....)))))))).))))))))	((((((((((((.((((....(((((..(((((((((((....))))))))))....)..))))).....)))))))).))))))))	-29.7	-3.5	7.59	5	coding	ARFGEF2	36	1.8	1.2	0	-1.5
ARFGEF2	ENST00000371917	38	5514	5562	GCAGCACUGUCACCAGUGUGGUAGCCCUGGCUGCCCAGGCCAGUGCUGC	(((((((((...((..((.((((((....)))))))))).)))))))))	(((((((((...((..((.((((((....)))))))))).)))))))))	-26.5	-3.15	2.76	5	3'UTR	ARFGEF2	38	1.1	1	1	-0.1
ARFGEF2	ENST00000371917	39	5564	5582	GCUCUGCAGAAUGUUCAGC	((...((.....))...))	(((..(((...)))..)))	-1.4	0.08	2.92	5	3'UTR	ARFGEF2	39	0.4	0.6	0	-0.666666667
ARFGEF2	ENST00000371917	40	5584	5601	UGCCAUUUCUGACUGGCA	(((((........)))))	(((((........)))))	-5.2	-2.63	0.78	5	3'UTR	ARFGEF2	40	0	0.2	0	0
ARFGEF2	ENST00000371917	41	6137	6169	UAUUGAAAAUUUGGUUGAAGGCAGAGUUUAGUA	((..(((..(.((........)).).)))..))	(((((((..((((........)))).)))))))	-4.1	-1.72	2.85	5	3'UTR	ARFGEF2	41	0.2	0.4	1	2
ARFGEF2	ENST00000371917	42	6190	6220	UUUGCGAGGUUAAAAAAAUGUGCCUCGUGGA	((((((((((...........))))))))))	((((((((((...........))))))))))	-10.5	-3.53	1.88	5	3'UTR	ARFGEF2	42	0.1	0.4	0	-0.25
ARFGEF2	ENST00000371917	43	6221	6245	UCUCCCUGUUUUAGUAACAUGGAGA	(((((.((((.....)))).)))))	(((((.((((.....)))).)))))	-8.9	-3.56	0.64	5	3'UTR	ARFGEF2	43	0.8	0.8	0	-1
ARFGEF2	ENST00000371917	45	6453	6471	ACCUCAGAAAAGUGAGUGU	((((((......)))).))	((((((......)))).))	-3.5	-1.95	1.14	5	3'UTR	ARFGEF2	45	0.1	0.3	0	-0.333333333
ARFGEF2	ENST00000371917	46	6476	6540	GCAGUUAGUGUCACUGCUUUGCACAGUCCCCAUUAAAGGACCCUCCAGAGAGGGACAGUAACUGU	(((((((.((((.((.(((((....((((........))))....))))).)))))).)))))))	(((((((.((((.((.(((((....((((........))))....))))).)))))).)))))))	-25.8	-3.99	2.87	5	3'UTR	ARFGEF2	46	3.4	1.7	2	-0.823529412
ARFGEF2	ENST00000371917	47	6563	6645	GCCUCCUCAGCCAGAUGUCAUGGGUGGAACUGGAGCUGUGUCGGGGCCAGCACAGCUGAACUGUGACAAUGGCAGGAGGUGGC	(((.((((.((((..((((((((..........((((((((........))))))))...)))))))).))))..)))).)))	(((.((((.((((..((((((((..........((((((((........))))))))...)))))))).))))..)))).)))	-38.4	-2.65	11.87	5	3'UTR	ARFGEF2	47	2	1.3	0	-1.538461538
ARFGEF2	ENST00000371917	48	6667	6700	AUCUGAGCCUAGGAGUUGAAUUCUUUGGCAAGGU	((.(..(((.((((((...)))))).))).).))	((((..(((.((((((...)))))).))).))))	-9.3	-1.99	4.34	5	3'UTR	ARFGEF2	48	0.5	0.7	0	-0.714285714
ARFGEF2	ENST00000371917	51	6740	6825	ACUCUCACCUGCAGUAGAACUGAGUUCUGCUGCAGCUUGUGUAAAAGUGGGCAGUACACAAGUACGUCCCAAAGCCUGUGAGCAGU	((..((((((((((((((((...))))))))))))(((......)))((((..((((....))))..))))......))))...))	((((((((((((((((((((...))))))))))))(((......)))((((..((((....))))..))))......))))).)))	-34.5	-3.87	4.69	5	3'UTR	ARFGEF2	51	2.1	1.3	0	-1.615384615
ARFGEF2	ENST00000371917	53	6852	6866	GAGCACACACGCCUC	((((......).)))	..((......))...	-0.5	-0.12	2.34	5	3'UTR	ARFGEF2	53	0.1	0.2	0	-0.5
ARFGEF2	ENST00000371917	55	7070	7166	GAUUUCUGGUGCUUUUGCUUACUAAGAGACCGAUAUUCUUAAGUUGUUUUCUUGUUUUAACAGCCUUGAGAAAUGUUUGGUUUUGGCCAGCAGAAUU	(.(((((..(...............((((((((..(((((((((((((..........))))).))))))))....)))))))).)..))..))).)	...(((((.((.....(((......((((((((..(((((((((((((..........))))).))))))))....))))))))))))).)))))..	-24.4	-2.44	18.48	5	3'UTR	ARFGEF2	55	1.3	1.1	1	-0.272727273
ARFGEF2	ENST00000371917	56	7558	7581	GUCAUUUUCUUCAUCGGAUGUGAC	(((((.(((......))).)))))	(((((.(((......))).)))))	-5.3	-2.28	1.56	5	3'UTR	ARFGEF2	56	0.2	0.4	0	-0.5
ARFGEF2	ENST00000371917	57	7582	7657	UAAAAUUUUUCUGGUGUCUUCUGCCCUCUCUUUAAUUUUGCCUCUUGAGGGGUAGCAGAUGUGUCAGUGCAUUUUA	((((((....((((.((((.((((((.(((................))))))))).))))...))))...))))))	((((((....((((.((((.((((((.(((................))))))))).))))...))))...))))))	-19.8	-2.91	6.38	5	3'UTR	ARFGEF2	57	3	1.6	3	0
ARFGEF2	ENST00000371917	60	7866	7881	AUUCAUUUUUAUGAAU	((((((....))))))	((((((....))))))	-2.4	-6.74	1.03	5	3'UTR	ARFGEF2	60	0.1	0.3	0	-0.333333333
ARFGEF2	ENST00000371917	63	7961	8017	GCCAGGACACCAUUUAUUUAACCAAGUAAUGGAGGAGAGUGAAACAUUUUCCAAGGC	(((...................................................)))	(((......(((((.((((....))))))))).((((((((...))))))))..)))	-13	-1.71	4.54	5	3'UTR	ARFGEF2	63	1.3	1.1	0	-1.181818182
ARFGEF2	ENST00000371917	64	8350	8423	UUUUUUUUGUUGUUCUUUUGUGAUUAAGGAUAUACAUUUAGUAGUCUUUGUUAUUAAAGGAACCUGCUGAUAAG	(((.(...((.......................................................))..).)))	........((.(((((((((((((.((((((.(((.....))))))))))))).)))))))))..)).......	-14.5	-2.38	12.33	5	3'UTR	ARFGEF2	64	0.4	0.6	0	-0.666666667
ARFGEF2	ENST00000371917	65	8521	8548	UCUGUUUUAAUAUUUGUGUUAAAGUAGA	((((((((((((....))))))))))))	((((((((((((....))))))))))))	-5.2	-2.5	1.34	5	3'UTR	ARFGEF2	65	0.1	0.3	0	-0.333333333
ARFGEF2	ENST00000371917	66	8550	8586	AUAGCUGAACUCACAUGGAAUCCUGGAGUUUUGUUAU	(((((.((((((.((.((...)))))))))).)))))	(((((.((((((.((.((...)))))))))).)))))	-10.6	-3.06	1.98	5	3'UTR	ARFGEF2	66	0.3	0.5	1	1.4
ARFGEF2	ENST00000371917	67	8590	8626	CAGCUUUGCAGUUUGGGAAACAAAGAAACCAAAGCUG	((((((((...((((.....)))).....))))))))	((((((((...((((.....)))).....))))))))	-11.1	-3.59	2.68	5	3'UTR	ARFGEF2	67	0	0.1	0	0
ARFGEF2	ENST00000371917	68	8628	8647	GUGUUUUAAAGAAUGAACAU	((((((........))))))	((((((........))))))	-2.8	-3.03	0.81	5	3'UTR	ARFGEF2	68	0.1	0.4	0	-0.25
ARHGAP35	ENST00000672722	1	5	122	CGAGGGAGAGCCGCGGCGCGGCGGCAGGAGGAGGUGGAGGAGGCGGAGGAGGGAACCCGCGAGGGAGGGUCCGCCCGGCCCCCCGCCGCCGGAGCCGCCGCCGCCGCCUCAGCCGCCG	(...........(((((((((((((....((.(((((.((.(((.(.((..(((.(((.(....).)))))).))).)))))))))).))...))))))).))))))..........)	...((..(((..(((((((((((((....((.(((((.((.(((.(.((..(((.(((.(....).)))))).))).)))))))))).))...))))))).)))))))))..))....	-71.6	-1.21	7.03	1	5'UTR	ARHGAP35	1	7.6	2.4	21	5.583333333
ARHGAP35	ENST00000672722	2	276	350	CUAUGGGACCUGGCAUUUUUGCUGCAUGUCCAGCCCACCCCCACUAAUAAUGUAGGAAGCUGUCUGGUCCAUUGG	(((.....................................................................)))	(((..(((((.((((..(((.((((((......................)))))).))).)))).)))))..)))	-22.2	-1.56	5.78	1	5'UTR	ARHGAP35	2	2.1	1.3	0	-1.615384615
ARHGAP35	ENST00000672722	3	417	514	AAGCAAGAUGUCCGAAUUCCCACCUACAACAUCAGUGUGGUGGGAUUAUCUGGGACCGAGAAGGAAAAGGGCCAGUGUGGGAUUGGAAAGUCUUGUUU	(((((((((.(((((..((((((((((.(((....))).)))).................................)))))))))))..)))))))))	(((((((((.(((((..((((((((((.(((....))).))))......((((..((...........)).)))).)))))))))))..)))))))))	-32.4	-2.7	18.76	1	coding	ARHGAP35	3	2.5	1.4	0	-1.785714286
ARHGAP35	ENST00000672722	4	534	558	CCGAGUGCUGACGAGUUUCACUUGG	((((((.((....))....))))))	(((((((((....))...)))))))	-7.2	-1.48	2.05	1	coding	ARHGAP35	4	0.6	0.7	0	-0.857142857
ARHGAP35	ENST00000672722	5	560	663	CCAUACCUCCGUCCUCAGCACCAGUGACUUUGGAGGGCGAGUGGUCAAUAAUGACCACUUUCUCUACUGGGGAGAAGUUAGCCGCUCCCUGGAGGAUUGUGUGG	(....(....(((..(....((((.....))))((((.(((((((((....))))))))).))))...((((((..........)))))).)..))).)....)	((((((....((((((....((((.....))))((((.(((((((((....))))))))).))))...((((((..........)))))).)))))).))))))	-41	-2.94	22.97	1	coding	ARHGAP35	5	2.5	1.4	0	-1.785714286
ARHGAP35	ENST00000672722	6	670	692	AGAUGCACAUUGUGGAGCAGACU	(.....................)	...(((.((...))..)))....	-1.2	0.37	4.55	1	coding	ARHGAP35	6	0.2	0.4	0	-0.5
ARHGAP35	ENST00000672722	7	733	824	CGGCCCUGCAGCCCUAUAUCAAGAGAGCUGCUGCGACCAAGCUUGCAUCAGCUGAAAAACUCAUGUACUUUUGCACUGACCAGCUGGGGCUG	(((((..........................(((((......))))).............(((((((....)))).)))........)))))	((((((.(((((.((........)).)))))(((((......))))).((((((......(((((((....)))).))).))))))))))))	-30.6	-2.08	7.53	1	coding	ARHGAP35	7	2.3	1.3	0	-1.769230769
ARHGAP35	ENST00000672722	8	1181	1198	UGAAGCUCUCAAGCAGCA	((..............))	....(((....)))....	-1.6	-0.65	3.5	1	coding	ARHGAP35	8	0.1	0.3	0	-0.333333333
ARHGAP35	ENST00000672722	9	1202	1245	UCAGCAGAUAGCUACAGCAAAAGACAAGUAUGAGUGGCUGGUGA	(...((....((..(................).))...))...)	(((.(((...(((.((((.........)).)))))..))).)))	-7.1	-1.03	10.95	1	coding	ARHGAP35	9	0.9	0.8	0	-1.125
ARHGAP35	ENST00000672722	10	1250	1269	CAUUGUGAAAAACCACAAUG	(((((((......)))))))	(((((((......)))))))	-6.6	-5.51	0.16	1	coding	ARHGAP35	10	0.4	0.6	0	-0.666666667
ARHGAP35	ENST00000672722	11	1275	1291	UGGCUGAGUGUCAGCCG	(((((((...)))))))	.((((((...)))))).	-8.9	-4.04	0.77	1	coding	ARHGAP35	11	0.3	0.5	0	-0.6
ARHGAP35	ENST00000672722	12	1316	1335	CCAGGACUAUGUCUACCUGG	(((((..........)))))	(((((..........)))))	-5.4	-2.23	1.01	1	coding	ARHGAP35	12	0.1	0.2	0	-0.5
ARHGAP35	ENST00000672722	14	1366	1420	UACAGCACAUCCACCGCCUCAAGCAUGAGCAUAUCGAGCGUAGGAGAAAGCUGUA	(.....................................................)	((((((...(((..(((((((....))))........)))..)))....))))))	-15.2	-2.12	6.3	1	coding	ARHGAP35	14	1.7	1.2	0	-1.416666667
ARHGAP35	ENST00000672722	15	1743	1758	CCCGGAAAGCCUUGGG	(((((......)))))	(((((......)))))	-3.6	-1	2.21	1	coding	ARHGAP35	15	0.3	0.5	0	-0.6
ARHGAP35	ENST00000672722	16	1778	1823	UAUGAAUGAGGAUUUCUACCAGUGGCUGGAGGAAUCUGUAUACAUG	((((.(((.((((((((.((((...)))))))))))).))).))))	((((.(((.((((((((.((((...)))))))))))).))).))))	-14.8	-3.7	1.95	1	coding	ARHGAP35	16	1.6	1.1	0	-1.454545455
ARHGAP35	ENST00000672722	18	1858	1913	AUAAAGCAAAGGAAGAAUUUCAGGAGUUGCUUUUGGAAUAUUCAGAAUUGUUUUAU	(((((((((..(((..((((((((((...)))))))))).)))....)))))))))	(((((((((..(((..((((((((((...)))))))))).)))....)))))))))	-13.4	-3.59	2.2	1	coding	ARHGAP35	18	1.8	1.2	0	-1.5
ARHGAP35	ENST00000672722	19	1918	1938	UGGAGCUGGAUGCUAAGCCCA	(((.((..........)))))	(((.(((........))))))	-5.9	-1.65	1.07	1	coding	ARHGAP35	19	0.1	0.3	0	-0.333333333
ARHGAP35	ENST00000672722	20	1960	2038	UUCAGGAUGUUCUGGGAGAGGAACAGCGAUUUAAAGCAUUACAAAAGCUCCAAGCAGAGCGUGAUGCCCUUAUUCUGAA	(((((..((((((......)))))...........(((((((....((((......)))))))))))....)..)))))	.((((((((((((......)))))...........(((((((....((((......)))))))))))....))))))).	-21.3	-2.45	3.65	1	coding	ARHGAP35	20	2.5	1.4	0	-1.785714286
ARHGAP35	ENST00000672722	21	2183	2260	CAUUGAUAGAAUCAACUUGGUUAUAUUGGGCAAAGACGGCCUUGCCCGAGAGUUGGCCAAUGAGAUUCGAGCUCUUUG	((..((..(((((...(((((((..((((((((........))))))))....)))))))...)))))....))..))	((..((..(((((...(((((((..((((((((........))))))))....)))))))...)))))....))..))	-23.6	-2.44	5.96	1	coding	ARHGAP35	21	1.9	1.2	0	-1.583333333
ARHGAP35	ENST00000672722	22	2384	2439	UCUCUGCCUUUACAAUUCAAAGGAAUCGCUAUCCUAUGUAGUGGAAAGUAUAGAGA	((((...((........(...(((.......)))...)........))....))))	((((((.(((..((...((.((((.......)))).))...))..)))..))))))	-12.9	-2.21	5.4	1	coding	ARHGAP35	22	1	0.9	0	-1.111111111
ARHGAP35	ENST00000672722	23	2631	2749	CGCAACAUUAAUGAAAAGCAAAUCAGUCAAGUUUUGAAGGGACUCCUGGACUCUAAGCGUAACUUAAACCUGGUCAGUUCUACUGCUAGCAUCAAAGAUUUGGCUGAUGUUGAUCUGCG	((((...((......................................................................................................))..))))	((((..((((((.........(((((((((((((((((((....)))......((((.....))))...((((.((((...))))))))..)).)))))))))))))))))))).))))	-27	-1.2	22.07	1	coding	ARHGAP35	23	5.5	2	0	-2.75
ARHGAP35	ENST00000672722	24	2925	3037	UCCUCCUUUAGCAUCAGAAAGAGCCGGUUGGUUCAUGGGUACAUUGUUUUUUAUUCAGCCAAACGUAAGGCCUCUUUGGCUAUGUUACGUGCCUUUCUUUGUGAAGUGCAGGA	(...............................................................................................................)	((((((((((.((..((((((.((...(((((...((((((.(......).)))))))))))((((((((((.....))))...)))))))))))))).))))))).).))))	-29.9	-1.26	31.68	1	coding	ARHGAP35	24	3.2	1.6	0	-2
ARHGAP35	ENST00000672722	25	3201	3230	UUUCACCCAUUUUUUAAAGAUGUGGUGGAA	(((((((((((((...)))))).)))))))	.((((((((((((...)))))).)))))).	-10.5	-4.38	1.42	1	coding	ARHGAP35	25	0.6	0.7	0	-0.857142857
ARHGAP35	ENST00000672722	26	3238	3261	ACAUAAUCGAGGCUACUCAUAUGU	(((((...(((....))).)))))	(((((...(((....))).)))))	-4.6	-2.65	1.4	1	coding	ARHGAP35	26	0.4	0.6	0	-0.666666667
ARHGAP35	ENST00000672722	27	3379	3468	ACAGCCUGUUUCGAGAAGACACAUCACUGCCUUCUCUGUCCAAAGACCAUUCUAAGCUCUCUAUGGAACUGGAGGGAAAUGAUGGGCUGU	((((((((((..((((((.((......)).)))))).(((....))).........(((((((......)))))))....))))))))))	((((((((((..((((((.((......)).)))))).(((....))).........(((((((......)))))))....))))))))))	-27.3	-2.07	26.36	1	coding	ARHGAP35	27	2.9	1.5	0	-1.933333333
ARHGAP35	ENST00000672722	28	3559	3656	AGGGGGAUCUAUCUUAUUUAGACCAAGGCCAUAGGGAUGGACAGAGGAAGUCUGUGUCUUCUAGCCCCUGGCUGCCUCAGGAUGGGUUUGAUCCUUCU	((((...((...(((((((.((....(((((..(((............................))).)))))...)).)))))))...))...))))	(((((((((...(((((((.((....(((((..(((..(((((.((.....)).))))).....))).)))))...)).)))))))...)))))))))	-36.4	-2.21	8.19	1	coding	ARHGAP35	28	3.8	1.8	0	-2.111111111
ARHGAP35	ENST00000672722	29	3670	3742	CCAUGGAUGCUGUGGUGAAGCCAAGGAAUGAAGAAGAAAACAUAUACUCCGUGCCCCAUGACAGCACCCAAGG	((.(((.((((((.(((..((...(((....................)))..))..))).)))))).))).))	((.(((.((((((.(((..((...(((....................)))..))..))).)))))).))).))	-22.2	-2.62	3.94	1	coding	ARHGAP35	29	1.5	1.1	0	-1.363636364
ARHGAP35	ENST00000672722	30	4239	4337	GAAGGCAUCUACCGGGUCAGCGGGAACAAGUCUGAGAUGGAGAGUCUGCAGAGACAGUUUGAUCAAGACCACAACCUGGACCUGGCAGAGAAAGACUUU	(......(((.(((((((..((((.....((((..(((.(((.((((....))))..))).))).)))).....))))))))))).))).........)	((((...(((.(((((((..((((.....((((..(((.(((.((((....))))..))).))).)))).....))))))))))).)))......))))	-31.8	-2.43	6.74	1	coding	ARHGAP35	30	3.1	1.5	0	-2.066666667
ARHGAP35	ENST00000672722	31	4397	4418	GGUCCCGUAUAACAUGCAGAUC	((..................))	((((..((((...)))).))))	-1.7	0.48	2.87	1	coding	ARHGAP35	31	0.7	0.7	0	-1
ARHGAP35	ENST00000672722	32	4423	4510	UGGUGGAAGCACACAAAAUCAACGACCGGGAGCAGAAGUUGCAUGCCCUUAAGGAGGUAUUAAAGAAAUUUCCAAAGGAAAACCACGA	(.......(((..(((..((..(........)..))..)))..))).........................................)	..((((..(((..(((..((..(........)..))..)))..)))((((..((((((.........)))))).))))....))))..	-14.6	-0.77	27.05	1	coding	ARHGAP35	32	3.2	1.5	0	-2.133333333
ARHGAP35	ENST00000672722	33	4520	4580	GUAUGUCAUCUCUCACCUAAACAAGGUCAGCCACAACAACAAGGUGAAUCUCAUGACCAGC	((......................<.......................<<<<.......))	....(((((...((((((.......((.....)).......)))))).....)))))....	-9.6	-1.66	5.41	1	coding	ARHGAP35	33	1.2	1	0	-1.2
ARHGAP35	ENST00000672722	35	4691	4801	GCAGUGCCCCUUCUUCUUCUACAAUCGGCCCAUCACCGAGCCCCCCGGCGCCAGGCCCAGCUCCCCCUCUGCCGUGGCUUCCACCGUCCCCUUCCUCACUUCCACGCCUGU	(.............................................................................................................)	((((.((.................((((.......))))(((....)))(((((((..((......))..))).))))...........................))))))	-22.1	-1.07	7.84	1	coding	ARHGAP35	35	2.6	1.5	0	-1.733333333
ARHGAP35	ENST00000672722	36	4978	5040	UCCACUGGGGACAGAGGCAGGGGCAAGUGGCUCUCCCCAUUACCUUCUCAAGACCUCAGUGGG	((((((((((...((((.(((.....((((......))))..)))))))....))))))))))	.(((((((((...((((.(((.....((((......))))..)))))))....))))))))).	-24.9	-2.18	13.09	1	3'UTR	ARHGAP35	36	2.5	1.4	2	-0.357142857
ARHGAP35	ENST00000672722	37	5041	5071	AGCACCAGCCAAUGGUACCAUCGGCUGGGCU	(((.((((((.(((....))).)))))))))	(((.((((((.(((....))).)))))))))	-16.6	-3.55	0.6	1	3'UTR	ARHGAP35	37	0.9	0.9	1	0.111111111
ARHGAP35	ENST00000672722	38	5072	5092	GCCAGGUACCCUGGGCCUGGC	(((((((.......)))))))	(((((((.......)))))))	-11.3	-2.52	0.77	1	3'UTR	ARHGAP35	38	0.1	0.3	1	3
ARHGAP35	ENST00000672722	39	5093	5111	GCUGCAGACCUGAGCUGGC	(((((........)).)))	(((((........)).)))	-2.5	0.48	5.36	1	3'UTR	ARHGAP35	39	0	0	0
ARHGAP35	ENST00000672722	40	5544	5600	CCACAGCCUUCCCGAAACAUUCCCUGGCAAACAAAGGAACACUAGGAGAAAAAAUGG	(((.....(((((...............................)).)))....)))	(((.....(((((......((((.((.....))..)))).....)).)))....)))	-6.7	-0.59	11.73	1	3'UTR	ARHGAP35	40	0.5	0.7	1	0.714285714
ARHGAP35	ENST00000672722	41	5608	5629	CUUCCAGUAAUUAAAAAGGAAG	(((((............)))))	(((((............)))))	-3.5	-3.65	0.52	1	3'UTR	ARHGAP35	41	0	0	0
ARHGAP35	ENST00000672722	42	5662	5712	UUCCACUCUGUGCCCGCCUCUGCCGGGAGGGAGGGAGGCACACAGGUGGAG	(((((((.((((((..(((((........)))))..))))))..)))))))	.((((((.((((((..(((((........)))))..))))))..)))))).	-27.9	-2.83	13.21	1	3'UTR	ARHGAP35	42	3.8	1.6	13	5.75
ARHGAP35	ENST00000672722	44	5775	5790	GGGGUCCCACUCACCC	((............))	.((((.......))))	-2.9	-1.51	4.7	1	3'UTR	ARHGAP35	44	0.1	0.2	0	-0.5
ARHGAP35	ENST00000672722	45	5805	5869	GCUAGAUCCCCCGUUUUCCCAAGAAGAGGGUUCGAGCCCUUGGUGGGGACAGCUGGGGAGAUGGC	((((..(((((.(((((((((....((((((....))))))..)))))).))).)))))..))))	((((..(((((.(((((((((....((((((....))))))..)))))).))).)))))..))))	-34	-3.73	5.05	1	3'UTR	ARHGAP35	45	1.8	1.3	2	0.153846154
ARHGAP35	ENST00000672722	46	5870	5891	AGUGCAGGCUGGAACCUGGGCU	(((.((((......)))).)))	(((.((((......)))).)))	-8.7	-1.8	0.45	1	3'UTR	ARHGAP35	46	0.3	0.5	3	5.4
ARHGAP35	ENST00000672722	47	5932	5966	GCAUGUGCGUGGGGUGGGGGUGUGUGUGCACAUGU	(((((((((((.(.........).)))))))))))	(((((((((((.(.........).)))))))))))	-10.2	-2.16	3.29	1	3'UTR	ARHGAP35	47	1.9	1.2	4	1.75
ARHGAP35	ENST00000672722	48	5985	6027	GCGCUUGGUGGGGGGUUGGGGACAGCUGGAAGGUGCCAGGUGC	((((((((((...(((((....)))))......))))))))))	((((((((((...(((((....)))))......))))))))))	-18.2	-3.18	0.62	1	3'UTR	ARHGAP35	48	0.6	0.7	5	6.285714286
ARHGAP35	ENST00000672722	49	6028	6104	ACUUGGGGUUGGGGUUGGUGUGUUGGGUGUUGAAGUGGAAUCGUUUCAUCCCAGCCAUGGAGGCCACCAGCAGGAGU	(((.....(((.(.((.(((.((((((...(((((((....))))))).))))))))).)..).)..)))....)))	((((...(((((((((.(((.((((((...(((((((....))))))).))))))))).)..))).)))))..))))	-27.5	-2.3	8.11	1	3'UTR	ARHGAP35	49	1.8	1.3	1	-0.615384615
ARHGAP35	ENST00000672722	50	6122	6138	CGAGGUGGGGCACUUUG	(...............)	(((((((...)))))))	-4.3	-2.04	0.48	1	3'UTR	ARHGAP35	50	0.1	0.3	1	3
ARHGAP35	ENST00000672722	51	6255	6276	CCAGGAAAAGCUCUUCUCCUGG	((((((..........))))))	((((((..........))))))	-7.2	-2.83	1.48	1	3'UTR	ARHGAP35	51	0.2	0.4	2	4.5
ARHGAP35	ENST00000672722	52	6291	6314	CAGCACCUCAAACUUGCAUGGCUG	((((................))))	((((....((....))....))))	-3.1	-0.76	2.26	1	3'UTR	ARHGAP35	52	0	0.1	0	0
ARHGAP35	ENST00000672722	55	6358	6375	CCAGGCGAGAGCUAGUGG	((((((....)))..)))	((((((....)))..)))	-3.8	-0.4	1.15	1	3'UTR	ARHGAP35	55	0	0	0
ARHGAP35	ENST00000672722	56	6376	6421	GGUGCAGAGGGCCCCAUGCCAGACAGCCCUUGGGGCUCGUUGCACU	(((((((.((((((((.((......))...)))))))).)))))))	(((((((.((((((((.((......))...)))))))).)))))))	-27.2	-3.62	1.25	1	3'UTR	ARHGAP35	56	1.4	1.1	1	-0.363636364
ARHGAP35	ENST00000672722	58	6524	6550	GGAGUGGCCCUUCGGCUCCCGAGCUCC	(((((((((....)))).....)))))	(((((((((....)))).....)))))	-9.6	-1.07	1.9	1	3'UTR	ARHGAP35	58	0.6	0.7	2	2
ARHGAP35	ENST00000672722	59	6581	6645	UUCUCAAUGGCCAACGAAGGUGCUUGGAAACACCUAACCUUGCAAGUUUUACCGCCUUUUGAGGA	(((...........................................................)))	(((((((.(((....(((..(((..((..........))..)))..)))....)))..)))))))	-15.5	-1.18	11.05	1	3'UTR	ARHGAP35	59	1	0.9	2	1.111111111
ARHGAP35	ENST00000672722	60	6687	6799	UGUGAAUGUUGGAUGAUGAAUUUUUGUCUCUUCUGGUGGAGCUGUGCCUGGCCCUGUAGGCCCAGGGUUGGCUGGAAGGUGACAUCUGUGUUUCGUUUUAGCUGAGGUUGGCA	((..(...........(.......(((((((((((((.((.(((..................)))..)).))))))))).))))..........).............)..))	(((.(((.((((..((((((....(((((((((((((.((.(((.(((((......))))).)))..)).))))))))).)))).......))))))....)))).))).)))	-38.7	-2.64	9.82	1	3'UTR	ARHGAP35	60	2.6	1.5	0	-1.733333333
ARHGAP35	ENST00000672722	61	6930	6995	GCAUGGUGGUGCCCUGGGCCGUCCCUGUGUGAACGCAGGCAAAAGCAGCCCAGUCCCCCUCACUGC	((((((.....................................................))).)))	((((((.((.(..((((((.((.((((((....)))))).....)).))))))..))).))).)))	-25	-0.56	6.74	1	3'UTR	ARHGAP35	61	2.4	1.4	6	2.571428571
ARHGAP35	ENST00000672722	62	7091	7177	CCCCAGGAGUGUGGAGGGGGUGGUGAGGAGGAGCACCUGGGCUCUCUACCCCUCUCCUCACAGAAGUACCUGAAACUAGGUCUGGGG	((.(((..(((.(((((((((((.(((.(((....)))...))).))))))).)))).)))......(((((....)))))))).))	((((((..(((.(((((((((((.(((.(((....)))...))).))))))).)))).)))......(((((....)))))))))))	-43.4	-3.01	4.65	1	3'UTR	ARHGAP35	62	5.5	2	18	6.25
ARHGAP35	ENST00000672722	63	7180	7248	CUCCCAAUGCAGCGCCUUGUCAGCCAAGGUGGGCAGGCAGGGACUGUGGCAGCUUAUGUCCAAAGGGAG	(((((...((....(((((((.(((......))).)))))))...))((((.....))))....)))))	(((((...((((..(((((((.(((......))).))))))).))))((((.....))))....)))))	-27	-2.47	6.49	1	3'UTR	ARHGAP35	63	1.8	1.2	7	4.333333333
ARHGAP35	ENST00000672722	65	7549	7632	UGCAGCUCUCAGCACUGGGUGGGAGGGCGUUGGCUUGUCCAGAAUGGGGACGUGGGGCAGCCACCCCUGCCCAGCGAGAGCGCA	(((.((((((.((..((((((((.((..((((.(((...............)..)).))))..)))))))))))))))))))))	(((.((((((.((..((((((((.((..((((.(((((((.......)))))..)).))))..)))))))))))))))))))))	-43.6	-2.77	14.49	1	3'UTR	ARHGAP35	65	0.5	0.7	6	7.857142857
ARHGAP35	ENST00000672722	66	7802	7844	UCCCCGUCUUUCCCAUCGCCUAGCGUUUGGGGAGGAACAGGGA	((((.((((((((((.(((...)))..)))))))).)).))))	((((.((((((((((.(((...)))..)))))))).)).))))	-21.2	-3.27	3.07	1	3'UTR	ARHGAP35	66	3.1	1.5	8	3.266666667
ARHGAP35	ENST00000672722	67	7846	7875	AGAGCUUCGGGGCGUCUGUCUCCGUGCUCU	(((((..((((((....))).))).)))))	(((((..((((((....))).))).)))))	-13.1	-2.4	3.03	1	3'UTR	ARHGAP35	67	1.1	0.9	2	1
ARHGAP35	ENST00000672722	68	7876	7917	CCUGCCUCCACCGCCUUGGUUUUGCUUCCUGCUGGAGGCAGG	((((((((((..((...((........)).))))))))))))	((((((((((..((...((........)).))))))))))))	-21.3	-3.29	3.66	1	3'UTR	ARHGAP35	68	0.5	0.7	3	3.571428571
ARHGAP35	ENST00000672722	69	7925	7947	CUGCGACCCAGAUUCUUCUGCAG	(..(.....(((....))))..)	((((.....(((....)))))))	-3.2	-0.67	4.04	1	3'UTR	ARHGAP35	69	0.6	0.7	2	2
ARHGAP35	ENST00000672722	70	7952	7985	UGUCUGUCUUUGUCACGGUGGACAGAGGGUGACA	((((..((((((((......))))))))..))))	((((..((((((((......))))))))..))))	-12.9	-2.68	0.92	1	3'UTR	ARHGAP35	70	0.8	0.9	0	-0.888888889
ARHGAP35	ENST00000672722	71	7991	8055	GGAGCAGCUCGCUGGCCAGAAGGGGAUGGGGGCAUCCCUGUGCCUCACUCAGCUCCUGCUGCUCU	(((..............((..(((.((((((....)))))).)))..))((((....)))).)))	((((((((..((((...((..(((.((((((....)))))).)))..))))))....))))))))	-30.9	-2.82	10.07	1	3'UTR	ARHGAP35	71	2.9	1.5	14	7.4
ARHGAP35	ENST00000672722	72	8067	8112	GGCCUGGGUCAAGCCAGCAUCCCCUUGGUAAAGACCCCCGCAGGCC	((((..((((..(((((.......)))))...))))......))))	((((((((((..(((((.......)))))...)))))....)))))	-18.6	-2.94	2.22	1	3'UTR	ARHGAP35	72	0.1	0.3	1	3
ARHGAP35	ENST00000672722	73	8114	8126	CCAGGCAUUCUGG	((((.....))))	((((.....))))	-3.3	-2.45	0.61	1	3'UTR	ARHGAP35	73	0	0	2
ARHGAP35	ENST00000672722	74	8177	8221	GGCCAGCUGCAGUGACUUGUCAUCAAGAGUCACCUCAGCUGCGCC	(((((((((..(((((((........)))))))..)))))).)))	(((((((((..(((((((........)))))))..)))))).)))	-24.6	-3.66	0.72	1	3'UTR	ARHGAP35	74	1.8	1.2	2	0.166666667
ARHGAP35	ENST00000672722	75	8244	8257	GAAGCCACUGCUUU	(((((....)))))	(((((....)))))	-2.4	-2.39	0.72	1	3'UTR	ARHGAP35	75	0.1	0.3	3	9.666666667
ARHGAP35	ENST00000672722	76	8460	8495	GUCAGAAAGUGGCCCAGGAAGGGGGCAGUUUCUGUC	(.((((((.((.(((......))).)).)))))).)	..((((((.((.(((......))).)).))))))..	-16.8	-4.22	0.8	1	3'UTR	ARHGAP35	76	0.5	0.7	5	6.428571429
ARHGAP35	ENST00000672722	77	8515	8543	GGCCGCGGUGCGGUCGGUGCAGCGUGGCC	(((((((.((((.....)))).)))))))	(((((((.((((.....)))).)))))))	-20	-2.71	0.26	1	3'UTR	ARHGAP35	77	0.2	0.5	3	5.6
ARHGAP35	ENST00000672722	78	9114	9132	CAGCCCUCAAUGAAGGCUG	(((((.((...)).)))))	(((((.((...)).)))))	-6.7	-2.85	0.98	1	3'UTR	ARHGAP35	78	0.1	0.4	0	-0.25
ARHGAP35	ENST00000672722	79	9133	9155	AGGCAUCUCUGACUGAGGUGUUU	(((((((((.....)))))))))	.((((((((.....)))))))).	-9.1	-3.18	0.84	1	3'UTR	ARHGAP35	79	0	0	0
ARHGAP35	ENST00000672722	80	9165	9236	UUUGUUUUUUAAAAUCAUGUAUUUGCUACAAAGUAUUGUACUUGUCUCAAUGGGAAUGGUGUAAAAAACAAA	(((((((((....(((((((..<<...<<.....)).......>>...>>.....)))))...)))))))))	.((((((((((..(((((....(((..((((.(((...)))))))..))).....))))).)))))))))).	-14.7	-2.18	6.82	1	3'UTR	ARHGAP35	80	0.1	0.3	0	-0.333333333
ARHGAP5	ENST00000345122	1	8	100	AGAGGCGAGCGGAGAGUGGAGGAGGAGGCGGCGGCGGCGGGAGCGGUCCCCAGGAAUGUCGCUGCCGCCGCCACCGCCGGGGCCGCUGCCGUU	(..(((.(((((....(.........(((((.((((((((.((((((((...)))...))))).)))))))).))))))...))))))))..)	...(((.(((((....(((.((.((.((((((((((((((((....)))).......)))))))))))).)).)).)))...))))))))...	-55.6	-3.37	26.51	8	5'UTR	ARHGAP5	1	0.5	0.7	0	-0.714285714
ARHGAP5	ENST00000345122	2	101	130	GAGGAGGAGACGGAGGAGACCGACGUUGUU	((..........................))	........((((..((...))..))))...	-5.5	-0.96	2.36	8	5'UTR	ARHGAP5	2	0.1	0.2	0	-0.5
ARHGAP5	ENST00000345122	3	330	364	CCCAUCCUAUACCAUCAGUAUAGUUGGACUCUCUG	(.................................)	.(((..((((((.....)))))).)))........	-8	-2.19	0.28	8	coding	ARHGAP5	3	0.2	0.4	0	-0.5
ARHGAP5	ENST00000345122	4	654	681	UGCAGCUGCAUCUAAAUUGCAGUCAGCA	(((......................)))	(((.((((((.......))))))..)))	-9.4	-3.72	1.43	8	coding	ARHGAP5	4	0.2	0.4	0	-0.5
ARHGAP5	ENST00000345122	6	1581	1637	GGUGGAAAUGAAGGAAAAAUUCAAAAAGACUUUGGAAAAAAUUCAAUUCAUUUCACC	((.(.(((((((.(((...((((((.....)))))).....)))..)))))))).))	((((.(((((((.(((...((((((.....)))))).....)))..)))))))))))	-12.5	-3.25	7.63	8	coding	ARHGAP5	6	0.4	0.6	0	-0.666666667
ARHGAP5	ENST00000345122	7	1645	1675	CCAUGGGAGGAAGUUAUGUGCUUUGUUAUGG	((....((.(((((.....))))).))..))	((((..((.(((((.....))))).))))))	-6.7	-1.63	3.32	8	coding	ARHGAP5	7	0.2	0.5	0	-0.4
ARHGAP5	ENST00000345122	8	1684	1732	GCCUACAAAUAUAUCACUGAGGCUGAUAGCAAAGAGGUAUAUGGUAGGC	((((((..(((((((.((...(((...)))..)).))))))).))))))	((((((..(((((((.((...(((...)))..)).))))))).))))))	-17.2	-3.97	1.07	8	coding	ARHGAP5	8	1.3	1.1	0	-1.181818182
ARHGAP5	ENST00000345122	9	1734	1751	UCAGCGAGAAAUAGUUGA	(((((........)))))	(((((........)))))	-3.9	-4.17	0.52	8	coding	ARHGAP5	9	0	0.1	0	0
ARHGAP5	ENST00000345122	10	1764	1801	AGAGUUUCAAGAAAUGCUUUUUGAGCAUUCUGAACUUU	(((((((..((((.(((((...))))))))))))))))	.((((((..((((.(((((...))))))))))))))).	-9.9	-3.21	6.59	8	coding	ARHGAP5	10	0.4	0.6	0	-0.666666667
ARHGAP5	ENST00000345122	12	1970	2056	GUCUUAGUGGCCAAAAUUGUACAGACAUUAAAGUGGAGCAGUUACUUGCUAGUAGUCUUUUACAGUUGGAUCAUGGCCGCUUAAGAU	(((((((((((((.(((((((.((((((((((((((.....))))))..)))).))))..)))))))......))))))).))))))	(((((((((((((.(((((((.((((((((((((((.....))))))..)))).))))..)))))))......))))))).))))))	-26	-3.23	9.33	8	coding	ARHGAP5	12	2.3	1.4	0	-1.642857143
ARHGAP5	ENST00000345122	13	2445	2489	GCACCAAGGGCAGCAGUUGGCAAACAAGUUGCAAUGUCCUUUUGU	(((..((((((((((((((.....))).))))..))))))).)))	(((..((((((((((((((.....))).))))..))))))).)))	-13	-2.13	3.94	8	coding	ARHGAP5	13	0.9	0.9	0	-1
ARHGAP5	ENST00000345122	14	2492	2509	AUGUACCUGCUGGUACAU	(((((((....)))))))	(((((((....)))))))	-8.2	-4.79	0.64	8	coding	ARHGAP5	14	0.1	0.4	0	-0.25
ARHGAP5	ENST00000345122	16	2832	2868	AGAUGAACUAGUUCAUGGGUAUAUAUUAGUUUACUCU	(((((((((((..............)))))))).)))	((((((((((((............))))))))).)))	-6.3	-1.37	6.29	8	coding	ARHGAP5	16	0.4	0.6	0	-0.666666667
ARHGAP5	ENST00000345122	17	2876	2933	GGAAAGCUUCGAUGGGAAUGCUUCGAGCAUUUCUAUCAGAAGUUCAAGACACCAUUCC	(((.((((((((((((((((((...)))))))))))).))))))...........)))	((((((((((((((((((((((...)))))))))))).))))))..........))))	-20.9	-3.48	3.5	8	coding	ARHGAP5	17	0.8	0.8	0	-1
ARHGAP5	ENST00000345122	18	2940	2961	GCUGGUGGCAGUUACUGACAGC	((((..((......))..))))	((((..((......))..))))	-5.3	-1.18	1.35	8	coding	ARHGAP5	18	0.4	0.6	0	-0.666666667
ARHGAP5	ENST00000345122	19	3272	3381	AUAGUCCAAUUGGGGAUGAUGUACAGUUGCUUCCAACACCUAGUGACCGUUCCAGAUAUAGAUUAGAUUUGGAAGGAAAUGAGUAUCCUAUUCAUAGUACCCCAAACUGU	(............................................................................................................)	(((((....((((((..........((((((..........))))))(.((((((((.........)))))))).)..(((((((...)))))))....)))))))))))	-25.3	-0.95	19.73	8	coding	ARHGAP5	19	2.2	1.3	0	-1.692307692
ARHGAP5	ENST00000345122	20	3487	3524	GAAGCUGGUAUUGGUAAAAAUCCAAGAAAGCAGACUUC	(((((((.......................))).))))	(((((((...((((.......)))).....))).))))	-8.9	-2.9	1.27	8	coding	ARHGAP5	20	0.4	0.6	0	-0.666666667
ARHGAP5	ENST00000345122	22	3787	3842	AAAGCCAAGUCAUACUAUAGAAGAACACAUUCAGAUGCCAGUGAUGAUGAGGCUUU	((((((..((((((((......(((....))).......))).)))))..))))))	((((((..((((((((......(((....))).......))).)))))..))))))	-12	-2.12	6.77	8	coding	ARHGAP5	22	0.6	0.7	0	-0.857142857
ARHGAP5	ENST00000345122	24	4180	4299	GGACUCUACCGUGUCAGCGGGAAUAAAACUGACCAAGACAAUAUUCAAAAGCAGUUUGAUCAAGAUCAUAAUAUCAAUCUAGUGUCAAUGGAAGUAACAGUAAAUGCUGUAGCUGGAGCC	(......................................................................................................................)	((.((((.((((....))))((...((((((.....((......)).....))))))..))..(((......)))..((((.......))))(((.(((((....))))).)))))))))	-23.1	-0.79	20.63	8	coding	ARHGAP5	24	1.2	1	0	-1.2
ARHGAP5	ENST00000345122	25	4645	4668	UUUUACAAUGGAGAAAUUGUAGAA	(((((((((......)))))))))	.((((((((......)))))))).	-6.1	-5.11	0.78	8	coding	ARHGAP5	25	0.1	0.4	0	-0.25
ARHGAP5	ENST00000345122	26	4681	4735	GUGGCUCCUCCACCACCUUCAAACCCAGGACAGUUGGUGGAACCAAUGGUGCCAC	(((((.(((((((((.((((........)).)).)))))))......)).)))))	(((((.(((((((((.((((........)).)).)))))))......)).)))))	-21.2	-3.32	3.75	8	coding	ARHGAP5	26	1	0.9	0	-1.111111111
ARHGAP5	ENST00000345122	27	4740	4765	GUUGCCGCCACCAUUGCAACCUCAGC	((((..((.......)).....))))	(((((..........)))))......	-3.7	-0.55	0.71	8	coding	ARHGAP5	27	0.1	0.3	1	3
ARHGAP5	ENST00000345122	28	5028	5048	UAGCUAUAAAGUACAAAGCUG	(((((...........)))))	(((((...........)))))	-2	-1.47	1.65	8	3'UTR	ARHGAP5	28	0	0.1	0	0
ARHGAP5	ENST00000345122	29	5050	5078	UGCUGCAUGCAACCUUAUUGCAAUCAGUA	(((((..(((((.....)))))..)))))	(((((..(((((.....)))))..)))))	-8.2	-2.82	1.21	8	3'UTR	ARHGAP5	29	0.1	0.3	0	-0.333333333
ARHGAP5	ENST00000345122	30	5087	5134	CUGUGGCAAUUUCUGUCACCUUAUAUUGUGAAUAAAAUUUUUCUAUAG	((((((.(((((...((((........))))...)))))...))))))	((((((.(((((...((((........))))...)))))...))))))	-7.8	-1.56	10.46	8	3'UTR	ARHGAP5	30	0.2	0.4	0	-0.5
ARHGAP5	ENST00000345122	31	5168	5217	ACAUUUAAUGCUUUUCAGCCUGCUUUCUGGCUGAUUUUGUUAUUUGAUGU	((.((.(((.....((((((........)))))).......))).)).))	(((((.(((((...((((((........))))))....).)))).)))))	-13.7	-3.63	4.26	8	3'UTR	ARHGAP5	31	0.2	0.5	0	-0.4
ARHGAP5	ENST00000345122	32	5218	5282	GCUAAUUUGGGCAACUUAAUUUACAUUCUGGCAGUCGGUGUAGAUAACUAAAAGCCCAGUUAAGU	(((...((((((......(((((((..(((.....))))))))))........))))))...)))	(((...((((((......(((((((..(((.....))))))))))........))))))...)))	-13.8	-1.9	9.82	8	3'UTR	ARHGAP5	32	0.9	0.9	0	-1
ARHGAP5	ENST00000345122	33	5330	5435	AAGAAAGAAAAAAUACACUUGACAUAUUUCACAUUUCUGUACCUUCAUCUUUACUUCCAAGUAAACCCGUGGAUGAUUUGAUGAGGGAUAAAUGAACCUAUUUCUU	(.(((..............(((......)))......................................................................))).)	.(((((....(((((.........)))))....)))))...((((((((......((((.(......).))))......))))))))...................	-17.2	-1.64	18.6	8	3'UTR	ARHGAP5	33	2	1.3	1	-0.769230769
ARHGAP5	ENST00000345122	34	5545	5574	UGUAUACUGUUAAUUCUGUAAACAGAUGCA	(((((.(((((.........))))))))))	(((((.(((((.........))))))))))	-6.2	-2.41	2.22	8	3'UTR	ARHGAP5	34	0	0.2	0	0
ARHGAP5	ENST00000345122	35	5582	5599	AAGAUCUAUGAUGGUCUU	((((((......))))))	((((((......))))))	-4.5	-3.8	0.63	8	3'UTR	ARHGAP5	35	0	0	0
ARHGAP5	ENST00000345122	37	5637	5652	UUUCCCUCUUGGGGAA	((((((....))))))	.(((((....))))).	-6.4	-4.83	4.94	8	3'UTR	ARHGAP5	37	0	0	0
ARHGAP5	ENST00000345122	41	6375	6406	GUAUAUUAUAAAUUAUCUUAUUUGUGUUAUAC	(((((.(((((((......))))))).)))))	(((((.(((((((......))))))).)))))	-6.5	-3.57	0.41	8	3'UTR	ARHGAP5	41	0.1	0.2	0	-0.5
ARHGAP5	ENST00000345122	42	6856	6922	UUAAUGUUCAUCUGCGUUUAGUACCAUUUUUGUUAUUAAAACUGGCAUUUACCGUUUUUCACAUUAA	(((((((......(((...(((........................)))...))).....)))))))	.((((((......(((...(((.(((.(((((....))))).))).)))...))).....)))))).	-10.3	-1.79	3.57	8	3'UTR	ARHGAP5	42	0.1	0.3	0	-0.333333333
ARHGAP5	ENST00000345122	44	6982	7003	UGACACACUUCAUAGUGAGUCA	((((.((((....)))).))))	((((.((((....)))).))))	-7	-3.23	0.63	8	3'UTR	ARHGAP5	44	0	0.2	0	0
ARHGAP5	ENST00000345122	45	7124	7170	GAUAUGCUUUUAAAUAUUAGAAACAUCUAAGAACAGAAUAACAUAAU	(.((((....(.......................)......)))).)	..((((.((((.....(((((....)))))....))))...))))..	-2.6	-0.24	7.06	8	3'UTR	ARHGAP5	45	0.1	0.2	0	-0.5
ARHGAP5	ENST00000345122	47	7198	7219	AGGUUUCACUGUUUAGGGACCU	(((((((........)))))))	(((((((........)))))))	-6.4	-2.64	0.55	8	3'UTR	ARHGAP5	47	0	0	0
ARHGAP5	ENST00000345122	48	7224	7266	UAUGAGACUUCUUAAAGGAUUAAAAGAAUAGGAUAGUCUCAUA	((((((((((((((..............))))).)))))))))	((((((((((((((..............))))).)))))))))	-12.1	-3.59	1.67	8	3'UTR	ARHGAP5	48	0.2	0.4	0	-0.5
ARHGAP5	ENST00000345122	49	7267	7302	AUUGUGAGUAAACAUCAAGGCAUUAUAUUUUACAAU	((((((........................))))))	((((((((....................))))))))	-2.5	-0.15	5.5	8	3'UTR	ARHGAP5	49	0.1	0.2	0	-0.5
ARHGAP5	ENST00000345122	50	7328	7408	AUGUUGCCAUUGUUUCAUUUAAGGUUCAGUGCUUAUAGUUAACUACAAUAUUGGACCUAACAGGAUCUAGAUUAGCAAUAU	(((((((.(((...((.....((((((((((.((.(((....))).)))))))))))).....))....)))..)))))))	(((((((.(((...((.....((((((((((.((.(((....))).)))))))))))).....))....)))..)))))))	-17.3	-2.5	9.16	8	3'UTR	ARHGAP5	50	0.5	0.7	0	-0.714285714
ARHGAP5	ENST00000345122	51	7984	8017	AGAAGCUGUGUAAUUUUAAGUUAUAGUUGCCUCU	(((.((..(((((((...)))))))...)).)))	(((.((..(((((((...)))))))...)).)))	-4.6	-0.87	6.54	8	3'UTR	ARHGAP5	51	0.1	0.3	0	-0.333333333
ARHGAP5	ENST00000345122	53	8053	8073	UUUUUCAAGUGAAAUGAAAAA	(((((((.......)))))))	.((((((.......)))))).	-2	-3.19	2.14	8	3'UTR	ARHGAP5	53	0.1	0.2	2	9.5
ARHGAP5	ENST00000345122	56	8125	8196	AUUGAAUUUUCACUGUACCUGAAAAGGAGAUUCAAAAUUUUUUCUGGGGAUGUAUAUAGGUGAAAAUUUGAU	(((((..............................................................)))))	((((((((((((((((((......((((((.........))))))......))))...))))))))))))))	-16.3	-2.9	18.02	8	3'UTR	ARHGAP5	56	0.6	0.7	0	-0.857142857
ARHGAP5	ENST00000345122	57	8331	8416	CAGAGCUGCUAAUAUUAACGAAUAUAUUUGUGUCUUCAUGGUUUGUGACUAUUAGGCCAAAUUUUGUGGUAUAUGUUGUCAGUCUG	((((.(((.((((((..((.(.............................................).))..)))))).)))))))	((((.(((.((((((..((.(....(((((.((((..((((((...)))))).)))))))))....).))..)))))).)))))))	-21.6	-2.7	6.14	8	3'UTR	ARHGAP5	57	0.5	0.7	2	2.142857143
ARHGAP5	ENST00000345122	58	8548	8614	AGAACUCUUGGAAGUUCUUAGCCUUUUCAGGUUAUGAAAUACCUGAAAGUAAAAUUUUCUAAGAUUU	(((..(((((((((...(((...(((((((((........))))))))))))...))))))))))))	.....(((((((((...(((...(((((((((........))))))))))))...)))))))))...	-17.8	-3.29	8.47	8	3'UTR	ARHGAP5	58	0	0	0
ARHGAP5	ENST00000345122	59	8622	8661	GAAGAUACUAUUCAAAUCAUUUUCUUAGGAUAGCAUCUUU	((((((.((((((..............)))))).))))))	((((((.((((((..............)))))).))))))	-8	-2.63	2.42	8	3'UTR	ARHGAP5	59	0.4	0.6	0	-0.666666667
ARHGAP5	ENST00000345122	60	8669	8698	AUGAGAGGAUUGUACAAGCAUUAAUCUCAU	((((((..(.(((....))).)..))))))	((((((..(.(((....))).)..))))))	-7.3	-3.53	1.56	8	3'UTR	ARHGAP5	60	0.7	0.8	0	-0.875
ARHGAP5	ENST00000345122	61	9025	9090	CUUGAAAUUAAUUUGGUGCUGGCAGUUCUGGUUUAGUCAUUUUUACCAGUAGUUAGUAGUAUUAAG	(((((........................................................)))))	.............((.(((((((....(((((..((....))..)))))..))))))).)).....	-13.6	-1.65	13.71	8	3'UTR	ARHGAP5	61	0	0	0
ARHGAP5	ENST00000345122	62	9122	9221	UCAAAUAAUUGUAGUUGAGAAACAACUUGUUUAUUCUCACAAUUCAGAUUUUCUAUUCAGUUUUGUCUCAAAUAGUAAGUUAUUGUGAACAAUUUAAUAA	(..................................................................................................)	...(((((....(((((.....)))))...))))).(((((((...(((((.(((((.((......))..))))).))))))))))))............	-14.3	-1.09	15.33	8	3'UTR	ARHGAP5	62	1.2	1.1	1	-0.181818182
ARHGEF10	ENST00000349830	2	1428	1450	GAUAUAUACUGGGUUCAGUUGUC	((((...((((....))))))))	((((...((((....))))))))	-2.9	-1.25	3.04	8	coding	ARHGEF10	2	0.8	0.8	0	-1
ARHGEF10	ENST00000349830	3	1451	1515	GACAGUGAAAAGAACUACGUAGAUGCUCUUAAGAGGAUUUUGGAGCAAUAUGAGAAGCCGCUGUC	(((((((.......((.((((..((((((............)))))).))))))....)))))))	(((((((.......((.((((..((((((............)))))).))))))....)))))))	-16.8	-2.2	5.19	8	coding	ARHGEF10	3	2.6	1.4	0	-1.857142857
ARHGEF10	ENST00000349830	4	1691	1734	GUGCUGGAUGCAUACAGUGAAUAUGUGAACAAUUUCAGCACAGC	((((((((((..((((.......))))..))..))))))...))	((((((((((..((((.......))))..))..))))))))...	-12.7	-2.42	4.77	8	coding	ARHGEF10	4	1.3	1	0	-1.3
ARHGEF10	ENST00000349830	5	1831	1927	CAGCCUGAUGAUGAAGCCCAUCCAGAGGUUCCCACAGUUCAUCCUCCUGCUCCAGGACAUGCUGAAGAACACCUCCAAAGGCCACCCCGACAGGCUG	(((((((.((..(..(((.....((....((......(......................).....))....)).....)))..)..)).)))))))	(((((((.((..(..(((.....((..((((...((((...((((........))))...))))..))))..)).....)))..)..)).)))))))	-28	-2.27	13.88	8	coding	ARHGEF10	5	3.4	1.5	0	-2.266666667
ARHGEF10	ENST00000349830	6	2171	2284	GAUGUGUUAAUGUGUGCCACCGUCAGCUCACGCCCCUCUCAUGACAGCCGUGUGAUGAGCAGCCAGAGGUACUUGCUGAAGUGGAGCGUUCCACUGGGACAUGUGGACGCCAUC	((((((((.................................................................................................)))).))))	((((((((.((((((.((....(((((....(((.(((((((.(((....))).))))).....)).)))....)))))((((((....)))))))).)))))).)))).))))	-40.5	-1.34	7.12	8	coding	ARHGEF10	6	6.3	2	0	-3.15
ARHGEF10	ENST00000349830	7	2428	2448	GUUGCAUGACUUAAAUGUAAU	(((((((.......)))))))	(((((((.......)))))))	-4	-3.21	0.71	8	coding	ARHGEF10	7	0.6	0.7	0	-0.857142857
ARHGEF10	ENST00000349830	8	2450	2544	GGCCAAAUCACUCAGCUGAUAGGAAACCUUAAAGGAAACUAUCAGAACUUAAACCAGUCAGUAGCCCAUGACUGGACAUCAGGUUUACAAAGGCU	((.............(((((((....(((...)))...)))))))........(((((((........)))))))..................))	((((...........(((((((....(((...)))...)))))))(((((...(((((((........))))))).....)))))......))))	-25.1	-3.34	5.81	8	coding	ARHGEF10	8	2.6	1.4	0	-1.857142857
ARHGEF10	ENST00000349830	9	2733	2823	ACCACAUGGGCUGGUUCUGUGUGGAAGACGAUGGGAAUCACAUUAAAAAGGAGAAGCAUCCUCUCCUCGUCGGACACAUGCCCGUGAUGGU	(((.(((((((((..((((((.(((.((.((......((.(........)))......)).))))).)).))))..)).)))))))..)))	(((((((((((((..((((((.(((.((.((((....((.(........)))....)))).))))).)).))))..)).))))))).))))	-34.1	-2.97	11.15	8	coding	ARHGEF10	9	5.5	2	0	-2.75
ARHGEF10	ENST00000349830	10	2908	3022	UUCCACGGCACAUGGUUUCCUGUGGAUCGGAAGUUGCACCCAUCAAAUGGGUCAGAUUGCCAUCGUCUCGUUUCAAAAUUCCACUCCCAAAGUCAUUGAGUGCUUCAACGUGGAA	((...............................................................................................................))	.((((((.((((.((...))))))(((.((.((((..((((((...))))))..)))).))))).................(((((...........)))))......)))))).	-29.4	-1.24	21.39	8	coding	ARHGEF10	10	3	1.6	0	-1.875
ARHGEF10	ENST00000349830	11	3132	3147	UCUGUGUAGGGACGGA	((............))	(((((......)))))	-3.7	-3.13	0.57	8	coding	ARHGEF10	11	0	0	0
ARHGEF10	ENST00000349830	12	3148	3163	GGAGGGAAGCAUUUCC	(((((......)))))	(((((......)))))	-2.4	-1.78	4.75	8	coding	ARHGEF10	12	0.1	0.3	0	-0.333333333
ARHGEF10	ENST00000349830	13	3174	3250	GCAGUCAAGGCUCCAAGAAAGUGAGACUUCAGCACUUUUUCACUCCUGAGAAGUCCACAGUCAUGAGCCUGGCUUGC	(((((((.(((((...((..(((.((((((...................)))))))))..))..))))))))).)))	(((((((.(((((...((..(((.((((((...................)))))))))..))..))))))))).)))	-25.9	-2.62	7.43	8	coding	ARHGEF10	13	1.8	1.2	0	-1.5
ARHGEF10	ENST00000349830	14	3256	3278	UCAGAGCCUGUACGCUGGCCUGG	((((.(((........)))))))	.(((.(((........)))))).	-8.5	-1.46	0.6	8	coding	ARHGEF10	14	0.2	0.5	0	-0.4
ARHGEF10	ENST00000349830	15	3413	3499	GGAGGUCAAGUCUUCAUCAUCAGUGUGGAGACUCAUGCUGUAGAGGGUCAGCUGGAGGCCCACCAGGAGGAAGGCAUGGUGAUCUCC	((..((...((((((.((................................................)).))))))......))..))	((((((((.((((((.((....(.((((.(.(((..((((........))))..))).))))))..)).))))))....))))))))	-33.7	-2.37	10.58	8	coding	ARHGEF10	15	3.9	1.8	0	-2.166666667
ARHGEF10	ENST00000349830	17	3699	3746	UGGGAGUCCUCGUGGCCCUGCCGGUCCCACGUCUGCAAGGGAUUCCCA	(((((((((((((((.((....))..))))).......))))))))))	(((((((((((((((.((....))..))))).......))))))))))	-22.1	-2.27	3.01	8	coding	ARHGEF10	17	2.4	1.3	0	-1.846153846
ARHGEF10	ENST00000349830	18	3762	3780	GCAUGGUCUCCUACCAUGC	(((((((.....)))))))	(((((((.....)))))))	-8.5	-4.6	0.22	8	coding	ARHGEF10	18	0.1	0.3	0	-0.333333333
ARHGEF10	ENST00000349830	19	3789	3841	GUCCUGUCAAAUUCAUCGUCCUGGCCACGGCUCUGCACGAGAAAGACAAGGAC	((((((((...(((.((((.(.(((....)))..).))))))).))).)))))	((((((((...(((.((((.(.(((....)))..).))))))).))).)))))	-16.9	-2.2	3.16	8	coding	ARHGEF10	19	2.1	1.3	0	-1.615384615
ARHGEF10	ENST00000349830	21	3863	3881	CCUGGCCCCGAGCCUCAGG	((.(((.....)))...))	((((((.....)))..)))	-4.1	0.03	2.5	8	coding	ARHGEF10	21	0.2	0.4	0	-0.5
ARHGEF10	ENST00000349830	22	3892	3929	GAAGGACGCACUUCCGAGUGGAGGAGCUGGUUCAUCUC	((.((((......................))))...))	((.((((((.(((((....))))).))..)))).))..	-11.4	-1.05	3.65	8	coding	ARHGEF10	22	0.8	0.9	0	-0.888888889
ARHGEF10	ENST00000349830	23	4001	4071	CUGUCCUCCUCAUCUGGGUCCCUGAGCUUGUCUCACGGCUCCAGCUCUCUAGAGCACAGAUCAGAGGACAG	((((((((...((((((.((...(((((.(((....)))...)))))....)).).)))))..))))))))	((((((((...((((((.((...(((((.(((....)))...)))))....)).).)))))..))))))))	-29	-4.05	11.96	8	coding	ARHGEF10	23	3.6	1.6	0	-2.25
ARHGEF10	ENST00000349830	24	4082	4097	GAUCUCCUGAAGGAUC	(((((......)))))	(((((......)))))	-2.8	-2.14	1.73	8	coding	ARHGEF10	24	0.1	0.2	0	-0.5
ARHGEF10	ENST00000349830	25	4118	4147	GCACGCCGGGCCAAGAAAGCCAAGGCCAGC	((..((...((.......))....))..))	((..(((.(((.......)))..)))..))	-9.3	-1.37	2.59	8	coding	ARHGEF10	25	0.3	0.5	0	-0.6
ARHGEF10	ENST00000349830	26	4154	4226	CUGGUGGUCUGUGGAGGGCAGGGCCACCGCCGGGUGCACAGGAAGGCCCGGCAGCCCCACCAGGAAGAGCUGG	(((((..((((.(....((.((....))(((((((..........))))))).))....)))))....)))))	..((((((((((.....))).)))))))(((((((..........))))))).......((((......))))	-33.8	-1.33	5.11	8	coding	ARHGEF10	26	3.3	1.6	4	0.4375
ARHGEF10	ENST00000349830	27	4229	4246	CCGACCGUCAUGGUCUGG	((((((.....)))).))	((((((.....)))).))	-5.6	-1.47	1.68	8	coding	ARHGEF10	27	0	0.2	1	5
ARHGEF10	ENST00000349830	29	4677	4778	UUUAUUAACAAUUCUUAAAAGUUUUACCUGAUUCAGAUUCACGACUUUUAUUUAUAUUCUAUAUUUUUGAAUUUCAGAGUAAAAUUUGUUAACAAUUUUAAA	((((....(..............................................................................)..........))))	....((((.((((.(((((((((((((((((((((((............................))))))..)))).))))))))).)))).)))))))).	-14	-1.87	15.68	8	3'UTR	ARHGEF10	29	3.1	1.6	0	-1.9375
ARHGEF10	ENST00000349830	30	4920	5021	GUUAAUGUUUCAGUCAAUGUAUUAUCUGUAGCAUUUCACAAAUAAUGUUUGCUUUGAACCAAAAUGCUCAGUGCCUAUCAACAUUUGGACUCAAGCAUCAAC	(((.((((((.(((((((((............................................................)))))..)))).)))))).)))	(((.((((((.(((((((((.....(((.((((((((((((((...)))))...))).....))))))))).........)))))..)))).)))))).)))	-18.4	-1.93	12.88	8	3'UTR	ARHGEF10	30	1.3	1.1	0	-1.181818182
ARHGEF10	ENST00000349830	31	5076	5183	GUGUGUGCUUUAGUAUUAGAGGAGAUAGGCAGAGAAGUCUUGCUUAGUUCCUUCGUGCAGCUUCUUGCCCCUGUUGACGUGGAAUGCUGUGUCUGCUUUAGCACGCAC	(((((((((..((((.........................................(((((((((...............)))).)))))...))))..)))))))))	(((((((((..((((...((((((.((((((((....)).)))))).))))))...(((((((((...............)))).)))))...))))..)))))))))	-38	-2.96	10.62	8	3'UTR	ARHGEF10	31	4.1	1.9	1	-1.631578947
ARHGEF10	ENST00000349830	32	5268	5307	CUGUCUGUUGUGCAGACGCCUCCUCUGCAGAACGCAUCAG	(((..((((.((((((.......)))))).))))...)))	(((..((((.((((((.......)))))).))))...)))	-12.7	-2.27	3.55	8	3'UTR	ARHGEF10	32	0.1	0.4	1	2.25
ARHGEF10	ENST00000349830	34	5338	5374	GCGUGAGAACGUGCAUAAUGAGUGCACACCAUCAUGU	((((((....((((((.....))))))....))))))	((((((....((((((.....))))))....))))))	-13.3	-3.16	0.51	8	3'UTR	ARHGEF10	34	0	0	0
ARHGEF10	ENST00000349830	36	5404	5493	GCUGAACGUGUAUUUCAGUGUUUCACUUACUGGACGGAUAACAAGAAAAAAAUCCUAACACAGGCAGGCACCAGAAAUAAAUGUCUCAGC	(((((..((.(..(((.(((..(..((...((..........................)).))..)..)))..)))..).))...)))))	(((((((((.((((((.((((((..((...((...((((............))))...)).))..))))))..)))))).)))).)))))	-21.8	-2.39	6.09	8	3'UTR	ARHGEF10	36	2.6	1.5	0	-1.733333333
ARHGEF10L	ENST00000361221	1	363	474	CCCUCCUCUGAGGCAGAGGACGACCCAGGAGAGGCGUUUGAGUUUGAUGACAGUGAUGAUGAAGAGGACACCAGCGCAGCCCUGGGCGUCCCCAGCCUUGCUCCUGAGAGGG	(((((.((((((((.(............................................................................).)))))).....)))))))	(((((.((((((((.(.(((((.((((((.(..(((((.(.((((..(..((.......))..).)))).).)))))..)))))))))))).).)))))).....)))))))	-46.2	-2.56	10.88	8	coding	ARHGEF10L	1	9.8	2.5	3	-2.72
ARHGEF10L	ENST00000361221	2	486	588	CCACUGAUCCACUUGGACUCCAUCCCUGUCACUGACCCAGACCCAGCAGCUGCUCCACCCGGCACAGGGGUGCCAGCCUGGGUGAGCAAUGGGGAUGCAGCGG	(..((...............(((((((((..((.((((((.....................................)))))).))..))))))))).))..)	((.(((.(((....)))...(((((((((..((.((((((........((((...(((((.......))))).)))))))))).))..)))))))))))).))	-42.7	-2.7	4.46	8	coding	ARHGEF10L	2	5.7	2.1	2	-1.761904762
ARHGEF10L	ENST00000361221	3	697	790	UCCCCUGCGAGAGCCCAGAUGCGCAUCAGCCCGGGGCAGAGAGGAACCUGCUCUACGAGGAUGCGCACCGGGCUGGGGCCCCUCGGCAGGCGGA	((....(.((((((((.(.((((((((..(..(((((((........)))))))..)..))))))))).))))).......)))..).....))	((((((((((((((((.(.((((((((..(..(((((((........)))))))..)..))))))))).))))).......))).))))).)))	-48.3	-2.64	7.89	8	coding	ARHGEF10L	3	7	2.2	0	-3.181818182
ARHGEF10L	ENST00000361221	5	942	967	GCCAGGACUAAGAGAGACAUCUUGGC	((((((..............))))))	(((((((............)))))))	-7.3	-2.17	1.98	8	coding	ARHGEF10L	5	0.1	0.2	0	-0.5
ARHGEF10L	ENST00000361221	6	1028	1071	CCAGCUCAUGAAGGCCGCCAAGAGCGGGACCAAGGAUGGGCUGG	(((((((((...((((((.....))))..))....)))))))))	(((((((((...((((((.....))))..))....)))))))))	-20.2	-2.69	1.83	8	coding	ARHGEF10L	6	1	0.9	0	-1.111111111
ARHGEF10L	ENST00000361221	7	1078	1091	CACGGAUGGCCGUG	(((((....)))))	(((((....)))))	-5.7	-2.77	0.14	8	coding	ARHGEF10L	7	0	0	0
ARHGEF10L	ENST00000361221	8	1104	1123	UCCUUCCUGCACAGGAAGGA	((((............))))	((((((((....))))))))	-10.7	-4.35	0.68	8	coding	ARHGEF10L	8	0.3	0.5	0	-0.6
ARHGEF10L	ENST00000361221	9	1124	1146	CGUCCUCGGUGACUCGGAGGAGG	(.(((((.(.....).))))).)	(.(((((.(.....).))))).)	-8.9	-1.56	1.1	8	coding	ARHGEF10L	9	0.3	0.5	0	-0.6
ARHGEF10L	ENST00000361221	12	1210	1239	CCAUGCCAGAGGGCCUGAGCCCUCAGCAGG	((.(((..((((((....)))))).)))))	((.(((..((((((....)))))).)))))	-14.7	-3.34	0.79	8	coding	ARHGEF10L	12	0.3	0.6	0	-0.5
ARHGEF10L	ENST00000361221	13	1241	1320	GGUCCGGAGGCAUAUCCUGGGCUCCAUCGUGCAGAGCGAAGGCAGCUACGUGGAGUCUCUGAAGCGGAUACUCCAGGACU	(((((((((.....(((.((((((((.(((((...((....)).)).))))))))))).......)))..)))).)))))	(((((((((...(((((.((((((((.(((((...((....)).)).))))))))))).......))))))))).)))))	-32.9	-2.36	6.26	8	coding	ARHGEF10L	13	2.3	1.4	0	-1.642857143
ARHGEF10L	ENST00000361221	15	1578	1629	UGCCUCACCAAGCCUGCCUUCCUCGAGUUCCUCAAGCGACGGCAGGUGUGCA	(....(((...(((((((.((((.(((...))).)).)).)))))))))).)	.....(((...(((((((.((((.(((...))).)).)).))))))))))..	-18.5	-1.96	4.32	8	coding	ARHGEF10L	15	1	0.9	0	-1.111111111
ARHGEF10L	ENST00000361221	16	1635	1690	GACCGUGUCACCCUCUACGGGCUGAUGGUCAAGCCCAUCCAGAGGUUCCCACAGUU	(((.(((....(((((..(((((........)))))....)))))....))).)))	(((.(((....(((((..(((((........)))))....)))))....))).)))	-18.6	-1.69	3.8	8	coding	ARHGEF10L	16	1.1	0.9	0	-1.222222222
ARHGEF10L	ENST00000361221	17	1808	1902	GCGGCUGGCUGACCAGGUGGCUGAGAUCCAGCAGCUGACCAAGAGCGUCAGUGACCGCAGCAGCCUCAACAAGCUGUUGACCUCAGGCCAGCGGC	((.(((((((....((((.((((.....)))).(((((((....).)))))).....(((((((........)))))))))))..))))))).))	((.(((((((....((((.((((.....)))).(((((((....).)))))).....(((((((........)))))))))))..))))))).))	-41.3	-2.09	5.01	8	coding	ARHGEF10L	17	2.7	1.5	1	-1.133333333
ARHGEF10L	ENST00000361221	18	2041	2071	GGGGCCAGCUGGAGAUCAGCAGCCUGGUGCC	((.((((((((........))).))))).))	((.((((((((........))).))))).))	-15.2	-2.03	1.19	8	coding	ARHGEF10L	18	0.4	0.6	0	-0.666666667
ARHGEF10L	ENST00000361221	19	2072	2118	CCUGGGGCCCAAGUAUGUGGUGAAGUGGAACACGGCGCUGCCCCAGG	((((.......................................))))	((((((((...(((..((.(((........))).)))))))))))))	-22.2	-3.03	5.04	8	coding	ARHGEF10L	19	0.9	0.9	0	-1
ARHGEF10L	ENST00000361221	20	2395	2479	GGGUGAAGGAGGAAGAGAUCCACUCGGCCAACAAGUGCCGUCUCAGGCUCCUGCUUCCUGGGAAACCCGACAAGUCCGGCCGCCC	(((((...........................................................................)))))	(((((.(((((...(((((.((((.(.....).))))..)))))...)))))((((..((((...))))..)))).....)))))	-27.2	-0.39	25.23	8	coding	ARHGEF10L	20	2.1	1.3	0	-1.615384615
ARHGEF10L	ENST00000361221	21	2590	2652	GGCUAUGCCCGGAUGAGGACAAGAAGAGCAAAGCCCCAUUCUGGUGCCCGAUCCUGGCCUGCU	((....(((....(..(.....((...((...)).....))......)..)....)))...))	(((...(((.((((..((((.((((..((...))....)))).)).))..)))).)))..)))	-18.7	-0.36	5.14	8	coding	ARHGEF10L	21	1.2	1	0	-1.2
ARHGEF10L	ENST00000361221	23	2675	2699	GGCACUCAGCCUGCAGCUUGGGGCC	(((...................)))	(((.((((((.....)).)))))))	-8.9	-0.92	1.78	8	coding	ARHGEF10L	23	0.8	0.8	0	-1
ARHGEF10L	ENST00000361221	25	2727	2745	CUGCUGGGUUUCUCAGCAG	((((((((...))))))))	((((((((...))))))))	-10	-3.82	0.36	8	coding	ARHGEF10L	25	0.4	0.6	0	-0.666666667
ARHGEF10L	ENST00000361221	26	2753	2785	CUCCCUUCCACAGGGCUACCUCUGGGUCGGGGG	(((((..((.(((((....)))))))..)))))	(((((..((.(((((....)))))))..)))))	-15.5	-2.42	9.09	8	coding	ARHGEF10L	26	0.7	0.8	0	-0.875
ARHGEF10L	ENST00000361221	27	2792	2849	GGAAGGCGCAGGGGGCCAGGUGGAAAUCUUUUCCUUGAACCGGCCCUCGCCCCGCACC	(...((.((.(((((((.((((((((...)))))....)))))))))))).))....)	((..((.((.(((((((.((((((((...)))))....)))))))))))).))...))	-25.1	-1.25	7.38	8	coding	ARHGEF10L	27	2	1.3	0	-1.538461538
ARHGEF10L	ENST00000361221	29	2990	3056	CCAGGAUGGCAGCAUCCUCCUCUACAGCAGUGUGGACACUGGCACCCAGUGCCUGGUGAGCUGCAGG	((((((((....))))))..((((((....))))))(((((((((...))))).)))).......))	..((((((....))))))..((((((....))))))((((((...))))))((((........))))	-25.1	-0.89	17.14	8	coding	ARHGEF10L	29	2.8	1.5	0	-1.866666667
ARHGEF10L	ENST00000361221	30	3057	3079	AGCCCAGGUCUGCAGCCUGUGCU	(((.(.(((.....))).).)))	(((.(((((.....))))).)))	-8.9	-1.82	0.67	8	coding	ARHGEF10L	30	0.7	0.7	0	-1
ARHGEF10L	ENST00000361221	31	3082	3116	GCCUGCGACACAGCCCCUUCCACCUGCUCGCUGGC	(((.((((..(((..........))).)))).)))	(((.((((..(((..........))).)))).)))	-9.9	-1.59	1.63	8	coding	ARHGEF10L	31	0.8	0.8	0	-1
ARHGEF10L	ENST00000361221	32	3423	3524	ACCCUGGAGCAUCUGCAAGAGAUCAACAUCGCCACCAGGACCACCUUCCUCCUGCCAGGCCAGAAGCACUUGUGUGUCACCAGCCUCCUGAUCUGCCAGGGU	((((..............................................................................................))))	(((((((.((....))...((((((..........(((((.........)))))..((((..(..((((....))))..)..))))..)))))).)))))))	-29.4	-1.77	16.07	8	coding	ARHGEF10L	32	3.7	1.7	0	-2.176470588
ARHGEF10L	ENST00000361221	33	3707	3790	GGCUGAGGGGCCCCGGGCUGAGGAGGACAAGCCAGACGGGCAGGCACACGAGCCCAUGCCCGAUAGCCACGUGGGCCGAGAGCU	((((....((((((((((((.((........))...(((((((((......)))..)))))).))))).)).)))))...))))	((((....((((((((((((.((........))...(((((((((......)))..)))))).))))).)).)))))...))))	-39.1	-1.71	4.02	8	coding	ARHGEF10L	33	5.9	2.1	5	-0.428571429
ARHGEF10L	ENST00000361221	34	4127	4142	GAUGCUAUAGCGCCUC	((.((......)).))	((.((......)).))	-0.6	0.24	3.55	8	3'UTR	ARHGEF10L	34	0	0.1	1	10
ARHGEF10L	ENST00000361221	35	4143	4160	CCCUCUCCCCUCAGAGGG	((((((......))))))	((((((......))))))	-7.9	-4.69	0.35	8	3'UTR	ARHGEF10L	35	0	0.2	1	5
ARHGEF10L	ENST00000361221	36	4168	4189	GCAGGCCUGACCAAGGCCACGC	(..(((((.....)))))...)	...(((((.....)))))....	-9.4	-2.22	0.96	8	3'UTR	ARHGEF10L	36	0	0	0
ARHGEF10L	ENST00000361221	37	4195	4220	UCUCGUGCUCUAGGACCUGCACGGGA	((((((((..........))))))))	((((((((..........))))))))	-11.2	-2.86	0.63	8	3'UTR	ARHGEF10L	37	0.2	0.4	1	2
ARHGEF10L	ENST00000361221	39	4260	4284	AGAGCAAAGGAAAACCUCUUGUUUU	((((((((((....))).)))))))	.(((((((((....))).)))))).	-5.6	-2.29	1.71	8	3'UTR	ARHGEF10L	39	0.1	0.4	0	-0.25
ARHGEF10L	ENST00000361221	40	4295	4314	UUUUCAGAGUGUUUUGGGGA	((((((((....))))))))	((((((((....))))))))	-2.2	-2.83	1.73	8	3'UTR	ARHGEF10L	40	0.1	0.4	0	-0.25
ARHGEF10L	ENST00000361221	41	4334	4370	AGAGGGAGGACACAUCUGGAGGAAAUGGCCUUCUUUU	(((((((((.((..(((...)))..)).)))))))))	.((((((((.((..(((...)))..)).)))))))).	-10.1	-1.78	4.12	8	3'UTR	ARHGEF10L	41	0.2	0.4	0	-0.5
ARHGEF10L	ENST00000361221	42	4400	4451	UGCCUGGCAAGCCCAGUAUCACUUGUUUGGGCCCUAGCGGGACUCCAAGGCA	(((.(((...((((((..........))))))((.....))...)).).)))	(((((((...((((((..........))))))(((...)))...)).)))))	-15.1	-0.8	12.15	8	3'UTR	ARHGEF10L	42	0.6	0.7	0	-0.857142857
ARHGEF10L	ENST00000361221	43	4454	4480	CACACGCCCCUCCUGGAAGGGUGUGUG	(((((((((.((...)).)))))))))	(((((((((.((...)).)))))))))	-14.9	-3.03	1.52	8	3'UTR	ARHGEF10L	43	0.4	0.6	2	2.666666667
ARHGEF12	ENST00000397843	2	522	561	GCGCGCGGAUUUCCCUCUCUGAGGAAGUUUAUCCUUGUGC	(((((.((((....................)))).)))))	(((((.((((...((((...))))......)))).)))))	-12.6	-1.42	6.32	7	5'UTR	ARHGEF12	2	0.1	0.3	0	-0.333333333
ARHGEF12	ENST00000397843	4	1160	1215	CAGGUGAUCGAAUCAUCAAGGUGAAUGGAACUCUGGUGACUCAUUCAAAUCAUCUG	((((((((.(((...............................)))..))))))))	((((((((.(((((((((.(((.......))).))))))....)))..))))))))	-15.8	-1.89	2.99	7	coding	ARHGEF12	4	1	0.9	0	-1.111111111
ARHGEF12	ENST00000397843	5	1321	1351	UCAGUCAUUGGACAUAUGUCUCCCAUCAUGA	(((.........................)))	(((......((((....)))).......)))	-2.8	-0.27	7.46	7	coding	ARHGEF12	5	0.2	0.5	0	-0.4
ARHGEF12	ENST00000397843	6	1354	1390	UCUCCUCAUUCACCUGGAGCAUCUGGGAAUAUGGAGA	(((((..((((.((.(((...)))))))))..)))))	(((((..((((.((.(((...)))))))))..)))))	-11.9	-2.44	4.52	7	coding	ARHGEF12	6	0.7	0.8	0	-0.875
ARHGEF12	ENST00000397843	7	1394	1432	UCACUAGUCCUGUGCUCAUGGGGGAGGAAAACAAUGUGG	((((...((((.(.((...)).).)))).......))))	.(((...((((.(.((...)).).)))).......))).	-7.7	-0.11	3.12	7	coding	ARHGEF12	7	0.5	0.6	0	-0.833333333
ARHGEF12	ENST00000397843	8	1573	1624	CAGCUGCAAGAGCAGUUAUCCAAAGCCACAGGCUCUGCUCAGGAUGGAGCUG	(((((.((.((((((........((((...))))))))))....)).)))))	(((((.((.((((((........((((...))))))))))....)).)))))	-19	-2.72	1.01	7	coding	ARHGEF12	8	1	0.9	0	-1.111111111
ARHGEF12	ENST00000397843	9	1634	1672	CCUCCAGACCUUUAGGGGACACCCUAACAGUCAGUGAGG	(((((.(((..((((((....))))))..))).).))))	(((((.(((..((((((....))))))..))).).))))	-17.1	-3.59	0.57	7	coding	ARHGEF12	9	1.8	1.2	0	-1.5
ARHGEF12	ENST00000397843	10	2118	2177	UCUAGAUCGAUCAGCACACCUGAAAGUUUCUGUUCCUGAUGAAAUGUCUGCAGAUCUAGA	((((((((...(((.(((........((((..........))))))))))..))))))))	((((((((...(((.(((........((((..........))))))))))..))))))))	-13	-1.16	9.19	7	coding	ARHGEF12	10	1.3	1	0	-1.3
ARHGEF12	ENST00000397843	12	2514	2541	GCCUCGAAAUUUGGAGCACAAACGGGGU	((((((...((((.....))))))))))	((((((...((((.....))))))))))	-8.3	-2.53	0.65	7	coding	ARHGEF12	12	0.7	0.8	0	-0.875
ARHGEF12	ENST00000397843	13	2551	2602	UUUCUUCCCAAAAUCAAGCAAAGUAUGAAGAAAGAUAAAGAAGGGGAAGAAA	(((((((((....(((.((...)).)))...............)))))))))	.((((((((....(((.((...)).)))...............)))))))).	-9.4	-3.5	5.04	7	coding	ARHGEF12	13	0.8	0.8	0	-1
ARHGEF12	ENST00000397843	14	2605	2624	GGGAAGCGAAGAGGAUUCCC	(((((.(......).)))))	(((((.(......).)))))	-5.7	-2.22	1.09	7	coding	ARHGEF12	14	0.2	0.4	1	2
ARHGEF12	ENST00000397843	15	2670	2717	UGCAAUUGGCAGAGCCAUGGAACUACAGAAGGCGCGCCACCCUAAGCA	(((...(......(((.((......))...))).....)......)))	......((((.(.(((.((......))...))).))))).........	-10.6	-0.98	2.83	7	coding	ARHGEF12	15	0.3	0.5	0	-0.6
ARHGEF12	ENST00000397843	17	2739	2759	GAGUCCUGAACCUCAGGACUC	(((((((((...)))))))))	(((((((((...)))))))))	-13.1	-5.14	0.44	7	coding	ARHGEF12	17	0.5	0.7	0	-0.714285714
ARHGEF12	ENST00000397843	19	2986	3085	GACCAAGUGCAGGAGGAGGAAUGUGAAGUAGAAAGGGUGACUGAACAUGGGACACCAAAGCCCUUUCGAAAGUUUGACAGUGUAGCUUUUGGAGAAAGUC	(((....(.((((((..(.(.(((.(((..((.................................)).....))).))).).)..)))))).)....)))	(((....(.((((((..(.(.(((.(((..((((((((.........(((....)))..)))))))).....))).))).).)..)))))).)....)))	-23.9	-1.77	4.9	7	coding	ARHGEF12	19	2.5	1.5	0	-1.666666667
ARHGEF12	ENST00000397843	21	3323	3431	UUUUUUCAAACUUGGAAGAUAUUCUUCAACUUCAUAUUGGAUUGAAUGAACAAAUGAAGGCUGUUCGAAAGAGAAAUGAGACCUCUGUUAUCGAUCAGAUUGGGGAAGA	(...........................................................................................................)	.(((((((....)))))))..((((((((((((((.(((...........))))))))).(((.((((((.(((.........))).)).)))).))).))))))))..	-22.5	-1.4	19.65	7	coding	ARHGEF12	21	2.7	1.5	0	-1.8
ARHGEF12	ENST00000397843	23	4174	4199	CAGACAGUUUCUGAAAAGACUGUCUG	((((((((((......))))))))))	((((((((((......))))))))))	-11.9	-5.09	1.15	7	coding	ARHGEF12	23	0.5	0.6	0	-0.833333333
ARHGEF12	ENST00000397843	24	4200	4215	GCAGGACCUAAUCUGU	((............))	((((........))))	-2.2	-1	0.98	7	coding	ARHGEF12	24	0	0.2	0	0
ARHGEF12	ENST00000397843	25	4217	4245	GGAUGGCUGCAUCAGUGAAGGAGCAAUCC	((((.(((.(.((...)).).))).))))	((((.(((.(.((...)).).))).))))	-8.3	-1.61	1.56	7	coding	ARHGEF12	25	0.2	0.4	0	-0.5
ARHGEF12	ENST00000397843	26	4406	4467	CUCAGUCUCAUUCACUGAGUACCUCUGGGAAAUCAGAGGUACGUGAUCUGUUUGUGGCUGAG	(((((((.((..((....((((((((((....))))))))))......))..)).)))))))	(((((((.((..((....((((((((((....))))))))))......))..)).)))))))	-28.2	-4.35	2.88	7	coding	ARHGEF12	26	2.8	1.5	0	-1.866666667
ARHGEF12	ENST00000397843	27	4597	4678	UUGGGUUUGUUGAAGCAGUUGCUGGUGCAACAGCUAGGUUUGACUGAGAAGAGCGUUCAGGAAGACUGGCAACAUUUCCCAA	(((((..(((((........................((...........................))..)))))...)))))	.((((..(((((.(((.(((((....))))).))).(((((..(((((.......)))))..)))))..)))))...)))).	-27.3	-3.01	3.31	7	coding	ARHGEF12	27	3.5	1.7	0	-2.058823529
ARHGEF12	ENST00000397843	29	4822	4856	UCAACUGAAUCUUUUGCUCCACGGGAUUCAGUGGG	((.((((((((((.((...)).)))))))))).))	...((((((((((.((...)).))))))))))...	-11.2	-1.83	3.33	7	coding	ARHGEF12	29	1	0.9	0	-1.111111111
ARHGEF12	ENST00000397843	30	4925	4992	UGCCUACCAUGGAGCCAGAAGGGGGUCUUGAUGACAGUGGAGAGCACUUUUUUGAUGCCCGUGAAGCA	((.....(((((.(((((((((((.((((.((....)).)))).).))))))))..)))))))...))	(((....(((((.(((((((((((.((((.((....)).)))).).))))))))..)))))))..)))	-22.3	-1.79	2.43	7	coding	ARHGEF12	30	2.9	1.5	0	-1.933333333
ARHGEF12	ENST00000397843	31	5007	5025	UCCAUCAGAAGGUGAUGGA	(((((((.....)))))))	(((((((.....)))))))	-8.3	-3.61	0.53	7	coding	ARHGEF12	31	0.4	0.6	0	-0.666666667
ARHGEF12	ENST00000397843	32	5108	5202	AGAGUUCCACAGAUGAGGAGGUUGCUUCCUCACUUACCCUGCAGCCCAUGACAGGCAUCCCUGCUGUGGAAUCCACCCACCAGCAGCAACAUUCU	(((.......((.((((((((...))))))))))...((((((.....)).)))).....(((((((((.......))).))))))......)))	(((((.....((.((((((((...))))))))))...((((((.....)).)))).....(((((((((.......))).))))))....)))))	-27.8	-2.76	11.03	7	coding	ARHGEF12	32	6	2.1	0	-2.857142857
ARHGEF12	ENST00000397843	33	5362	5439	GAGGCUGACCUUGAACACUUAAAGAAGGUGGAGGAAAGUUACACCAUUCUUUGCCAAAGGCUGGCUGGAUCAGCCCUC	((((((((((..........((((((((((...........)))).))))))((((.....)))).)).)))).))))	..((((((((..........((((((((((...........)))).))))))((((.....)))).)).))))))...	-24.7	-2.42	7.35	7	coding	ARHGEF12	33	1.5	1.1	0	-1.363636364
ARHGEF12	ENST00000397843	34	5585	5612	CACCUGGGAUUAGUCAAGUCCCAAGGUG	(((((((((((.....)))))).)))))	(((((((((((.....)))))).)))))	-13.8	-3.61	1.39	7	3'UTR	ARHGEF12	34	0.1	0.3	2	6.333333333
ARHGEF12	ENST00000397843	35	5616	5694	AGAGUGGGACUAGUUCUUCACAGUGUGGCAGCUGCACUAAUCUGUUUGUGAGGGAAUAUCCAUUCCCUCACUCUACUCU	(....................(((((((...))))))).........((((((((((....)))))))))).......)	((((((((.............(((((((...))))))).........((((((((((....))))))))))))))))))	-28.1	-3.26	10.83	7	3'UTR	ARHGEF12	35	3.5	1.7	1	-1.470588235
ARHGEF12	ENST00000397843	37	6223	6327	AUAGCAGGCACUUGAAAAUGGGUGUGUUUUCUUCCAUUGUCGUCUUUUCUAUUGAGGGUUGGGAUUUGGGUGGGAGAGGAAAGCAAAUUUUAUUUUCUUGACUAU	((((((((......(((((..((...(((((............................................)))))..))..))))).....)))).))))	((((((((......(((((..((...((((((((((((...(((((..((......))..)))))...))))))))))))..))..))))).....)))).))))	-25.9	-1.72	22.46	7	3'UTR	ARHGEF12	37	4.2	1.8	1	-1.777777778
ARHGEF12	ENST00000397843	38	6371	6469	UUAGACAUUGGCACUUGUGUAAAACUGUCCCUGCAGAUUGAGCAGGAAGUAAAAACAAAUGGAAAUGCUUCGGAUAGUGGCAGGGGUGGGGGUUGCUAA	((((.((....(((((.(((...(((((((.........................................))))))).))).))))).....))))))	.(((.((....(((((.(((...(((((((((((.......))))((((((....(....)....))))))))))))).))).))))).....))))).	-27.9	-2.77	4.74	7	3'UTR	ARHGEF12	38	2.3	1.4	2	-0.214285714
ARHGEF12	ENST00000397843	39	6531	6611	GAGUUGAAUCAUGGCUAUCAUUAGCCACAGGUACUGCUGAUUAUAAGGCCAGUAAAAUUUUAGUACCUGGAGGUUUGACUC	((((((((((.((((((....))))))((((((((((((..........))))........))))))))..))))))))))	((((((((((.((((((....))))))((((((((((((..........))))........))))))))..))))))))))	-28.5	-3.7	6.6	7	3'UTR	ARHGEF12	39	0.4	0.6	0	-0.666666667
ARHGEF12	ENST00000397843	42	6658	6719	GCCAAGGGUGGAGUGGAAAAAGAUAUGGUGAAGGCAGAACUGCUCACACCAGCUCCAGAAGC	((......((((((...........(((((..(..........)..)))))))))))...))	........((((((...........(((((..((((....))))..))))))))))).....	-16.8	-2.26	3.03	7	3'UTR	ARHGEF12	42	1	0.9	2	1.111111111
ARHGEF12	ENST00000397843	44	6816	6864	GGUGUUGGUAACUGCCUGCUCUAGGAUGAAUAGUAGCGUUAGCAGCACC	(((((((.((((.(((((.((......)).)))..)))))).)))))))	(((((((.((((.(((((.((......)).)))..)))))).)))))))	-18.1	-2.93	5.88	7	3'UTR	ARHGEF12	44	1.1	1	1	-0.1
ARHGEF12	ENST00000397843	45	7039	7116	UGGUGCCCUCUGAACUCUGUGGGUUGCUAGGAUGUAAUUUUAAUGCUUCCCUGCAGUCCAAAGAUGAUUUUUUCACCA	(((((..........(((.((((((((.........................)))))))).))).........)))))	(((((..........(((.((((((((..(((.(((.......))).)))..)))))))).))).........)))))	-21.4	-2.1	4.39	7	3'UTR	ARHGEF12	45	1.4	1.1	0	-1.272727273
[truncated: 25,296 more rows]
