# Supplementary material for: Analyses of human cancer driver genes uncovers evolutionarily conserved RNA structural elements involved in posttranscriptional control
Source: PLoS One. 2022 Feb 25;17(2):e0264025. doi: 10.1371/journal.pone.0264025 (PMC8880891; doi:10.1371/journal.pone.0264025)
Supplement: S1 File — (XLSX) [file pone.0264025.s009.xlsx]

## Sheet: RRR-luc
FF	1	2	3	4	5	6	7	8	9	10	11	12
A		25	27											MDM2_15	ID3_1-6	POU2F2_22	MAPK1_9	POU2F2_32	IL6ST_13	POU2F2_48	Vector
B		2629000	20030000	4787000	2409000	5373000	8035000	4590000	615300	45	35			2.36847	1.72524	4.49484	3.51115	2.98003	4.02555	3.51455	2.01606
C		2079000	21130000	5008000	2544000	4804000	9048000	4493000	727200	51	27			2.28965	1.9859	4.59871	3.80667	3.00814	4.4881	3.63806	2.23685
D		2022000	24650000	4429000	2475000	6864000	7464000	5679000	890600	65	26			2.40915	2.25114	4.94971	4.3697	3.8197	3.85338	3.52733	2.25983
E		2259000	19060000	4619000	1895000	7548000	7996000	5750000	626400	53	24			2.37415	1.94569	4.34117	3.89757	3.62536	3.87403	4.26558	2.5006
F		2160000	23600000	5712000	2840000	7896000	8986000	4842000	805900	54	19			2.47962	2.48709	4.68966	4.2306	4.01423	4.4751	3.41226	2.60052
G		2514000	25550000	5091000	2044000	4191000	5930000	3680000	124100	41	15			2.46471	2.44498
H														MDM2_15	ID3_1-6	POU2F2_22	MAPK1_9	POU2F2_32	IL6ST_13	POU2F2_48	Vector
RL	1	2	3	4	5	6	7	8	9	10	11	12	mean	2.39762	2.14001	4.61482	3.96314	3.48949	4.14323	3.67155	2.32277
A		68	69										SD	0.0698812	0.303105	0.227648	0.342747	0.472784	0.31599	0.341567	0.2314
B		1110000	11610000	1065000	686100	1803000	1996000	1306000	305200	94	82
C		908000	10640000	1089000	668300	1597000	2016000	1235000	325100	97	77		ttest	0.467147	0.298524	2.58827e-07	2.06286e-05	0.00111205	6.35872e-06	8.30635e-05
D		839300	10950000	894800	566400	1797000	1937000	1610000	394100	113	76
E		951500	9796000	1064000	486200	2082000	2064000	1348000	250500	97	70
F		871100	9489000	1218000	671300	1967000	2008000	1419000	309900	89	60			1.01967	0.74275	1.93512	1.51162	1.28296	1.73308	1.51308	0.867953
G		1020000	10450000	992400	401400	1698000	1982000	2023000	105100	36	23			0.98574	0.854971	1.97984	1.63885	1.29507	1.93222	1.56626	0.96301
H														1.03719	0.969162	2.13095	1.88125	1.64446	1.65896	1.51859	0.972904
														1.02212	0.83766	1.86896	1.67798	1.56079	1.66785	1.83642	1.07656
NOTE - should NOT have has the last two columns listed, so the last 5 samples had reduced substrate added - checked volumes and these were low														1.06753	1.07074	2.01899	1.82136	1.72821	1.92662	1.46905	1.11958
														1.06111	1.05261
														MDM2_15	ID3_1-6	POU2F2_22	MAPK1_9	POU2F2_32	IL6ST_13	POU2F2_48	Vector
													mean	1.03223	0.921316	1.98677	1.70621	1.5023	1.78375	1.58068	1
													SD	0.0300853	0.130493	0.0980069	0.14756	0.203543	0.13604	0.147051	0.0996223
													ttest	0.467147	0.298524	2.58827e-07	2.06286e-05	0.00111205	6.35872e-06	8.30635e-05

## Sheet: qPCR analysis
Well	Well Position	Sample Name	Target Name	Reporter	CT	Ct Mean	Ct SD	Reporter	CT	Ct Mean	Ct SD		dCt	Vec mean dCt	ddCt	fold
1	A1	1a_MDM2_15	FFq_PP2	FAM	27.8721	27.9115	0.034724	VIC	29.9916	29.9435	0.148329		-2.03201		-0.322297	1.25032
2	A2	1a_MDM2_15	FFq_PP2	FAM	27.9376	27.9115	0.034724	VIC	30.0619	29.9435	0.148329
3	A3	1a_MDM2_15	FFq_PP2	FAM	27.9249	27.9115	0.034724	VIC	29.7771	29.9435	0.148329
4	A4	1b_MDM2_15	FFq_PP2	FAM	28.1727	28.1541	0.068194	VIC	29.96	30.0506	0.0994314		-1.89655		-0.186834	1.13826
5	A5	1b_MDM2_15	FFq_PP2	FAM	28.0785	28.1541	0.068194	VIC	30.035	30.0506	0.0994314
6	A6	1b_MDM2_15	FFq_PP2	FAM	28.211	28.1541	0.068194	VIC	30.157	30.0506	0.0994314
7	A7	1c_MDM2_15	FFq_PP2	FAM	27.7297	27.6999	0.0484429	VIC	29.5637	29.5964	0.0286688		-1.89647		-0.186752	1.1382
8	A8	1c_MDM2_15	FFq_PP2	FAM	27.726	27.6999	0.0484429	VIC	29.6082	29.5964	0.0286688
9	A9	1c_MDM2_15	FFq_PP2	FAM	27.644	27.6999	0.0484429	VIC	29.6173	29.5964	0.0286688
10	A10	2a_ID3_1-6	FFq_PP2	FAM	25.0424	25.0074	0.0333858	VIC	27.0169	27.0597	0.0439194		-2.0523		-0.342586	1.26803
11	A11	2a_ID3_1-6	FFq_PP2	FAM	25.0039	25.0074	0.0333858	VIC	27.0577	27.0597	0.0439194
12	A12	2a_ID3_1-6	FFq_PP2	FAM	24.9759	25.0074	0.0333858	VIC	27.1046	27.0597	0.0439194
13	B1	2b_ID3_1-6	FFq_PP2	FAM	24.6054	24.5938	0.0165621	VIC	26.44	26.421	0.0836405		-1.82725		-0.117534	1.08488
14	B2	2b_ID3_1-6	FFq_PP2	FAM	24.5748	24.5938	0.0165621	VIC	26.4935	26.421	0.0836405
15	B3	2b_ID3_1-6	FFq_PP2	FAM	24.601	24.5938	0.0165621	VIC	26.3295	26.421	0.0836405
16	B4	2c_ID3_1-6	FFq_PP2	FAM	25.0053	24.9801	0.0511864	VIC	26.7319	26.7354	0.0109956		-1.75528		-0.0455621	1.03209
17	B5	2c_ID3_1-6	FFq_PP2	FAM	25.0139	24.9801	0.0511864	VIC	26.7477	26.7354	0.0109956
18	B6	2c_ID3_1-6	FFq_PP2	FAM	24.9212	24.9801	0.0511864	VIC	26.7266	26.7354	0.0109956
19	B7	3a_POU2F2_22	FFq_PP2	FAM	27.2508	27.2651	0.0226014	VIC	30.4372	30.481	0.105626		-3.21591		-1.50619	2.84059
20	B8	3a_POU2F2_22	FFq_PP2	FAM	27.2912	27.2651	0.0226014	VIC	30.6015	30.481	0.105626
21	B9	3a_POU2F2_22	FFq_PP2	FAM	27.2534	27.2651	0.0226014	VIC	30.4044	30.481	0.105626
22	B10	3b_POU2F2_22	FFq_PP2	FAM	27.1661	27.2261	0.0875478	VIC	30.2762	30.2736	0.118095		-3.04748		-1.33776	2.52759
23	B11	3b_POU2F2_22	FFq_PP2	FAM	27.1856	27.2261	0.0875478	VIC	30.1542	30.2736	0.118095
24	B12	3b_POU2F2_22	FFq_PP2	FAM	27.3265	27.2261	0.0875478	VIC	30.3903	30.2736	0.118095
25	C1	3c_POU2F2_22	FFq_PP2	FAM	26.983	26.9747	0.0221359	VIC	29.9077	29.9853	0.105409		-3.01058		-1.30086	2.46376
26	C2	3c_POU2F2_22	FFq_PP2	FAM	26.9496	26.9747	0.0221359	VIC	29.9428	29.9853	0.105409
27	C3	3c_POU2F2_22	FFq_PP2	FAM	26.9914	26.9747	0.0221359	VIC	30.1053	29.9853	0.105409
28	C4	4a_MAPK1_9	FFq_PP2	FAM	27.9123	27.9216	0.0635151	VIC	30.4665	30.4426	0.133801		-2.52101		-0.811296	1.75479
29	C5	4a_MAPK1_9	FFq_PP2	FAM	27.9893	27.9216	0.0635151	VIC	30.2985	30.4426	0.133801
30	C6	4a_MAPK1_9	FFq_PP2	FAM	27.8633	27.9216	0.0635151	VIC	30.5629	30.4426	0.133801
31	C7	4b_MAPK1_9	FFq_PP2	FAM	27.7101	27.721	0.00997557	VIC	30.0779	30.1253	0.117216		-2.40425		-0.69453	1.61836
32	C8	4b_MAPK1_9	FFq_PP2	FAM	27.7234	27.721	0.00997557	VIC	30.2587	30.1253	0.117216
33	C9	4b_MAPK1_9	FFq_PP2	FAM	27.7296	27.721	0.00997557	VIC	30.0392	30.1253	0.117216
34	C10	4c_MAPK1_9	FFq_PP2	FAM	28.1136	28.0858	0.0993453	VIC	30.7512	30.7651	0.0831269		-2.67927		-0.969554	1.95824
35	C11	4c_MAPK1_9	FFq_PP2	FAM	27.9755	28.0858	0.0993453	VIC	30.6898	30.7651	0.0831269
36	C12	4c_MAPK1_9	FFq_PP2	FAM	28.1683	28.0858	0.0993453	VIC	30.8543	30.7651	0.0831269
37	D1	5a_POU2F2_32	FFq_PP2	FAM	27.1793	27.2396	0.0596556	VIC	29.79	29.8142	0.0588018		-2.57458		-0.864862	1.82117
38	D2	5a_POU2F2_32	FFq_PP2	FAM	27.241	27.2396	0.0596556	VIC	29.8812	29.8142	0.0588018
39	D3	5a_POU2F2_32	FFq_PP2	FAM	27.2985	27.2396	0.0596556	VIC	29.7713	29.8142	0.0588018
40	D4	5b_POU2F2_32	FFq_PP2	FAM	27.2312	27.2082	0.0248076	VIC	29.5544	29.5595	0.118522		-2.35136		-0.641647	1.56011
41	D5	5b_POU2F2_32	FFq_PP2	FAM	27.1819	27.2082	0.0248076	VIC	29.4437	29.5595	0.118522
42	D6	5b_POU2F2_32	FFq_PP2	FAM	27.2114	27.2082	0.0248076	VIC	29.6805	29.5595	0.118522
43	D7	5c_POU2F2_32	FFq_PP2	FAM	27.1916	27.1824	0.0180127	VIC	29.5234	29.577	0.0755106		-2.39464		-0.684926	1.60762
44	D8	5c_POU2F2_32	FFq_PP2	FAM	27.1616	27.1824	0.0180127	VIC	29.6634	29.577	0.0755106
45	D9	5c_POU2F2_32	FFq_PP2	FAM	27.1939	27.1824	0.0180127	VIC	29.5442	29.577	0.0755106
46	D10	6a_IL6ST_13	FFq_PP2	FAM	26.7329	26.7127	0.0174785	VIC	29.167	29.1868	0.172258		-2.47413		-0.764411	1.69868
47	D11	6a_IL6ST_13	FFq_PP2	FAM	26.7021	26.7127	0.0174785	VIC	29.0253	29.1868	0.172258
48	D12	6a_IL6ST_13	FFq_PP2	FAM	26.7031	26.7127	0.0174785	VIC	29.3681	29.1868	0.172258
49	E1	6b_IL6ST_13	FFq_PP2	FAM	26.8901	26.8636	0.0747112	VIC	29.5295	29.4611	0.0920534		-2.59749		-0.887771	1.85032
50	E2	6b_IL6ST_13	FFq_PP2	FAM	26.9215	26.8636	0.0747112	VIC	29.3565	29.4611	0.0920534
51	E3	6b_IL6ST_13	FFq_PP2	FAM	26.7793	26.8636	0.0747112	VIC	29.4975	29.4611	0.0920534
52	E4	6c_IL6ST_13	FFq_PP2	FAM	26.8554	26.8199	0.0851085	VIC	29.4436	29.4761	0.0403605		-2.65623		-0.946512	1.92721
53	E5	6c_IL6ST_13	FFq_PP2	FAM	26.8816	26.8199	0.0851085	VIC	29.4635	29.4761	0.0403605
54	E6	6c_IL6ST_13	FFq_PP2	FAM	26.7228	26.8199	0.0851085	VIC	29.5213	29.4761	0.0403605
55	E7	7a_POU2F2_48	FFq_PP2	FAM	27.6673	27.6992	0.0492877	VIC	30.1541	30.1627	0.0764927		-2.46352		-0.753806	1.68624
56	E8	7a_POU2F2_48	FFq_PP2	FAM	27.7559	27.6992	0.0492877	VIC	30.2431	30.1627	0.0764927
57	E9	7a_POU2F2_48	FFq_PP2	FAM	27.6742	27.6992	0.0492877	VIC	30.0909	30.1627	0.0764927
58	E10	7b_POU2F2_48	FFq_PP2	FAM	27.8112	27.8472	0.0987918	VIC	30.0509	30.1779	0.175792		-2.33064		-0.620925	1.53786
59	E11	7b_POU2F2_48	FFq_PP2	FAM	27.959	27.8472	0.0987918	VIC	30.3785	30.1779	0.175792
60	E12	7b_POU2F2_48	FFq_PP2	FAM	27.7715	27.8472	0.0987918	VIC	30.1042	30.1779	0.175792
61	F1	7c_POU2F2_48	FFq_PP2	FAM	27.6443	27.5347	0.0952433	VIC	29.7854	29.8241	0.205821		-2.28936		-0.579646	1.49448
62	F2	7c_POU2F2_48	FFq_PP2	FAM	27.4878	27.5347	0.0952433	VIC	30.0465	29.8241	0.205821
63	F3	7c_POU2F2_48	FFq_PP2	FAM	27.472	27.5347	0.0952433	VIC	29.6403	29.8241	0.205821
64	F4	8a_Vector	FFq_PP2	FAM	29.0354	29.1258	0.0938463	VIC	30.6534	30.7374	0.507726		-1.61166	-1.70972	0.0980555	0.934291
65	F5	8a_Vector	FFq_PP2	FAM	29.1192	29.1258	0.0938463	VIC	31.2819	30.7374	0.507726
66	F6	8a_Vector	FFq_PP2	FAM	29.2227	29.1258	0.0938463	VIC	30.2769	30.7374	0.507726
67	F7	8b_Vector	FFq_PP2	FAM	29.3345	29.47	0.216013	VIC	30.4342	30.9425	0.637867		-1.47252		0.237202	0.848389
68	F8	8b_Vector	FFq_PP2	FAM	29.7191	29.47	0.216013	VIC	30.735	30.9425	0.637867
69	F9	8b_Vector	FFq_PP2	FAM	29.3563	29.47	0.216013	VIC	31.6583	30.9425	0.637867
70	F10	8c_Vector	FFq_PP2	FAM	29.5092	29.3017	0.183134	VIC	31.2274	31.3466	0.122635		-2.04498		-0.335258	1.2616
71	F11	8c_Vector	FFq_PP2	FAM	29.233	29.3017	0.183134	VIC	31.4724	31.3466	0.122635
72	F12	8c_Vector	FFq_PP2	FAM	29.1628	29.3017	0.183134	VIC	31.3402	31.3466	0.122635
Well	Well Position	Sample Name	dCt	Vec mean dCt	ddCt	fold
1	A1	1a_MDM2_15	-2.03201		-0.322297	1.25032	1.17559	0.064715
4	A4	1b_MDM2_15	-1.89655		-0.186834	1.13826
7	A7	1c_MDM2_15	-1.89647		-0.186752	1.1382
10	A10	2a_ID3_1-6	-2.0523		-0.342586	1.26803	1.12833	0.123827
13	B1	2b_ID3_1-6	-1.82725		-0.117534	1.08488
16	B4	2c_ID3_1-6	-1.75528		-0.0455621	1.03209
19	B7	3a_POU2F2_22	-3.21591		-1.50619	2.84059	2.61064	0.201678
22	B10	3b_POU2F2_22	-3.04748		-1.33776	2.52759
25	C1	3c_POU2F2_22	-3.01058		-1.30086	2.46376
28	C4	4a_MAPK1_9	-2.52101		-0.811296	1.75479	1.77713	0.171037
31	C7	4b_MAPK1_9	-2.40425		-0.69453	1.61836
34	C10	4c_MAPK1_9	-2.67927		-0.969554	1.95824
37	D1	5a_POU2F2_32	-2.57458		-0.864862	1.82117	1.66296	0.13905
40	D4	5b_POU2F2_32	-2.35136		-0.641647	1.56011
43	D7	5c_POU2F2_32	-2.39464		-0.684926	1.60762
46	D10	6a_IL6ST_13	-2.47413		-0.764411	1.69868	1.8254	0.116285
49	E1	6b_IL6ST_13	-2.59749		-0.887771	1.85032
52	E4	6c_IL6ST_13	-2.65623		-0.946512	1.92721
55	E7	7a_POU2F2_48	-2.46352		-0.753806	1.68624	1.57286	0.100553
58	E10	7b_POU2F2_48	-2.33064		-0.620925	1.53786
61	F1	7c_POU2F2_48	-2.28936		-0.579646	1.49448
64	F4	8a_Vector	-1.61166	-1.70972	0.0980555	0.934291	1.01476	0.218044
67	F7	8b_Vector	-1.47252		0.237202	0.848389
70	F10	8c_Vector	-2.04498		-0.335258	1.2616
		Well	Well Position	Sample Name	mean	SD	ttest
		1	A1	MDM2_15	1.17559	0.064715	0.287851
		10	A10	ID3_1-6	1.12833	0.123827	0.476615
		19	B7	POU2F2_22	2.61064	0.201678	0.000741819
		28	C4	MAPK1_9	1.77713	0.171037	0.00887329
		37	D1	POU2F2_32	1.66296	0.13905	0.0122394
		46	D10	IL6ST_13	1.8254	0.116285	0.00473622
		55	E7	POU2F2_48	1.57286	0.100553	0.0157878
		64	F4	Vector	1.01476	0.218044	0.0113188

## Sheet: translational efficiency
RRR to Vec mean
	mean	SD		TE		TE	Error	ttest
MDM2_15	1.03223	0.0300853			MDM2_15	0.878046	0.0622885	0.0286481
ID3_1-6	0.921316	0.130493			ID3_1-6	0.816531	0.179178	0.0298194
POU2F2_22	1.98677	0.0980069			POU2F2_22	0.761028	0.0916587	0.00140048
MAPK1_9	1.70621	0.14756			MAPK1_9	0.960096	0.129392	0.670898
POU2F2_32	1.5023	0.203543			POU2F2_32	0.903385	0.159212	0.275841
IL6ST_13	1.78375	0.13604			IL6ST_13	0.977181	0.0993717	0.884415
POU2F2_48	1.58068	0.147051			POU2F2_48	1.00497	0.112879	0.755762
Vector	1	0.0996223			Vector	0.985454	0.236843
qPCR to Vec mean
	Fold	SD
MDM2_15	1.17559	0.064715
ID3_1-6	1.12833	0.123827
POU2F2_22	2.61064	0.201678
MAPK1_9	1.77713	0.171037
POU2F2_32	1.66296	0.13905
IL6ST_13	1.8254	0.116285
POU2F2_48	1.57286	0.100553							FOR ttest
Vector	1.01476	0.218044
RRR to Vec mean									MDM2_15	ID3_1-6	POU2F2_22	MAPK1_9	POU2F2_32	IL6ST_13	POU2F2_48	Vector
1.01967	0.74275	1.93512	1.51162	1.28296	1.73308	1.51308	0.867953		0.867369	0.658273	0.741242	0.850599	0.771493	0.949426	0.961996	0.855327
0.98574	0.854971	1.97984	1.63885	1.29507	1.93222	1.56626	0.96301		0.838504	0.757731	0.758372	0.922191	0.778769	1.05852	0.995802	0.949001
1.03719	0.969162	2.13095	1.88125	1.64446	1.65896	1.51859	0.972904		0.882268	0.858935	0.816255	1.05859	0.988872	0.90882	0.965494	0.958752
1.02212	0.83766	1.86896	1.67798	1.56079	1.66785	1.83642	1.07656		0.869449	0.742389	0.7159	0.944212	0.93856	0.91369	1.16757	1.0609
1.06753	1.07074	2.01899	1.82136	1.72821	1.92662	1.46905	1.11958		0.908076	0.948962	0.773369	1.02489	1.03923	1.05545	0.933998	1.10329
1.06111	1.05261								0.902613	0.932893
MDM2_15	ID3_1-6	POU2F2_22	MAPK1_9	POU2F2_32	IL6ST_13	POU2F2_48	Vector

## Sheet: Sheet1
MDM2_15	ID3_1-6	POU2F2_22	MAPK1_9	POU2F2_32	IL6ST_13	POU2F2_48	Vector		MDM2_15	ID3_1-6	POU2F2_22	MAPK1_9	POU2F2_32	IL6ST_13	POU2F2_48	Vector
2.36847	1.72524	4.49484	3.51115	2.98003	4.02555	3.51455	2.01606		2.0147	1.52902	1.72173	1.97575	1.792	2.2053	2.2345	1.98673
2.28965	1.9859	4.59871	3.80667	3.00814	4.4881	3.63806	2.23685		1.94765	1.76004	1.76153	2.14204	1.8089	2.45869	2.31302	2.20431
2.40915	2.25114	4.94971	4.3697	3.8197	3.85338	3.52733	2.25983		2.04931	1.99511	1.89597	2.45886	2.29692	2.11098	2.24262	2.22696
2.37415	1.94569	4.34117	3.89757	3.62536	3.87403	4.26558	2.5006		2.01953	1.7244	1.66287	2.19319	2.18006	2.12229	2.71199	2.46422
2.47962	2.48709	4.68966	4.2306	4.01423	4.4751	3.41226	2.60052		2.10925	2.20422	1.79636	2.38058	2.4139	2.45157	2.16946	2.56269
2.46471	2.44498								2.09656	2.1669
qPCR to Vec mean
	Fold	SD
MDM2_15	1.17559	0.064715
ID3_1-6	1.12833	0.123827
POU2F2_22	2.61064	0.201678
MAPK1_9	1.77713	0.171037
POU2F2_32	1.66296	0.13905
IL6ST_13	1.8254	0.116285
POU2F2_48	1.57286	0.100553
Vector	1.01476	0.218044
