# Supplementary material for: Analyses of human cancer driver genes uncovers evolutionarily conserved RNA structural elements involved in posttranscriptional control
Source: PLoS One. 2022 Feb 25;17(2):e0264025. doi: 10.1371/journal.pone.0264025 (PMC8880891; doi:10.1371/journal.pone.0264025)
Supplement: S2 File — (TXT) [file pone.0264025.s010.txt]

FGFRL1_13

Chordata
+-Testudines
| \-Emydidae
|   ++Terrapene
|   | \-Terrapene carolina triunguis
|   \+Trachemys
|     \-Trachemys scripta elegans
+-Mammalia
| ++Scandentia
| | \-Tupaia chinensis
| ++Pholidota
| | \-Manis
| |   +-Manis pentadactyla
| |   \-Manis javanica
| ++Perissodactyla
| | \-Equus caballus
| +-Artiodactyla
| | +-Phocoenidae
| | | ++Neophocaena
| | | | \-Neophocaena asiaeorientalis asiaeorientalis
| | | \-Phocoena
| | |   \-Phocoena sinus
| | ++Bovidae
| | | \-Capra hircus
| | ++Cervidae
| | | \-Odocoileus virginianus texanus
| | +-Camelidae
| | | +-Vicugna
| | | | \-Vicugna pacos
| | | \-Camelus
| | |   +-Camelus ferus
| | |   +-Camelus dromedarius
| | |   \-Camelus bactrianus
| | ++Suidae
| | | \-Sus scrofa
| | ++Physeteridae
| | | \-Physeter catodon
| | +-Monodontidae
| | | +-Monodon
| | | | \-Monodon monoceros
| | | \-Delphinapterus
| | |   \-Delphinapterus leucas
| | \-Delphinidae
| |   +-Lagenorhynchus
| |   | \-Lagenorhynchus obliquidens
| |   \-Orcinus
| |     \-Orcinus orca
| +-Carnivora
| | ++Mustelidae
| | | \-Mustela erminea
| | +-Phocidae
| | | +-Phoca
| | | | \-Phoca vitulina
| | | \-Leptonychotes
| | |   \-Leptonychotes weddellii
| | ++Otariidae
| | | \-Zalophus californianus
| | \-Felidae
| |   +-Lynx
| |   | \-Lynx canadensis
| |   +-Acinonyx
| |   | \-Acinonyx jubatus
| |   \-Panthera
| |     \-Panthera pardus
| +-Primates
| | ++Tarsiidae
| | | \-Carlito syrichta
| | +-Hylobatidae
| | | +-Hylobates
| | | | \-Hylobates moloch
| | | \-Nomascus
| | |   \-Nomascus leucogenys
| | ++Aotidae
| | | \-Aotus nancymaae
| | ++Cheirogaleidae
| | | \-Microcebus murinus
| | +-Hominidae
| | | +-Homo
| | | | \-Homo sapiens
| | | +-Pongo
| | | | \-Pongo abelii
| | | +-Pan
| | | | \-Pan paniscus
| | | \+Gorilla
| | |   \-Gorilla gorilla gorilla
| | +-Cercopithecidae
| | | +-Piliocolobus
| | | | \-Piliocolobus tephrosceles
| | | +-Rhinopithecus
| | | | \-Rhinopithecus roxellana
| | | +-Trachypithecus
| | | | \-Trachypithecus francoisi
| | | +-Mandrillus
| | | | \-Mandrillus leucophaeus
| | | +-Theropithecus
| | | | \-Theropithecus gelada
| | | +-Papio
| | | | \-Papio anubis
| | | +-Macaca
| | | | \-Macaca fascicularis
| | | \-Cercocebus
| | |   \-Cercocebus atys
| | \-Cebidae
| |   +-Sapajus
| |   | \-Sapajus apella
| |   \-Callithrix
| |     \-Callithrix jacchus
| \-Chiroptera
|   +-Vespertilionidae
|   | +-Miniopterus
|   | | \-Miniopterus natalensis
|   | \-Myotis
|   |   +-Myotis davidii
|   |   \-Myotis lucifugus
|   \-Pteropodidae
|     +-Rousettus
|     | \-Rousettus aegyptiacus
|     \-Pteropus
|       +-Pteropus vampyrus
|       \-Pteropus alecto
+-Aves
| ++Ciconiiformes
| | \-Pterocles gutturalis
| +-Psittaciformes
| | \-Psittacidae
| |   +-Strigops
| |   | \-Strigops habroptila
| |   \-Nestor
| |     \-Nestor notabilis
| ++Cariamiformes
| | \-Cariama cristata
| +-Charadriiformes
| | ++Scolopacidae
| | | \-Calidris pugnax
| | \+Charadriidae
| |   \-Charadrius vociferus
| ++Gaviiformes
| | \-Gavia stellata
| +-Pelecaniformes
| | ++Threskiornithidae
| | | \-Nipponia nippon
| | ++Phaethontidae
| | | \-Phaethon lepturus
| | \+Pelecanidae
| |   \-Pelecanus crispus
| ++Procellariiformes
| | \-Fulmarus glacialis
| ++Apodiformes
| | \-Chaetura pelagica
| \-Anseriformes
|   \-Anatidae
|     ++Anser
|     | \-Anser cygnoides domesticus
|     +-Oxyura
|     | \-Oxyura jamaicensis
|     \-Cygnus
|       \-Cygnus atratus
\-Lepidosauria
  \-Squamata
    ++Agamidae
    | \-Pogona vitticeps
    ++Colubridae
    | \-Pantherophis guttatus
    \-Lacertidae
      +-Podarcis
      | \-Podarcis muralis
      \-Zootoca
        \-Zootoca vivipara
-----------------------------------
MSH6_10

Eukaryota
+-Metazoa
| \-Chordata
|   +-Amphibia
|   | \-Gymnophiona
|   |   ++Siphonopidae
|   |   | \-Microcaecilia unicolor
|   |   ++Dermophiidae
|   |   | \-Geotrypetes seraphini
|   |   \+Rhinatrematidae
|   |     \-Rhinatrema bivittatum
|   +-Testudines
|   | +-Testudinidae
|   | | +-Gopherus
|   | | | \-Gopherus evgoodei
|   | | \-Chelonoidis
|   | |   \-Chelonoidis abingdonii
|   | +-Emydidae
|   | | ++Terrapene
|   | | | \-Terrapene carolina triunguis
|   | | \+Trachemys
|   | |   \-Trachemys scripta elegans
|   | \+Trionychidae
|   |   \-Pelodiscus sinensis
|   +-Mammalia
|   | ++Dermoptera
|   | | \-Galeopterus variegatus
|   | ++Scandentia
|   | | \-Tupaia chinensis
|   | ++Chrysochloridae
|   | | \-Chrysochloris asiatica
|   | ++Macroscelidea
|   | | \-Elephantulus edwardii
|   | ++Pilosa
|   | | \-Choloepus didactylus
|   | ++Didelphimorphia
|   | | \-Monodelphis domestica
|   | +-Lagomorpha
|   | | ++Leporidae
|   | | | \-Oryctolagus cuniculus
|   | | \+Ochotonidae
|   | |   \-Ochotona princeps
|   | ++Pholidota
|   | | \-Manis
|   | |   +-Manis pentadactyla
|   | |   \-Manis javanica
|   | ++Perissodactyla
|   | | \-Equus caballus
|   | ++Proboscidea
|   | | \-Loxodonta africana
|   | +-Artiodactyla
|   | | ++Phocoenidae
|   | | | \-Neophocaena asiaeorientalis asiaeorientalis
|   | | ++Balaenopteridae
|   | | | \-Balaenoptera acutorostrata scammoni
|   | | ++Lipotidae
|   | | | \-Lipotes vexillifer
|   | | +-Bovidae
|   | | | \-Bos
|   | | |   +-Bos indicus
|   | | |   \-Bos taurus
|   | | ++Cervidae
|   | | | \-Odocoileus virginianus texanus
|   | | +-Camelidae
|   | | | \-Camelus
|   | | |   +-Camelus ferus
|   | | |   +-Camelus dromedarius
|   | | |   \-Camelus bactrianus
|   | | ++Suidae
|   | | | \-Sus scrofa
|   | | ++Physeteridae
|   | | | \-Physeter catodon
|   | | \+Delphinidae
|   | |   \-Orcinus orca
|   | +-Carnivora
|   | | ++Herpestidae
|   | | | \-Suricata suricatta
|   | | +-Mustelidae
|   | | | +-Lontra
|   | | | | \-Lontra canadensis
|   | | | \-Mustela
|   | | |   \-Mustela erminea
|   | | +-Phocidae
|   | | | +-Phoca
|   | | | | \-Phoca vitulina
|   | | | +-Mirounga
|   | | | | \-Mirounga leonina
|   | | | \-Leptonychotes
|   | | |   \-Leptonychotes weddellii
|   | | ++Odobenidae
|   | | | \-Odobenus rosmarus divergens
|   | | ++Otariidae
|   | | | \-Zalophus californianus
|   | | ++Ursidae
|   | | | \-Ailuropoda melanoleuca
|   | | \+Canidae
|   | |   \-Canis lupus familiaris
|   | +-Primates
|   | | ++Tarsiidae
|   | | | \-Carlito syrichta
|   | | +-Hylobatidae
|   | | | +-Hylobates
|   | | | | \-Hylobates moloch
|   | | | \-Nomascus
|   | | |   \-Nomascus leucogenys
|   | | ++Aotidae
|   | | | \-Aotus nancymaae
|   | | ++Galagidae
|   | | | \-Otolemur garnettii
|   | | ++Cheirogaleidae
|   | | | \-Microcebus murinus
|   | | +-Hominidae
|   | | | +-Pongo
|   | | | | \-Pongo abelii
|   | | | +-Pan
|   | | | | \-Pan paniscus
|   | | | \+Gorilla
|   | | |   \-Gorilla gorilla gorilla
|   | | +-Cercopithecidae
|   | | | +-Rhinopithecus
|   | | | | \-Rhinopithecus roxellana
|   | | | +-Theropithecus
|   | | | | \-Theropithecus gelada
|   | | | \-Macaca
|   | | |   +-Macaca mulatta
|   | | |   \-Macaca fascicularis
|   | | \-Cebidae
|   | |   +-Cebus
|   | |   | \-Cebus imitator
|   | |   \-Callithrix
|   | |     \-Callithrix jacchus
|   | +-Chiroptera
|   | | ++Hipposideridae
|   | | | \-Hipposideros armiger
|   | | ++Rhinolophidae
|   | | | \-Rhinolophus ferrumequinum
|   | | +-Vespertilionidae
|   | | | +-Miniopterus
|   | | | | \-Miniopterus natalensis
|   | | | +-Pipistrellus
|   | | | | \-Pipistrellus kuhlii
|   | | | +-Myotis
|   | | | | +-Myotis davidii
|   | | | | +-Myotis brandtii
|   | | | | +-Myotis lucifugus
|   | | | | \-Myotis myotis
|   | | | \-Eptesicus
|   | | |   \-Eptesicus fuscus
|   | | ++Molossidae
|   | | | \-Molossus molossus
|   | | +-Phyllostomidae
|   | | | +-Sturnira
|   | | | | \-Sturnira hondurensis
|   | | | +-Phyllostomus
|   | | | | \-Phyllostomus discolor
|   | | | \-Artibeus
|   | | |   \-Artibeus jamaicensis
|   | | \-Pteropodidae
|   | |   +-Pteropus
|   | |   | \-Pteropus vampyrus
|   | |   \-Rousettus
|   | |     \-Rousettus aegyptiacus
|   | ++Tenrecidae
|   | | \-Echinops telfairi
|   | +-Eulipotyphla
|   | | +-Talpidae
|   | | | +-Condylura
|   | | | | \-Condylura cristata
|   | | | \-Talpa
|   | | |   \-Talpa occidentalis
|   | | ++Soricidae
|   | | | \-Sorex araneus
|   | | \+Erinaceidae
|   | |   \-Erinaceus europaeus
|   | ++Cingulata
|   | | \-Dasypus novemcinctus
|   | +-Diprotodontia
|   | | ++Phascolarctidae
|   | | | \-Phascolarctos cinereus
|   | | ++Vombatidae
|   | | | \-Vombatus ursinus
|   | | \+Phalangeridae
|   | |   \-Trichosurus vulpecula
|   | \+Dasyuromorphia
|   |   \-Sarcophilus harrisii
|   +-Aves
|   | ++Struthioniformes
|   | | \-Struthio camelus australis
|   | ++Apterygiformes
|   | | \-Apteryx rowi
|   | ++Caprimulgiformes
|   | | \-Antrostomus carolinensis
|   | +-Strigiformes
|   | | ++Tytonidae
|   | | | \-Tyto alba alba
|   | | \+Strigidae
|   | |   \-Athene cunicularia
|   | +-Psittaciformes
|   | | \-Psittacidae
|   | |   +-Strigops
|   | |   | \-Strigops habroptila
|   | |   \-Nestor
|   | |     \-Nestor notabilis
|   | ++Bucerotiformes
|   | | \-Buceros rhinoceros silvestris
|   | ++Musophagiformes
|   | | \-Tauraco erythrolophus
|   | ++Falconiformes
|   | | \-Falco rusticolus
|   | ++Piciformes
|   | | \-Dryobates pubescens
|   | +-Coraciiformes
|   | | ++Leptosomidae
|   | | | \-Leptosomus discolor
|   | | \+Meropidae
|   | |   \-Merops nubicus
|   | ++Coliiformes
|   | | \-Colius striatus
|   | ++Trogoniformes
|   | | \-Apaloderma vittatum
|   | ++Cuculiformes
|   | | \-Cuculus canorus
|   | +-Gruiformes
|   | | ++Otididae
|   | | | \-Chlamydotis macqueenii
|   | | ++Gruidae
|   | | | \-Balearica regulorum gibbericeps
|   | | ++Eurypygidae
|   | | | \-Eurypyga helias
|   | | \+Mesitornithidae
|   | |   \-Mesitornis unicolor
|   | +-Accipitriformes
|   | | \-Accipitridae
|   | |   ++Aquila
|   | |   | \-Aquila chrysaetos chrysaetos
|   | |   \-Haliaeetus
|   | |     \-Haliaeetus leucocephalus
|   | +-Charadriiformes
|   | | ++Scolopacidae
|   | | | \-Calidris pugnax
|   | | \+Charadriidae
|   | |   \-Charadrius vociferus
|   | ++Gaviiformes
|   | | \-Gavia stellata
|   | ++Pelecaniformes
|   | | \-Pelecanus crispus
|   | +-Tinamiformes
|   | | \-Tinamidae
|   | |   +-Tinamus
|   | |   | \-Tinamus guttatus
|   | |   \-Nothoprocta
|   | |     \-Nothoprocta perdicaria
|   | ++Opisthocomiformes
|   | | \-Opisthocomus hoazin
|   | +-Sphenisciformes
|   | | \-Spheniscidae
|   | |   +-Pygoscelis
|   | |   | \-Pygoscelis adeliae
|   | |   \-Aptenodytes
|   | |     \-Aptenodytes forsteri
|   | +-Passeriformes
|   | | +-Pipridae
|   | | | +-Corapipo
|   | | | | \-Corapipo altera
|   | | | \-Lepidothrix
|   | | |   \-Lepidothrix coronata
|   | | ++Tyrannidae
|   | | | \-Empidonax traillii
|   | | ++Thraupidae
|   | | | \-Camarhynchus parvulus
|   | | \+Sturnidae
|   | |   \-Sturnus vulgaris
|   | +-Galliformes
|   | | +-Phasianidae
|   | | | +-Coturnix
|   | | | | \-Coturnix japonica
|   | | | \-Phasianus
|   | | |   \-Phasianus colchicus
|   | | \+Numididae
|   | |   \-Numida meleagris
|   | ++Columbiformes
|   | | \-Columba livia
|   | +-Apodiformes
|   | | ++Trochilidae
|   | | | \-Calypte anna
|   | | \+Apodidae
|   | |   \-Chaetura pelagica
|   | +-Anseriformes
|   | | \-Anatidae
|   | |   +-Aythya
|   | |   | \-Aythya fuligula
|   | |   +-Oxyura
|   | |   | \-Oxyura jamaicensis
|   | |   +-Cygnus
|   | |   | \-Cygnus atratus
|   | |   \-Anas
|   | |     \-Anas platyrhynchos
|   | \+Casuariiformes
|   |   \-Dromaius novaehollandiae
|   +-Lepidosauria
|   | \-Squamata
|   |   ++Pythonidae
|   |   | \-Python bivittatus
|   |   ++Gekkonidae
|   |   | \-Gekko japonicus
|   |   ++Viperidae
|   |   | \-Protobothrops mucrosquamatus
|   |   ++Agamidae
|   |   | \-Pogona vitticeps
|   |   +-Colubridae
|   |   | +-Pantherophis
|   |   | | \-Pantherophis guttatus
|   |   | \-Thamnophis
|   |   |   +-Thamnophis sirtalis
|   |   |   \-Thamnophis elegans
|   |   +-Elapidae
|   |   | +-Pseudonaja
|   |   | | \-Pseudonaja textilis
|   |   | \-Notechis
|   |   |   \-Notechis scutatus
|   |   \-Lacertidae
|   |     +-Lacerta
|   |     | \-Lacerta agilis
|   |     +-Podarcis
|   |     | \-Podarcis muralis
|   |     \-Zootoca
|   |       \-Zootoca vivipara
|   +-Crocodylia
|   | ++Gavialidae
|   | | \-Gavialis gangeticus
|   | ++Crocodylidae
|   | | \-Crocodylus porosus
|   | \-Alligatoridae
|   |   \-Alligator
|   |     +-Alligator sinensis
|   |     \-Alligator mississippiensis
|   \+Coelacanthiformes
|     \-Latimeria chalumnae
\+Viridiplantae
  \-Arabidopsis thaliana
-----------------------------------
MYCN_2

Mammalia
++Scandentia
| \-Tupaia chinensis
++Chrysochloridae
| \-Chrysochloris asiatica
++Sirenia
| \-Trichechus manatus latirostris
+-Rodentia
| ++Spalacidae
| | \-Nannospalax galili
| +-Muridae
| | +-Grammomys
| | | \-Grammomys surdaster
| | +-Arvicanthis
| | | \-Arvicanthis niloticus
| | +-Mastomys
| | | \-Mastomys coucha
| | +-Rattus
| | | +-Rattus rattus
| | | \-Rattus norvegicus
| | +-Mus
| | | +-Mus pahari
| | | \-Mus caroli
| | \-Meriones
| |   \-Meriones unguiculatus
| +-Cricetidae
| | +-Onychomys
| | | \-Onychomys torridus
| | \-Peromyscus
| |   \-Peromyscus leucopus
| \-Sciuridae
|   +-Marmota
|   | \-Marmota flaviventris
|   \-Urocitellus
|     \-Urocitellus parryii
++Pholidota
| \-Manis
|   +-Manis pentadactyla
|   \-Manis javanica
++Perissodactyla
| \-Equus caballus
++Proboscidea
| \-Loxodonta africana
+-Artiodactyla
| ++Phocoenidae
| | \-Phocoena sinus
| +-Camelidae
| | +-Camelus
| | | \-Camelus ferus
| | \-Vicugna
| |   \-Vicugna pacos
| ++Cervidae
| | \-Odocoileus virginianus texanus
| ++Suidae
| | \-Sus scrofa
| ++Balaenopteridae
| | \-Balaenoptera musculus
| \-Delphinidae
|   +-Lagenorhynchus
|   | \-Lagenorhynchus obliquidens
|   \-Tursiops
|     \-Tursiops truncatus
+-Carnivora
| +-Mustelidae
| | +-Lontra
| | | \-Lontra canadensis
| | \-Mustela
| |   \-Mustela erminea
| ++Otariidae
| | \-Eumetopias jubatus
| ++Felidae
| | \-Acinonyx jubatus
| ++Odobenidae
| | \-Odobenus rosmarus divergens
| \-Canidae
|   +-Vulpes
|   | \-Vulpes vulpes
|   \+Canis
|     \-Canis lupus familiaris
+-Primates
| ++Tarsiidae
| | \-Carlito syrichta
| ++Indriidae
| | \-Propithecus coquereli
| ++Hylobatidae
| | \-Hylobates moloch
| ++Galagidae
| | \-Otolemur garnettii
| ++Cheirogaleidae
| | \-Microcebus murinus
| +-Hominidae
| | +-Homo
| | | \-Homo sapiens
| | \-Pan
| |   +-Pan troglodytes
| |   \-Pan paniscus
| +-Cercopithecidae
| | +-Piliocolobus
| | | \-Piliocolobus tephrosceles
| | +-Rhinopithecus
| | | \-Rhinopithecus roxellana
| | +-Chlorocebus
| | | \-Chlorocebus sabaeus
| | +-Trachypithecus
| | | \-Trachypithecus francoisi
| | +-Theropithecus
| | | \-Theropithecus gelada
| | \-Macaca
| |   +-Macaca nemestrina
| |   \-Macaca fascicularis
| \-Cebidae
|   +-Cebus
|   | \-Cebus imitator
|   +-Sapajus
|   | \-Sapajus apella
|   \-Callithrix
|     \-Callithrix jacchus
\-Chiroptera
  ++Rhinolophidae
  | \-Rhinolophus ferrumequinum
  +-Vespertilionidae
  | \-Myotis
  |   +-Myotis brandtii
  |   \-Myotis myotis
  ++Molossidae
  | \-Molossus molossus
  +-Phyllostomidae
  | +-Sturnira
  | | \-Sturnira hondurensis
  | +-Phyllostomus
  | | \-Phyllostomus discolor
  | \-Artibeus
  |   \-Artibeus jamaicensis
  \+Pteropodidae
    \-Rousettus aegyptiacus
-----------------------------------
MYC_4

Chordata
+-Testudines
| ++Emydidae
| | \-Terrapene carolina triunguis
| \-Testudinidae
|   +-Gopherus
|   | \-Gopherus evgoodei
|   \-Chelonoidis
|     \-Chelonoidis abingdonii
+-Mammalia
| ++Dermoptera
| | \-Galeopterus variegatus
| ++Scandentia
| | \-Tupaia chinensis
| ++Chrysochloridae
| | \-Chrysochloris asiatica
| ++Sirenia
| | \-Trichechus manatus latirostris
| ++Pilosa
| | \-Choloepus didactylus
| ++Didelphimorphia
| | \-Monodelphis domestica
| +-Rodentia
| | ++Spalacidae
| | | \-Nannospalax galili
| | +-Bathyergidae
| | | +-Fukomys
| | | | \-Fukomys damarensis
| | | \-Heterocephalus
| | |   \-Heterocephalus glaber
| | ++Octodontidae
| | | \-Octodon degus
| | ++Caviidae
| | | \-Cavia porcellus
| | +-Muridae
| | | +-Grammomys
| | | | \-Grammomys surdaster
| | | +-Arvicanthis
| | | | \-Arvicanthis niloticus
| | | +-Mastomys
| | | | \-Mastomys coucha
| | | +-Rattus
| | | | +-Rattus rattus
| | | | \-Rattus norvegicus
| | | +-Mus
| | | | \-Mus pahari
| | | \-Meriones
| | |   \-Meriones unguiculatus
| | +-Cricetidae
| | | +-Microtus
| | | | \-Microtus ochrogaster
| | | +-Onychomys
| | | | \-Onychomys torridus
| | | +-Peromyscus
| | | | \-Peromyscus leucopus
| | | \-Cricetulus
| | |   \-Cricetulus griseus
| | \-Sciuridae
| |   +-Marmota
| |   | \-Marmota flaviventris
| |   \-Urocitellus
| |     \-Urocitellus parryii
| +-Lagomorpha
| | ++Leporidae
| | | \-Oryctolagus cuniculus
| | \+Ochotonidae
| |   \-Ochotona princeps
| ++Pholidota
| | \-Manis
| |   +-Manis pentadactyla
| |   \-Manis javanica
| ++Proboscidea
| | \-Loxodonta africana
| +-Artiodactyla
| | ++Phocoenidae
| | | \-Neophocaena asiaeorientalis asiaeorientalis
| | ++Lipotidae
| | | \-Lipotes vexillifer
| | ++Monodontidae
| | | \-Monodon monoceros
| | ++Camelidae
| | | \-Vicugna pacos
| | +-Bovidae
| | | +-Bubalus
| | | | \-Bubalus bubalis
| | | +-Ovis
| | | | \-Ovis aries
| | | +-Capra
| | | | \-Capra hircus
| | | \-Bos
| | |   +-Bos indicus x Bos taurus
| | |   \-Bos taurus
| | ++Cervidae
| | | \-Odocoileus virginianus texanus
| | ++Suidae
| | | \-Sus scrofa
| | +-Balaenopteridae
| | | \-Balaenoptera
| | |   +-Balaenoptera acutorostrata
| | |   | \-Balaenoptera acutorostrata scammoni
| | |   \-Balaenoptera musculus
| | ++Physeteridae
| | | \-Physeter catodon
| | \+Delphinidae
| |   \-Orcinus orca
| +-Carnivora
| | ++Mustelidae
| | | \-Lontra canadensis
| | ++Herpestidae
| | | \-Suricata suricatta
| | ++Otariidae
| | | \-Eumetopias jubatus
| | ++Phocidae
| | | \-Phoca vitulina
| | +-Felidae
| | | +-Acinonyx
| | | | \-Acinonyx jubatus
| | | \-Panthera
| | |   \-Panthera pardus
| | \-Canidae
| |   +-Vulpes
| |   | \-Vulpes vulpes
| |   \-Canis
| |     \-Canis lupus
| |       +-Canis lupus dingo
| |       \-Canis lupus familiaris
| +-Primates
| | ++Tarsiidae
| | | \-Carlito syrichta
| | ++Indriidae
| | | \-Propithecus coquereli
| | ++Hylobatidae
| | | \-Hylobates moloch
| | ++Aotidae
| | | \-Aotus nancymaae
| | ++Galagidae
| | | \-Otolemur garnettii
| | ++Cheirogaleidae
| | | \-Microcebus murinus
| | +-Hominidae
| | | +-Homo
| | | | \-Homo sapiens
| | | +-Pan
| | | | +-Pan troglodytes
| | | | \-Pan paniscus
| | | \+Gorilla
| | |   \-Gorilla gorilla gorilla
| | +-Cercopithecidae
| | | ++Colobus
| | | | \-Colobus angolensis palliatus
| | | +-Rhinopithecus
| | | | \-Rhinopithecus bieti
| | | +-Trachypithecus
| | | | \-Trachypithecus francoisi
| | | +-Theropithecus
| | | | \-Theropithecus gelada
| | | +-Macaca
| | | | \-Macaca mulatta
| | | \-Cercocebus
| | |   \-Cercocebus atys
| | \-Cebidae
| |   +-Cebus
| |   | \-Cebus imitator
| |   \-Callithrix
| |     \-Callithrix jacchus
| +-Chiroptera
| | ++Hipposideridae
| | | \-Hipposideros armiger
| | +-Phyllostomidae
| | | +-Sturnira
| | | | \-Sturnira hondurensis
| | | \-Phyllostomus
| | |   \-Phyllostomus discolor
| | ++Rhinolophidae
| | | \-Rhinolophus ferrumequinum
| | +-Vespertilionidae
| | | +-Miniopterus
| | | | \-Miniopterus natalensis
| | | +-Pipistrellus
| | | | \-Pipistrellus kuhlii
| | | +-Myotis
| | | | +-Myotis davidii
| | | | +-Myotis brandtii
| | | | \-Myotis myotis
| | | \-Eptesicus
| | |   \-Eptesicus fuscus
| | ++Molossidae
| | | \-Molossus molossus
| | \-Pteropodidae
| |   +-Pteropus
| |   | \-Pteropus vampyrus
| |   \-Rousettus
| |     \-Rousettus aegyptiacus
| ++Tenrecidae
| | \-Echinops telfairi
| +-Eulipotyphla
| | +-Talpidae
| | | +-Condylura
| | | | \-Condylura cristata
| | | \-Talpa
| | |   \-Talpa occidentalis
| | ++Soricidae
| | | \-Sorex araneus
| | \+Erinaceidae
| |   \-Erinaceus europaeus
| ++Cingulata
| | \-Dasypus novemcinctus
| +-Diprotodontia
| | ++Phascolarctidae
| | | \-Phascolarctos cinereus
| | ++Vombatidae
| | | \-Vombatus ursinus
| | \+Phalangeridae
| |   \-Trichosurus vulpecula
| ++Dasyuromorphia
| | \-Sarcophilus harrisii
| \+Monotremata
|   \-Tachyglossus aculeatus
+-Aves
| ++Apterygiformes
| | \-Apteryx rowi
| ++Charadriiformes
| | \-Calidris pugnax
| +-Tinamiformes
| | \-Tinamidae
| |   +-Tinamus
| |   | \-Tinamus guttatus
| |   \-Nothoprocta
| |     \-Nothoprocta perdicaria
| +-Psittaciformes
| | ++Psittacidae
| | | \-Strigops habroptila
| | \+Psittaculidae
| |   \-Melopsittacus undulatus
| ++Apodiformes
| | \-Calypte anna
| +-Passeriformes
| | ++Corvidae
| | | \-Corvus moneduloides
| | ++Motacillidae
| | | \-Motacilla alba alba
| | ++Estrildidae
| | | \-Lonchura striata domestica
| | ++Tyrannidae
| | | \-Empidonax traillii
| | +-Pipridae
| | | +-Corapipo
| | | | \-Corapipo altera
| | | +-Lepidothrix
| | | | \-Lepidothrix coronata
| | | +-Chiroxiphia
| | | | \-Chiroxiphia lanceolata
| | | \-Neopelma
| | |   \-Neopelma chrysocephalum
| | ++Thraupidae
| | | \-Camarhynchus parvulus
| | ++Icteridae
| | | \-Molothrus ater
| | ++Muscicapidae
| | | \-Ficedula albicollis
| | \+Sturnidae
| |   \-Sturnus vulgaris
| +-Galliformes
| | +-Phasianidae
| | | +-Coturnix
| | | | \-Coturnix japonica
| | | \-Gallus
| | |   \-Gallus gallus
| | \+Numididae
| |   \-Numida meleagris
| ++Falconiformes
| | \-Falco
| |   +-Falco rusticolus
| |   \-Falco peregrinus
| \-Anseriformes
|   \-Anatidae
|     ++Anser
|     | \-Anser cygnoides domesticus
|     +-Aythya
|     | \-Aythya fuligula
|     +-Oxyura
|     | \-Oxyura jamaicensis
|     +-Cygnus
|     | \-Cygnus atratus
|     \-Anas
|       \-Anas platyrhynchos
+-Lepidosauria
| \-Squamata
|   ++Pythonidae
|   | \-Python bivittatus
|   ++Gekkonidae
|   | \-Gekko japonicus
|   ++Viperidae
|   | \-Protobothrops mucrosquamatus
|   ++Agamidae
|   | \-Pogona vitticeps
|   +-Colubridae
|   | +-Pantherophis
|   | | \-Pantherophis guttatus
|   | \-Thamnophis
|   |   \-Thamnophis elegans
|   +-Elapidae
|   | +-Pseudonaja
|   | | \-Pseudonaja textilis
|   | \-Notechis
|   |   \-Notechis scutatus
|   \-Lacertidae
|     +-Lacerta
|     | \-Lacerta agilis
|     +-Podarcis
|     | \-Podarcis muralis
|     \-Zootoca
|       \-Zootoca vivipara
+-Crocodylia
| ++Gavialidae
| | \-Gavialis gangeticus
| \+Alligatoridae
|   \-Alligator mississippiensis
+-Amphibia
| +-Gymnophiona
| | ++Siphonopidae
| | | \-Microcaecilia unicolor
| | ++Dermophiidae
| | | \-Geotrypetes seraphini
| | \+Rhinatrematidae
| |   \-Rhinatrema bivittatum
| \+Anura
|   \-Xenopus
|     +-Xenopus tropicalis
|     \-Xenopus laevis
+-Actinopteri
| ++Gobiiformes
| | \-Periophthalmus magnuspinnatus
| ++Batrachoidiformes
| | \-Thalassophryne amazonica
| ++Kurtiformes
| | \-Sphaeramia orbicularis
| ++Clupeiformes
| | \-Denticeps clupeoides
| ++Synbranchiformes
| | \-Mastacembelus armatus
| ++Blenniiformes
| | \-Salarias fasciatus
| ++Carangiformes
| | \-Echeneis naucrates
| ++Syngnathiformes
| | \-Syngnathus acus
| ++Elopiformes
| | \-Megalops cyprinoides
| ++Osteoglossiformes
| | \-Scleropages formosus
| +-Pomacentridae
| | +-Amphiprion
| | | \-Amphiprion ocellaris
| | \-Acanthochromis
| |   \-Acanthochromis polyacanthus
| ++Anabantiformes
| | \-Anabas testudineus
| +-Labriformes
| | \-Labridae
| |   +-Notolabrus
| |   | \-Notolabrus celidotus
| |   \-Labrus
| |     \-Labrus bergylta
| ++Moronidae
| | \-Morone saxatilis
| +-Pleuronectiformes
| | ++Scophthalmidae
| | | \-Scophthalmus maximus
| | \+Pleuronectidae
| |   \-Hippoglossus hippoglossus
| +-Spariformes
| | \-Sparidae
| |   +-Acanthopagrus
| |   | \-Acanthopagrus latus
| |   \-Sparus
| |     \-Sparus aurata
| +-Cichliformes
| | \-Cichlidae
| |   +-Maylandia
| |   | \-Maylandia zebra
| |   +-Astatotilapia
| |   | \-Astatotilapia calliptera
| |   \-Oreochromis
| |     \-Oreochromis niloticus
| +-Perciformes
| | ++Anarhichadidae
| | | \-Anarrhichthys ocellatus
| | ++Serranidae
| | | \-Epinephelus lanceolatus
| | ++Gasterosteidae
| | | \-Pungitius pungitius
| | ++Sebastidae
| | | \-Sebastes umbrosus
| | ++Channichthyidae
| | | \-Pseudochaenichthys georgianus
| | ++Nototheniidae
| | | \-Trematomus bernacchii
| | +-Percidae
| | | +-Etheostoma
| | | | \-Etheostoma cragini
| | | +-Sander
| | | | \-Sander lucioperca
| | | \-Perca
| | |   \-Perca flavescens
| | \+Cyclopteridae
| |   \-Cyclopterus lumpus
| ++Beloniformes
| | \-Oryzias
| |   +-Oryzias melastigma
| |   \-Oryzias latipes
| +-Cyprinodontiformes
| | +-Rivulidae
| | | +-Nematolebias
| | | | \-Nematolebias whitei
| | | \-Kryptolebias
| | |   \-Kryptolebias marmoratus
| | ++Poeciliidae
| | | \-Xiphophorus couchianus
| | \+Fundulidae
| |   \-Fundulus heteroclitus
| ++Salmoniformes
| | \-Salvelinus alpinus
| ++Siluriformes
| | \-Ictalurus punctatus
| +-Characiformes
| | +-Serrasalmidae
| | | +-Colossoma
| | | | \-Colossoma macropomum
| | | \-Pygocentrus
| | |   \-Pygocentrus nattereri
| | \+Characidae
| |   \-Astyanax mexicanus
| \+Cypriniformes
|   \-Danio rerio
\+Coelacanthiformes
  \-Latimeria chalumnae
-----------------------------------
MYC_6

Chordata
++Cladistia
| \-Erpetoichthys calabaricus
+-Testudines
| +-Testudinidae
| | +-Gopherus
| | | \-Gopherus evgoodei
| | \-Chelonoidis
| |   \-Chelonoidis abingdonii
| +-Emydidae
| | ++Terrapene
| | | \-Terrapene carolina triunguis
| | \+Trachemys
| |   \-Trachemys scripta elegans
| \+Trionychidae
|   \-Pelodiscus sinensis
+-Mammalia
| ++Dermoptera
| | \-Galeopterus variegatus
| ++Scandentia
| | \-Tupaia chinensis
| ++Chrysochloridae
| | \-Chrysochloris asiatica
| ++Sirenia
| | \-Trichechus manatus latirostris
| ++Macroscelidea
| | \-Elephantulus edwardii
| ++Pilosa
| | \-Choloepus didactylus
| ++Didelphimorphia
| | \-Monodelphis domestica
| +-Rodentia
| | ++Spalacidae
| | | \-Nannospalax galili
| | +-Bathyergidae
| | | +-Fukomys
| | | | \-Fukomys damarensis
| | | \-Heterocephalus
| | |   \-Heterocephalus glaber
| | ++Octodontidae
| | | \-Octodon degus
| | ++Caviidae
| | | \-Cavia porcellus
| | +-Muridae
| | | +-Grammomys
| | | | \-Grammomys surdaster
| | | +-Arvicanthis
| | | | \-Arvicanthis niloticus
| | | +-Mastomys
| | | | \-Mastomys coucha
| | | +-Rattus
| | | | +-Rattus rattus
| | | | \-Rattus norvegicus
| | | +-Mus
| | | | +-Mus pahari
| | | | \-Mus caroli
| | | \-Meriones
| | |   \-Meriones unguiculatus
| | +-Cricetidae
| | | +-Microtus
| | | | \-Microtus ochrogaster
| | | +-Onychomys
| | | | \-Onychomys torridus
| | | +-Peromyscus
| | | | \-Peromyscus leucopus
| | | \-Cricetulus
| | |   \-Cricetulus griseus
| | \-Sciuridae
| |   +-Marmota
| |   | \-Marmota flaviventris
| |   \-Urocitellus
| |     \-Urocitellus parryii
| +-Lagomorpha
| | ++Leporidae
| | | \-Oryctolagus cuniculus
| | \+Ochotonidae
| |   \-Ochotona princeps
| ++Pholidota
| | \-Manis
| |   +-Manis pentadactyla
| |   \-Manis javanica
| ++Perissodactyla
| | \-Equus caballus
| ++Proboscidea
| | \-Loxodonta africana
| +-Artiodactyla
| | ++Lipotidae
| | | \-Lipotes vexillifer
| | ++Monodontidae
| | | \-Monodon monoceros
| | +-Bovidae
| | | +-Bubalus
| | | | \-Bubalus bubalis
| | | +-Bos
| | | | \-Bos mutus
| | | ++Bison
| | | | \-Bison bison bison
| | | \-Capra
| | |   \-Capra hircus
| | ++Cervidae
| | | \-Odocoileus virginianus texanus
| | +-Camelidae
| | | +-Vicugna
| | | | \-Vicugna pacos
| | | \-Camelus
| | |   +-Camelus ferus
| | |   \-Camelus dromedarius
| | ++Suidae
| | | \-Sus scrofa
| | +-Balaenopteridae
| | | \-Balaenoptera
| | |   +-Balaenoptera acutorostrata
| | |   | \-Balaenoptera acutorostrata scammoni
| | |   \-Balaenoptera musculus
| | ++Physeteridae
| | | \-Physeter catodon
| | \-Delphinidae
| |   +-Lagenorhynchus
| |   | \-Lagenorhynchus obliquidens
| |   +-Tursiops
| |   | \-Tursiops truncatus
| |   \-Orcinus
| |     \-Orcinus orca
| +-Carnivora
| | ++Herpestidae
| | | \-Suricata suricatta
| | +-Mustelidae
| | | ++Enhydra
| | | | \-Enhydra lutris kenyoni
| | | +-Lontra
| | | | \-Lontra canadensis
| | | \-Mustela
| | |   \-Mustela erminea
| | ++Otariidae
| | | \-Callorhinus ursinus
| | +-Phocidae
| | | +-Mirounga
| | | | \-Mirounga leonina
| | | +-Leptonychotes
| | | | \-Leptonychotes weddellii
| | | \-Halichoerus
| | |   \-Halichoerus grypus
| | ++Odobenidae
| | | \-Odobenus rosmarus divergens
| | +-Felidae
| | | +-Lynx
| | | | \-Lynx canadensis
| | | +-Puma
| | | | \-Puma concolor
| | | \-Panthera
| | |   \-Panthera pardus
| | ++Ursidae
| | | \-Ailuropoda melanoleuca
| | \-Canidae
| |   +-Vulpes
| |   | \-Vulpes vulpes
| |   \+Canis
| |     \-Canis lupus familiaris
| +-Primates
| | ++Tarsiidae
| | | \-Carlito syrichta
| | ++Indriidae
| | | \-Propithecus coquereli
| | +-Hylobatidae
| | | +-Hylobates
| | | | \-Hylobates moloch
| | | \-Nomascus
| | |   \-Nomascus leucogenys
| | ++Aotidae
| | | \-Aotus nancymaae
| | ++Galagidae
| | | \-Otolemur garnettii
| | ++Cheirogaleidae
| | | \-Microcebus murinus
| | +-Hominidae
| | | +-Homo
| | | | \-Homo sapiens
| | | +-Pongo
| | | | \-Pongo abelii
| | | +-Pan
| | | | \-Pan troglodytes
| | | \+Gorilla
| | |   \-Gorilla gorilla gorilla
| | +-Cercopithecidae
| | | +-Piliocolobus
| | | | \-Piliocolobus tephrosceles
| | | ++Colobus
| | | | \-Colobus angolensis palliatus
| | | +-Rhinopithecus
| | | | +-Rhinopithecus roxellana
| | | | \-Rhinopithecus bieti
| | | +-Chlorocebus
| | | | \-Chlorocebus sabaeus
| | | +-Mandrillus
| | | | \-Mandrillus leucophaeus
| | | +-Theropithecus
| | | | \-Theropithecus gelada
| | | +-Macaca
| | | | \-Macaca mulatta
| | | \-Cercocebus
| | |   \-Cercocebus atys
| | \-Cebidae
| |   +-Cebus
| |   | \-Cebus imitator
| |   +-Sapajus
| |   | \-Sapajus apella
| |   \-Callithrix
| |     \-Callithrix jacchus
| +-Chiroptera
| | ++Hipposideridae
| | | \-Hipposideros armiger
| | ++Rhinolophidae
| | | \-Rhinolophus ferrumequinum
| | +-Vespertilionidae
| | | +-Miniopterus
| | | | \-Miniopterus natalensis
| | | +-Pipistrellus
| | | | \-Pipistrellus kuhlii
| | | +-Myotis
| | | | +-Myotis brandtii
| | | | +-Myotis lucifugus
| | | | \-Myotis myotis
| | | \-Eptesicus
| | |   \-Eptesicus fuscus
| | ++Molossidae
| | | \-Molossus molossus
| | +-Phyllostomidae
| | | +-Sturnira
| | | | \-Sturnira hondurensis
| | | +-Phyllostomus
| | | | \-Phyllostomus discolor
| | | \-Artibeus
| | |   \-Artibeus jamaicensis
| | \-Pteropodidae
| |   +-Rousettus
| |   | \-Rousettus aegyptiacus
| |   \-Pteropus
| |     \-Pteropus alecto
| ++Tenrecidae
| | \-Echinops telfairi
| +-Eulipotyphla
| | +-Talpidae
| | | +-Condylura
| | | | \-Condylura cristata
| | | \-Talpa
| | |   \-Talpa occidentalis
| | ++Soricidae
| | | \-Sorex araneus
| | \+Erinaceidae
| |   \-Erinaceus europaeus
| ++Cingulata
| | \-Dasypus novemcinctus
| +-Diprotodontia
| | ++Phascolarctidae
| | | \-Phascolarctos cinereus
| | ++Vombatidae
| | | \-Vombatus ursinus
| | \+Phalangeridae
| |   \-Trichosurus vulpecula
| ++Dasyuromorphia
| | \-Sarcophilus harrisii
| \+Monotremata
|   \-Tachyglossus aculeatus
+-Aves
| ++Struthioniformes
| | \-Struthio camelus australis
| ++Apterygiformes
| | \-Apteryx mantelli mantelli
| ++Pelecaniformes
| | \-Nipponia nippon
| ++Cuculiformes
| | \-Cuculus canorus
| ++Accipitriformes
| | \-Haliaeetus leucocephalus
| +-Charadriiformes
| | ++Scolopacidae
| | | \-Calidris pugnax
| | \+Charadriidae
| |   \-Charadrius vociferus
| +-Tinamiformes
| | \-Tinamidae
| |   +-Tinamus
| |   | \-Tinamus guttatus
| |   \-Nothoprocta
| |     \-Nothoprocta perdicaria
| +-Psittaciformes
| | ++Psittacidae
| | | \-Strigops habroptila
| | \+Psittaculidae
| |   \-Melopsittacus undulatus
| ++Sphenisciformes
| | \-Aptenodytes forsteri
| +-Passeriformes
| | ++Corvidae
| | | \-Corvus moneduloides
| | ++Motacillidae
| | | \-Motacilla alba alba
| | ++Estrildidae
| | | \-Lonchura striata domestica
| | ++Tyrannidae
| | | \-Empidonax traillii
| | +-Pipridae
| | | +-Corapipo
| | | | \-Corapipo altera
| | | +-Manacus
| | | | \-Manacus vitellinus
| | | +-Lepidothrix
| | | | \-Lepidothrix coronata
| | | \-Neopelma
| | |   \-Neopelma chrysocephalum
| | ++Turdidae
| | | \-Catharus ustulatus
| | ++Icteridae
| | | \-Molothrus ater
| | ++Muscicapidae
| | | \-Ficedula albicollis
| | ++Sturnidae
| | | \-Sturnus vulgaris
| | +-Paridae
| | | +-Pseudopodoces
| | | | \-Pseudopodoces humilis
| | | \-Parus
| | |   \-Parus major
| | \+Fringillidae
| |   \-Serinus canaria
| +-Galliformes
| | +-Phasianidae
| | | +-Coturnix
| | | | \-Coturnix japonica
| | | \-Phasianus
| | |   \-Phasianus colchicus
| | \+Numididae
| |   \-Numida meleagris
| ++Falconiformes
| | \-Falco
| |   +-Falco cherrug
| |   \-Falco peregrinus
| +-Apodiformes
| | ++Trochilidae
| | | \-Calypte anna
| | \+Apodidae
| |   \-Chaetura pelagica
| +-Anseriformes
| | \-Anatidae
| |   ++Anser
| |   | \-Anser cygnoides domesticus
| |   +-Aythya
| |   | \-Aythya fuligula
| |   +-Oxyura
| |   | \-Oxyura jamaicensis
| |   +-Cygnus
| |   | \-Cygnus atratus
| |   \-Anas
| |     \-Anas platyrhynchos
| \+Casuariiformes
|   \-Dromaius novaehollandiae
+-Lepidosauria
| \-Squamata
|   ++Pythonidae
|   | \-Python bivittatus
|   ++Gekkonidae
|   | \-Gekko japonicus
|   ++Agamidae
|   | \-Pogona vitticeps
|   +-Colubridae
|   | +-Pantherophis
|   | | \-Pantherophis guttatus
|   | \-Thamnophis
|   |   +-Thamnophis sirtalis
|   |   \-Thamnophis elegans
|   +-Elapidae
|   | +-Pseudonaja
|   | | \-Pseudonaja textilis
|   | \-Notechis
|   |   \-Notechis scutatus
|   \-Lacertidae
|     +-Lacerta
|     | \-Lacerta agilis
|     +-Podarcis
|     | \-Podarcis muralis
|     \-Zootoca
|       \-Zootoca vivipara
+-Crocodylia
| ++Gavialidae
| | \-Gavialis gangeticus
| \-Alligatoridae
|   \-Alligator
|     +-Alligator sinensis
|     \-Alligator mississippiensis
+-Amphibia
| +-Gymnophiona
| | ++Siphonopidae
| | | \-Microcaecilia unicolor
| | ++Dermophiidae
| | | \-Geotrypetes seraphini
| | \+Rhinatrematidae
| |   \-Rhinatrema bivittatum
| \-Anura
|   ++Dicroglossidae
|   | \-Nanorana parkeri
|   \-Pipidae
|     \-Xenopus
|       +-Xenopus tropicalis
|       \-Xenopus laevis
+-Actinopteri
| ++Labriformes
| | \-Notolabrus celidotus
| ++Holocentriformes
| | \-Myripristis murdjan
| ++Batrachoidiformes
| | \-Thalassophryne amazonica
| ++Kurtiformes
| | \-Sphaeramia orbicularis
| +-Siluriformes
| | ++Bagridae
| | | \-Tachysurus fulvidraco
| | \+Pangasiidae
| |   \-Pangasianodon hypophthalmus
| ++Clupeiformes
| | \-Denticeps clupeoides
| ++Sciaenidae
| | \-Larimichthys crocea
| ++Ambassidae
| | \-Parambassis ranga
| +-Blenniiformes
| | ++Gobiesocidae
| | | \-Gouania willdenowi
| | \+Blenniidae
| |   \-Salarias fasciatus
| ++Syngnathiformes
| | \-Syngnathus acus
| +-Gobiiformes
| | \-Gobiidae
| |   +-Periophthalmus
| |   | \-Periophthalmus magnuspinnatus
| |   \-Boleophthalmus
| |     \-Boleophthalmus pectinirostris
| ++Elopiformes
| | \-Megalops cyprinoides
| +-Osteoglossiformes
| | ++Mormyridae
| | | \-Paramormyrops kingsleyae
| | \+Osteoglossidae
| |   \-Scleropages formosus
| +-Pomacentridae
| | +-Amphiprion
| | | \-Amphiprion ocellaris
| | \-Acanthochromis
| |   \-Acanthochromis polyacanthus
| ++Anabantiformes
| | \-Anabas testudineus
| +-Synbranchiformes
| | ++Mastacembelidae
| | | \-Mastacembelus armatus
| | \+Synbranchidae
| |   \-Monopterus albus
| +-Carangiformes
| | ++Echeneidae
| | | \-Echeneis naucrates
| | \-Carangidae
| |   \-Seriola
| |     +-Seriola lalandi
| |     | \-Seriola lalandi dorsalis
| |     \-Seriola dumerili
| ++Moronidae
| | \-Morone saxatilis
| ++Tetraodontiformes
| | \-Takifugu rubripes
| ++Gonorynchiformes
| | \-Chanos chanos
| +-Pleuronectiformes
| | ++Cynoglossidae
| | | \-Cynoglossus semilaevis
| | ++Scophthalmidae
| | | \-Scophthalmus maximus
| | \-Pleuronectidae
| |   \-Hippoglossus
| |     +-Hippoglossus stenolepis
| |     \-Hippoglossus hippoglossus
| +-Spariformes
| | \-Sparidae
| |   +-Acanthopagrus
| |   | \-Acanthopagrus latus
| |   \-Sparus
| |     \-Sparus aurata
| +-Cichliformes
| | \-Cichlidae
| |   +-Neolamprologus
| |   | \-Neolamprologus brichardi
| |   +-Astatotilapia
| |   | \-Astatotilapia calliptera
| |   \-Oreochromis
| |     \-Oreochromis niloticus
| +-Perciformes
| | ++Anarhichadidae
| | | \-Anarrhichthys ocellatus
| | ++Serranidae
| | | \-Epinephelus lanceolatus
| | ++Gasterosteidae
| | | \-Pungitius pungitius
| | ++Sebastidae
| | | \-Sebastes umbrosus
| | ++Bovichtidae
| | | \-Cottoperca gobio
| | ++Channichthyidae
| | | \-Pseudochaenichthys georgianus
| | ++Nototheniidae
| | | \-Trematomus bernacchii
| | ++Bathydraconidae
| | | \-Gymnodraco acuticeps
| | +-Percidae
| | | +-Sander
| | | | \-Sander lucioperca
| | | +-Etheostoma
| | | | +-Etheostoma cragini
| | | | \-Etheostoma spectabile
| | | \-Perca
| | |   \-Perca flavescens
| | \+Cyclopteridae
| |   \-Cyclopterus lumpus
| ++Beloniformes
| | \-Oryzias
| |   +-Oryzias melastigma
| |   \-Oryzias latipes
| +-Cyprinodontiformes
| | +-Rivulidae
| | | +-Nematolebias
| | | | \-Nematolebias whitei
| | | \-Kryptolebias
| | |   \-Kryptolebias marmoratus
| | ++Poeciliidae
| | | \-Xiphophorus hellerii
| | \+Fundulidae
| |   \-Fundulus heteroclitus
| ++Gadiformes
| | \-Gadus morhua
| +-Salmoniformes
| | \-Salmonidae
| |   +-Salvelinus
| |   | \-Salvelinus alpinus
| |   \-Oncorhynchus
| |     \-Oncorhynchus mykiss
| ++Esociformes
| | \-Esox lucius
| ++Gymnotiformes
| | \-Electrophorus electricus
| +-Characiformes
| | +-Serrasalmidae
| | | +-Colossoma
| | | | \-Colossoma macropomum
| | | \-Pygocentrus
| | |   \-Pygocentrus nattereri
| | \+Characidae
| |   \-Astyanax mexicanus
| \+Cypriniformes
|   \-Danio rerio
\+Coelacanthiformes
  \-Latimeria chalumnae
-----------------------------------
WRN_35

Chordata
++Amphibia
| \-Nanorana parkeri
+-Testudines
| ++Emydidae
| | \-Terrapene carolina triunguis
| \-Testudinidae
|   +-Gopherus
|   | \-Gopherus evgoodei
|   \-Chelonoidis
|     \-Chelonoidis abingdonii
+-Mammalia
| ++Dermoptera
| | \-Galeopterus variegatus
| ++Scandentia
| | \-Tupaia chinensis
| ++Pholidota
| | \-Manis pentadactyla
| ++Pilosa
| | \-Choloepus didactylus
| +-Rodentia
| | ++Spalacidae
| | | \-Nannospalax galili
| | ++Bathyergidae
| | | \-Fukomys damarensis
| | ++Sciuridae
| | | \-Marmota flaviventris
| | +-Muridae
| | | +-Grammomys
| | | | \-Grammomys surdaster
| | | +-Arvicanthis
| | | | \-Arvicanthis niloticus
| | | +-Mastomys
| | | | \-Mastomys coucha
| | | +-Rattus
| | | | +-Rattus rattus
| | | | \-Rattus norvegicus
| | | \-Mus
| | |   +-Mus pahari
| | |   \-Mus caroli
| | \-Cricetidae
| |   +-Peromyscus
| |   | \-Peromyscus leucopus
| |   \-Cricetulus
| |     \-Cricetulus griseus
| ++Lagomorpha
| | \-Oryctolagus cuniculus
| ++Perissodactyla
| | \-Equus przewalskii
| ++Proboscidea
| | \-Loxodonta africana
| +-Artiodactyla
| | ++Phocoenidae
| | | \-Phocoena sinus
| | +-Bovidae
| | | ++Bison
| | | | \-Bison bison bison
| | | +-Capra
| | | | \-Capra hircus
| | | \-Bos
| | |   +-Bos indicus
| | |   \-Bos taurus
| | +-Camelidae
| | | +-Vicugna
| | | | \-Vicugna pacos
| | | \-Camelus
| | |   \-Camelus dromedarius
| | ++Suidae
| | | \-Sus scrofa
| | +-Balaenopteridae
| | | \-Balaenoptera
| | |   +-Balaenoptera acutorostrata
| | |   | \-Balaenoptera acutorostrata scammoni
| | |   \-Balaenoptera musculus
| | ++Physeteridae
| | | \-Physeter catodon
| | ++Monodontidae
| | | \-Delphinapterus leucas
| | \-Delphinidae
| |   +-Lagenorhynchus
| |   | \-Lagenorhynchus obliquidens
| |   \-Globicephala
| |     \-Globicephala melas
| +-Carnivora
| | ++Herpestidae
| | | \-Suricata suricatta
| | +-Mustelidae
| | | +-Lontra
| | | | \-Lontra canadensis
| | | \-Mustela
| | |   \-Mustela erminea
| | +-Phocidae
| | | +-Leptonychotes
| | | | \-Leptonychotes weddellii
| | | \-Halichoerus
| | |   \-Halichoerus grypus
| | +-Otariidae
| | | +-Callorhinus
| | | | \-Callorhinus ursinus
| | | \-Zalophus
| | |   \-Zalophus californianus
| | +-Felidae
| | | +-Acinonyx
| | | | \-Acinonyx jubatus
| | | \-Panthera
| | |   +-Panthera tigris
| | |   | \-Panthera tigris altaica
| | |   \-Panthera pardus
| | ++Ursidae
| | | \-Ailuropoda melanoleuca
| | \-Canidae
| |   ++Canis
| |   | \-Canis lupus dingo
| |   \-Vulpes
| |     \-Vulpes vulpes
| +-Primates
| | ++Tarsiidae
| | | \-Carlito syrichta
| | ++Hylobatidae
| | | \-Nomascus leucogenys
| | ++Aotidae
| | | \-Aotus nancymaae
| | ++Cheirogaleidae
| | | \-Microcebus murinus
| | +-Hominidae
| | | +-Homo
| | | | \-Homo sapiens
| | | +-Pongo
| | | | \-Pongo abelii
| | | +-Pan
| | | | \-Pan troglodytes
| | | \+Gorilla
| | |   \-Gorilla gorilla gorilla
| | +-Cercopithecidae
| | | ++Colobus
| | | | \-Colobus angolensis palliatus
| | | +-Rhinopithecus
| | | | \-Rhinopithecus roxellana
| | | +-Macaca
| | | | \-Macaca nemestrina
| | | \-Cercocebus
| | |   \-Cercocebus atys
| | \-Cebidae
| |   +-Cebus
| |   | \-Cebus imitator
| |   \-Callithrix
| |     \-Callithrix jacchus
| +-Chiroptera
| | ++Hipposideridae
| | | \-Hipposideros armiger
| | ++Rhinolophidae
| | | \-Rhinolophus ferrumequinum
| | +-Vespertilionidae
| | | +-Miniopterus
| | | | \-Miniopterus natalensis
| | | +-Pipistrellus
| | | | \-Pipistrellus kuhlii
| | | +-Myotis
| | | | +-Myotis davidii
| | | | +-Myotis brandtii
| | | | +-Myotis lucifugus
| | | | \-Myotis myotis
| | | \-Eptesicus
| | |   \-Eptesicus fuscus
| | ++Molossidae
| | | \-Molossus molossus
| | +-Phyllostomidae
| | | +-Sturnira
| | | | \-Sturnira hondurensis
| | | +-Phyllostomus
| | | | \-Phyllostomus discolor
| | | \-Artibeus
| | |   \-Artibeus jamaicensis
| | \-Pteropodidae
| |   +-Rousettus
| |   | \-Rousettus aegyptiacus
| |   \-Pteropus
| |     \-Pteropus alecto
| +-Eulipotyphla
| | ++Talpidae
| | | \-Condylura cristata
| | \+Erinaceidae
| |   \-Erinaceus europaeus
| ++Cingulata
| | \-Dasypus novemcinctus
| \+Monotremata
|   \-Tachyglossus aculeatus
+-Aves
| ++Charadriiformes
| | \-Calidris pugnax
| ++Strigiformes
| | \-Athene cunicularia
| ++Psittaciformes
| | \-Melopsittacus undulatus
| ++Sphenisciformes
| | \-Aptenodytes forsteri
| \-Passeriformes
|   ++Corvidae
|   | \-Corvus moneduloides
|   ++Motacillidae
|   | \-Motacilla alba alba
|   ++Estrildidae
|   | \-Lonchura striata domestica
|   +-Pipridae
|   | +-Corapipo
|   | | \-Corapipo altera
|   | +-Lepidothrix
|   | | \-Lepidothrix coronata
|   | +-Chiroxiphia
|   | | \-Chiroxiphia lanceolata
|   | \-Neopelma
|   |   \-Neopelma chrysocephalum
|   ++Turdidae
|   | \-Catharus ustulatus
|   ++Icteridae
|   | \-Molothrus ater
|   +-Thraupidae
|   | +-Camarhynchus
|   | | \-Camarhynchus parvulus
|   | \-Geospiza
|   |   \-Geospiza fortis
|   ++Passerellidae
|   | \-Zonotrichia albicollis
|   \-Paridae
|     +-Pseudopodoces
|     | \-Pseudopodoces humilis
|     +-Cyanistes
|     | \-Cyanistes caeruleus
|     \-Parus
|       \-Parus major
\-Actinopteri
  ++Salmoniformes
  | \-Oncorhynchus
  |   +-Oncorhynchus nerka
  |   \-Oncorhynchus kisutch
  \+Esociformes
    \-Esox lucius
-----------------------------------
WRN_3

Chordata
++Chondrichthyes
| \-Amblyraja radiata
+-Lepidosauria
| \-Squamata
|   ++Agamidae
|   | \-Pogona vitticeps
|   \-Colubridae
|     \-Thamnophis
|       +-Thamnophis sirtalis
|       \-Thamnophis elegans
+-Testudines
| +-Testudinidae
| | +-Gopherus
| | | \-Gopherus evgoodei
| | \-Chelonoidis
| |   \-Chelonoidis abingdonii
| \+Trionychidae
|   \-Pelodiscus sinensis
+-Mammalia
| ++Dermoptera
| | \-Galeopterus variegatus
| ++Scandentia
| | \-Tupaia chinensis
| ++Pilosa
| | \-Choloepus didactylus
| +-Rodentia
| | ++Spalacidae
| | | \-Nannospalax galili
| | ++Bathyergidae
| | | \-Fukomys damarensis
| | ++Sciuridae
| | | \-Marmota flaviventris
| | +-Muridae
| | | +-Grammomys
| | | | \-Grammomys surdaster
| | | +-Mastomys
| | | | \-Mastomys coucha
| | | +-Rattus
| | | | \-Rattus rattus
| | | \-Mus
| | |   +-Mus pahari
| | |   \-Mus caroli
| | \-Cricetidae
| |   +-Onychomys
| |   | \-Onychomys torridus
| |   +-Peromyscus
| |   | \-Peromyscus leucopus
| |   \-Cricetulus
| |     \-Cricetulus griseus
| +-Lagomorpha
| | ++Leporidae
| | | \-Oryctolagus cuniculus
| | \+Ochotonidae
| |   \-Ochotona princeps
| ++Pholidota
| | \-Manis
| |   +-Manis pentadactyla
| |   \-Manis javanica
| ++Perissodactyla
| | \-Equus
| |   +-Equus przewalskii
| |   \-Equus caballus
| ++Proboscidea
| | \-Loxodonta africana
| +-Artiodactyla
| | +-Bovidae
| | | +-Capra
| | | | \-Capra hircus
| | | \-Bos
| | |   +-Bos indicus x Bos taurus
| | |   \-Bos taurus
| | ++Cervidae
| | | \-Odocoileus virginianus texanus
| | +-Camelidae
| | | +-Vicugna
| | | | \-Vicugna pacos
| | | \-Camelus
| | |   \-Camelus dromedarius
| | ++Suidae
| | | \-Sus scrofa
| | +-Balaenopteridae
| | | \-Balaenoptera
| | |   +-Balaenoptera acutorostrata
| | |   | \-Balaenoptera acutorostrata scammoni
| | |   \-Balaenoptera musculus
| | ++Physeteridae
| | | \-Physeter catodon
| | +-Monodontidae
| | | +-Monodon
| | | | \-Monodon monoceros
| | | \-Delphinapterus
| | |   \-Delphinapterus leucas
| | \-Delphinidae
| |   +-Tursiops
| |   | \-Tursiops truncatus
| |   \-Orcinus
| |     \-Orcinus orca
| +-Carnivora
| | ++Herpestidae
| | | \-Suricata suricatta
| | +-Mustelidae
| | | +-Lontra
| | | | \-Lontra canadensis
| | | \-Mustela
| | |   \-Mustela erminea
| | ++Felidae
| | | \-Acinonyx jubatus
| | +-Phocidae
| | | +-Phoca
| | | | \-Phoca vitulina
| | | +-Mirounga
| | | | \-Mirounga leonina
| | | +-Leptonychotes
| | | | \-Leptonychotes weddellii
| | | \-Halichoerus
| | |   \-Halichoerus grypus
| | +-Otariidae
| | | +-Callorhinus
| | | | \-Callorhinus ursinus
| | | \-Zalophus
| | |   \-Zalophus californianus
| | ++Ursidae
| | | \-Ailuropoda melanoleuca
| | \-Canidae
| |   +-Vulpes
| |   | \-Vulpes vulpes
| |   \+Canis
| |     \-Canis lupus familiaris
| +-Primates
| | ++Hylobatidae
| | | \-Nomascus leucogenys
| | ++Aotidae
| | | \-Aotus nancymaae
| | ++Galagidae
| | | \-Otolemur garnettii
| | ++Cheirogaleidae
| | | \-Microcebus murinus
| | +-Hominidae
| | | +-Pongo
| | | | \-Pongo abelii
| | | \-Pan
| | |   \-Pan paniscus
| | +-Cercopithecidae
| | | +-Piliocolobus
| | | | \-Piliocolobus tephrosceles
| | | +-Chlorocebus
| | | | \-Chlorocebus sabaeus
| | | +-Papio
| | | | \-Papio anubis
| | | +-Macaca
| | | | +-Macaca nemestrina
| | | | +-Macaca mulatta
| | | | \-Macaca fascicularis
| | | \-Cercocebus
| | |   \-Cercocebus atys
| | \-Cebidae
| |   +-Cebus
| |   | \-Cebus imitator
| |   +-Sapajus
| |   | \-Sapajus apella
| |   \-Callithrix
| |     \-Callithrix jacchus
| +-Chiroptera
| | ++Hipposideridae
| | | \-Hipposideros armiger
| | ++Rhinolophidae
| | | \-Rhinolophus ferrumequinum
| | +-Vespertilionidae
| | | +-Miniopterus
| | | | \-Miniopterus natalensis
| | | +-Pipistrellus
| | | | \-Pipistrellus kuhlii
| | | +-Myotis
| | | | +-Myotis davidii
| | | | +-Myotis brandtii
| | | | +-Myotis lucifugus
| | | | \-Myotis myotis
| | | \-Eptesicus
| | |   \-Eptesicus fuscus
| | ++Molossidae
| | | \-Molossus molossus
| | +-Phyllostomidae
| | | +-Sturnira
| | | | \-Sturnira hondurensis
| | | +-Phyllostomus
| | | | \-Phyllostomus discolor
| | | \-Artibeus
| | |   \-Artibeus jamaicensis
| | \-Pteropodidae
| |   +-Rousettus
| |   | \-Rousettus aegyptiacus
| |   \-Pteropus
| |     +-Pteropus vampyrus
| |     \-Pteropus alecto
| +-Eulipotyphla
| | ++Talpidae
| | | \-Condylura cristata
| | \+Erinaceidae
| |   \-Erinaceus europaeus
| +-Diprotodontia
| | ++Phascolarctidae
| | | \-Phascolarctos cinereus
| | ++Vombatidae
| | | \-Vombatus ursinus
| | \+Phalangeridae
| |   \-Trichosurus vulpecula
| ++Dasyuromorphia
| | \-Sarcophilus harrisii
| \+Monotremata
|   \-Tachyglossus aculeatus
+-Aves
| ++Struthioniformes
| | \-Struthio camelus australis
| ++Apterygiformes
| | \-Apteryx
| |   +-Apteryx rowi
| |   \-Apteryx mantelli
| |     \-Apteryx mantelli mantelli
| ++Strigiformes
| | \-Athene cunicularia
| ++Piciformes
| | \-Dryobates pubescens
| ++Gruiformes
| | \-Eurypyga helias
| +-Charadriiformes
| | ++Scolopacidae
| | | \-Calidris pugnax
| | \+Charadriidae
| |   \-Charadrius vociferus
| ++Gaviiformes
| | \-Gavia stellata
| ++Tinamiformes
| | \-Nothoprocta perdicaria
| ++Psittaciformes
| | \-Melopsittacus undulatus
| ++Apodiformes
| | \-Calypte anna
| +-Sphenisciformes
| | \-Spheniscidae
| |   +-Pygoscelis
| |   | \-Pygoscelis adeliae
| |   \-Aptenodytes
| |     \-Aptenodytes forsteri
| +-Pelecaniformes
| | ++Threskiornithidae
| | | \-Nipponia nippon
| | ++Phaethontidae
| | | \-Phaethon lepturus
| | ++Pelecanidae
| | | \-Pelecanus crispus
| | \+Phalacrocoracidae
| |   \-Phalacrocorax carbo
| +-Passeriformes
| | ++Motacillidae
| | | \-Motacilla alba alba
| | +-Pipridae
| | | +-Corapipo
| | | | \-Corapipo altera
| | | +-Manacus
| | | | \-Manacus vitellinus
| | | \-Lepidothrix
| | |   \-Lepidothrix coronata
| | ++Tyrannidae
| | | \-Empidonax traillii
| | ++Turdidae
| | | \-Catharus ustulatus
| | ++Thraupidae
| | | \-Camarhynchus parvulus
| | ++Corvidae
| | | \-Corvus brachyrhynchos
| | ++Icteridae
| | | \-Molothrus ater
| | ++Passerellidae
| | | \-Zonotrichia albicollis
| | ++Sturnidae
| | | \-Sturnus vulgaris
| | +-Paridae
| | | +-Pseudopodoces
| | | | \-Pseudopodoces humilis
| | | +-Cyanistes
| | | | \-Cyanistes caeruleus
| | | \-Parus
| | |   \-Parus major
| | \+Fringillidae
| |   \-Serinus canaria
| +-Galliformes
| | +-Phasianidae
| | | +-Coturnix
| | | | \-Coturnix japonica
| | | \-Meleagris
| | |   \-Meleagris gallopavo
| | \+Numididae
| |   \-Numida meleagris
| +-Accipitriformes
| | \-Accipitridae
| |   ++Aquila
| |   | \-Aquila chrysaetos chrysaetos
| |   \-Haliaeetus
| |     \-Haliaeetus albicilla
| ++Falconiformes
| | \-Falco peregrinus
| +-Anseriformes
| | \-Anatidae
| |   ++Anser
| |   | \-Anser cygnoides domesticus
| |   +-Aythya
| |   | \-Aythya fuligula
| |   \-Anas
| |     \-Anas platyrhynchos
| \+Casuariiformes
|   \-Dromaius novaehollandiae
+-Crocodylia
| ++Gavialidae
| | \-Gavialis gangeticus
| ++Crocodylidae
| | \-Crocodylus porosus
| \+Alligatoridae
|   \-Alligator mississippiensis
+-Actinopteri
| ++Osteoglossiformes
| | \-Scleropages formosus
| +-Salmoniformes
| | \-Salmonidae
| |   +-Salvelinus
| |   | \-Salvelinus namaycush
| |   +-Salmo
| |   | \-Salmo trutta
| |   \-Oncorhynchus
| |     +-Oncorhynchus nerka
| |     +-Oncorhynchus mykiss
| |     \-Oncorhynchus keta
| \+Esociformes
|   \-Esox lucius
\+Coelacanthiformes
  \-Latimeria chalumnae
-----------------------------------
