# Supplementary material for: Analyses of human cancer driver genes uncovers evolutionarily conserved RNA structural elements involved in posttranscriptional control
Source: PLoS One. 2022 Feb 25;17(2):e0264025. doi: 10.1371/journal.pone.0264025 (PMC8880891; doi:10.1371/journal.pone.0264025)
Supplement: S3 File — (XLSX) [file pone.0264025.s011.xlsx]

## Sheet: CDC27mutations_RNA2Dmut
RNA2Dmut analysis
nt	WT	WT_ED	Mut	RNA2Dmut	Mut_ED		Sequence	MFE_structure	delta(G)	Centroid_structure	ED
WT Seq						Mutant_0	GCUCGGCCUCCCCCAUCCCCCGGUAACGGUCGCUGGUGAGUUUAAAUGAGCAGGGGCUGGCCGGGCCGGAGCCGCUACAGGGGGGGCCUGAGGCACUGCAGAAAGUGGGCCUGAGC	(((((((((((((..(((((((((..(((((.(((.(.(.......).).))).)))))))))))..))).........)))))))))..((((.((((.....))))))))))))	-57.1	(((((((((((((..(((((((((..(((((.(((.(...........).))).)))))))))))..))).........)))))))))..((((.((((.....))))))))))))	22.22
7	C	22.22	A	Mutant_19	17.08	Mutant_19	GCUCGGACUCCCCCAUCCCCCGGUAACGGUCGCUGGUGAGUUUAAAUGAGCAGGGGCUGGCCGGGCCGGAGCCGCUACAGGGGGGGCCUGAGGCACUGCAGAAAGUGGGCCUGAGC	((((((.(((((((......((((..((((..(((((.(((((..........))))).)))))))))..)))).....)))))))))..((((.((((.....))))))))))))	-52.8	((((((.(((((((......((((..((((..(((((.(((((..........))))).)))))))))..)))).....)))))))))..((((.((((.....))))))))))))	17.08
18	C	22.22	A	Mutant_52	14.36	Mutant_52	GCUCGGCCUCCCCCAUCACCCGGUAACGGUCGCUGGUGAGUUUAAAUGAGCAGGGGCUGGCCGGGCCGGAGCCGCUACAGGGGGGGCCUGAGGCACUGCAGAAAGUGGGCCUGAGC	(((((((((((((.......((((..((((..(((((.(((((..........))))).)))))))))..)))).....)))))))))..((((.((((.....))))))))))))	-55.9	(((((((((((((.......((((..((((..(((((.(((((..........))))).)))))))))..)))).....)))))))))..((((.((((.....))))))))))))	14.36
53	G	22.22	C	Mutant_158	25.05	Mutant_158	GCUCGGCCUCCCCCAUCCCCCGGUAACGGUCGCUGGUGAGUUUAAAUGAGCACGGGCUGGCCGGGCCGGAGCCGCUACAGGGGGGGCCUGAGGCACUGCAGAAAGUGGGCCUGAGC	(((((((((((((.....((((((..((((((((.(((..(......)..))).))).))))).))))).)........)))))))))..((((.((((.....))))))))))))	-55.7	(((((((((((((......(((((..((((((((.(((............))).))).))))).)))))..........)))))))))..((((.((((.....))))))))))))	25.05
67	C	22.22	G	Mutant_200	7.63	Mutant_200	GCUCGGCCUCCCCCAUCCCCCGGUAACGGUCGCUGGUGAGUUUAAAUGAGCAGGGGCUGGCCGGGCGGGAGCCGCUACAGGGGGGGCCUGAGGCACUGCAGAAAGUGGGCCUGAGC	((((((((((((((.(((((((((..(((((.(((.(.(.......).).))).))))))))))).))).)........)))))))))..((((.((((.....))))))))))))	-58.5	((((((((((((((.(((((((((..(((((.(((.(.(.......).).))).))))))))))).))).)........)))))))))..((((.((((.....))))))))))))	7.63
80	G	22.22	U	Mutant_240	27.15	Mutant_240	GCUCGGCCUCCCCCAUCCCCCGGUAACGGUCGCUGGUGAGUUUAAAUGAGCAGGGGCUGGCCGGGCCGGAGCCGCUACAUGGGGGGCCUGAGGCACUGCAGAAAGUGGGCCUGAGC	((((((((((((((((....((((..((((..(((((.(((((..........))))).)))))))))..))))....)))))))(((...)))(((......)))))))).))))	-54.2	((((((((.(((((((....((((..((((..(((((.(((((..........))))).)))))))))..))))....)))))))..........((......))..)))).))))	27.15
			CC	indel			GCUCGGCCUCCCCCAUCCCCCGGUAACGGUCGCUGGUGAGUUUAAAUGAGCAGGGGCUGGCCGGGCCGGAGCCGCUACACCGGGGGGCCUGAGGCACUGCAGAAAGUGGGCCUGAGC	((((((((..((((.....(((....)))..(((.((........)).))).))))..))))))))(((.(((.((......)).))))))((((.((((.....))))))))....	-53.2	((((((((............((((..((((...((((.((((............)))).)))).))))..))))...........))))..((((.((((.....))))))))))))	33.73
83	G	22.22	C	Mutant_248	13.94	Mutant_248	GCUCGGCCUCCCCCAUCCCCCGGUAACGGUCGCUGGUGAGUUUAAAUGAGCAGGGGCUGGCCGGGCCGGAGCCGCUACAGGGCGGGCCUGAGGCACUGCAGAAAGUGGGCCUGAGC	((((((((..((((.....(((....)))..(((.((........)).))).))))..))))))))(((..(((((....)))))..)))((((.((((.....))))))))....	-54.2	((((((((..((((.....(((....)))..(((.((........)).))).))))..))))))))(((..(((((....)))))..)))((((.((((.....))))))))....	13.94
86	G	22.22	A	Mutant_256	21.54	Mutant_256	GCUCGGCCUCCCCCAUCCCCCGGUAACGGUCGCUGGUGAGUUUAAAUGAGCAGGGGCUGGCCGGGCCGGAGCCGCUACAGGGGGGACCUGAGGCACUGCAGAAAGUGGGCCUGAGC	((((((((((((((......((((..((((..(((((.(((((..........))))).)))))))))..))))......)))))).......((((......)))))))).))))	-51.7	((((((((((((((......((((..((((..(((((.(((((..........))))).)))))))))..))))......)))))).......((((......)))))))).))))	21.54
90	G	22.22	C	Mutant_269	22.99	Mutant_269	GCUCGGCCUCCCCCAUCCCCCGGUAACGGUCGCUGGUGAGUUUAAAUGAGCAGGGGCUGGCCGGGCCGGAGCCGCUACAGGGGGGGCCUCAGGCACUGCAGAAAGUGGGCCUGAGC	....(((((((((..(((((((((..(((((.(((.(.(.......).).))).)))))))))))..))).........)))))))))((((((.((((.....))))))))))..	-58.6	....(((((((((..(((((((((..(((((.(((.(...........).))).)))))))))))..))).........)))))))))((((((.((((.....))))))))))..	22.99
93	G	22.22	A	Mutant_277	32.77	Mutant_277	GCUCGGCCUCCCCCAUCCCCCGGUAACGGUCGCUGGUGAGUUUAAAUGAGCAGGGGCUGGCCGGGCCGGAGCCGCUACAGGGGGGGCCUGAGACACUGCAGAAAGUGGGCCUGAGC	.((((((((((((..(((((((((..(((((.(((.(.(.......).).))).)))))))))))..))).........))))))))).))).((((......)))).........	-52.3	(((((((((((((..(((((((((..(((((.(((.(...........).))).)))))))))))..))).........))))))))).....((((......)))).....))))	32.77
111	C	22.22	G	Mutant_332	30.8	Mutant_332	GCUCGGCCUCCCCCAUCCCCCGGUAACGGUCGCUGGUGAGUUUAAAUGAGCAGGGGCUGGCCGGGCCGGAGCCGCUACAGGGGGGGCCUGAGGCACUGCAGAAAGUGGGCGUGAGC	(((((((((((((..(((((((((..(((((.(((.(.(.......).).))).)))))))))))..))).........)))))))))..(.((.((((.....)))))).)))))	-53.1	(((((((((((((..(((((((((..(((((.(((.(...........).))).)))))))))))..))).........)))))))))....((.((((.....))))))..))))	30.8
FROM COSMIC NC database off of IGV
7	A (all 10)		10
18	A (all 10)		10
53	C (all 3)		3
67	G (all 3)		3
80 _snp (U; 2) and indel (GG; 2)			4
83	C (both)		2
86	A (both)		2
90	C (both)		2
93	A (both)		2
111	G (both)		2
		Total	40
* Moss WN - https://rnajournal.cshlp.org/content/24/3/273.abstract
